# Supplementary material for: MetaRibo-Seq measures translation in microbiomes
Source: Nat Commun. 2020 Jun 29;11:3268. doi: 10.1038/s41467-020-17081-z (PMC7324362; doi:10.1038/s41467-020-17081-z)
Supplement: Supplementary file 4 — Supplementary Data 1 [file 41467_2020_17081_MOESM4_ESM.xlsx]

## Sheet: Sheet1
Sample	Technology	Percent Classified Genera	Percent unclassified Genera
Sample A	DNA	84	16
Sample A	RNA_1	86	14
Sample A	RNA_2	86	14
Sample A	Ribo_1	79	21
Sample A	Ribo_2	78	22
Sample B	DNA	89	11
Sample B	RNA_1	83	17
Sample B	RNA_2	83	17
Sample B	Ribo_1	91	9
Sample B	Ribo_2	91	9
Sample C	DNA	91	9
Sample C	RNA_1	82	18
Sample C	RNA_2	83	17
Sample C	Ribo_1	77	23
Sample C	Ribo_2	77	23
Sample D	DNA	81	19
Sample D	RNA_1	80	20
Sample D	RNA_2	80	20
Sample D	Ribo_1	76	24
Sample D	Ribo_2	76	24
Sample E	DNA	72	28
Sample E	RNA_1	55	45
Sample E	RNA_2	55	45
Sample E	Ribo_1	33	67
Sample E	Ribo_2	33	67
