# Supplementary material for: MetaRibo-Seq measures translation in microbiomes
Source: Nat Commun. 2020 Jun 29;11:3268. doi: 10.1038/s41467-020-17081-z (PMC7324362; doi:10.1038/s41467-020-17081-z)
Supplement: Supplementary file 5 — Supplementary Data 2 [file 41467_2020_17081_MOESM5_ESM.xlsx]

## Sheet: Sheet1
	Pearson R (log transformed)	n	p value
SampleA
RNA replicates	0.91	38669	1 e-16
MetaRibo replicates	0.86	55677	1 e-16
DNA vs. RNA	0.18	37063	1 e-16
DNA vs. MetaRibo	0.24	37063	1 e-16
RNA vs. MetaRibo	0.6	37063	1 e-16
DNA vs. TE	0.004	37063	0.44
SampleB
RNA replicates	0.92	55765	1 e-16
MetaRibo replicates	0.93	56079	1 e-16
DNA vs. RNA	0.46	23419	1 e-16
DNA vs. Metaribo	0.51	23419	1 e-16
RNA vs. MetaRibo	0.83	23419	1 e-16
DNA vs. TE	0.008	23419	0.22
SampleC
RNA replicates	0.89	39941	1 e-16
MetaRibo replicates	0.87	47513	1 e-16
DNA vs. RNA	0.11	27460	1 e-16
DNA vs. MetaRibo	0.13	27460	1 e-16
RNA vs. MetaRibo	0.59	27460	1 e-16
DNA vs. TE	-0.003	27460	0.62
SampleD
RNA replicates	0.89	32941	1 e-16
MetaRibo replicates	0.87	33872	1 e-16
DNA vs. RNA	0.18	22562	1 e-16
DNA vs. MetaRibo	0.26	22562	1 e-16
RNA vs. MetaRibo	0.6	22562	1 e-16
DNA vs. TE	0.01	22562	0.13
Mock Community 1 (E. coli, B. subtillis, and S. aureus)
RNA replicates 1 vs. 2	0.95	11474	1 e-16
RNA replicates 1 vs. 3	0.96	11474	1 e-16
RNA replicates 2 vs. 3	0.93	11474	1 e-16
MetaRibo replicates 1 vs. 2	0.96	11474	1 e-16
MetaRibo replicates 1 vs. 3	0.97	11474	1 e-16
MetaRibo replicates 2 vs. 3	0.94	11474	1 e-16
Ribo replicates 1 vs. 2	0.93	11474	1 e-16
Ribo replicates 1 vs. 3	0.94	11474	1 e-16
Ribo replicates 2 vs. 3	0.93	11474	1 e-16
RNA vs. MetaRibo	0.74	11474	1 e-16
RNA vs. Ribo	0.69	11474	1 e-16
MetaRibo vs. Ribo	0.91	11474	1 e-16
Mock Community 2 (E. coli and B. theta)
RNA replicates 1 vs. 2	0.98	7245	1 e-16
RNA replicates 1 vs. 3	0.99	7245	1 e-16
RNA replicates 2 vs. 3	0.98	7245	1 e-16
MetaRibo replicates 1 vs. 2	0.99	7245	1 e-16
MetaRibo replicates 1 vs. 3	0.99	7245	1 e-16
MetaRibo replicates 2 vs. 3	0.99	7245	1 e-16
RNA vs. MetaRibo	0.91	7245	1 e-16
