# Supplementary material for: MetaRibo-Seq measures translation in microbiomes
Source: Nat Commun. 2020 Jun 29;11:3268. doi: 10.1038/s41467-020-17081-z (PMC7324362; doi:10.1038/s41467-020-17081-z)
Supplement: Supplementary file 6 — Supplementary Data 3 [file 41467_2020_17081_MOESM6_ESM.xlsx]

## Sheet: Sheet1
Sample A:	Percent of Perfect Unique Matches to Assembly	Percent of Matches suppressed due to multimapping	Sum Alignments	Percent Mapping to Coding	Total Number of Quality Trimmed Reads
DNA	28	0.01	28.01	60	154590788
RNA	26.55	9.59	36.14	9.9	102890345
MetaRibo	22.28	10.97	33.25	5.84	95265404
Sample B:
DNA	56.84	0.01	56.85	90.5	39053124
RNA	46.32	6.95	53.27	6.87	46661344
MetaRibo	44.84	7.16	52	8.19	207688285
Sample C:
DNA	68.95	0	68.95	95	112304640
RNA	39.32	13.32	52.64	4.2	84869363
MetaRibo	31.73	14.08	45.81	4.1	58274890
Sample D:
DNA	68.09	0.09	68.18	99.6	126227498
RNA	40.72	26.69	67.41	10.4	48315097
MetaRibo	40.64	26.09	66.73	5.7	38925245
Sample E:
DNA	92.38	1.09	93.47	99.7	65325372
RNA	23.64	5.73	29.37	15.82	68158690
MetaRibo	9.75	2.34	12.09	7.08	60936468
Mock Community (E. coli, B. subtilis, S. aureus):
DNA	83.72	1.68	85.4	98.2	8418378
RNA	9.76	78.47	88.23	24.2	45359132
MetaRibo	4.48	81.69	86.17	37.5	34524157
Ribo	3.26	84.72	87.98	16.5	58094924
Mock Community (E. coli and B. theta)
RNA	28.12	60.09	88.21	74.3	96879056
MetaRibo	20.08	66.17	86.25	68.1	98154634
