# Supplementary material for: MetaRibo-Seq measures translation in microbiomes
Source: Nat Commun. 2020 Jun 29;11:3268. doi: 10.1038/s41467-020-17081-z (PMC7324362; doi:10.1038/s41467-020-17081-z)
Supplement: Supplementary file 7 — Supplementary Data 4 [file 41467_2020_17081_MOESM7_ESM.xlsx]

## Sheet: TranslationalRegulation_BvA_sam
Gene	baseMean	log2FoldChange	lfcSE	stat	pvalue	padj
glgS__3221	1176.59	2.80127	0.158574	17.6654	7.74491e-70	3.09487e-66
cea__3558	5773.45	1.89435	0.126336	14.9945	7.97593e-51	1.59359e-47
nrdD__1134	392.365	-3.96534	0.272589	-14.547	6.10371e-48	8.13014e-45
hypo__4467	2901.12	-3.0268	0.213868	-14.1526	1.79922e-45	1.79742e-42
purK__1650	709.86	4.13775	0.299934	13.7955	2.71214e-43	2.16755e-40
rplE__3415	1477.84	-2.14058	0.16304	-13.1292	2.24112e-39	1.49258e-36
raiA__2467	535.741	3.05237	0.2348	12.9999	1.2256e-38	6.99642e-36
rpsH__3413	920.832	-2.44368	0.191385	-12.7684	2.46116e-37	1.22935e-34
rpoA__1545	1475.03	-1.95483	0.159459	-12.2591	1.50121e-34	6.66539e-32
deaD__1506	1566.95	-1.82457	0.155067	-11.7663	5.82031e-32	2.3258e-29
rpoC__1568	1689.81	-1.55725	0.145187	-10.7259	7.69563e-27	2.79561e-24
rpsK__3404	1547.71	-1.60584	0.15065	-10.6594	1.57579e-26	5.24739e-24
dinI__2128	377.049	2.91478	0.27617	10.5543	4.85282e-26	1.49168e-23
ybbN__2320	137.575	3.37809	0.323856	10.4309	1.79266e-25	5.11677e-23
hns__3157	160.424	2.95855	0.292023	10.1312	4.01642e-24	1.06997e-21
ompA__2081	3625.64	-1.4705	0.147786	-9.95014	2.51828e-23	6.28941e-21
recN__2476	1081.83	-1.63071	0.174864	-9.32554	1.10417e-20	2.59544e-18
xdhA_1__812	152.355	-3.18379	0.349703	-9.10427	8.68512e-20	1.9281e-17
gcvP__832	759.576	-1.73747	0.192782	-9.01263	2.0117e-19	4.23091e-17
rpsC__3421	683.742	-1.68395	0.187011	-9.00453	2.166e-19	4.32767e-17
rpsA__3300	1331.85	-1.33354	0.149138	-8.94162	3.8349e-19	7.29727e-17
rpmI__1854	259.408	-2.75372	0.320084	-8.60312	7.75795e-18	1.40913e-15
dcuA__2066	441.977	-1.89256	0.222683	-8.49891	1.91378e-17	3.32498e-15
acrB_2__2340	398.095	-2.02204	0.24098	-8.39089	4.82482e-17	8.03333e-15
soxS__2016	160.856	3.09248	0.369007	8.38053	5.2688e-17	8.42165e-15
axeA1_1__1591	117.078	2.9661	0.358634	8.27057	1.33324e-16	2.04909e-14
nuoG__117	355.12	-1.87164	0.227045	-8.24347	1.67292e-16	2.38749e-14
iscS__560	724.082	-1.39387	0.169017	-8.24692	1.62532e-16	2.38749e-14
hypo__3949	946.811	1.52627	0.186437	8.18655	2.68823e-16	3.7042e-14
rplL__3467	767.05	1.40787	0.174175	8.08306	6.31612e-16	8.41307e-14
rmf__2079	86.3409	3.15478	0.391886	8.05025	8.26242e-16	1.06505e-13
pnp__1507	925.069	-1.23435	0.155174	-7.95465	1.79636e-15	2.2432e-13
hdeA__2245	172.382	2.70476	0.34619	7.81293	5.58728e-15	6.69212e-13
zapB__2853	77.4739	3.71968	0.476238	7.81055	5.694e-15	6.69212e-13
pflB__1621	1395.83	-1.10884	0.142942	-7.75729	8.67646e-15	9.90604e-13
acpP_1__2149	265.422	1.93579	0.251836	7.68669	1.50987e-14	1.67595e-12
nusA__3352	762.658	-1.39973	0.18441	-7.59035	3.19049e-14	3.44573e-12
grxA__2420	79.0398	3.15368	0.419285	7.52155	5.41291e-14	5.69211e-12
rpoB__1569	1316.48	-1.02194	0.136379	-7.4934	6.71102e-14	6.87621e-12
hypo__3644	47.027	7.50367	1.00334	7.4787	7.50601e-14	7.49851e-12
hypo__4496	57.8842	3.55201	0.477444	7.43963	1.00967e-13	9.84062e-12
uvrA__2011	1579.7	-1.05	0.144147	-7.28425	3.23476e-13	3.07764e-11
yidA__305	57.3041	4.44928	0.614616	7.23912	4.51614e-13	4.19686e-11
lysC__325	105.124	3.12306	0.437471	7.13891	9.40733e-13	8.54357e-11
rraB__2878	218.772	2.14511	0.301612	7.11216	1.14245e-12	1.01449e-10
lpxC__995	1227.91	-1.00625	0.142388	-7.06695	1.58375e-12	1.3758e-10
xdhA_2__824	460.143	-1.4022	0.202116	-6.93759	3.98833e-12	3.39093e-10
rpoD__3230	887.535	-1.26121	0.182123	-6.92503	4.3589e-12	3.62879e-10
rpsJ__3428	393.411	-1.93564	0.279663	-6.92133	4.47435e-12	3.63475e-10
hypo__4646	116.741	2.85981	0.413326	6.91901	4.54798e-12	3.63475e-10
fusA__2167	2218.16	-0.990258	0.144137	-6.87025	6.40887e-12	4.92497e-10
rpsN__3414	277.25	-1.73561	0.25259	-6.87126	6.36367e-12	4.92497e-10
rplO__3408	409.696	-1.6789	0.245957	-6.82601	8.73096e-12	6.58281e-10
aceE__1294	1573.4	-1.1118	0.165458	-6.71953	1.82313e-11	1.34912e-09
typA__2830	454.609	-1.40868	0.212265	-6.63638	3.21473e-11	2.33565e-09
fabF__433	299.974	-1.83204	0.277195	-6.6092	3.86405e-11	2.7161e-09
hfq__2916	187.794	1.88594	0.285368	6.60881	3.87432e-11	2.7161e-09
tdcC__3334	468.611	-1.48683	0.225272	-6.60014	4.10765e-11	2.83003e-09
nuoL__112	225.486	-1.82946	0.280123	-6.53094	6.53595e-11	4.42672e-09
lpxP__1525	597.152	-1.19794	0.184273	-6.50089	7.98458e-11	5.31773e-09
tdcG__1485	678.484	-1.19442	0.185013	-6.45587	1.07596e-10	7.04842e-09
ompC__1771	2507.67	-1.14378	0.17877	-6.39806	1.57364e-10	1.01423e-08
lpp_1__1836	2637.7	-0.962134	0.15138	-6.35577	2.07389e-10	1.31544e-08
mraY__989	101.014	-2.90301	0.458258	-6.33488	2.3752e-10	1.48302e-08
sucA_2__925	439.065	-1.33328	0.212304	-6.28005	3.38467e-10	2.08079e-08
lepA__576	214.723	-1.90634	0.304004	-6.27078	3.59235e-10	2.17501e-08
fucI__789	75.3535	3.09428	0.495783	6.24119	4.34246e-10	2.58992e-08
cadA__380	295.053	-1.88088	0.302168	-6.22463	4.82704e-10	2.8366e-08
mlc_1__2303	30.5432	4.84671	0.780423	6.21036	5.28637e-10	3.0615e-08
bssS__2127	65.2503	3.10665	0.503476	6.17039	6.8121e-10	3.88873e-08
rseA__2313	258.77	-1.55329	0.252888	-6.14221	8.13832e-10	4.58038e-08
hypo__4047	27.4847	4.51287	0.737319	6.12064	9.31997e-10	5.17258e-08
tdcE__1487	805.79	-1.07796	0.177944	-6.05787	1.37939e-09	7.55072e-08
clpA__2403	803.794	-0.975804	0.163567	-5.96578	2.43475e-09	1.31477e-07
rplP__3420	541.601	-1.32141	0.222018	-5.95181	2.6519e-09	1.41293e-07
selU__1606	45.7296	3.8665	0.655945	5.89456	3.75687e-09	1.97532e-07
clpB__2465	2139.03	-0.760282	0.129181	-5.8854	3.97091e-09	2.06075e-07
rpsB__3010	474.576	-1.20302	0.204737	-5.87596	4.2039e-09	2.15369e-07
rplY__1751	70.7521	2.59389	0.441707	5.87243	4.29456e-09	2.17228e-07
trxC__582	90.0581	2.4684	0.423381	5.8302	5.53602e-09	2.76524e-07
rpsM__3405	599.659	-1.04188	0.179083	-5.81784	5.96137e-09	2.94094e-07
ygeX__816	187.215	-1.9407	0.334258	-5.80598	6.39894e-09	3.11831e-07
rseB__2312	212.322	-1.66254	0.286729	-5.79828	6.69982e-09	3.2256e-07
rplS__2470	272.185	-1.65666	0.286372	-5.78498	7.25219e-09	3.44997e-07
hypo__4420	165.469	-2.53686	0.438877	-5.78035	7.45456e-09	3.50452e-07
frdA__1616	483.52	-1.19052	0.207478	-5.73808	9.57566e-09	4.44934e-07
rpsE__3410	437.136	-1.39505	0.244789	-5.69898	1.20523e-08	5.53575e-07
cydA__930	377.532	-1.18585	0.208946	-5.67538	1.38384e-08	6.28389e-07
bamA__3007	385.904	-1.30523	0.231211	-5.6452	1.64992e-08	7.40798e-07
lexA__332	263.682	1.36225	0.241969	5.62983	1.8039e-08	7.8352e-07
hupB__2351	118.772	1.88626	0.334874	5.63276	1.77351e-08	7.8352e-07
rimM__2471	268.268	-1.66742	0.296141	-5.63049	1.79695e-08	7.8352e-07
znuC__244	425.423	-1.23028	0.218615	-5.6276	1.82735e-08	7.85173e-07
hypo__4501	103.988	2.13657	0.381349	5.60267	2.11077e-08	8.97302e-07
infC__1855	496.889	1.17981	0.211041	5.59043	2.26503e-08	9.52743e-07
nuoM__111	156.906	-1.8485	0.334173	-5.53158	3.17352e-08	1.32098e-06
uspF__2965	113.921	2.18233	0.397046	5.49642	3.87583e-08	1.59668e-06
hflC_2__2913	272.342	-1.4456	0.265214	-5.4507	5.01719e-08	2.04578e-06
ftsH__1299	754.378	-0.977888	0.17958	-5.44541	5.16868e-08	2.08627e-06
ihfA__1852	373.251	1.32853	0.244627	5.43085	5.60852e-08	2.24117e-06
slyA__1820	42.7342	3.10163	0.572368	5.41893	5.99552e-08	2.37209e-06
tcyP__1858	86.4719	-2.64839	0.490546	-5.39886	6.70645e-08	2.62735e-06
mppA__2956	11.9053	9.37598	1.74147	5.38395	7.2867e-08	2.82696e-06
chpB__1141	78.3118	-2.86425	0.532989	-5.37394	7.70356e-08	2.95994e-06
nusG__3471	129.272	-1.90922	0.360155	-5.3011	1.15105e-07	4.38057e-06
rpmG__1929	44.1806	2.91285	0.550491	5.29136	1.21408e-07	4.57685e-06
ghrB__1607	44.9804	3.49465	0.663407	5.26774	1.38115e-07	5.15801e-06
yneM__3127	12.2092	7.04813	1.34231	5.25074	1.51493e-07	5.60523e-06
kdpE__2631	20.1939	4.76948	0.910161	5.24026	1.60351e-07	5.87854e-06
hypo__3998	241.095	-1.69631	0.323946	-5.23641	1.63732e-07	5.94795e-06
fdoG_1__1085	429.931	-1.1055	0.21178	-5.22004	1.78887e-07	6.43992e-06
sppA_3__1535	105.082	1.90475	0.365481	5.21162	1.87196e-07	6.6789e-06
hypo__3791	67.7074	2.45475	0.472612	5.194	2.05821e-07	7.27843e-06
rnr__1159	611.905	-1.0831	0.20861	-5.192	2.08052e-07	7.29278e-06
frdB__1615	212.673	-1.41887	0.273675	-5.18451	2.16585e-07	7.52585e-06
atpA__317	273.063	-1.32108	0.255237	-5.1759	2.26813e-07	7.81331e-06
cspG__2093	120.668	1.67603	0.325492	5.14921	2.6159e-07	8.93431e-06
nlpD_1__2523	79.7796	-2.38083	0.469034	-5.07602	3.85423e-07	1.30521e-05
yihD__2823	39.0775	3.23414	0.638016	5.06905	3.998e-07	1.34252e-05
rpsD__3403	970.535	-0.861723	0.170722	-5.04751	4.47608e-07	1.49054e-05
ygdR_2__2550	16.6099	8.39583	1.66665	5.03756	4.71503e-07	1.55713e-05
yidC__1963	164.377	-1.6958	0.339042	-5.00173	5.68167e-07	1.86098e-05
hypo__4551	86.2581	2.39618	0.484707	4.94357	7.6703e-07	2.49191e-05
gppA__1240	83.3023	-2.17361	0.440847	-4.93054	8.20039e-07	2.64264e-05
mngB__929	51.3727	3.46146	0.7034	4.92104	8.60873e-07	2.7302e-05
hypo__4489	89.4875	1.85638	0.377197	4.9215	8.58826e-07	2.7302e-05
glgA__489	129.942	-2.05943	0.420657	-4.89574	9.79375e-07	3.08156e-05
malP_2__488	293.356	-1.22852	0.251234	-4.88993	1.00872e-06	3.14909e-05
rplV__3422	981.566	-0.830527	0.17022	-4.87914	1.06549e-06	3.30055e-05
mntS__2433	65.7558	2.23429	0.459062	4.86708	1.1326e-06	3.48143e-05
garK__1490	38.6114	4.84353	0.996336	4.86134	1.16595e-06	3.55659e-05
fabR__2868	123.683	1.71556	0.353779	4.84924	1.23938e-06	3.75193e-05
cof__602	286.91	-1.26423	0.262191	-4.82179	1.42275e-06	4.27128e-05
miaA__1161	320.93	-1.15936	0.240508	-4.82045	1.43231e-06	4.27128e-05
hypo__4136	16.1088	6.02656	1.25213	4.81305	1.48646e-06	4.39991e-05
kefC_2__2678	333.088	3.1053	0.647737	4.79409	1.63419e-06	4.80163e-05
sbmC_1__1693	76.7946	2.13448	0.445387	4.79242	1.6478e-06	4.8063e-05
rpmD__3409	159.242	-1.63303	0.341103	-4.7875	1.68875e-06	4.89002e-05
acnB__1291	310.969	-1.11116	0.234902	-4.73031	2.24183e-06	6.44485e-05
sucB_2__926	280.121	-1.14345	0.244777	-4.67137	2.99191e-06	8.53978e-05
gyrA__85	434.495	-0.939609	0.201405	-4.66527	3.08212e-06	8.73486e-05
hypo__4498	61.8743	2.32767	0.499238	4.66245	3.12461e-06	8.79291e-05
acrA__2339	194.267	-1.38403	0.297121	-4.65812	3.19103e-06	8.91703e-05
hybB__2791	182.402	-1.30741	0.283069	-4.61871	3.86141e-06	0.000107154
ygfK__2559	322.97	-1.06934	0.233235	-4.58483	4.54359e-06	0.000125215
hscA__2291	125.327	-1.78418	0.389371	-4.58222	4.60063e-06	0.000125919
nuoH__116	80.5718	-2.14528	0.469294	-4.57129	4.84739e-06	0.00013177
hypo__4126	97.6673	1.75587	0.385628	4.55327	5.28194e-06	0.000142612
lacY__2386	19.6197	5.12066	1.12786	4.54017	5.62091e-06	0.000150746
speA__853	127.308	-1.70589	0.377463	-4.51936	6.20276e-06	0.000164168
rplB__3424	576.548	-0.894396	0.197905	-4.51933	6.20355e-06	0.000164168
ubiD__1200	204.586	-1.23684	0.275226	-4.4939	6.99297e-06	0.000183841
gltI__2617	49.7361	2.41623	0.53845	4.48738	7.21045e-06	0.00018832
fdhF_1__353	391.919	-1.06958	0.238534	-4.48397	7.32675e-06	0.000189146
hypo__4588	60.6783	2.03006	0.452767	4.48368	7.33674e-06	0.000189146
cutC_1__689	44.001	2.69733	0.60612	4.45017	8.58035e-06	0.000219789
ansB__861	258.336	-1.26229	0.2842	-4.44155	8.93114e-06	0.000226659
kbaZ__3339	14.635	5.76517	1.29822	4.44081	8.96199e-06	0.000226659
trmD__726	224.54	-1.29384	0.292438	-4.42434	9.67392e-06	0.000243126
proX__2493	18.5468	4.48211	1.01396	4.4204	9.85192e-06	0.000246052
hypo__3816	161.759	1.63494	0.370948	4.40747	1.04584e-05	0.000259577
rpsG__2168	434.793	-1.01343	0.230264	-4.40119	1.0766e-05	0.000263933
rplX__3416	918.665	-0.725283	0.16477	-4.4018	1.07356e-05	0.000263933
znuB__1898	153.141	-1.41596	0.322056	-4.39664	1.09941e-05	0.000267881
ubiH__835	88.9825	-1.89112	0.431236	-4.38535	1.15802e-05	0.000280451
fabD__431	103.248	1.57061	0.359367	4.3705	1.23964e-05	0.000297365
ftsW__991	69.2898	-2.25058	0.515012	-4.36995	1.24274e-05	0.000297365
rpmJ__3406	58.9651	-2.41261	0.553444	-4.35928	1.30494e-05	0.000310389
hypo__4718	35.9361	2.77212	0.638685	4.34035	1.42253e-05	0.000336357
bamB__2285	173.347	-1.33612	0.308411	-4.33227	1.4758e-05	0.000346899
mzrA__3244	29.7228	-3.60154	0.83159	-4.33091	1.48497e-05	0.000347015
rpsT__2670	91.4347	1.9377	0.448771	4.3178	1.57592e-05	0.000366127
hypo__3826	106.131	1.98532	0.461719	4.29984	1.70921e-05	0.000394797
deoB_2__937	268.184	-1.10699	0.257831	-4.29346	1.75914e-05	0.000403995
lptD__2682	145.28	-1.50977	0.351804	-4.29152	1.77458e-05	0.000405212
acnA__1173	97.902	-1.68048	0.391785	-4.28929	1.79247e-05	0.000406973
cadB__2062	144.989	-1.65787	0.386771	-4.28644	1.81561e-05	0.000409897
cpxP__2848	613.107	0.862726	0.201486	4.28181	1.85376e-05	0.000416158
fruA_1__1741	50.9265	-2.35971	0.552002	-4.27481	1.91298e-05	0.000427054
uvrC__2729	243.322	1.66879	0.390981	4.2682	1.97055e-05	0.000437463
yceD__2147	172.852	-1.35974	0.319252	-4.25915	2.0521e-05	0.000453049
psd__1618	53.2017	-2.25111	0.531535	-4.23512	2.28431e-05	0.00049633
ghxQ__2561	55.1264	-2.44064	0.576116	-4.23637	2.27159e-05	0.00049633
hypo__3920	3.88834	10.2813	2.4277	4.23501	2.2854e-05	0.00049633
hypo__4490	37.7789	2.36224	0.561651	4.20588	2.60063e-05	0.000561737
accC__1324	167.009	-1.35106	0.321435	-4.20321	2.6316e-05	0.000565369
glgX__491	169.197	-1.44998	0.34524	-4.19993	2.66998e-05	0.000570548
hypo__3793	10.3776	4.87804	1.16607	4.1833	2.87304e-05	0.000610673
mutL__2917	220.853	-1.10379	0.266871	-4.13604	3.53354e-05	0.000747091
hypo__4564	35.9439	2.76907	0.671999	4.12065	3.77812e-05	0.000790438
hypo__4768	177.339	-1.18399	0.287318	-4.12082	3.77523e-05	0.000790438
dnaE__1258	127.468	-1.3801	0.336324	-4.10349	4.06969e-05	0.000847004
ddlB__994	96.6426	-1.68511	0.411617	-4.09389	4.24198e-05	0.000878287
hypo__3905	5.36063	8.48078	2.07445	4.0882	4.34726e-05	0.000895446
hypo__4028	65.4646	1.84429	0.4526	4.07489	4.60368e-05	0.0009434
cfa__161	212.583	-1.28995	0.317053	-4.06857	4.73024e-05	0.00096439
hypo__4700	179.101	-1.48816	0.36747	-4.04976	5.12711e-05	0.00104
bamC__2277	188.809	-1.18824	0.293572	-4.04752	5.17623e-05	0.00104466
rplJ__3468	319.354	-0.928058	0.229359	-4.04631	5.20306e-05	0.00104479
rdgC__2373	19.4691	3.5691	0.882913	4.04241	5.29039e-05	0.00105176
hypo__4495	36.8356	2.36244	0.584267	4.04342	5.26763e-05	0.00105176
hypo__3884	36.3495	2.44467	0.605686	4.0362	5.43241e-05	0.00107465
groS__2068	168.48	1.20851	0.3003	4.02433	5.71377e-05	0.00112474
accA__1257	97.2595	-1.63405	0.407021	-4.01465	5.95337e-05	0.00116616
atpB__1983	154.71	-1.28177	0.319894	-4.00685	6.15336e-05	0.00119945
hflX__2915	224.778	-1.1927	0.298542	-3.99508	6.46714e-05	0.0012545
argE_1__817	243.703	-1.19096	0.298439	-3.99064	6.58939e-05	0.00127204
uspA__2235	193.159	1.18666	0.298154	3.98004	6.89048e-05	0.00132377
gspM__3589	6.0899	6.76162	1.70044	3.9764	6.99675e-05	0.00133775
pal__2650	175.372	-1.16325	0.293215	-3.96722	7.27145e-05	0.00138365
rhmR_2__2873	77.0092	1.62991	0.413658	3.94023	8.14035e-05	0.00154165
hypo__3882	48.8562	-2.59114	0.657857	-3.93875	8.19067e-05	0.00154386
rseC__2311	50.8372	-2.23597	0.568612	-3.93232	8.41293e-05	0.00157831
hypo__4533	12.7655	4.3096	1.09937	3.92008	8.85201e-05	0.00165293
zur__2002	65.1887	-1.97023	0.502842	-3.9182	8.92119e-05	0.0016581
manY__1882	191.436	-1.28284	0.328199	-3.90871	9.27892e-05	0.0017166
kgtP_1__2318	63.6726	1.87785	0.480679	3.90665	9.35842e-05	0.00172333
rbsB_1__1991	98.7484	1.44863	0.371105	3.90356	9.47871e-05	0.00173747
deoA__936	90.0729	-1.83735	0.471984	-3.89283	9.90813e-05	0.00180789
hypo__3899	10.3257	7.3179	1.88594	3.88024	0.000104355	0.00189546
ftsA_2__2695	132.492	-1.33286	0.344226	-3.87206	0.00010792	0.00195135
hypo__4670	10.6763	4.17772	1.07964	3.86954	0.00010904	0.00196272
dnaK_2__2664	2032.3	-0.51539	0.13343	-3.86262	0.000112179	0.00201016
aceF__1293	347.137	-0.877082	0.227595	-3.85369	0.00011635	0.0020756
nuoN__110	94.8411	-1.57992	0.410327	-3.8504	0.000117923	0.00207921
murD__990	130.538	-1.29949	0.337546	-3.84982	0.000118204	0.00207921
uxuA__1439	59.7976	-2.2303	0.579461	-3.84893	0.000118634	0.00207921
fnr__2959	111.718	1.42374	0.369652	3.85157	0.000117365	0.00207921
frdD__3518	249.274	-1.08523	0.282258	-3.84481	0.000120647	0.00210526
cysA_2__713	35.4406	2.29832	0.598238	3.84182	0.000122127	0.00212182
dmsC_1__2395	57.6269	-2.21054	0.577911	-3.82506	0.000130742	0.00226167
cra_2__2691	165.098	-1.16919	0.30668	-3.81242	0.000137612	0.00237024
hypo__4128	75.0281	-1.74248	0.457338	-3.81006	0.000138934	0.00238274
rbfA__3350	74.94	-1.72274	0.453265	-3.80072	0.000144274	0.00245327
hypo__4423	15.695	3.717	0.977958	3.80078	0.000144243	0.00245327
rlmC__671	18.807	-4.07261	1.0722	-3.79837	0.000145653	0.00246623
proS_2__1252	102.653	-1.78464	0.470134	-3.79602	0.000147037	0.00247915
hokA_1__2526	52.6776	-2.2304	0.588695	-3.78871	0.000151429	0.00253184
tetR__3593	285.957	-0.929711	0.245354	-3.78926	0.000151099	0.00253184
hypo__4632	17.3412	3.62438	0.957167	3.78657	0.000152744	0.00254319
hypo__3827	63.6571	1.79532	0.474594	3.78286	0.000155035	0.00257063
hypo__4217	13.6114	4.67623	1.24026	3.77035	0.000163019	0.00269184
queA__622	18.683	3.1048	0.829934	3.74102	0.000183277	0.00301389
sbcC__2371	52.8232	2.25362	0.605416	3.72243	0.000197317	0.00323009
rpmC__3419	369.27	-0.984874	0.264647	-3.72147	0.000198066	0.00323009
hypo__4336	100.91	-1.44217	0.38763	-3.72047	0.00019885	0.00323009
leuS__895	203.928	-1.02765	0.277383	-3.70481	0.000211551	0.00342249
menD__107	29.8398	-2.81252	0.760566	-3.69793	0.000217364	0.00350123
sucC_2__927	141.441	-1.19104	0.322164	-3.69699	0.00021817	0.00350123
yihG__1072	4.25161	7.86984	2.13368	3.68838	0.000225685	0.00359605
hypo__4526	20.1821	2.88025	0.780945	3.68816	0.000225878	0.00359605
hypo__3635	52.2275	1.9051	0.517002	3.68489	0.000228803	0.00362815
hslV__1100	179.928	-1.09646	0.297918	-3.6804	0.000232869	0.00367804
msbA_2__1460	97.285	-1.44509	0.393483	-3.67257	0.000240119	0.00377762
pchR__3285	6.52242	7.36313	2.0058	3.67091	0.000241686	0.00378736
hypo__4298	21.1283	3.61672	0.986329	3.66685	0.000245554	0.00383294
nlpI__3348	792.335	-0.685794	0.187419	-3.65916	0.000253047	0.00393453
rna__876	12.2849	3.62412	0.992118	3.65291	0.000259285	0.00401591
pdxI__1628	25.5276	-3.09521	0.847985	-3.65008	0.000262161	0.00404477
zinT__3281	9.99515	5.31425	1.45948	3.6412	0.000271367	0.0041707
fabH_1__430	66.7651	-1.95174	0.536415	-3.6385	0.000274235	0.00419863
rho__1238	570.343	-0.669557	0.184244	-3.63408	0.000278971	0.00425484
pepB__559	98.4843	-1.40264	0.386422	-3.62981	0.000283632	0.00429875
hsdR_2__1405	52.5361	-2.08954	0.575714	-3.62947	0.000284001	0.00429875
cspE__2606	673.641	0.682597	0.188367	3.62376	0.000290355	0.00437834
sufB__1840	182.376	-1.06556	0.294354	-3.61999	0.000294612	0.00442396
yhaH__3249	25.5483	2.44551	0.675718	3.61913	0.000295595	0.00442396
hypo__3737	292.704	0.904018	0.25039	3.61044	0.000305677	0.00455778
hypo__4294	45.2165	1.85397	0.514417	3.60402	0.000313334	0.00465459
tatE__2608	148.821	-1.38487	0.384462	-3.60211	0.000315643	0.00467151
srkA__1071	143.489	1.16206	0.323557	3.59151	0.000328765	0.00484776
murG__992	66.8648	-1.75392	0.488543	-3.59011	0.00033054	0.00485602
lepB__575	53.5182	-1.95448	0.545519	-3.58279	0.000339948	0.00493975
tdcB__1489	113.636	1.39595	0.389583	3.58318	0.00033944	0.00493975
secY__3407	1769.16	-0.48375	0.134974	-3.58402	0.000338342	0.00493975
hypo__4482	9.90217	4.08603	1.14125	3.5803	0.000343194	0.00496885
fruK__1139	28.1521	-3.6893	1.03108	-3.5781	0.000346096	0.00499277
pspE__1180	74.2168	1.74643	0.492039	3.54938	0.000386141	0.00553054
hypo__4491	29.0688	2.28253	0.64291	3.5503	0.000384789	0.00553054
hypo__4374	6.59176	4.95428	1.39691	3.5466	0.000390231	0.00556916
fhuD_2__3017	26.5669	2.82535	0.797638	3.54215	0.000396874	0.0056438
adhE_2__3158	834.489	-0.613841	0.173438	-3.53926	0.000401252	0.00568582
hypo__4484	86.1496	1.57147	0.44439	3.53623	0.000405877	0.00573104
gyrB__306	650.106	-0.63736	0.180319	-3.53463	0.000408352	0.00574569
malP_1__483	269.336	0.995203	0.282133	3.52742	0.000419623	0.00588356
acrR_2__2338	21.4967	2.78868	0.790949	3.52574	0.000422308	0.0059005
nsrR__2912	165.708	1.08069	0.306765	3.52287	0.000426896	0.00594381
tyrR__2952	100.29	-1.36121	0.38656	-3.52134	0.000429379	0.00595764
fdnH_1__2790	185.591	-1.1279	0.320831	-3.51556	0.000438831	0.00606771
hypo__4210	39.9466	2.25553	0.641974	3.51343	0.000442358	0.00609539
argI__1129	10.8334	4.16443	1.18739	3.50721	0.000452836	0.00621833
ybhL_2__2452	90.0222	-1.65222	0.471677	-3.50287	0.000460273	0.0062988
gltA__922	130	-1.23036	0.351621	-3.49911	0.000466809	0.00634479
pspA__2942	129.553	1.64367	0.469642	3.49983	0.000465557	0.00634479
hypo__4020	54.0955	1.74826	0.50008	3.49596	0.000472353	0.00639838
cysJ__767	38.7966	1.94262	0.556508	3.49073	0.000481711	0.0065031
nanA_2__1595	8.00076	4.51239	1.29449	3.48583	0.000490606	0.00660088
trxA__2996	99.9307	1.26404	0.362904	3.48313	0.000495582	0.00664546
aspC__1465	191.316	-1.04379	0.300181	-3.4772	0.000506675	0.00675722
mdtM__3266	41.3524	-2.28834	0.658161	-3.47687	0.000507299	0.00675722
hypo__4503	3.15811	9.00355	2.59111	3.47478	0.000511271	0.00678751
hypo__4307	3.29929	9.3415	2.70079	3.4588	0.000542585	0.00717938
ybdL__872	11.4477	3.99842	1.16237	3.43989	0.00058196	0.00767496
folP_3__1662	203.412	-1.4497	0.421858	-3.43647	0.000589357	0.00774694
glyA__565	220.453	0.896262	0.261155	3.43192	0.000599334	0.0078266
rapA__971	267.353	-0.871275	0.253813	-3.43274	0.000597519	0.0078266
dnaA__1961	141.762	-1.13024	0.329709	-3.42801	0.000608027	0.00791425
mepH_1__159	3.95774	7.48258	2.18446	3.42537	0.000613956	0.00796548
napA__75	125.389	-1.33925	0.391924	-3.41712	0.000632866	0.00813161
polB__972	232.39	-0.910811	0.266501	-3.41767	0.000631606	0.00813161
pepQ__1197	58.1988	-1.77342	0.51887	-3.41785	0.000631179	0.00813161
rraA__2854	422.124	-0.786479	0.230503	-3.41202	0.000644844	0.00820635
flr__3323	2.51137	10.0782	2.95241	3.41357	0.000641183	0.00820635
hypo__4712	83.4321	-1.39582	0.409015	-3.41264	0.000643365	0.00820635
hypo__4601	8.22473	5.32167	1.56183	3.40733	0.000656023	0.00832212
stpA__2486	10.116	4.22729	1.2424	3.40253	0.000667658	0.00844291
atpC__1978	71.4768	-1.63489	0.480925	-3.39948	0.000675144	0.00848388
ldrD_2__3612	68.5248	-1.5884	0.467228	-3.39963	0.000674759	0.00848388
hemL__1274	60.2042	-1.70917	0.503036	-3.39772	0.0006795	0.00848525
mdh_2__1320	108.043	-1.22738	0.361181	-3.39825	0.00067819	0.00848525
rplD__3426	551.367	-0.671344	0.197812	-3.39385	0.000689165	0.00857913
serA__838	43.8859	1.80918	0.535025	3.38149	0.000720938	0.0089468
pdhR_4__3271	42.8284	-1.98232	0.586493	-3.37995	0.000724987	0.00896919
imm_2__3610	3.14648	8.01935	2.37592	3.37526	0.000737447	0.00909518
espC__377	33.0604	2.0559	0.613304	3.35218	0.000801776	0.00985815
cydB__931	166.125	-1.07013	0.319322	-3.35127	0.000804431	0.00986044
gadC__3332	663.034	-1.86605	0.5576	-3.34657	0.000818166	0.00999814
hypo__3681	25.0771	2.47702	0.740516	3.34499	0.000822853	0.0100248
hokC_2__3171	1170.75	-0.497038	0.148699	-3.34256	0.000830081	0.0100821
hypo__3713	20.7156	2.5366	0.759242	3.34097	0.000834869	0.0101095
ptsG_1__2150	54.9513	-1.80059	0.539392	-3.33818	0.000843289	0.0101806
nudE__475	53.6768	1.78681	0.536127	3.33281	0.000859733	0.0103479
rpsL__2169	71.4443	-1.58328	0.475737	-3.32805	0.000874576	0.0104949
hisH__7	29.4671	-2.3757	0.714557	-3.32472	0.000885086	0.0105332
tktA_1__850	150.907	-1.07209	0.322479	-3.32453	0.000885673	0.0105332
traD__3512	33.6741	-2.53259	0.761783	-3.32456	0.00088559	0.0105332
glyQ__246	41.7964	-1.98949	0.598829	-3.32229	0.000892805	0.0105865
yddM__3329	8.32342	4.54544	1.37088	3.31571	0.000914115	0.0108071
cueR__2324	46.3099	1.87619	0.56634	3.31283	0.00092356	0.0108866
eno__774	611.583	-0.578131	0.174819	-3.30702	0.00094293	0.0110822
yqhD__1052	163.971	-1.07285	0.324985	-3.30122	0.000962638	0.0112777
hypo__3934	18.5493	2.82696	0.856532	3.30048	0.00096521	0.0112777
dacC__677	45.2008	2.0667	0.627376	3.2942	0.000987033	0.0114991
maeB__533	180.374	-1.00519	0.306643	-3.27805	0.00104526	0.0121421
murF__988	91.2713	-1.34296	0.410126	-3.27451	0.00105844	0.0122595
hscB__2292	106.205	-1.23714	0.379407	-3.26071	0.00111135	0.0127412
glnH__2436	75.9853	1.35374	0.415201	3.26045	0.00111238	0.0127412
rplN__3417	736.563	-0.571851	0.175376	-3.26072	0.00111131	0.0127412
hypo__3829	53.8667	-2.38111	0.730324	-3.26034	0.00111278	0.0127412
hypo__4151	36.2691	2.08128	0.638757	3.25833	0.00112069	0.012795
ptsP__805	74.3854	-1.69445	0.520809	-3.2535	0.00113993	0.0129777
acrB_1__2275	39.0514	-2.16672	0.66701	-3.24841	0.00116051	0.0131
modA__2460	60.1423	-2.04453	0.629312	-3.24883	0.00115879	0.0131
mlaE__3048	65.9744	-1.47133	0.452897	-3.24871	0.00115931	0.0131
yohK_1__1732	49.6576	-2.49092	0.769264	-3.23806	0.00120346	0.0135465
brnQ__2368	65.1944	-1.91003	0.590562	-3.23425	0.00121962	0.0136899
hypo__4125	9.16181	3.78407	1.17255	3.22721	0.00125002	0.0139918
ant1__1646	76.3381	-1.42721	0.442949	-3.22205	0.00127276	0.0142066
rpoH__2215	1699.64	-0.46945	0.145767	-3.22055	0.00127943	0.0142413
hypo__3653	159.633	-1.12022	0.347921	-3.21975	0.00128305	0.0142418
dld__51	367.824	-0.881232	0.274875	-3.20594	0.00134622	0.0149017
fixB_1__1847	15.0889	2.95621	0.922912	3.20313	0.00135942	0.0149344
hypo__3894	19.0651	-5.11192	1.59584	-3.20328	0.00135871	0.0149344
hypo__4418	120.629	-1.13655	0.354847	-3.20293	0.00136039	0.0149344
hypo__4392	3.58724	7.44974	2.32764	3.20056	0.00137161	0.0150163
truB__1508	242.871	-0.781444	0.244396	-3.19745	0.00138649	0.0150554
glcC__2802	4.6975	6.77508	2.1183	3.19836	0.00138214	0.0150554
hypo__3741	17.4488	2.81659	0.880769	3.19788	0.00138443	0.0150554
btuC__1851	23.3149	-2.65145	0.829873	-3.195	0.0013983	0.0151425
mnmA__453	75.4897	1.33764	0.418831	3.19374	0.00140441	0.0151677
yjhB__2123	87.3353	-1.41858	0.444462	-3.19167	0.00141454	0.0152359
hypo__4743	30.2431	-2.32585	0.729022	-3.19036	0.00142094	0.0152636
icd_1__456	518.04	0.728644	0.228945	3.18262	0.00145948	0.0156356
hypo__4497	87.2755	1.24465	0.391373	3.18021	0.0014717	0.0157243
acpH__623	3.47604	7.27305	2.29077	3.17493	0.0014987	0.0159702
emrA__2496	7.98674	4.12822	1.30377	3.16636	0.00154358	0.0164047
pheT__181	266.657	-0.79899	0.252781	-3.1608	0.00157337	0.0166769
yliI__679	83.4726	-1.3135	0.4157	-3.15973	0.00157916	0.016694
psuG__64	26.6925	2.29333	0.726815	3.15531	0.00160327	0.0169041
hslU__2855	302.596	-0.745527	0.23641	-3.15353	0.00161307	0.0169627
bfr__1661	33.4392	1.86336	0.593868	3.13767	0.00170299	0.0178613
yehA__1717	3.69793	9.31604	2.97447	3.132	0.00173618	0.0181617
era_1__2310	57.6984	-1.56405	0.499772	-3.12954	0.00175081	0.018267
nudK__536	23.7652	2.37823	0.762324	3.11971	0.0018103	0.0188041
hypo__3730	15.1675	3.25824	1.04448	3.11948	0.0018117	0.0188041
mscM__3522	59.1366	-1.51507	0.486598	-3.1136	0.0018482	0.0191332
ltnD__752	15.3021	-3.44491	1.10815	-3.1087	0.00187913	0.0194031
hypo__4447	4.76409	5.94066	1.91286	3.10564	0.00189867	0.0195543
hemA__1363	224.742	0.80561	0.259577	3.10355	0.00191215	0.0196426
tpiA__1095	124.72	1.22669	0.395944	3.09815	0.00194735	0.0199528
folP_1__1298	29.638	-2.19545	0.709316	-3.09516	0.00196708	0.0201035
ynhF__1826	22.5483	2.46252	0.797032	3.08961	0.00200416	0.0204302
cobC__892	24.9804	-2.45949	0.796465	-3.088	0.00201507	0.0204371
dhfrI__1645	17.465	2.61786	0.847599	3.08857	0.00201126	0.0204371
rspR__3126	39.5702	1.71627	0.556571	3.08364	0.00204483	0.0206864
aroC__142	15.8129	2.67347	0.868496	3.07827	0.00208204	0.0209486
uspE__2958	342.697	0.697742	0.226713	3.07764	0.00208648	0.0209486
btsT__3262	123.668	-1.07482	0.349102	-3.07883	0.00207819	0.0209486
fimC_1__3021	2.70493	7.70404	2.50527	3.07513	0.00210408	0.0210725
rapZ__3055	65.5623	-1.60581	0.522565	-3.07294	0.00211962	0.021175
ppiA__465	9.28033	3.5797	1.16666	3.06833	0.00215262	0.0214511
fbaA_2__292	9.56028	4.59159	1.49841	3.06431	0.00218175	0.0216873
hypo__4483	27.2559	2.13742	0.699793	3.05437	0.00225537	0.0223635
nanS_3__1590	48.8599	1.61208	0.528081	3.05272	0.00226778	0.0224308
damX__2186	196.881	-0.862573	0.282826	-3.04984	0.00228964	0.0225545
hypo__3726	3.15398	6.68228	2.19121	3.04959	0.00229157	0.0225545
fldA__2627	69.1424	1.38059	0.454109	3.04021	0.00236411	0.0232112
asnS__383	91.3395	-1.29045	0.424689	-3.03858	0.00237698	0.0232804
hypo__4615	52.8431	1.46367	0.48182	3.03779	0.00238321	0.0232843
aidB__1156	100.187	-1.64527	0.542075	-3.03513	0.00240433	0.0234334
mdtJ__3112	23.7191	3.03362	1.00077	3.03129	0.00243509	0.0236755
hypo__4232	5.75286	6.58236	2.17504	3.02631	0.00247556	0.0240105
feoB__2196	153.06	-1.07783	0.356543	-3.02301	0.00250277	0.0242156
tonB_2__3393	8.92263	4.28213	1.41823	3.01934	0.00253324	0.0244513
nuoJ__114	54.4678	-1.57294	0.521668	-3.01521	0.00256798	0.0247269
pemI__3597	105.602	1.23762	0.410776	3.01287	0.00258788	0.0248586
hypo__4766	6.0526	7.87105	2.61395	3.01117	0.00260242	0.0249383
focA__3525	50.5913	-1.75388	0.584019	-3.00313	0.00267222	0.0255459
eutD__2271	37.6835	-1.99452	0.6646	-3.00109	0.00269017	0.0256561
hypo__4335	5.75557	6.11084	2.04115	2.99382	0.00275511	0.0262129
rsgA__1619	58.628	-1.45152	0.484995	-2.99286	0.00276378	0.0262329
hypo__4760	3.02342	9.3341	3.11977	2.99192	0.00277227	0.0262511
arcB__1311	139.023	1.02988	0.345107	2.98424	0.00284287	0.0267297
hypo__3836	4.16674	6.73443	2.25649	2.98447	0.00284068	0.0267297
hypo__4329	3.47687	7.22942	2.422	2.9849	0.00283674	0.0267297
bcp__543	43.2385	1.79591	0.602115	2.98268	0.00285738	0.0268031
appC__400	60.3467	-2.39484	0.804539	-2.97667	0.00291402	0.0272703
rplF__3412	530.389	-0.642433	0.215961	-2.97477	0.00293213	0.0273757
uvrY__2730	29.1211	2.03574	0.685508	2.96968	0.00298106	0.0277676
ndhC__122	74.4812	-1.42248	0.479403	-2.96718	0.00300543	0.0279295
nasD__466	126.71	-1.29147	0.436784	-2.95678	0.00310874	0.0288226
hypo__3883	33.969	-2.24563	0.760954	-2.95107	0.00316673	0.0292923
hypo__4677	4.48628	6.4899	2.20011	2.94981	0.00317967	0.029344
aceB__1587	45.2759	-1.70493	0.578484	-2.94724	0.00320628	0.0295214
fyuA__3287	6.6701	4.79372	1.62702	2.94633	0.0032157	0.0295401
xerD_5__3562	179.812	-1.1675	0.396563	-2.94404	0.00323958	0.0296912
hypo__4653	33.0524	-1.95312	0.664413	-2.93961	0.00328624	0.03005
hypo__4211	24.5162	2.12684	0.725154	2.93294	0.00335766	0.0306329
oxyR_1__2020	10.487	3.44292	1.17644	2.92656	0.00342737	0.0311332
iscA__2293	84.306	-1.22591	0.419103	-2.92508	0.00344366	0.0311332
ybhQ__2449	26.0425	2.01593	0.689094	2.92548	0.00343923	0.0311332
hypo__4091	55.4693	1.39833	0.477876	2.92614	0.00343197	0.0311332
dnaJ_1__2665	144.775	-0.97233	0.332797	-2.92169	0.00348135	0.0314028
hypo__4327	11.0999	-5.24982	1.79921	-2.91785	0.00352456	0.031721
deoR_2__3556	23.1196	2.42622	0.834379	2.90782	0.00363962	0.0326829
malT__2200	34.4168	-2.23297	0.768472	-2.90572	0.0036641	0.032829
hypo__4303	6.72568	4.07278	1.40318	2.90253	0.00370164	0.0330911
rstA__3107	16.7959	2.703	0.934637	2.89204	0.00382751	0.03414
frr__3008	271.081	-0.877442	0.303496	-2.89112	0.00383877	0.0341642
hypo__4301	13.4011	3.07868	1.06715	2.88495	0.00391475	0.034763
ldhA__1195	98.8685	1.12729	0.390859	2.88413	0.00392497	0.0347765
ahpF__875	252.846	0.800136	0.277526	2.8831	0.00393783	0.0348122
yjjQ__3255	1.83564	8.73146	3.02922	2.88241	0.00394642	0.0348122
tdcD__1488	358.948	0.617796	0.214504	2.88012	0.00397526	0.0349892
lysA__807	35.9087	1.79499	0.624257	2.8754	0.00403522	0.035439
glpQ__90	28.8788	1.8411	0.645509	2.85216	0.00434228	0.0379221
speD__1290	16.5053	2.66544	0.934633	2.85186	0.00434642	0.0379221
murR__2307	4.05264	6.73375	2.36066	2.85249	0.0043378	0.0379221
nupG__2588	29.6882	-2.33624	0.81964	-2.85032	0.00436748	0.0379401
ltrA__3602	78.9563	-1.34702	0.472533	-2.85064	0.00436319	0.0379401
hypo__3960	5.10809	5.21591	1.83175	2.84751	0.00440629	0.0381942
ffh__2473	464.375	-0.616341	0.216564	-2.846	0.00442724	0.0382928
hypo__4621	25.2383	-2.48917	0.876031	-2.84142	0.00449136	0.0387634
spy__1865	24.6836	2.11354	0.748055	2.82538	0.00472247	0.0406702
ppsR__176	3.96356	5.12988	1.81926	2.81976	0.00480596	0.0409147
ndh__442	68.6262	1.25756	0.445685	2.82164	0.00477788	0.0409147
gatY_2__1327	3.72666	7.37939	2.61742	2.81934	0.00481229	0.0409147
yegT__1712	3.25739	6.78746	2.40522	2.82197	0.00477302	0.0409147
oppF_2__3163	78.1095	-1.24735	0.442314	-2.82005	0.00480157	0.0409147
hypo__4534	12.8097	-3.19481	1.133	-2.81979	0.00480552	0.0409147
nnr__2919	49.4973	-1.48283	0.526851	-2.81451	0.00488515	0.041446
bcsC__3443	44.0118	-1.83549	0.65272	-2.81206	0.00492251	0.0416745
xylH__1902	23.2492	-2.33397	0.831951	-2.80542	0.00502516	0.042364
rpoN__3052	92.9943	-1.11725	0.398201	-2.80575	0.00502001	0.042364
smg__3396	97.7099	-1.12065	0.400021	-2.80148	0.00508692	0.0427944
cyoD__2357	16.5514	-2.82715	1.00948	-2.80059	0.0051009	0.0428218
hypo__4595	16.4185	2.50265	0.895358	2.79514	0.0051878	0.0434601
acrR_1__2337	9.16179	3.18993	1.14235	2.79243	0.00523146	0.0437341
ldrD_1__3611	72.4777	-1.3054	0.467627	-2.79154	0.00524578	0.0437623
hypo__4080	7.57178	-5.17637	1.85621	-2.78868	0.00529241	0.0440593
otnK__753	10.5555	-3.54463	1.27285	-2.78479	0.00535621	0.0444978
tadA__570	313.24	-2.97304	1.06937	-2.78019	0.00543269	0.0450395
hspQ__2087	52.2298	-1.47142	0.529442	-2.77919	0.00544952	0.0450855
hypo__3695	214.439	-0.806577	0.29057	-2.77584	0.00550586	0.0454575
pyrD__389	8.27063	3.53139	1.27381	2.77229	0.00556628	0.0457672
hypo__3844	4.23409	6.209	2.23913	2.77295	0.00555514	0.0457672
ppnN__784	69.0707	-1.25535	0.452967	-2.77139	0.00558183	0.0458008
rodZ__2286	74.3773	-1.19621	0.432629	-2.76497	0.00569279	0.0465202
grcA__2317	916.633	0.519129	0.18772	2.76544	0.00568467	0.0465202
nuoF__118	79.0351	-1.21247	0.438664	-2.76401	0.00570958	0.0465622
hypo__4680	30.0558	2.14228	0.776168	2.76007	0.00577892	0.0470317
ydcP_2__1469	9.11978	3.30444	1.19825	2.75772	0.00582065	0.0472398
bcsA__1546	164.347	2.3627	0.856889	2.7573	0.00582813	0.0472398
rplI__2904	158.875	-0.86899	0.315615	-2.75332	0.00589935	0.0477203
eutB__531	43.94	-1.62703	0.591234	-2.75191	0.00592482	0.047733
hypo__3860	25.2976	2.04534	0.743082	2.7525	0.00591414	0.047733
macB_1__663	61.245	-1.45384	0.52847	-2.75103	0.00594078	0.0477653
tam__1356	5.34077	4.6792	1.70197	2.74929	0.00597245	0.0478601
hypo__4226	223.177	0.834396	0.30352	2.74907	0.00597652	0.0478601
hpt__1287	45.5462	1.49694	0.545639	2.74346	0.00607958	0.048588
fur__2626	42.7601	1.51241	0.551599	2.74187	0.00610898	0.0487256
uxaA_2__1425	45.0407	-1.56466	0.571049	-2.73997	0.00614442	0.0489106
glyS__245	121.585	-0.918991	0.335977	-2.73528	0.00623278	0.0494806
pncB__384	59.8146	-1.50287	0.549524	-2.73485	0.00624079	0.0494806
hypo__3924	1.65439	9.6418	3.52776	2.73312	0.00627373	0.0496432
ftsE__2217	29.2686	-1.86165	0.681313	-2.73244	0.00628673	0.0496477
dinF__2001	81.1516	-1.17969	0.431908	-2.73135	0.00630751	0.0497137
napH__1764	49.4094	-1.80998	0.663512	-2.72788	0.00637432	0.0501413
pepN__385	95.6619	-1.06209	0.389547	-2.72649	0.00640127	0.0501558
nanC_1__3280	14.7227	2.94607	1.0805	2.72657	0.00639957	0.0501558
ydfO__3389	3.4427	5.76059	2.1179	2.71995	0.0065292	0.0510581
araB__975	24.3887	-2.46158	0.908173	-2.71048	0.00671867	0.0523349
uidC_2__3104	1.52453	9.1597	3.3788	2.71093	0.00670945	0.0523349
dtpB__2236	76.9666	-1.22308	0.452118	-2.70523	0.00682569	0.0530651
secD__2365	154.32	-0.877304	0.325059	-2.69891	0.00695671	0.0539786
hha__2342	10.9408	3.14441	1.16986	2.68785	0.00719129	0.0556907
rplM__3064	112.05	-1.17394	0.436914	-2.68688	0.00721219	0.0557445
ppsA__175	215.714	-0.718904	0.267809	-2.68439	0.00726618	0.0560411
ydhP__1825	6.17013	-5.41911	2.01918	-2.68382	0.00727862	0.0560411
fabB__139	197.443	-0.754304	0.281384	-2.6807	0.00734693	0.0564583
yejG__1749	104.643	-1.04782	0.391042	-2.67955	0.0073721	0.056543
minD__3356	27.1458	1.78747	0.66728	2.67875	0.00738979	0.0565701
finO__3510	33.7645	1.76897	0.660774	2.67712	0.00742587	0.0567376
argC__1114	41.6287	1.59223	0.595875	2.67208	0.00753821	0.057486
wfgD_2__1066	64.212	-1.32578	0.496588	-2.66978	0.00759011	0.0576618
yhaK__3251	15.8259	2.45131	0.91804	2.67016	0.00758156	0.0576618
yhbY__3039	13.1242	2.54697	0.955215	2.66638	0.00766723	0.0581371
rbsA_2__358	3.50537	6.24731	2.34472	2.66442	0.0077122	0.058257
oxyR_2__2458	4.47305	5.98195	2.24478	2.66483	0.00770266	0.058257
hypo__4238	8.09255	3.45094	1.29563	2.66353	0.00773263	0.0583011
astE__192	2.28042	6.92053	2.60697	2.65462	0.00793976	0.0597501
hypo__3871	31.1732	5.00037	1.88424	2.65379	0.00795933	0.0597848
ybcJ__3581	13.0211	-2.89048	1.09209	-2.64674	0.0081273	0.0609319
ygeW__815	222.73	-0.756882	0.286492	-2.64189	0.00824438	0.0616939
thrA__2661	71.1203	-1.17814	0.44613	-2.64081	0.00827089	0.0617766
dgoK1_2__1204	7.75709	3.83728	1.45498	2.63733	0.00835609	0.0619117
yhdJ_1__1331	3.64644	5.76844	2.18563	2.63926	0.00830877	0.0619117
rtcB__1399	22.5245	2.31412	0.87704	2.63855	0.00832609	0.0619117
sopB__3573	56.9742	1.36342	0.51694	2.63749	0.0083522	0.0619117
hypo__3946	3.78547	4.73865	1.79742	2.63636	0.00838006	0.0619117
hypo__4255	5.37959	3.95639	1.50074	2.63628	0.00838194	0.0619117
kdsB__1462	38.2112	-1.63263	0.619818	-2.63404	0.00843757	0.0622076
pepA__1126	48.1588	-1.48173	0.563972	-2.62731	0.00860639	0.0633354
hypo__4585	38.0733	-1.74575	0.665574	-2.62292	0.00871795	0.0640385
nudI__97	7.48125	3.51106	1.34037	2.61946	0.0088068	0.0645724
nuoI__115	53.9638	-1.35403	0.517169	-2.61817	0.00884037	0.0646998
artM_1__2413	18.9944	-2.39424	0.914807	-2.61721	0.00886518	0.0647628
ybjJ__2424	26.9857	-2.13289	0.816107	-2.61349	0.00896227	0.0652771
ftsL__2693	116.206	-0.897671	0.343506	-2.61326	0.00896826	0.0652771
dadX__1511	16.2504	2.69108	1.03043	2.6116	0.00901186	0.0654753
mltD__1384	61.1574	1.27778	0.48966	2.60952	0.00906701	0.0656373
yncE_2__3592	38.1138	1.47794	0.566301	2.60981	0.00905936	0.0656373
mscK__2336	56.3954	-1.38147	0.52991	-2.60698	0.00913439	0.0660055
ompW__3168	147.348	-0.849708	0.32612	-2.6055	0.00917391	0.0661714
hypo__4055	8.48642	4.56368	1.7528	2.60365	0.00922371	0.0664107
mdlB__600	43.4912	-1.69354	0.650967	-2.60157	0.00927971	0.0664339
gpmA__719	140.432	-0.892205	0.343015	-2.60107	0.00929343	0.0664339
wzzB__1699	113.693	0.960794	0.369173	2.60256	0.00925319	0.0664339
yjgH__2884	3.2318	5.3013	2.03758	2.60176	0.00927455	0.0664339
ribB__1406	158.944	-0.815815	0.313724	-2.60043	0.0093108	0.0664392
yciO__2922	41.0159	-1.5384	0.591936	-2.59893	0.0093515	0.0666107
grpE__2475	151.852	0.784479	0.302088	2.59686	0.00940816	0.0666616
hemX__2990	27.8532	-1.89727	0.730609	-2.59684	0.00940869	0.0666616
hypo__4239	30.3542	1.64604	0.633757	2.59727	0.00939688	0.0666616
hypo__4487	28.4779	1.69793	0.654234	2.5953	0.0094509	0.0668421
eutM__2270	34.111	-1.73329	0.6687	-2.59203	0.00954126	0.0673619
bla__1673	962.596	0.387993	0.149882	2.58866	0.0096349	0.0677836
sfaA__3019	2.14737	7.08823	2.73795	2.58888	0.00962888	0.0677836
hypo__4127	18.2364	2.13872	0.826926	2.58635	0.00969987	0.0680655
hypo__4499	93.082	1.06028	0.410003	2.58602	0.00970904	0.0680655
hypo__4181	53.604	1.29686	0.501973	2.58352	0.00977985	0.0684418
dkgA_1__1051	114.735	-1.08446	0.420298	-2.58023	0.00987356	0.0689768
scrY_1__2533	538.891	2.32695	0.904872	2.57158	0.0101236	0.0704768
dmsC_2__3120	50.0506	-1.69139	0.657577	-2.57216	0.0101065	0.0704768
fdoG_2__1086	97.6388	-0.957862	0.372577	-2.57091	0.0101432	0.070491
murE__987	108.17	-0.949509	0.369492	-2.56977	0.0101766	0.0706
oxyR_3__2866	47.671	-1.44519	0.562757	-2.56806	0.0102269	0.0708263
prfB__2564	67.5945	1.13838	0.443438	2.56717	0.0102532	0.0708858
rfbA__17	44.7299	1.46364	0.5707	2.56464	0.0103282	0.0712675
rlmB__1158	127.43	-0.881466	0.343771	-2.56411	0.0103441	0.0712675
ydhR__163	6.77691	3.67706	1.4344	2.56349	0.0103625	0.0712713
ogt__1189	9.80989	3.16796	1.23761	2.55974	0.0104751	0.0719219
dgoD__302	10.2518	2.76933	1.08241	2.55848	0.0105131	0.0720411
tolB__2649	143.232	-0.856623	0.334884	-2.55797	0.0105285	0.0720411
hypo__3775	15.7189	2.23518	0.874089	2.55715	0.0105532	0.0720867
hypo__4532	24.074	2.15529	0.843291	2.5558	0.0105943	0.0722435
fucU__791	21.5781	2.14446	0.839357	2.55489	0.0106222	0.0722899
yajI__2362	2.76747	6.66253	2.60826	2.5544	0.0106372	0.0722899
yeiL__1739	2.8775	5.92992	2.32301	2.55269	0.0106894	0.0724231
sgrR_1__2350	556.212	2.56774	1.00594	2.55257	0.0106931	0.0724231
elaB__1785	19.586	2.09092	0.820302	2.54896	0.0108043	0.0730527
dctA__3444	235.668	-0.7085	0.278799	-2.54126	0.0110454	0.0745564
hypo__3767	15.9353	2.30783	0.909097	2.5386	0.0111298	0.0749997
betT__3450	28.3852	-1.93146	0.761407	-2.5367	0.0111903	0.07528
gntT__2199	16.6581	-3.2722	1.29061	-2.53538	0.0112325	0.0753892
emrB_1__2497	20.913	-2.20102	0.868248	-2.53502	0.0112442	0.0753892
skp__3006	262.877	-0.687834	0.271509	-2.53337	0.011297	0.0756164
ppiB__1653	47.658	1.36324	0.539383	2.52741	0.0114908	0.0767847
tolR__2647	25.0123	-1.97752	0.782826	-2.52612	0.0115329	0.076937
treF__1551	49.8682	-1.54067	0.610301	-2.52443	0.0115884	0.0770506
rbsK_4__1642	5.30107	3.7947	1.50285	2.52499	0.01157	0.0770506
marA__3129	32.0974	2.08809	0.827406	2.52365	0.0116142	0.0770937
hypo__3861	12.0639	2.6873	1.06528	2.52263	0.0116482	0.0771908
sufD__1838	48.6224	-1.37667	0.546544	-2.51886	0.0117734	0.0778918
srlA__2502	69.9036	1.61563	0.64292	2.51296	0.0119722	0.0790761
argS__1011	63.9443	-1.26702	0.504467	-2.51159	0.0120188	0.0792527
ydjG__208	28.6179	2.9254	1.16599	2.50895	0.012109	0.0795849
folP_2__1647	158.119	-0.775146	0.308882	-2.50952	0.0120894	0.0795849
nanT_1__3059	56.5498	-2.0991	0.838016	-2.50485	0.0122503	0.0803815
malY_2__3097	27.5089	-1.82688	0.730208	-2.50186	0.0123543	0.0809307
rbsC_3__2724	16.7294	-2.47104	0.990068	-2.49582	0.0125665	0.0821861
tig__608	188.743	0.690872	0.277423	2.49032	0.0127628	0.0833337
mdtK__1830	47.2898	-1.44848	0.581865	-2.48937	0.012797	0.0834208
hypo__3769	10.4894	3.19453	1.28402	2.48792	0.0128494	0.08349
hypo__4237	6.07202	-4.87791	1.96035	-2.48829	0.0128358	0.08349
tomB__2341	42.3819	1.3737	0.552312	2.48718	0.012876	0.083527
rne__427	207.625	-0.684193	0.275402	-2.48434	0.0129791	0.0840591
cysW_1__2258	15.3312	-2.88277	1.16332	-2.47805	0.0132102	0.0854177
hypo__3785	24.9251	1.79315	0.724046	2.47658	0.0132649	0.0856327
hypo__4076	6.67541	3.5753	1.44661	2.4715	0.0134548	0.0867184
glmS__315	233.097	-0.644166	0.260949	-2.46855	0.0135662	0.0871537
clpX__2352	687.648	-0.466228	0.188826	-2.46909	0.0135456	0.0871537
cecR__2445	31.8538	1.80332	0.730688	2.46798	0.0135878	0.0871537
ispG__555	98.8202	-0.959053	0.389049	-2.46512	0.0136968	0.0877119
ybgD__2763	3.64376	5.7766	2.34478	2.4636	0.0137549	0.087943
hypo__4119	173.467	5.02787	2.04372	2.46015	0.0138878	0.0886512
gltS__1934	47.5539	-1.49094	0.606523	-2.45817	0.0139648	0.0890003
dbpA_2__1626	187.226	-0.768623	0.31326	-2.45362	0.0141425	0.0899894
yqcE__2532	3.21912	6.86241	2.79851	2.45217	0.0141998	0.0902103
folD__3582	95.5091	-0.94058	0.383957	-2.4497	0.0142975	0.0906869
proP_2__2833	4.59189	3.9436	1.61089	2.44809	0.0143614	0.090948
ydiF_1__172	4.51354	4.24933	1.73675	2.44671	0.0144166	0.0911533
ubiI__834	63.1166	-1.16879	0.47819	-2.44419	0.0145176	0.0916469
plsX__429	41.825	-1.54369	0.634281	-2.43377	0.0149426	0.0941805
pnuC_1__2006	6.4771	-4.1265	1.69922	-2.42847	0.0151627	0.0954175
pepT__449	16.7163	2.05778	0.847853	2.42705	0.0152221	0.0954908
tolA__2648	27.7552	1.64554	0.677909	2.42737	0.0152086	0.0954908
hypE__750	55.3115	-1.2905	0.53257	-2.42316	0.0153862	0.0963689
hflK__2914	201.797	-0.723552	0.298823	-2.42134	0.0154635	0.0967012
gstB__678	14.7666	2.24577	0.929102	2.41715	0.0156428	0.0975171
bcsB__3442	75.6999	-1.29146	0.534257	-2.41729	0.0156364	0.0975171
argG__1295	66.0584	1.12489	0.46578	2.41507	0.0157321	0.097921
dgcP__219	25.728	1.81025	0.750458	2.41219	0.0158571	0.0982014
metK__854	46.2712	-1.41858	0.588602	-2.41008	0.0159491	0.0982014
purR__1827	17.6495	2.00896	0.832936	2.4119	0.0158697	0.0982014
mnmG__1985	149.928	-0.798158	0.331143	-2.41031	0.0159388	0.0982014
exuT_2__3241	56.7416	-1.2063	0.500353	-2.4109	0.0159132	0.0982014
hypo__4514	20.4427	2.0604	0.854673	2.41074	0.0159201	0.0982014
hypo__4583	3.66174	5.20704	2.16007	2.41059	0.0159269	0.0982014
atoE__1774	17.7818	-3.07356	1.27789	-2.40519	0.0161642	0.0993727
hypo__4481	7.83325	3.76459	1.56629	2.40351	0.0162386	0.0996768
mnmE__308	26.8953	-1.75877	0.732427	-2.40129	0.0163374	0.100129
gltB__1313	53.8576	-1.29372	0.539103	-2.39976	0.0164057	0.100394
pitA_1__2233	68.1136	-1.1883	0.496029	-2.39563	0.016592	0.101378
ynjE__199	14.7341	2.38162	0.995107	2.39333	0.0166962	0.101704
gltD_1__537	11.1734	-3.02083	1.26201	-2.39367	0.0166808	0.101704
sdhB__924	117.592	-0.874761	0.365872	-2.3909	0.0168073	0.102225
nlpD_2__2558	14.2226	2.25919	0.945171	2.39024	0.0168371	0.102251
emrB_2__2962	6.20886	3.55366	1.48869	2.38711	0.0169814	0.102971
osmY_1__3346	34.9877	-1.63272	0.68532	-2.38242	0.0171995	0.104135
ftsQ__2694	68.9447	-1.19174	0.500983	-2.37879	0.0173695	0.105005
intA_1__2874	14.5086	2.68533	1.12979	2.37684	0.0174615	0.105402
fixA_2__2674	2.15584	6.59788	2.77881	2.37435	0.0175797	0.105637
yihI__2827	12.5163	2.31424	0.97444	2.37495	0.0175514	0.105637
mscL__3399	24.217	1.76995	0.745333	2.37472	0.0175625	0.105637
rpsU__3229	167.392	0.693541	0.292623	2.37008	0.0177842	0.106705
por_3__1438	51.349	-1.28617	0.543151	-2.36798	0.0178855	0.107152
barA__779	24.808	1.67432	0.707904	2.36518	0.0180214	0.107805
gnsA__2094	9.77106	2.6063	1.10423	2.36029	0.0182605	0.109072
lyx__255	4.57085	4.00301	1.70124	2.353	0.0186226	0.111069
asd__493	102.414	-0.996236	0.423566	-2.35202	0.0186718	0.111196
rusA_2__1536	2.37231	6.08613	2.58825	2.35144	0.0187007	0.111202
ykgR__3217	4.748	3.98786	1.69673	2.35032	0.0187574	0.111208
hypo__4236	6.18304	3.42474	1.45699	2.35055	0.0187457	0.111208
parC__1045	68.362	1.10167	0.469135	2.34831	0.018859	0.11164
rimO_2__1050	28.847	-1.64723	0.701656	-2.34763	0.0188934	0.11164
ppsE__1444	29.568	1.84302	0.785314	2.34685	0.0189327	0.11164
yiaJ_1__1904	16.1856	2.105	0.897135	2.34636	0.0189578	0.11164
kup_1__1989	26.7125	-1.98232	0.844936	-2.34612	0.0189698	0.11164
fis__3085	67.9045	1.06052	0.45226	2.34495	0.0190298	0.111828
ylmA__714	19.9236	-2.0389	0.869812	-2.34407	0.0190746	0.111927
yciK__1170	9.84097	3.03094	1.30016	2.3312	0.0197427	0.115677
valS__1128	145.681	-0.80257	0.345054	-2.32592	0.0200227	0.116975
pdhR_3__3037	122.235	-0.988939	0.42511	-2.32632	0.0200017	0.116975
cdhB__823	139.055	-0.773465	0.332794	-2.32415	0.0201172	0.117014
ygaV__2484	34.9034	-1.8467	0.7944	-2.32465	0.0200906	0.117014
cca_2__3226	34.2475	-1.46919	0.6321	-2.32429	0.0201098	0.117014
nikC__2225	4.17046	-4.72698	2.03474	-2.32313	0.0201722	0.117163
proQ__1888	27.5764	-1.74472	0.751667	-2.32113	0.0202796	0.117428
ygaM__2488	12.765	2.46634	1.06303	2.3201	0.0203353	0.117428
ettA__2655	58.681	-1.17351	0.505473	-2.32161	0.0202542	0.117428
sapD__2937	31.8589	2.38183	1.02653	2.32028	0.0203256	0.117428
yciN__2923	10.7913	2.64772	1.1416	2.31931	0.0203784	0.117506
nfrA__3485	23.239	-1.87434	0.810884	-2.31148	0.0208062	0.119801
yccM__2095	3.368	5.0431	2.18535	2.30769	0.0210165	0.120837
sufS__168	37.6318	-1.40136	0.607693	-2.30603	0.021109	0.121195
hypo__4569	7.3292	3.45179	1.49769	2.30475	0.0211807	0.121432
treC__1133	1.86233	6.05152	2.62845	2.30231	0.0213174	0.122041
hypo__4204	6.33917	3.66827	1.59486	2.30006	0.0214448	0.122594
hypo__3876	1.59562	7.99477	3.48021	2.29721	0.0216068	0.123344
cdsA__1265	58.1791	-1.12597	0.490591	-2.29514	0.0217251	0.123705
gntR__2205	96.0589	0.868241	0.378315	2.29502	0.0217319	0.123705
ygiW_1__2778	36.9636	1.36144	0.593357	2.29448	0.0217631	0.123706
bhsA_4__3068	89.7452	0.892005	0.389264	2.29152	0.0219334	0.124497
ddlA__632	79.2571	-1.37707	0.601091	-2.29096	0.0219658	0.124504
cpoB__2651	94.4387	1.03105	0.45067	2.28781	0.0221485	0.125362
dppD_2__3507	9.61386	-3.10276	1.35727	-2.28603	0.0222523	0.125717
hypo__3685	4.18113	4.03428	1.76504	2.28566	0.0222742	0.125717
pstA__1974	11.9185	-2.65397	1.16193	-2.2841	0.0223656	0.126055
cirA_3__3368	4.65766	5.17442	2.26735	2.28214	0.0224811	0.126527
gntP__3272	9.14278	-3.27303	1.43528	-2.28041	0.0225833	0.126924
levE__1495	2.48558	5.90802	2.59502	2.27667	0.0228056	0.127993
secA_1__2698	469.296	-0.450753	0.198039	-2.27608	0.0228414	0.128015
hipO__1118	3.37202	5.3639	2.35864	2.27415	0.022957	0.128482
thiB__2687	18.7705	1.79762	0.791367	2.27154	0.0231142	0.129181
ptrB_1__237	96.2174	0.980289	0.43209	2.26871	0.0232858	0.129809
hypo__3865	50.1296	1.11596	0.491911	2.26862	0.0232915	0.129809
yccS_2__2178	44.7816	-1.35114	0.596167	-2.26637	0.0234286	0.130391
hypo__4486	16.8056	1.99686	0.881382	2.26561	0.0234755	0.13047
cycA__2900	55.3435	-1.13799	0.50267	-2.26389	0.0235811	0.130875
ubiF__901	31.6051	-1.50448	0.664724	-2.26332	0.023616	0.130887
hypo__3959	4.62835	-4.66131	2.06075	-2.26195	0.0237008	0.131175
tonB_1__3166	4.36978	-4.6617	2.06149	-2.26132	0.0237392	0.131206
narL_1__1754	26.8653	-1.6301	0.721552	-2.25916	0.0238733	0.131765
hypB__2513	65.3716	-1.06151	0.470258	-2.25729	0.0239898	0.132225
holE__235	1.60745	6.62022	2.93424	2.25619	0.0240586	0.132422
zitB__2463	7.31393	-4.08768	1.81608	-2.25082	0.024397	0.1341
cpxA__1092	47.8384	-1.18962	0.528932	-2.2491	0.024506	0.134514
eutK__2265	7.04145	-4.17945	1.86214	-2.24443	0.0248048	0.135967
hypo__4223	13.4846	-2.37425	1.05847	-2.2431	0.0248901	0.136061
hypo__4654	57.0316	-1.1482	0.511828	-2.24332	0.024876	0.136061
dsbL__2766	3.41904	5.7404	2.56012	2.24224	0.0249461	0.13618
hypo__3700	9.61911	-2.97577	1.32745	-2.24171	0.0249799	0.13618
ubiX__133	5.31277	-3.88095	1.73504	-2.2368	0.0252993	0.136817
pyrG__775	350.22	-0.491747	0.219817	-2.23708	0.0252811	0.136817
flgN__2133	4.49523	-4.67571	2.09058	-2.23656	0.0253152	0.136817
livJ__2214	56.8645	1.27113	0.567849	2.23849	0.0251888	0.136817
srlR_4__3082	8.76236	2.57902	1.15195	2.23882	0.0251674	0.136817
hypo__3906	2.9444	5.98418	2.67601	2.23623	0.0253364	0.136817
hypo__4681	9.57103	2.47847	1.10804	2.23682	0.0252983	0.136817
atoA__83	21.2261	-3.32502	1.48776	-2.23492	0.0254224	0.136865
csgD__2117	5.27221	4.52753	2.02552	2.23524	0.0254014	0.136865
rplA__3469	464.69	0.464978	0.208087	2.23453	0.0254481	0.136865
chrR__310	24.3486	-1.75917	0.78877	-2.23027	0.0257295	0.138007
sdaC__2540	49.8037	-1.22291	0.548311	-2.23033	0.0257257	0.138007
fkpA__458	138.436	0.707757	0.317531	2.22894	0.0258179	0.13811
hybE__2792	47.052	-1.18869	0.533241	-2.22918	0.0258017	0.13811
mdoC__419	4.45967	3.63986	1.63429	2.22718	0.0259353	0.138553
thrB__947	44.0567	-1.41076	0.633894	-2.22555	0.0260445	0.13895
recQ_2__494	50.4559	-1.24535	0.560335	-2.22251	0.0262486	0.139481
aroG__720	33.0156	1.45212	0.653297	2.22276	0.0262319	0.139481
lplT__2552	13.076	-2.69854	1.21385	-2.22313	0.0262074	0.139481
yhdT__3083	4.65628	-4.50303	2.02766	-2.2208	0.0263646	0.139838
hypo__3727	5.00228	3.76957	1.69763	2.22048	0.0263859	0.139838
umuD__1509	15.3604	1.9612	0.883834	2.21897	0.026489	0.139931
bhsA_3__2443	108.223	0.828702	0.373494	2.21878	0.0265018	0.139931
mlaD__3047	32.7267	-1.52297	0.68643	-2.21868	0.0265085	0.139931
menC__104	5.84041	-3.82789	1.72996	-2.2127	0.0269182	0.141533
rpnD__1433	6.23882	3.50278	1.58297	2.21279	0.0269121	0.141533
stoA__3545	16.6173	-2.12386	0.959753	-2.21292	0.026903	0.141533
msbA_1__661	35.0059	-1.3991	0.632455	-2.21218	0.0269544	0.141537
rpnA_3__1217	9.67826	2.56787	1.16155	2.21073	0.0270545	0.141876
dtpC__2061	18.5464	-2.03586	0.921638	-2.20896	0.0271774	0.141962
glrR__2305	53.6581	1.1093	0.502072	2.20945	0.0271436	0.141962
glnD__3011	53.8112	-1.09874	0.497391	-2.20902	0.0271734	0.141962
xerC_4__2988	26.4808	-1.64481	0.747106	-2.20157	0.0276957	0.144292
aaeB_2__3070	95.7721	-0.866664	0.393622	-2.20176	0.0276819	0.144292
preT__56	43.4721	-1.44963	0.65896	-2.19987	0.0278161	0.144731
hisD__5	49.0437	-1.20319	0.547341	-2.19824	0.0279319	0.145144
hypo__3800	8.20223	3.17725	1.44758	2.19487	0.0281731	0.146018
hypo__4651	34.4171	-1.51549	0.690413	-2.19504	0.0281605	0.146018
clcA__3015	22.1736	1.67543	0.764103	2.19268	0.0283303	0.146642
fdhE__2837	90.5819	0.895843	0.40884	2.19118	0.0284385	0.147012
dapE__539	15.6037	1.86584	0.853007	2.18737	0.0287153	0.147854
yjjG__1656	15.583	1.98369	0.906681	2.18786	0.0286798	0.147854
ssb__2012	68.0543	0.972818	0.444735	2.18741	0.0287127	0.147854
hypo__4672	4.22042	4.90524	2.243	2.18691	0.0287494	0.147854
yfcV__1808	3.0192	5.04491	2.31052	2.18345	0.0290024	0.148964
tesA__586	5.91292	3.0243	1.38569	2.18252	0.0290714	0.149126
dgcZ_2__1351	54.8317	1.2442	0.570558	2.18067	0.0292076	0.149633
fabG_2__432	145.508	-0.731133	0.336016	-2.17589	0.0295636	0.150729
cyoB__609	109.482	-0.782169	0.359495	-2.17575	0.0295742	0.150729
neo__1663	335.928	-0.623786	0.286763	-2.17527	0.0296101	0.150729
nrdH__2489	2.76056	4.84893	2.22793	2.17642	0.0295236	0.150729
hypo__4027	29.9806	3.75949	1.72718	2.17666	0.0295057	0.150729
asr__3114	3.4481	5.1468	2.36916	2.17241	0.0298245	0.151627
rfaQ__279	29.6432	1.46947	0.676923	2.17081	0.0299456	0.152049
hypo__4367	3.23025	5.33905	2.46122	2.16927	0.0300623	0.152448
ulaR_1__2910	6.35177	3.4593	1.59514	2.16866	0.0301087	0.152489
sufC__1839	34.5746	-1.40119	0.647123	-2.16526	0.0303676	0.153606
holA__894	33.738	-1.48648	0.686695	-2.16469	0.0304112	0.153632
rpoS__2522	277.646	-0.513904	0.237505	-2.16376	0.0304825	0.153798
hypA__2512	15.8979	-2.177	1.00823	-2.15923	0.0308324	0.155367
hypo__4676	6.72602	-4.12614	1.91408	-2.15567	0.0311093	0.156565
hypo__3824	15.2358	2.07826	0.965249	2.15308	0.0313125	0.157389
tmcA__540	26.4486	-1.62781	0.756312	-2.15229	0.0313741	0.157501
hypo__3697	6.55254	3.24708	1.51028	2.14998	0.0315565	0.158218
zntA__504	81.0859	0.929338	0.432624	2.14815	0.0317022	0.158228
argA_1__798	16.4177	1.92226	0.895022	2.14772	0.0317358	0.158228
yjbR_1__2010	11.8731	2.22254	1.03496	2.14746	0.0317566	0.158228
hypo__3712	34.4294	-1.51619	0.70592	-2.14781	0.0317286	0.158228
hypo__4684	15.3047	1.91997	0.893683	2.14838	0.0316839	0.158228
dgoA_2__1205	3.58856	5.17399	2.41275	2.14444	0.0319977	0.159033
hypo__4240	4.84548	3.9136	1.82474	2.14475	0.0319728	0.159033
hypo__4135	1.87448	-6.26362	2.92467	-2.14165	0.0322217	0.159796
hypo__4701	2.60878	6.18591	2.88854	2.14153	0.0322311	0.159796
rhmR_1__1780	2.25236	-6.18592	2.8901	-2.14038	0.0323238	0.160057
glnA__1076	101.928	0.833141	0.389824	2.13722	0.0325799	0.161126
uvrB__2456	286.57	-0.521831	0.244506	-2.13422	0.0328245	0.162134
gpsA__267	99.7417	-0.870434	0.408939	-2.12852	0.0332939	0.16425
hypo__4330	4.08811	5.37017	2.52494	2.12685	0.0334326	0.164731
mprA_1__2495	31.2034	-1.41168	0.664159	-2.12551	0.0335441	0.164874
sgrT__2689	28.0711	1.42808	0.67176	2.12588	0.0335133	0.164874
hypo__3787	38.7871	-1.29962	0.611953	-2.12372	0.0336938	0.165406
sucA_1__340	35.3127	1.36648	0.644212	2.12116	0.0339083	0.166206
pbpC__2287	44.9356	1.26738	0.597692	2.12046	0.0339673	0.166206
hxlR__2897	31.844	-1.66821	0.786967	-2.1198	0.0340232	0.166206
hypo__3772	3.80885	-4.40593	2.07806	-2.12021	0.0339885	0.166206
flhA_2__3178	2.01127	6.05006	2.85825	2.1167	0.0342854	0.167041
mukB__3305	151.84	-0.681424	0.322012	-2.11615	0.0343324	0.167041
hypo__3707	3.61174	4.52202	2.13725	2.11581	0.0343612	0.167041
hypo__3745	3.95592	4.29138	2.02761	2.11647	0.0343046	0.167041
msrA__1142	52.2002	1.5926	0.753267	2.11426	0.0344932	0.167073
gltC_2__2997	43.2135	-1.26802	0.599514	-2.11508	0.0344228	0.167073
yadN__3026	2.88739	5.15764	2.4389	2.11474	0.0344518	0.167073
proY__2367	26.9913	-1.9652	0.930337	-2.11236	0.034656	0.167658
sixA__145	76.2014	-0.971456	0.46014	-2.11122	0.0347536	0.167927
mog__950	29.1993	-1.64848	0.781112	-2.11042	0.0348219	0.168053
rplR__3411	384.721	-0.528485	0.250568	-2.10915	0.034932	0.168381
bluF__3387	53.7215	1.10327	0.523529	2.10737	0.0350856	0.168918
fixB_2__2675	2.17396	6.18796	2.93857	2.10577	0.0352243	0.169382
bglH__1970	3.24767	4.61133	2.1909	2.10477	0.0353116	0.169597
prs__1361	302.471	-0.531465	0.252569	-2.10424	0.0353574	0.169614
hypo__3784	88.1759	0.812732	0.386642	2.10203	0.035551	0.170338
auaH__668	5.42756	-3.9087	1.8604	-2.10099	0.0356414	0.170363
mmuM__1671	13.5186	-2.27395	1.08232	-2.10099	0.0356415	0.170363
ubiB__1202	110.019	-0.786648	0.37462	-2.09986	0.0357414	0.170439
purH__3461	32.5926	-1.47636	0.70308	-2.09984	0.0357428	0.170439
nadR_1__2007	11.104	-2.68225	1.27796	-2.09885	0.0358299	0.170651
mukF__3303	51.2152	-1.08084	0.515757	-2.09563	0.036115	0.171804
gatZ__1711	2.69843	4.72824	2.26135	2.0909	0.0365375	0.173607
rplC__3427	470.544	-0.472663	0.226192	-2.08965	0.0366494	0.173932
hypo__4333	27.4232	1.42855	0.684646	2.08656	0.0369282	0.175048
hsdM_1__1404	29.5535	-1.40645	0.674529	-2.08509	0.0370612	0.17543
ihfB__3301	24.3186	1.46114	0.70105	2.08422	0.0371406	0.17543
hypo__3843	2.21464	5.65732	2.71389	2.08458	0.0371075	0.17543
osmE__1863	26.476	1.45616	0.699226	2.08254	0.0372935	0.175944
lpd__342	12.2364	-2.37973	1.14358	-2.08094	0.037439	0.176007
yigB__1222	26.0504	-1.52322	0.731893	-2.0812	0.0374153	0.176007
ecpE__3209	3.13433	-4.9128	2.36019	-2.08152	0.037386	0.176007
xylR__1903	7.18955	2.6927	1.29434	2.08036	0.0374921	0.17605
rsmA__967	45.49	-1.15376	0.554856	-2.07939	0.0375819	0.176264
murC__993	89.4157	-0.907465	0.43668	-2.0781	0.0377003	0.176613
hypo__4148	30.5787	1.4737	0.709339	2.07756	0.0377496	0.176636
panF__3084	12.3077	-2.39658	1.15639	-2.07246	0.0382226	0.178432
hypo__4740	81.8423	0.824615	0.397882	2.07251	0.0382177	0.178432
queE__773	8.87328	2.90269	1.40391	2.06758	0.0386794	0.179671
asnB__902	72.3032	-0.952896	0.460924	-2.06736	0.0387003	0.179671
rlmE__1300	227.308	-0.537986	0.260245	-2.06723	0.0387129	0.179671
hypo__3835	23.3963	1.63706	0.791246	2.06896	0.0385496	0.179671
hypo__4114	15.0144	1.81949	0.879791	2.06809	0.0386318	0.179671
mdtA__1702	6.99029	2.791	1.35068	2.06636	0.0387942	0.17984
ycaC__657	12.5329	2.28231	1.10533	2.06483	0.038939	0.180302
hypo__4790	5.50814	5.19996	2.5192	2.06413	0.0390052	0.180399
hypo__4031	7.7449	-3.7019	1.79438	-2.06305	0.0391075	0.180454
hypo__4276	3.96263	4.09833	1.98651	2.06308	0.0391048	0.180454
dpiA__2604	8.18329	2.97207	1.44185	2.06129	0.0392757	0.180813
hypo__4655	5.14984	-3.74421	1.81643	-2.0613	0.0392745	0.180813
hypo__3830	9.97945	2.50416	1.21568	2.05988	0.0394098	0.181221
glsA1__588	54.0768	-1.38283	0.671913	-2.05804	0.0395859	0.18169
ccdB_2__3576	12.2274	-2.38979	1.16129	-2.05787	0.0396025	0.18169
folA__965	8.36876	2.49705	1.21633	2.05294	0.040078	0.18366
hypo__4739	17.1138	1.84979	0.901875	2.05104	0.0402626	0.184295
lpxA__1261	49.6871	-1.12288	0.54818	-2.04838	0.0405229	0.185274
uspB__2234	13.4091	-3.44602	1.68421	-2.04608	0.0407485	0.18588
hypo__4095	4.84321	4.27114	2.08706	2.04649	0.0407085	0.18588
fecC__3570	2.62708	-5.37136	2.62782	-2.04403	0.0409502	0.186587
csdA__793	55.4404	0.98907	0.484299	2.04227	0.0411246	0.187168
qmcA__2322	66.4861	-0.975956	0.478777	-2.03843	0.0415066	0.188197
cnu__3096	5.12866	3.09646	1.51863	2.03898	0.0414515	0.188197
hypo__3658	6.0959	2.84442	1.39468	2.03948	0.0414025	0.188197
hypo__4082	2.08915	5.59718	2.74626	2.03811	0.041539	0.188197
ftsA_1__2267	30.1828	-2.37406	1.16679	-2.03469	0.0418822	0.189331
hypo__4235	26.2604	1.43799	0.706745	2.03467	0.0418841	0.189331
flu_2__3579	10.3892	-2.72897	1.34348	-2.03127	0.0422277	0.190669
yajL__612	56.2635	1.19761	0.589784	2.03059	0.0422967	0.190765
salL__1220	6.0675	2.92745	1.44227	2.02975	0.042382	0.190934
allR__3498	114.032	0.741383	0.365829	2.02659	0.0427048	0.192171
pasI__2478	1.77099	-6.09757	3.01423	-2.02293	0.0430808	0.193646
nlhH_2__1538	9.01741	2.33829	1.15652	2.02183	0.0431937	0.193935
sufE__1837	19.5941	1.73654	0.859109	2.02133	0.0432455	0.19395
infB__3351	1576.82	0.295166	0.146252	2.0182	0.0435709	0.19519
mprA_2__3605	16.3137	1.83382	0.909088	2.01721	0.0436739	0.195432
plsB__330	90.495	-0.820152	0.407197	-2.01414	0.043995	0.196429
cusS__1577	4.76049	3.06774	1.52276	2.01459	0.0439473	0.196429
yfaL__1775	10.4046	2.12674	1.05644	2.01312	0.0441022	0.196688
dmlR_3__3227	4.70258	-4.17647	2.07641	-2.0114	0.0442836	0.197277
mdtC__1704	23.8097	-1.54098	0.767218	-2.00853	0.0445871	0.198407
hypo__4513	25.8618	-1.49402	0.74426	-2.00739	0.0447077	0.198723
yfkN__2861	6.31934	2.82236	1.40796	2.00457	0.0450089	0.19984
degQ__1318	20.2462	1.55045	0.774529	2.00179	0.0453072	0.200662
hsdR_3__1431	43.5216	1.07763	0.538427	2.00144	0.0453449	0.200662
feoC__2197	12.1196	-3.36785	1.68253	-2.00165	0.0453221	0.200662
ynfE__1345	18.184	2.02031	1.0102	1.99991	0.0455103	0.200949
hokA_2__3476	41.6134	-1.20492	0.602383	-2.00026	0.045472	0.200949
tdh__270	73.2449	-0.894342	0.447465	-1.99869	0.0456422	0.201248
cyoE__610	19.9805	-1.66271	0.832549	-1.99713	0.045811	0.201248
thiL__619	78.5125	-0.830017	0.415495	-1.99766	0.0457537	0.201248
fepA__3533	16.5557	-1.93606	0.969566	-1.99683	0.0458439	0.201248
rbsC_5__3595	3.84877	-4.12031	2.06294	-1.9973	0.045793	0.201248
hypo__3749	27.5478	1.39139	0.696917	1.99649	0.0458802	0.201248
gnd__12	211.078	-0.523926	0.262488	-1.996	0.0459337	0.201262
yagE__1123	2.17138	5.63282	2.82511	1.99384	0.0461696	0.202074
dhaL__1518	13.9614	1.85816	0.932266	1.99317	0.0462432	0.202175
edd__239	31.0084	-1.3131	0.659239	-1.99185	0.0463879	0.202365
dctM_2__2782	2.15334	4.98182	2.50057	1.99228	0.0463409	0.202365
hypo__3923	1.76863	6.41287	3.22405	1.98907	0.046693	0.203473
recC__802	45.7573	-1.10541	0.557801	-1.98173	0.0475091	0.205911
yfcO__1802	4.78485	3.1716	1.60042	1.98172	0.04751	0.205911
lpoB__2152	7.47824	-2.99008	1.50876	-1.98181	0.0475001	0.205911
phoP__2163	56.2532	0.939996	0.474292	1.98189	0.0474913	0.205911
rsxA__3094	15.1528	2.13007	1.07424	1.98285	0.0473837	0.205911
fepB__2595	6.40542	3.28357	1.65752	1.98101	0.0475899	0.206034
dinG_1__222	42.7051	1.07321	0.542	1.98009	0.0476937	0.206037
cirA_1__1736	10.1101	2.19288	1.10723	1.98051	0.0476465	0.206037
hypo__4275	22.6486	2.78348	1.40614	1.97953	0.0477568	0.206087
macB_2__1639	19.573	-1.94309	0.98252	-1.97766	0.0479671	0.206771
dapA_1__542	119.938	-0.696934	0.352623	-1.97643	0.0481066	0.207127
gspH__3436	1.89872	5.9621	3.01724	1.97601	0.0481533	0.207127
uspG__2600	86.3087	-0.807843	0.408931	-1.9755	0.0482117	0.207155
slp_1__1880	18.277	-1.78926	0.906557	-1.97369	0.0484171	0.207368
fadB__2972	6.9515	3.7128	1.88076	1.9741	0.0483703	0.207368
prfC__3584	28.5825	-1.34929	0.683385	-1.97442	0.0483339	0.207368
hypo__3855	2.07734	-5.22181	2.65035	-1.97023	0.0488115	0.208834
yieH__311	15.1128	1.7646	0.896332	1.96869	0.0489891	0.209369
frdC__3519	171.299	-0.582308	0.295974	-1.96743	0.0491335	0.209762
hisP__1789	9.00718	-2.73655	1.39195	-1.96598	0.0493006	0.210027
secA_2__2727	58.8683	0.923926	0.4699	1.96622	0.0492735	0.210027
hypo__4377	7.46929	2.74588	1.40006	1.96126	0.0498489	0.212137
yfcE__129	17.5421	1.69175	0.863619	1.9589	0.0501243	0.212977
dppA__3504	24.3687	-1.49057	0.761015	-1.95866	0.0501529	0.212977
fadH__1420	100.015	1.18709	0.606251	1.95809	0.0502195	0.213033
hypo__4641	1.6828	5.68769	2.90559	1.9575	0.0502883	0.213099
hsdR_1__349	84.5884	-0.813366	0.415669	-1.95676	0.0503754	0.213242
argH__1116	123.139	-0.659628	0.337306	-1.95558	0.0505151	0.213575
dedD__1795	29.525	1.25555	0.642162	1.95519	0.0505611	0.213575
hypo__3691	72.8181	-0.879111	0.449889	-1.95406	0.0506941	0.213911
pfkA__1093	217.1	-0.550418	0.281814	-1.95312	0.0508048	0.213926
yebS__1889	14.522	-2.17681	1.11436	-1.95342	0.0507698	0.213926
ccpA__2950	2.50297	4.62595	2.37173	1.95045	0.0511223	0.214863
ptsN__3054	16.4351	1.74276	0.893563	1.95035	0.0511349	0.214863
fabG_4__1665	1.79055	5.81784	2.98662	1.94797	0.0514187	0.215829
yqjI__3231	40.9438	1.41826	0.728273	1.94743	0.0514834	0.215874
radD__73	20.3288	-1.67512	0.861728	-1.94391	0.0519065	0.217419
pbpG__52	4.36945	3.31209	1.705	1.94258	0.0520675	0.217695
recD__799	27.0938	-1.58734	0.817182	-1.94246	0.0520813	0.217695
hypo__4708	16.9922	1.69526	0.873874	1.93994	0.0523867	0.218743
lpdA__1292	404.456	-0.440975	0.227424	-1.939	0.0525008	0.218991
klcA_2__3609	2.24829	5.48307	2.82894	1.93821	0.052598	0.219167
alkB__77	9.6604	-2.49341	1.28736	-1.93684	0.0527653	0.219407
hypo__4688	2.53115	-5.15464	2.66091	-1.93717	0.0527243	0.219407
hypo__4231	52.8295	0.947895	0.489649	1.93586	0.0528843	0.219673
ompF_2__3306	10.2151	2.38014	1.23143	1.93282	0.0532585	0.220998
hypo__4024	1.80627	5.93584	3.07229	1.93206	0.0533526	0.221159
yhgF__2194	29.5127	-1.30342	0.675141	-1.9306	0.0535329	0.221447
hypo__4463	1.76371	6.40041	3.31495	1.93077	0.053511	0.221447
rnt__158	4.64978	-4.4264	2.29402	-1.92954	0.0536644	0.2217
dsbD__381	24.6255	-1.47408	0.764522	-1.92811	0.0538412	0.2217
acpS__572	6.62818	2.51373	1.30389	1.92787	0.0538716	0.2217
ahpC__874	1028.13	0.289008	0.149811	1.92916	0.0537115	0.2217
fepD__2593	7.98028	-2.84717	1.47632	-1.92855	0.0537863	0.2217
hypo__3961	2.05614	5.23289	2.71572	1.92689	0.0539938	0.221975
hypo__4685	14.5786	1.79282	0.931648	1.92436	0.0543099	0.223045
dinG_2__696	112.402	-0.698594	0.363555	-1.92156	0.054661	0.223873
rcnR__1714	2.33866	5.18836	2.70036	1.92136	0.0546866	0.223873
ompF_1__2070	11.2268	2.19553	1.14227	1.92208	0.0545952	0.223873
fimA_2__3134	3.272	-4.48442	2.33446	-1.92097	0.0547358	0.223873
hypo__4342	5.05828	-3.8606	2.01047	-1.92025	0.0548265	0.224015
pdhR_1__1994	17.561	1.72779	0.900157	1.91943	0.05493	0.224208
ydhW__1834	9.18838	2.75265	1.4363	1.91649	0.0553024	0.225498
hypo__4696	2.22449	4.86924	2.54272	1.91497	0.0554959	0.226057
rpsF__2907	100.709	0.766115	0.400611	1.91236	0.0558295	0.227184
dmsA__658	98.2772	-0.768429	0.402295	-1.91011	0.0561186	0.228128
yghB__2787	284.847	-0.456852	0.239385	-1.90844	0.0563338	0.22877
ycjG__1188	22.7302	-1.51177	0.792829	-1.9068	0.0565461	0.229399
ghxP__2018	56.4466	-0.959434	0.503556	-1.90532	0.0567385	0.229946
chuR_1__300	17.3735	1.60089	0.840616	1.90442	0.056855	0.229952
dgcZ_1__681	7.01628	2.67568	1.40484	1.90462	0.0568299	0.229952
tmk_1__436	15.7086	-2.20599	1.16003	-1.90167	0.0572144	0.230983
ydfZ__3125	28.2804	1.28531	0.676125	1.901	0.057302	0.230983
emrE_2__3563	48.7311	-1.08771	0.572044	-1.90144	0.0572443	0.230983
hypo__3698	4.7588	3.15912	1.66208	1.9007	0.0573411	0.230983
nfi__1560	7.73326	-2.58521	1.36173	-1.89847	0.0576344	0.23193
fliF_1__2745	1.97218	5.04383	2.65875	1.89707	0.0578187	0.232205
gspO__3588	3.684	3.98405	2.0998	1.89734	0.0577825	0.232205
gltX__1532	72.4244	0.775507	0.408967	1.89626	0.057926	0.232402
yrbL__3057	24.3573	1.32201	0.697855	1.89439	0.0581729	0.233158
hypo__3813	11.8752	-2.07552	1.09616	-1.89345	0.0582985	0.233428
hypo__4353	90.064	0.861354	0.455333	1.8917	0.0585306	0.234122
hypo__4815	1.66661	6.51154	3.45121	1.88674	0.0591949	0.236543
arnC__100	4.76234	-3.88754	2.06646	-1.88125	0.0599375	0.237139
pykA__241	188.432	-0.527151	0.280139	-1.88175	0.0598702	0.237139
rlmD__778	30.6641	-1.40242	0.745405	-1.88142	0.0599144	0.237139
guaD__825	70.822	-0.858116	0.455219	-1.88506	0.0594217	0.237139
rluB__1168	54.6296	-0.933242	0.495467	-1.88356	0.0596243	0.237139
yehD__1720	1.55032	6.41513	3.40893	1.88186	0.0598552	0.237139
livH__2211	6.46443	3.09342	1.64363	1.88206	0.0598276	0.237139
ftsB__2524	10.5868	-2.83021	1.50415	-1.88159	0.0598911	0.237139
hypo__3815	43.2933	-1.99319	1.05795	-1.884	0.059565	0.237139
hypo__4104	2.21388	5.44049	2.89179	1.88136	0.0599234	0.237139
modB__2459	34.4304	-1.29823	0.690395	-1.88042	0.0600509	0.237353
parE__1042	66.2501	-0.847382	0.451396	-1.87725	0.0604839	0.238592
exuT_1__2903	7.94475	3.12579	1.66471	1.87767	0.0604262	0.238592
thrS__183	988.418	-0.281306	0.150066	-1.87455	0.0608549	0.239225
glgC__490	211.631	-0.598143	0.31927	-1.87347	0.0610036	0.239225
entE__867	8.30649	2.27577	1.21391	1.87475	0.0608267	0.239225
nadR_2__2654	37.4458	-1.21823	0.649987	-1.87423	0.0608984	0.239225
hypo__3788	12.3004	-2.08637	1.11325	-1.87413	0.060913	0.239225
hypo__4036	5.02555	3.12467	1.66766	1.87369	0.0609737	0.239225
nhaR__2668	12.741	-2.01608	1.07646	-1.87288	0.0610852	0.23931
purA__1160	469.584	-0.392127	0.20946	-1.87208	0.0611953	0.239507
purL__568	148.542	-0.65949	0.352577	-1.87049	0.0614161	0.239969
yrdA_2__3395	48.9703	-1.06683	0.570386	-1.87036	0.0614334	0.239969
rimP__3353	198.795	-0.539299	0.289197	-1.86481	0.0622074	0.242755
gutQ__742	14.0338	-1.99498	1.07166	-1.86159	0.0626616	0.244289
rayT__3177	4.37812	3.25331	1.74864	1.86049	0.0628168	0.244655
fhuB__3016	10.6291	-2.17627	1.17285	-1.85554	0.0635185	0.247147
xerD_4__3550	55.5569	-0.922296	0.497812	-1.8527	0.0639256	0.248489
lacC__66	31.7317	-1.32755	0.717169	-1.85109	0.0641563	0.248902
dps__693	247.784	0.514382	0.277827	1.85145	0.0641051	0.248902
hypo__3909	7.23422	2.37525	1.28389	1.85004	0.0643084	0.249158
hypo__4102	6.34758	4.28897	2.31865	1.84977	0.0643471	0.249158
lon_2__606	435.543	-0.390587	0.21157	-1.84614	0.0648725	0.250464
wecG__1229	6.32914	-3.06242	1.65846	-1.84655	0.064813	0.250464
cvpA__1794	73.3199	0.778878	0.421781	1.84664	0.0647989	0.250464
zupT__2764	13.9465	1.75792	0.952547	1.8455	0.0649653	0.250581
ycgJ__1383	12.0582	2.0248	1.09798	1.84412	0.0651661	0.251113
pdxH__152	12.7111	1.91205	1.03817	1.84175	0.0655124	0.251961
dnaB_1__337	37.9063	-1.16026	0.629916	-1.84193	0.065485	0.251961
yoeB__3	28.0543	-1.2514	0.680182	-1.83981	0.0657963	0.252567
qseC__1044	16.2988	1.63626	0.889168	1.84021	0.0657373	0.252567
hypo__4429	5.48521	-3.97677	2.16306	-1.83849	0.0659906	0.253069
dnaX__595	57.0752	-0.885711	0.482348	-1.83625	0.0663207	0.253848
recA__2501	1387.5	-0.252119	0.137269	-1.83668	0.0662576	0.253848
lapB_1__2302	36.3955	1.42936	0.778603	1.8358	0.066387	0.253859
mreC__3076	48.9772	-0.948406	0.516811	-1.83511	0.066489	0.254006
yfiH__722	41.2024	-1.18805	0.648344	-1.83243	0.0668868	0.254082
otnC__754	16.4875	-1.803	0.983591	-1.83308	0.0667913	0.254082
rbsK_3__1455	6.46682	2.6257	1.43188	1.83375	0.0666913	0.254082
ccmF_2__2027	41.1556	-2.07309	1.13135	-1.83241	0.0668904	0.254082
cspD__2405	88.5426	0.771714	0.420787	1.83398	0.0666572	0.254082
hypo__4019	128.103	0.606637	0.330846	1.83359	0.0667144	0.254082
prfA_1__3147	44.1226	1.07073	0.584765	1.83105	0.0670938	0.254612
yhdE__3074	15.4642	-1.83538	1.00262	-1.83058	0.0671631	0.254634
clsC__418	17.5284	-1.6891	0.923733	-1.82856	0.067465	0.255536
yqjE__3247	120.206	-1.54746	0.846913	-1.82718	0.0676729	0.25608
nadD__893	5.5672	-3.21829	1.76204	-1.82645	0.0677819	0.25625
hypo__4734	5.75272	-3.56118	1.95104	-1.82528	0.0679593	0.256678
yfcD__128	6.50195	2.49288	1.36709	1.8235	0.0682284	0.257044
flu_1__3547	3.28797	-4.18979	2.29757	-1.82357	0.0682171	0.257044
hypo__3831	19.445	1.51156	0.828998	1.82336	0.0682492	0.257044
ccdA_2__3577	34.9342	1.31092	0.719273	1.82256	0.0683696	0.257255
ascD__89	4.32181	-3.68068	2.02281	-1.81959	0.0688222	0.258714
priB__2906	77.6902	0.750474	0.412724	1.81834	0.0690117	0.259183
yhcO__3069	4.90694	2.82583	1.55678	1.81517	0.0694977	0.260763
mltF_1__569	8.71933	2.12855	1.17349	1.81387	0.0696984	0.261271
rfaP__277	28.9438	-1.25513	0.693353	-1.81023	0.0702604	0.261971
truD__758	26.7869	1.21818	0.67239	1.81172	0.0700301	0.261971
obgE__1302	116.468	-0.657486	0.363073	-1.81089	0.0701575	0.261971
ibpA__1955	654.406	-0.36378	0.201065	-1.80927	0.0704097	0.261971
ybjP__2410	5.43409	-3.21145	1.77458	-1.8097	0.0703421	0.261971
ydgA_2__3105	54.6484	-1.0277	0.567978	-1.8094	0.0703897	0.261971
hypo__3853	10.1636	1.91127	1.05611	1.80973	0.0703382	0.261971
hypo__4450	4.98368	3.08276	1.70112	1.81219	0.0699563	0.261971
fadJ__1809	56.027	-1.08949	0.602478	-1.80835	0.070552	0.262018
hypo__4505	12.0859	1.81447	1.00339	1.80834	0.0705534	0.262018
ugpQ__500	16.7746	-2.04614	1.13415	-1.80412	0.0712125	0.26422
pepP__836	149.641	-0.569593	0.315816	-1.80356	0.0713008	0.264232
amiB__1162	61.0232	-0.864937	0.479653	-1.80326	0.0713478	0.264232
rfbC__16	22.6265	-1.45166	0.805281	-1.80268	0.0714386	0.264323
thiF__1565	21.1705	-1.56957	0.871482	-1.80103	0.0716983	0.264397
melR__2051	4.651	2.95871	1.64234	1.80152	0.0716207	0.264397
hycG__2508	19.6885	-2.33355	1.29579	-1.80087	0.0717232	0.264397
hypo__3974	4.35483	3.64892	2.02594	1.8011	0.0716877	0.264397
fsaB__1106	73.5404	0.887539	0.493433	1.7987	0.0720657	0.26517
yhjJ__3445	35.7661	-1.15527	0.642191	-1.79895	0.0720263	0.26517
cetB__1255	7.25516	-2.8875	1.6078	-1.79594	0.0725043	0.266501
hypo__4043	3.50202	4.73854	2.639	1.79558	0.0725608	0.266501
yqjF__3248	20.4178	1.42542	0.794387	1.79437	0.0727542	0.266769
hypo__4296	3.78279	-3.82191	2.13022	-1.79414	0.0727912	0.266769
hypo__4644	19.3322	-1.58573	0.88397	-1.79387	0.072834	0.266769
speC__865	11.6937	-2.17817	1.21467	-1.79321	0.0729388	0.266908
ydaF__424	8.35583	2.09925	1.17163	1.79174	0.073175	0.267527
kpsM__2817	34.6687	-1.23737	0.69112	-1.79039	0.0733916	0.268074
hypo__4530	19.5834	-1.73007	0.966951	-1.7892	0.0735822	0.268525
rsmC__1659	12.1381	1.82526	1.02073	1.78819	0.0737461	0.268632
kefC_1__2174	28.8398	-1.29306	0.723024	-1.7884	0.0737117	0.268632
nrfA__352	102.765	-0.889474	0.497543	-1.78773	0.073819	0.26865
eutN__2269	8.69891	-2.40786	1.34719	-1.78732	0.0738853	0.26865
yhaV__1494	16.0092	1.65245	0.924985	1.78646	0.0740255	0.268915
ileS__952	299.007	-0.402277	0.225347	-1.78514	0.0742379	0.269441
hda__2281	28.3043	1.21288	0.680049	1.78352	0.0745018	0.270154
hypo__3684	3.16532	3.85783	2.16532	1.78164	0.0748075	0.271016
hypo__3719	13.1721	1.72124	0.966543	1.78082	0.0749416	0.271256
hypo__3914	8.35796	-2.48492	1.39711	-1.77861	0.0753041	0.272321
yigL__1215	25.1708	1.23311	0.694466	1.77562	0.0757956	0.273851
pspC__2944	25.8789	-1.58	0.890734	-1.77382	0.0760927	0.274676
rob_1__2657	70.7655	-0.785836	0.443255	-1.77288	0.076249	0.27475
hypo__3878	49.4355	-1.02235	0.576798	-1.77245	0.0763194	0.27475
hypo__4710	20.13	1.52854	0.862373	1.77248	0.0763146	0.27475
rpsQ__3418	289.111	-0.45155	0.255194	-1.76944	0.0768202	0.276304
ttdA__1411	3.36664	3.41547	1.93215	1.7677	0.0771109	0.276851
hypo__4343	5.76048	2.57177	1.45457	1.76806	0.0770505	0.276851
hypo__3669	16.5774	-1.72766	0.97932	-1.76414	0.0777086	0.278746
yahK__652	2.49541	3.81628	2.16455	1.76308	0.0778869	0.278805
rbsA_3__1326	2.82128	3.65575	2.07342	1.76315	0.0778746	0.278805
flgL_1__2145	13.8925	1.63739	0.928859	1.7628	0.0779342	0.278805
fumD__165	3.53663	4.05159	2.30093	1.76085	0.0782637	0.279733
hypo__3656	1.97162	4.93345	2.80317	1.75996	0.078415	0.280024
srlR_1__1707	6.52504	2.60531	1.48248	1.7574	0.0788489	0.280758
ygcS_2__2677	3.62006	3.57688	2.03568	1.75709	0.0789017	0.280758
hypo__4451	11.6059	2.01483	1.14655	1.7573	0.0788675	0.280758
hypo__4511	37.4931	1.01183	0.57559	1.75789	0.0787654	0.280758
ulaF__1150	5.04385	-3.08088	1.75439	-1.7561	0.0790711	0.28111
hypo__3637	33.1336	1.27211	0.725738	1.75285	0.0796281	0.282839
lpxB__1260	27.7187	-1.27422	0.728192	-1.74983	0.0801468	0.284429
chbG__187	5.75628	-2.8665	1.64117	-1.74663	0.0807024	0.285434
ssuB__386	2.42244	4.16691	2.38479	1.74729	0.0805878	0.285434
yidH__1950	3.59062	3.28508	1.8809	1.74655	0.080716	0.285434
hypo__4515	12.0249	1.87924	1.07561	1.74714	0.0806124	0.285434
nuoK__113	52.6822	0.884928	0.506837	1.74598	0.0808141	0.285529
dacA__887	131.316	0.582115	0.333973	1.743	0.0813334	0.28711
upp__545	26.3561	1.21156	0.695499	1.74201	0.0815071	0.287469
ybaQ__2326	10.0498	1.93356	1.11155	1.73952	0.081944	0.288501
bfd__3587	6.46938	2.48804	1.43001	1.73988	0.0818808	0.288501
ftnA_2__1020	49.8851	0.979447	0.563354	1.7386	0.0821054	0.288673
hypo__4705	7.28735	-2.9298	1.68533	-1.73842	0.0821375	0.288673
yhhA__2206	14.7114	1.87826	1.08095	1.73761	0.0822797	0.288919
rlmM__792	21.252	-1.52297	0.876867	-1.73683	0.0824163	0.289145
mdoB__1428	36.4857	1.07869	0.622109	1.73393	0.0829303	0.28998
torT__2096	2.60287	-4.30831	2.48449	-1.73408	0.0829036	0.28998
hemR_2__3551	42.9696	1.00891	0.58189	1.73385	0.0829446	0.28998
hypo__4714	3.65746	3.62907	2.09263	1.73422	0.0828795	0.28998
yrfG__476	18.4405	-1.46715	0.847523	-1.7311	0.0834331	0.291292
hypo__4600	4.43076	3.22219	1.86155	1.73092	0.0834658	0.291292
hypo__3979	9.32747	2.66643	1.54254	1.7286	0.0838813	0.292487
ispE__1362	40.0189	-1.07298	0.621766	-1.7257	0.0844006	0.294041
rpmE__2858	339.469	0.504612	0.292642	1.72433	0.0846484	0.294532
hypo__4264	6.86418	-2.58728	1.50065	-1.7241	0.0846889	0.294532
rcsF__3002	23.7541	-1.42043	0.824809	-1.72214	0.0850446	0.295512
solA__422	11.4252	2.01041	1.16809	1.7211	0.0852322	0.295897
guaA__551	168.852	-0.565029	0.328373	-1.7207	0.0853061	0.295897
sodA__1091	27.5757	-1.36858	0.795547	-1.7203	0.0853778	0.295897
rhlB__1239	61.8768	-0.832971	0.484561	-1.71902	0.0856102	0.296042
lpxD_1__1263	194.322	-0.546494	0.317814	-1.71954	0.0855154	0.296042
psiE__1996	9.44912	2.08588	1.21382	1.71844	0.0857159	0.296042
hypo__4570	2.00538	4.83695	2.81462	1.71851	0.0857031	0.296042
rplK__3470	147.242	0.526394	0.30648	1.71755	0.0858796	0.296351
dhaK__1519	22.0497	-1.4775	0.860711	-1.7166	0.0860517	0.296689
hyfB__748	41.7203	-1.49182	0.869467	-1.71578	0.0862014	0.296949
dapF__1223	34.8908	-1.06013	0.61852	-1.71398	0.0865326	0.297577
gss__2795	101.72	-0.641566	0.37425	-1.71427	0.0864791	0.297577
purM__546	37.3476	1.01344	0.591886	1.71221	0.0868574	0.298437
xerD_3__3452	2.77928	4.74593	2.77294	1.71152	0.0869857	0.298621
nrfB__2025	31.413	-1.84644	1.07923	-1.71088	0.087104	0.298771
ugpC_1__501	7.12538	2.31133	1.35314	1.70812	0.0876146	0.299932
proP_3__3124	6.32833	2.40675	1.40893	1.70822	0.0875963	0.299932
hypo__3841	5.78457	-2.87401	1.68284	-1.70783	0.0876677	0.299932
ilvA__1244	15.7026	-1.62388	0.95148	-1.70669	0.0878799	0.3004
narX__1367	10.3172	-2.01489	1.18271	-1.70362	0.0884522	0.301949
hypo__3733	4.09996	-3.56928	2.096	-1.7029	0.0885869	0.301949
hypo__4002	14.0141	1.56693	0.920511	1.70224	0.0887106	0.301949
hypo__4464	2.39938	4.43711	2.60657	1.70228	0.0887036	0.301949
hypo__4732	14.7588	-1.76033	1.03342	-1.70339	0.0884947	0.301949
efp__3515	71.7065	0.745059	0.438212	1.70023	0.0890884	0.302976
nanS_2__1441	4.28202	3.25168	1.91575	1.69734	0.0896321	0.304566
rcsB__1772	49.8653	0.918254	0.541395	1.69609	0.0898691	0.305112
sorC_1__3486	67.1242	-0.974776	0.574965	-1.69537	0.0900061	0.305318
aldA__1625	11.42	1.86554	1.10117	1.69414	0.0902389	0.305436
mglC__1733	8.45924	-2.6092	1.54102	-1.69317	0.0904231	0.305436
moaB__2454	18.5785	-1.51506	0.894458	-1.69383	0.0902968	0.305436
hypo__3638	16.7773	1.6549	0.976761	1.69427	0.0902136	0.305436
hypo__3935	4.25929	2.90735	1.71686	1.69341	0.0903766	0.305436
proA__1403	21.1261	-1.45055	0.857107	-1.69238	0.0905729	0.305684
psuT__1740	22.9911	-1.51176	0.893605	-1.69176	0.0906923	0.305828
sseA__558	22.0357	1.26943	0.751681	1.68879	0.0912602	0.306393
vsr__1031	6.98105	2.32119	1.37426	1.68905	0.0912104	0.306393
pcnB__1279	19.707	1.30342	0.772057	1.68824	0.091365	0.306393
ygbN__2520	10.6767	-2.16073	1.2806	-1.68728	0.0915499	0.306393
btuF__3013	12.5283	1.70988	1.01321	1.68759	0.09149	0.306393
bluR__3388	58.1499	-0.858471	0.508063	-1.68969	0.0910865	0.306393
hypo__3725	13.3324	1.99834	1.18305	1.68914	0.0911921	0.306393
hypo__4017	6.31158	2.44738	1.44787	1.69033	0.090964	0.306393
hypo__4512	14.6143	-1.66557	0.986672	-1.68807	0.0913971	0.306393
yfcG__131	2.87341	4.09864	2.43045	1.68637	0.0917236	0.306718
cysQ__1143	30.3204	1.11343	0.661669	1.68275	0.0924231	0.308283
yqiJ__3222	10.6866	3.10368	1.844	1.68312	0.0923521	0.308283
hypo__3743	6.24977	2.64282	1.57002	1.6833	0.0923176	0.308283
feoA__2195	9.0485	-2.44021	1.45069	-1.6821	0.0925489	0.308445
rluE__455	5.6533	-2.7643	1.64409	-1.68136	0.0926939	0.308671
pta__127	367.73	-0.385476	0.229608	-1.67884	0.0931826	0.308754
yggP_2__1582	5.92554	2.62795	1.56507	1.67912	0.0931277	0.308754
yebZ__1891	24.4419	-1.36564	0.81316	-1.67943	0.0930692	0.308754
ycgL__3359	1.57765	5.32284	3.16757	1.68041	0.0928766	0.308754
hypo__3869	7.6918	-2.32275	1.38202	-1.68069	0.0928229	0.308754
hypo__4133	21.8327	3.24635	1.93249	1.67988	0.0929807	0.308754
ackA__126	174.999	0.505679	0.3015	1.67721	0.0935015	0.309358
asnA__319	289.821	0.474829	0.283164	1.67687	0.0935676	0.309358
glnB__2304	12.6704	1.76076	1.05012	1.67672	0.0935971	0.309358
hypo__4592	5.53446	2.87292	1.71627	1.67393	0.0941436	0.310907
ispH__955	71.5295	-0.875517	0.523306	-1.67305	0.0943176	0.311225
satP__2663	13.2487	-1.97102	1.17891	-1.6719	0.0945439	0.311457
hypo__4733	4.84944	2.93384	1.7548	1.6719	0.0945438	0.311457
setB__1743	7.53185	-3.03659	1.81892	-1.66945	0.0950292	0.312798
srpC_1__1731	2.02574	4.47214	2.67988	1.66878	0.0951601	0.312971
rffH__1233	18.0356	-1.53261	0.919143	-1.66743	0.0954286	0.313596
pdxJ__573	16.3901	-1.53347	0.919919	-1.66696	0.0955216	0.313644
tcdA__794	7.01981	2.2381	1.34306	1.66642	0.0956298	0.313741
ybhK__2455	3.32948	-3.61924	2.17359	-1.66509	0.0958938	0.314349
lolD_2__585	7.43442	-2.36832	1.42298	-1.66434	0.0960449	0.314484
wzyE__2993	18.7057	-1.5046	0.904152	-1.6641	0.0960922	0.314484
kbl__271	69.5665	-0.758438	0.456007	-1.66322	0.0962694	0.314806
glgB__492	127.454	-0.573506	0.345135	-1.66169	0.0965757	0.315549
sucD_2__928	67.9418	-0.79966	0.4817	-1.66008	0.0968987	0.316346
intA_4__3283	6.82556	3.16763	1.909	1.65932	0.0970522	0.316588
mutH__2549	6.98941	-2.55395	1.54061	-1.65775	0.0973673	0.317357
rsmH__985	96.5913	-0.620319	0.374409	-1.65679	0.0975611	0.31773
pyrC__423	18.9088	1.3267	0.80127	1.65574	0.0977741	0.318164
pdxA__968	27.8403	-1.1605	0.701238	-1.65493	0.0979383	0.318203
ycjY_2__3604	11.1191	1.70219	1.02858	1.6549	0.0979454	0.318203
ais__98	1.76096	5.05104	3.05304	1.65443	0.0980397	0.318251
glgM__15	19.3724	1.50634	0.911036	1.65344	0.0982414	0.318388
sgrR_2__2688	15.8466	-1.74086	1.05269	-1.65372	0.0981844	0.318388
phoH__2109	23.2683	-1.44109	0.872304	-1.65205	0.098524	0.319045
hypo__4321	2.40823	3.876	2.34798	1.65078	0.0987831	0.319625
cdd__55	33.6927	-1.2304	0.747025	-1.64707	0.0995439	0.321056
menA__1099	20.9046	-1.36446	0.828642	-1.64662	0.0996355	0.321056
ribZ__1887	4.41327	3.02636	1.83613	1.64822	0.0993074	0.321056
gspA_1__1927	10.1392	2.06044	1.25144	1.64645	0.0996701	0.321056
yhhS__2221	7.89183	-2.31591	1.4066	-1.64646	0.0996688	0.321056
greA__3040	49.8744	0.815758	0.495517	1.64627	0.0997072	0.321056
hypo__3705	66.7577	-0.751259	0.456611	-1.64529	0.0999095	0.321448
metH__1584	70.8351	-0.74408	0.452484	-1.64443	0.100086	0.321758
rpmB__1930	41.77	-1.15282	0.70126	-1.64392	0.100192	0.321838
hypo__4613	1.6514	-4.62575	2.82122	-1.63963	0.101083	0.32444
hypo__4430	9.67677	-2.21059	1.34986	-1.63765	0.101494	0.325499
hypo__4331	14.9679	-1.76421	1.07765	-1.63708	0.101613	0.325618
map__1269	42.9254	0.92456	0.565372	1.63531	0.101983	0.326543
hyfA_3__749	15.5781	-2.7323	1.6727	-1.63347	0.10237	0.326734
sppA_2__1021	2.63482	-4.02693	2.46488	-1.63372	0.102318	0.326734
rsxG__1815	7.98187	-2.24126	1.37205	-1.63352	0.10236	0.326734
hypo__4536	10.6055	-2.07031	1.26683	-1.63424	0.102208	0.326734
chaC__1366	26.5304	1.23284	0.754984	1.63294	0.102482	0.32683
cysE_1__29	3.60537	-4.24151	2.59853	-1.63228	0.102621	0.327013
fixA_1__1846	6.86778	2.22673	1.36487	1.63146	0.102793	0.327298
atoS__81	17.6829	-1.44399	0.885975	-1.62983	0.103138	0.327615
pdeR__1177	19.9621	-1.4272	0.875536	-1.63009	0.103084	0.327615
iraM__3173	2.80098	4.02487	2.46911	1.63009	0.103083	0.327615
ruvC__1004	11.709	1.63221	1.00221	1.62861	0.103396	0.327912
mltF_2__1456	3.16171	-3.57065	2.19224	-1.62877	0.103362	0.327912
entB__868	33.1184	-1.1721	0.721	-1.62566	0.104022	0.329114
rhaS_2__2264	11.4847	-1.99334	1.22565	-1.62636	0.103874	0.329114
dsbA__2824	64.4715	0.749634	0.461086	1.6258	0.103992	0.329114
hypo__4508	3.06833	3.32448	2.04669	1.62432	0.104308	0.329758
gloB__1385	5.96147	2.44905	1.51221	1.61952	0.105335	0.332217
pepE__1583	21.4008	1.3516	0.834493	1.61967	0.105303	0.332217
rhtA__2435	10.4237	-2.1009	1.29696	-1.61987	0.10526	0.332217
hypo__4506	6.87788	2.17152	1.34258	1.61742	0.105787	0.33338
hypo__3674	2.65352	3.56836	2.20693	1.61689	0.105902	0.333478
yjmD_1__918	3.3789	3.52905	2.18687	1.61375	0.106582	0.335357
hisC__6	29.8244	-1.18844	0.737289	-1.61191	0.106983	0.336026
cysE_2__266	35.2457	-0.99848	0.619267	-1.61236	0.106884	0.336026
psiF__2375	2.55101	4.02219	2.49576	1.61161	0.107047	0.336026
hypo__4494	23.8204	1.25235	0.777652	1.61043	0.107304	0.336568
hypo__4424	15.9001	1.54212	0.957973	1.60978	0.107447	0.33675
yeiG__60	4.46925	-3.08073	1.91591	-1.60797	0.107841	0.336831
panD__1284	18.1528	1.35663	0.844222	1.60696	0.108063	0.336831
yfgD__2280	9.38411	1.98	1.23219	1.6069	0.108076	0.336831
hcaT__2297	3.25283	-3.53036	2.19744	-1.60658	0.108147	0.336831
ybiT__2430	26.6724	-1.13864	0.708145	-1.60792	0.107852	0.336831
hypo__3781	45.179	0.909874	0.565943	1.60771	0.107898	0.336831
hypo__3931	12.053	1.93182	1.20164	1.60764	0.107913	0.336831
hypo__4434	49.3342	-0.820686	0.510418	-1.60787	0.107864	0.336831
cysP__2260	19.9012	-1.52626	0.950555	-1.60565	0.10835	0.337201
tamA__2895	19.2811	-1.37092	0.854032	-1.60523	0.108443	0.337227
hypo__4425	2.07924	4.70875	2.93628	1.60365	0.108792	0.33805
yedI__2756	45.9137	-1.14588	0.714827	-1.60302	0.10893	0.338216
hypo__4507	7.99226	-2.8712	1.7958	-1.59885	0.109855	0.340822
ecpD__3210	11.1452	1.70763	1.06839	1.59832	0.109971	0.340919
rfaY__275	6.28995	2.26596	1.42235	1.59311	0.111137	0.344265
nanR_2__3492	4.13808	2.68743	1.68778	1.59229	0.111321	0.344568
lptE__2611	44.7461	-0.908511	0.571273	-1.59033	0.111761	0.344963
hokC_1__2666	30.0702	1.06482	0.669623	1.59018	0.111793	0.344963
hypo__4572	1.82269	4.68917	2.94691	1.59122	0.11156	0.344963
hypo__4668	13.8155	1.51795	0.954575	1.59019	0.111792	0.344963
dgcJ__217	6.56238	2.40487	1.51386	1.58857	0.112158	0.34543
mltG__435	13.9535	-1.66524	1.04843	-1.58832	0.112214	0.34543
glpT__1777	47.1462	0.873897	0.550079	1.58867	0.112134	0.34543
hypo__3963	4.92495	-2.86258	1.80265	-1.58798	0.112291	0.34543
ygaP__2485	22.4478	1.31137	0.826386	1.58688	0.112541	0.345933
dpiB__882	15.6064	1.62142	1.02339	1.58437	0.113111	0.34715
mrcB__3023	61.0277	-0.758488	0.478668	-1.58458	0.113062	0.34715
yjaB_2__1609	6.63217	2.54786	1.60868	1.58382	0.113234	0.347262
hypo__4152	3.14787	3.32057	2.09804	1.5827	0.11349	0.347578
hypo__4544	2.51639	3.42608	2.16483	1.58261	0.113511	0.347578
speE__1289	10.9198	1.72809	1.09242	1.58189	0.113676	0.347816
gstA__149	25.7739	1.069	0.676791	1.57951	0.11422	0.349213
rplU__3043	125.667	0.62689	0.397184	1.57834	0.114488	0.349766
slyB__1819	74.2677	-0.68033	0.431627	-1.5762	0.11498	0.350209
sapB_1__2243	31.3424	1.69536	1.07533	1.57659	0.114889	0.350209
ftsZ_1__2696	315.031	-0.36321	0.230437	-1.57618	0.114984	0.350209
hypo__3910	7.76192	1.93014	1.22376	1.57722	0.114745	0.350209
caiA_1__173	5.34477	2.37873	1.51107	1.5742	0.115441	0.350848
yciH__2928	6.53334	2.1446	1.3624	1.57413	0.115457	0.350848
hypo__3986	6.35088	2.67479	1.6986	1.5747	0.115326	0.350848
rfaG__278	26.9759	1.07377	0.683395	1.57123	0.116129	0.352622
pdeC__350	3.76318	2.96089	1.8862	1.56976	0.11647	0.353389
hypo__4122	7.52941	2.10319	1.34018	1.56933	0.116571	0.353426
oapA__2901	6.7339	2.24713	1.433	1.56813	0.116851	0.354009
hypo__3848	13.5323	1.56698	0.999683	1.56747	0.117004	0.354126
hypo__3897	12.2558	1.7101	1.09118	1.5672	0.117067	0.354126
ccmA__74	11.5711	-1.94459	1.24288	-1.56459	0.11768	0.355441
tolC__2767	99.4988	-0.64194	0.4102	-1.56494	0.117596	0.355441
nrdI__2490	6.64562	2.37018	1.51545	1.56401	0.117814	0.355579
tsf__3009	205.364	-0.422249	0.270131	-1.56313	0.118022	0.355938
tsr__3261	6.82702	2.12871	1.36332	1.56142	0.118426	0.356615
ansP2__3322	3.82179	2.76506	1.77069	1.56158	0.118388	0.356615
dgkA__331	5.62988	2.48454	1.59216	1.56049	0.118645	0.357006
fliH__2747	2.37685	4.69117	3.0081	1.55951	0.118875	0.357429
codB_1__2387	3.09693	3.08068	1.9759	1.55913	0.118966	0.357435
cysD__763	3.54112	-3.51066	2.25408	-1.55747	0.119359	0.358078
sbp__2850	39.5229	1.27527	0.818695	1.55769	0.119307	0.358078
opgE__692	49.4606	-0.98228	0.631579	-1.55528	0.11988	0.359371
dauR__2172	25.7541	-1.33871	0.861711	-1.55355	0.120291	0.360332
purU__1373	9.88361	1.72208	1.10911	1.55266	0.120504	0.3607
nanT_2__3494	4.99729	-2.87774	1.85408	-1.55211	0.120636	0.360825
lspA__953	40.0888	-0.9604	0.619517	-1.55024	0.121084	0.361622
eutL__2266	13.0496	-1.76117	1.13595	-1.5504	0.121047	0.361622
nirD__467	5.76063	-2.97817	1.92176	-1.54971	0.121212	0.361736
dgcE__35	22.3617	-1.22227	0.789412	-1.54833	0.121542	0.362186
ynfF_1__1343	3.36846	4.15001	2.68065	1.54814	0.12159	0.362186
hypo__4492	22.2052	1.17914	0.761744	1.54795	0.121635	0.362186
xseA__553	51.0977	-0.774803	0.50086	-1.54694	0.121877	0.362277
asnC__1987	13.7112	-1.66376	1.07553	-1.54691	0.121885	0.362277
fdnI__3328	5.662	2.46681	1.5949	1.54669	0.121938	0.362277
putA__2105	23.3295	-1.24195	0.803175	-1.5463	0.122033	0.36229
uppS__1266	47.3222	-0.861697	0.5586	-1.5426	0.122927	0.364134
yiaB__1900	2.84217	-3.704	2.40105	-1.54265	0.122915	0.364134
mhpT__2383	4.24428	-3.11556	2.01871	-1.54334	0.122749	0.364134
hypo__4053	3.40506	4.0806	2.64597	1.54219	0.123026	0.364158
bglB__313	2.83331	3.90958	2.53658	1.54128	0.123249	0.364247
envZ__478	20.8628	-1.29537	0.840632	-1.54095	0.12333	0.364247
phoR__625	9.21441	-2.00845	1.30299	-1.54141	0.123217	0.364247
ycaD__2394	44.3095	-0.895752	0.581778	-1.53968	0.123638	0.364889
hypo__3962	2.64754	-3.85162	2.50304	-1.53878	0.123859	0.36527
nlpE__3003	7.47196	-2.14109	1.39183	-1.53833	0.123968	0.365321
fryA_2__3379	3.54924	3.35041	2.17992	1.53694	0.124309	0.366055
scrB__772	13.6555	1.4481	0.943711	1.53447	0.124913	0.367354
hypo__3708	11.5136	-1.69369	1.10382	-1.53439	0.124933	0.367354
yhjX__3503	5.14017	-2.69629	1.75843	-1.53335	0.125189	0.367834
nuoC__120	273.095	-0.430404	0.281144	-1.5309	0.125794	0.368334
phoQ__451	53.2526	-0.772391	0.504589	-1.53073	0.125836	0.368334
recF_2__2407	31.8734	1.03621	0.676256	1.53227	0.125456	0.368334
btuB__2870	72.0512	-0.711592	0.464964	-1.53042	0.125912	0.368334
srpC_2__3564	30.1362	-1.11421	0.727858	-1.53081	0.125816	0.368334
hypo__3881	42.1682	-0.914857	0.597712	-1.5306	0.125869	0.368334
dlgD__254	3.61638	3.0169	1.97291	1.52916	0.126226	0.368981
ybbH_1__2773	11.1424	1.61019	1.05409	1.52756	0.126621	0.369597
htrE__3028	5.68766	2.31786	1.51721	1.52771	0.126584	0.369597
lafU__3202	1.63277	4.9342	3.2311	1.5271	0.126737	0.369664
mdh_1__532	32.8982	-1.0842	0.710459	-1.52605	0.126996	0.369765
zraS__1559	18.2688	-1.38376	0.906882	-1.52584	0.127049	0.369765
hypo__3971	6.08001	2.21718	1.45246	1.5265	0.126885	0.369765
rffG__1234	24.2779	-1.19746	0.785295	-1.52486	0.127294	0.36994
hypo__3782	24.268	1.1152	0.731213	1.52514	0.127224	0.36994
hypo__4179	66.1217	-0.709225	0.466084	-1.52167	0.128092	0.371989
gntU__2204	9.73972	-1.88241	1.23895	-1.51936	0.128671	0.373398
yfiF_1__581	15.7166	1.35134	0.889791	1.51872	0.128834	0.373599
cstA__2596	16.8372	-1.43871	0.947714	-1.51808	0.128993	0.373791
cutC_2__2710	30.1243	0.976941	0.645097	1.51441	0.129922	0.376209
clpP__607	132.805	0.497929	0.329509	1.51113	0.130757	0.377369
bspRIM__1635	31.9988	0.948818	0.628259	1.51023	0.130984	0.377369
soxR__2017	5.51761	-2.62277	1.73569	-1.51108	0.130768	0.377369
cysT__2259	16.696	-1.60671	1.06356	-1.51068	0.130869	0.377369
hypo__3747	14.9931	-1.60085	1.05851	-1.51236	0.130443	0.377369
hypo__4168	8.90669	1.71417	1.1345	1.51094	0.130803	0.377369
hypo__4749	29.4122	1.16904	0.774038	1.51031	0.130964	0.377369
yggP_1__849	8.64651	2.43258	1.61299	1.50811	0.131525	0.37814
mtfA__3282	17.5507	1.32258	0.876995	1.50808	0.131535	0.37814
hypo__4254	5.10136	-2.75876	1.82862	-1.50865	0.131387	0.37814
hypo__3812	8.50916	-2.75455	1.82702	-1.50768	0.131637	0.378162
alr__338	24.2649	-1.20023	0.796504	-1.50687	0.131843	0.378444
srmB_1__579	39.942	-0.894209	0.593977	-1.50546	0.132206	0.378444
kpsU__1068	15.7818	-1.40258	0.93229	-1.50445	0.132466	0.378444
mntP__1884	3.73009	2.73175	1.81423	1.50573	0.132136	0.378444
yahB_2__2392	1.70509	3.92886	2.61168	1.50434	0.132493	0.378444
ompN__2966	5.83334	2.42176	1.6088	1.50532	0.132241	0.378444
ynfM__3115	70.3083	-1.13512	0.754216	-1.50503	0.132316	0.378444
hypo__4574	4.42198	-2.76244	1.83526	-1.50521	0.132271	0.378444
hybD__1059	53.8199	-0.783246	0.521055	-1.50319	0.13279	0.379019
ispA__615	139.224	0.522331	0.348203	1.50007	0.133595	0.380774
sfsA__3024	23.569	-1.2794	0.852755	-1.50032	0.133532	0.380774
cyoC__2356	48.1241	-0.899682	0.600427	-1.4984	0.134028	0.381737
rsmJ__511	7.64835	-2.2935	1.53243	-1.49665	0.134485	0.382765
hypo__4251	8.24982	1.82234	1.21813	1.49601	0.13465	0.382963
menH__106	4.40493	2.58838	1.73135	1.49501	0.134911	0.383159
dcuS__375	20.5776	-1.28227	0.857626	-1.49514	0.134878	0.383159
hypo__4371	6.57944	-2.26815	1.51802	-1.49415	0.135136	0.383525
rhaA__1089	4.02124	-2.94103	1.97037	-1.49263	0.135535	0.384112
cvrA__3366	57.3492	-0.731178	0.489791	-1.49284	0.13548	0.384112
hypo__4524	12.0518	1.57008	1.05273	1.49144	0.135846	0.384722
yceJ__2125	5.52713	2.83454	1.90393	1.48878	0.136544	0.386424
trpR__2656	23.2996	1.43047	0.961339	1.488	0.136751	0.386734
amiA__528	43.9195	-0.847105	0.570454	-1.48497	0.137553	0.387084
codA__647	8.68056	-1.89369	1.2746	-1.48571	0.137355	0.387084
atpG__1979	169.367	-0.44388	0.298805	-1.48552	0.137407	0.387084
yiiM__2846	17.251	-1.33574	0.898458	-1.48671	0.137092	0.387084
yjeO__3521	2.64176	3.52698	2.37491	1.4851	0.137516	0.387084
hypo__3948	4.34058	2.45842	1.65479	1.48564	0.137374	0.387084
hypo__4382	4.59334	-2.99664	2.01749	-1.48533	0.137457	0.387084
hypo__4241	4.05919	2.74233	1.84732	1.48449	0.137679	0.387167
lapB_2__2927	30.8871	-1.01992	0.687552	-1.48341	0.137965	0.3877
cybB__3528	4.12601	3.16273	2.13266	1.483	0.138075	0.387737
rbsC_1__1990	48.1222	-0.787693	0.53151	-1.48199	0.138343	0.387943
secG__3038	47.3248	0.811906	0.54783	1.48204	0.13833	0.387943
speB__852	28.5589	-1.03912	0.701629	-1.48102	0.138602	0.388125
yedS__2759	4.83105	-3.00561	2.02922	-1.48116	0.138564	0.388125
smrA__1190	1.72363	4.17978	2.82374	1.48023	0.138812	0.388168
lptF_2__2876	52.3667	-0.767273	0.518256	-1.48049	0.138742	0.388168
ydgH__3110	26.9844	-1.12687	0.761937	-1.47896	0.139151	0.388846
yjjP__3256	3.93462	-3.00341	2.03179	-1.47821	0.139351	0.388962
hypo__3822	24.8659	-1.07666	0.728424	-1.47807	0.139388	0.388962
mdoH__420	106.453	-0.563923	0.381806	-1.47699	0.139679	0.389299
rlmL__2075	43.3757	-0.891331	0.603517	-1.4769	0.139704	0.389299
astC__196	3.25953	3.08359	2.08919	1.47598	0.13995	0.389467
cdhR__1952	1.65359	3.89631	2.63988	1.47595	0.139959	0.389467
ybhI_2__2457	2.98546	3.44344	2.33794	1.47285	0.14079	0.391509
oppC__3161	16.5302	-1.39984	0.951413	-1.47132	0.141204	0.392385
hypo__4443	1.99701	4.55565	3.09971	1.4697	0.141643	0.393332
atsA_2__951	10.6862	-2.11772	1.44181	-1.4688	0.141887	0.393508
glpF__2852	18.3254	1.22471	0.833847	1.46874	0.141903	0.393508
mntH_2__3382	43.9926	-0.813048	0.553913	-1.46783	0.142152	0.393924
lpfA__3278	3.10715	3.35276	2.28531	1.46709	0.142351	0.394202
secM__2697	109.327	0.517353	0.352793	1.46645	0.142526	0.394413
yfgJ__2283	5.84458	-2.74682	1.87398	-1.46577	0.142711	0.394559
fhuD_1__2772	6.57802	2.05275	1.40068	1.46553	0.142776	0.394559
yfeX__526	90.7632	-0.565402	0.385951	-1.46496	0.142932	0.394717
ygjK__1419	7.49271	-2.0355	1.39073	-1.46361	0.1433	0.394914
epmA__1617	12.3388	1.45886	0.996685	1.46371	0.143274	0.394914
yefM__1697	25.7701	1.06142	0.72515	1.46372	0.143269	0.394914
gltD_3__1314	31.1947	-1.06657	0.730063	-1.46093	0.144034	0.396663
rhaB__1090	3.81622	-3.12658	2.14133	-1.46011	0.144259	0.396736
mtgA__1309	8.04331	1.80822	1.23831	1.46023	0.144226	0.396736
hyaE__2090	22.6137	-2.44934	1.67999	-1.45794	0.144856	0.398105
rclR_1__2786	4.12122	-3.12103	2.14274	-1.45656	0.145237	0.398878
hypo__3729	5.6443	-2.84658	1.95528	-1.45584	0.145437	0.399152
uhpT__1945	4.50371	2.65043	1.82168	1.45494	0.145686	0.399562
waaA__280	18.3875	-1.25713	0.864919	-1.45347	0.146093	0.400404
nlhH_1__1084	13.8282	1.35201	0.930639	1.45277	0.146287	0.40066
uvrD_1__1221	103.768	-0.581091	0.400279	-1.45172	0.146581	0.401033
gadX_2__2251	6.15922	2.37271	1.63459	1.45156	0.146624	0.401033
nanC_2__3493	2.26955	3.37147	2.32641	1.44922	0.147277	0.40251
fucP_2__3555	12.0859	-1.61943	1.1177	-1.4489	0.147366	0.40251
hypo__4090	2.20825	3.63807	2.51161	1.4485	0.147477	0.402539
ecpC__3211	12.2506	1.45819	1.00775	1.44698	0.147904	0.403429
ulaA_1__2871	17.2911	1.29099	0.893011	1.44566	0.148274	0.404163
tusC__2171	14.9945	1.40845	0.974626	1.44512	0.148425	0.404297
pldB__1216	19.7551	-1.18438	0.819811	-1.4447	0.148543	0.404345
malQ__482	43.1946	0.861585	0.596665	1.444	0.148738	0.404601
hypo__4373	2.86916	3.54302	2.45594	1.44264	0.149123	0.405371
ycaL__1458	4.60254	2.56215	1.77707	1.44179	0.149362	0.405746
hypo__4243	4.9981	2.27462	1.58044	1.43923	0.150085	0.407156
hypo__4539	5.34803	2.52268	1.75252	1.43946	0.150021	0.407156
hyfA_2__745	21.6723	-1.5677	1.09056	-1.43752	0.150571	0.407642
glxK__1600	2.55247	-3.5259	2.45243	-1.43772	0.150514	0.407642
hypo__4088	3.03966	3.19668	2.22333	1.43779	0.150494	0.407642
hypo__4370	4.46933	-2.70895	1.88586	-1.43645	0.150875	0.408189
icaA__1454	4.33522	2.65841	1.855	1.43311	0.151826	0.410209
pppA__2805	4.04591	2.61421	1.82378	1.4334	0.151743	0.410209
poxB__666	29.6995	-1.07347	0.749387	-1.43247	0.15201	0.410426
hypo__4132	104.853	-0.553631	0.386734	-1.43155	0.152271	0.410855
guaC__998	49.6583	0.742769	0.51918	1.43066	0.152528	0.41127
fabZ__1262	81.1138	-0.629092	0.440112	-1.42939	0.152892	0.411771
yagU__3208	32.2945	0.957692	0.670046	1.42929	0.15292	0.411771
ravA__320	24.2371	-1.12491	0.788039	-1.42748	0.153442	0.4129
panE__611	17.2371	1.21083	0.849323	1.42564	0.153972	0.413488
potF__2418	20.0591	1.12507	0.789145	1.42569	0.153959	0.413488
hypo__3943	3.30168	3.70657	2.59915	1.42607	0.153848	0.413488
ywaD__764	6.91399	1.8981	1.33353	1.42337	0.154629	0.413864
ftsI__986	234.772	0.405125	0.284542	1.42378	0.154511	0.413864
sohB__1171	21.885	1.06508	0.747878	1.42414	0.154406	0.413864
ada__1770	4.7615	-2.45533	1.72492	-1.42345	0.154606	0.413864
ybeZ__2619	38.9851	-0.835935	0.586743	-1.42471	0.154242	0.413864
mug__1415	10.5766	1.60605	1.12947	1.42195	0.15504	0.414459
lptG_2__2875	60.8709	-0.688136	0.484081	-1.42153	0.155163	0.414459
ychQ__3148	11.8965	1.42331	1.00107	1.42178	0.15509	0.414459
viaA__1988	17.6284	-1.26019	0.887188	-1.42044	0.155481	0.415031
thiK__440	5.5961	2.10571	1.48424	1.41871	0.155983	0.416093
argT__1793	24.558	-1.17517	0.829517	-1.41669	0.156574	0.417391
dadA__1510	13.2271	1.3712	0.969025	1.41503	0.15706	0.418409
ygdG__786	4.3876	2.32615	1.64446	1.41454	0.157205	0.418515
livK__2212	11.8958	1.53844	1.09092	1.41022	0.158474	0.421614
hypo__4357	2.3212	3.52802	2.50272	1.40967	0.158636	0.421763
sauU__2872	11.1694	1.54166	1.09404	1.40915	0.158792	0.421897
pncC_2__738	7.45166	1.81203	1.28816	1.40669	0.15952	0.42355
yheS__2175	25.4365	-1.06196	0.757132	-1.40261	0.160734	0.426206
iscR__2295	147.809	-0.440123	0.313772	-1.40268	0.160711	0.426206
hypo__3696	11.6273	1.6015	1.1428	1.40139	0.161097	0.426886
galU__1374	29.4546	0.987275	0.705548	1.3993	0.161722	0.427503
yhdJ_2__1648	3.43335	-3.08806	2.20744	-1.39893	0.161834	0.427503
htpG__2331	395.967	0.287047	0.205157	1.39915	0.161767	0.427503
ecpR__3214	3.28668	2.77241	1.98195	1.39883	0.161865	0.427503
hypo__4493	36.7269	0.815487	0.582898	1.39902	0.161807	0.427503
cpxR__2847	46.4315	-0.748662	0.535719	-1.39749	0.162266	0.42828
aaeB_1__1822	21.2123	-1.12073	0.802954	-1.39575	0.162789	0.42881
fecA_1__3320	9.38318	1.8243	1.30666	1.39615	0.162668	0.42881
hypo__4289	2.00139	3.8461	2.75505	1.39602	0.162709	0.42881
ytbE__1555	10.1611	1.68088	1.20472	1.39525	0.162941	0.428927
ppiC__1242	2.02659	3.99552	2.8675	1.39338	0.163504	0.429844
ybaA__2344	3.67709	2.55335	1.8321	1.39367	0.163416	0.429844
ribC__162	17.6655	1.19146	0.857821	1.38894	0.164851	0.431759
ampD__1000	15.4642	-1.28887	0.926893	-1.39052	0.16437	0.431759
otsB__1017	14.3898	-1.42752	1.0282	-1.38838	0.165022	0.431759
fdrA_1__2391	2.22708	3.46078	2.4932	1.38809	0.165111	0.431759
rsfS__2610	35.2511	-0.86253	0.62057	-1.3899	0.16456	0.431759
fliY__2734	29.0537	0.964266	0.694828	1.38778	0.165205	0.431759
scrY_2__2841	2.4112	3.72661	2.68111	1.38995	0.164544	0.431759
hypo__4227	33.3349	-0.912105	0.6571	-1.38808	0.165113	0.431759
hypo__4406	3.2544	-3.43732	2.4766	-1.38792	0.165161	0.431759
phoU__1973	8.82363	1.62466	1.1723	1.38588	0.165783	0.432987
ptsG_2__1212	1.61838	3.74256	2.70272	1.38474	0.166132	0.43333
ccdA_1__2679	32.6258	0.908301	0.655876	1.38487	0.166093	0.43333
rseP__1264	61.3099	-0.667008	0.481913	-1.38409	0.166332	0.433571
rlpA__888	26.9454	-0.973632	0.704354	-1.3823	0.166878	0.434144
tyrP__2726	13.1646	-1.43021	1.03463	-1.38234	0.166867	0.434144
sra__3330	10.9935	1.40455	1.01573	1.3828	0.166726	0.434144
ssnA__822	199.075	-0.383039	0.277331	-1.38116	0.167228	0.434489
plsC__1046	13.7711	1.28096	0.927407	1.38123	0.167208	0.434489
lgt__804	39.4257	-0.814783	0.590327	-1.38022	0.167518	0.43496
yhcH__3058	9.43003	1.67348	1.21314	1.37946	0.167754	0.435131
hypo__3890	14.5528	-2.03571	1.4759	-1.3793	0.167802	0.435131
kduD_1__769	6.26388	2.12889	1.54671	1.3764	0.168698	0.43717
hypo__4573	2.12629	4.00762	2.9131	1.37572	0.168907	0.437429
ulaB__1153	2.11149	-3.63722	2.6457	-1.37477	0.169204	0.437913
relA__777	96.1519	0.528368	0.38445	1.37435	0.169334	0.437967
hypo__4184	11.0888	-1.70422	1.24082	-1.37347	0.169608	0.438391
yccF__2085	7.24485	1.94912	1.42004	1.37259	0.169881	0.438813
ebgA__1418	57.4854	-0.67259	0.490688	-1.37071	0.170466	0.44004
rnpA__307	22.1991	-1.14597	0.837515	-1.3683	0.171217	0.440412
tnaA__309	72.6976	-0.639914	0.467728	-1.36813	0.171271	0.440412
cydX__932	64.3824	-0.634596	0.463715	-1.36851	0.171154	0.440412
xapB__2252	10.0561	1.45787	1.06559	1.36813	0.171271	0.440412
yabI__2685	2.18961	3.27133	2.39037	1.36854	0.171142	0.440412
hypo__4326	1.70595	-4.02315	2.94007	-1.36838	0.171192	0.440412
menI__169	12.1417	1.42329	1.04138	1.36674	0.171707	0.441247
cytR_2__2857	11.8002	1.50664	1.1027	1.36632	0.171838	0.441301
mtlA_2__2578	2.99661	3.3466	2.45165	1.36504	0.172239	0.442048
lipB__886	31.793	-0.896242	0.657528	-1.36305	0.172868	0.443372
lptB_2__1308	74.6323	-0.608461	0.446627	-1.36235	0.173088	0.443372
rpiR__2041	14.1727	1.31918	0.968179	1.36253	0.17303	0.443372
topB__202	29.4469	-0.93289	0.685272	-1.36134	0.173405	0.443899
mopA__2517	26.5125	1.11001	0.816238	1.35991	0.17386	0.444494
hypo__4538	4.89822	-2.44287	1.79616	-1.36005	0.173814	0.444494
yceM__425	12.523	-1.45965	1.07418	-1.35885	0.174195	0.445066
xanQ__2560	55.4157	-0.697528	0.51456	-1.35558	0.175232	0.446859
arcA__2660	192.719	-0.393034	0.289923	-1.35565	0.175212	0.446859
hypo__4713	10.6024	1.61534	1.19123	1.35602	0.175092	0.446859
menF__108	8.08245	-1.76739	1.3073	-1.35194	0.176394	0.449042
uspC__2723	8.28616	1.66496	1.23162	1.35184	0.176425	0.449042
hypo__4245	9.5068	-1.79455	1.32708	-1.35226	0.176293	0.449042
hypo__3838	13.8269	-1.37904	1.02126	-1.35033	0.17691	0.449702
hypo__4189	4.04827	-2.57066	1.90366	-1.35038	0.176895	0.449702
crp__2177	135.895	-1.06347	0.788371	-1.34895	0.177353	0.450542
dmsD__3119	7.96943	1.7535	1.30051	1.34832	0.177556	0.45077
yjaB_1__1589	2.95374	3.23477	2.4023	1.34653	0.178132	0.451945
exbB__2788	53.3146	0.668622	0.497423	1.34417	0.178893	0.453588
ampH__633	6.98772	1.85474	1.38034	1.34369	0.17905	0.453698
srlD__741	15.2278	-1.50778	1.12359	-1.34193	0.179618	0.45485
napG__1765	11.9001	-1.75455	1.30826	-1.34113	0.179877	0.45505
tsaR__3335	35.477	0.803102	0.598889	1.34099	0.179925	0.45505
glnE__3225	34.0313	-0.845071	0.630668	-1.33996	0.180257	0.455603
frmR__2382	9.885	1.48755	1.11077	1.33921	0.180504	0.4557
hypo__4206	33.0691	-0.944504	0.705304	-1.33914	0.180524	0.4557
dcuR__2054	6.81925	-2.05346	1.53507	-1.3377	0.180995	0.4566
lpoA__3344	17.7605	-1.28908	0.963963	-1.33727	0.181134	0.456664
entS__2594	10.6859	-1.534	1.14757	-1.33674	0.181307	0.45681
yebF__1894	244.971	-0.361384	0.270766	-1.33467	0.181983	0.458225
psuK_2__65	26.8587	0.983506	0.737408	1.33373	0.182291	0.458539
hycE__2509	70.376	-0.95634	0.717115	-1.33359	0.182337	0.458539
ilvB__299	14.6634	-1.26919	0.952292	-1.33278	0.182605	0.458635
pntB__1341	63.582	-0.614973	0.461405	-1.33283	0.182589	0.458635
hypo__4801	5.2496	3.20554	2.40766	1.33139	0.18306	0.45949
pgrR_2__3460	74.4685	0.750784	0.564333	1.33039	0.183389	0.460026
cadC_1__2063	2.98866	3.06192	2.3058	1.32792	0.184203	0.461482
ybaT__2325	69.5677	-1.04646	0.788516	-1.32712	0.184468	0.461482
mngR_2__2644	1.73878	4.23103	3.18852	1.32696	0.184522	0.461482
yadH__3034	69.9085	-0.711606	0.536298	-1.32689	0.184547	0.461482
hypo__4218	2.46342	-3.22766	2.43081	-1.32781	0.18424	0.461482
holB__437	24.3437	-1.06779	0.805171	-1.32617	0.184784	0.461786
pys2__1001	11.0432	1.41225	1.06602	1.32478	0.185243	0.461979
lolA__2398	53.8281	-0.706541	0.53332	-1.3248	0.185238	0.461979
artJ__2414	11.426	1.44943	1.09383	1.3251	0.185139	0.461979
hypo__3953	15.2918	1.21925	0.920505	1.32454	0.185323	0.461979
torZ__1010	19.1897	-1.68036	1.26962	-1.32351	0.185664	0.46254
ydjM__1857	16.1449	-1.23756	0.935735	-1.32256	0.185983	0.462737
caiT__2673	3.96446	2.23101	1.68713	1.32237	0.186045	0.462737
hypo__3690	37.5536	-0.798192	0.60367	-1.32223	0.186091	0.462737
hypo__4023	6.94064	1.91707	1.45042	1.32174	0.186256	0.462861
trmH__289	8.12871	-1.89895	1.43762	-1.3209	0.186534	0.463149
hypo__4432	6.40862	1.92657	1.45876	1.32069	0.186604	0.463149
gsk__591	7.00875	1.67363	1.26989	1.31794	0.187525	0.46403
xanP__1935	34.3878	-0.974851	0.739772	-1.31777	0.18758	0.46403
wzzE__2995	41.8504	-0.746899	0.567036	-1.3172	0.187772	0.46403
cueO__3036	25.7954	-1.09139	0.827387	-1.31908	0.187141	0.46403
narW__3324	2.96397	3.25866	2.47265	1.31788	0.187542	0.46403
traQ__3514	2.49611	3.30908	2.50953	1.31861	0.1873	0.46403
hypo__4187	1.53518	-3.92376	2.97854	-1.31734	0.187724	0.46403
narU__3325	7.16767	-2.45962	1.86871	-1.31621	0.188103	0.464562
malF__1998	21.2235	1.49655	1.1401	1.31265	0.189302	0.467054
hypo__4282	2.95867	2.82405	2.15163	1.31252	0.189346	0.467054
axe1-6A__1969	2.06953	3.70237	2.822	1.31196	0.189532	0.467225
hypo__3915	9.31697	1.50582	1.1486	1.311	0.189858	0.467738
iucC__1572	18.5213	-1.12026	0.855266	-1.30984	0.19025	0.468415
ydiN__1844	3.10158	2.54615	1.94504	1.30905	0.190519	0.468501
cheY__2715	3.15121	3.212	2.45348	1.30916	0.19048	0.468501
csrA__2499	53.8582	0.711606	0.546253	1.3027	0.192676	0.472987
hypo__4221	2.46724	-3.27007	2.51101	-1.30229	0.192817	0.472987
hypo__4636	4.01673	-2.49155	1.91239	-1.30285	0.192627	0.472987
hypo__4678	3.36298	-2.92239	2.24358	-1.30256	0.192726	0.472987
yejK__1752	27.7221	0.851836	0.655111	1.30029	0.193501	0.474373
hypo__4144	94.8625	0.548712	0.4224	1.29903	0.193932	0.47514
yjjX__944	1.67791	3.43081	2.64638	1.29641	0.194833	0.476437
kpsF__1069	28.0324	0.894852	0.690886	1.29522	0.195243	0.476437
tdcF__1486	227.17	-0.382579	0.294991	-1.29692	0.19466	0.476437
yibL__1917	11.4423	1.35805	1.04835	1.29542	0.195175	0.476437
yfeY__2262	15.6707	1.22248	0.943301	1.29596	0.19499	0.476437
secF__2364	61.5651	-0.634354	0.489823	-1.29507	0.195296	0.476437
hypo__4060	2.62856	2.87092	2.21604	1.29552	0.195142	0.476437
ybjO__2415	5.43712	-2.17142	1.67781	-1.2942	0.195598	0.47659
hypo__3694	9.04076	1.61695	1.24936	1.29422	0.195589	0.47659
rsxD__1814	9.2246	-1.73867	1.34412	-1.29353	0.195826	0.476856
mdtI__3113	27.3974	-1.36059	1.05282	-1.29233	0.196244	0.477293
rclA__3457	5.67718	2.03281	1.57289	1.29241	0.196216	0.477293
plsY__1410	9.38566	1.60378	1.24222	1.29106	0.196684	0.477824
hypo__4042	18.7787	1.19569	0.926173	1.291	0.196702	0.477824
hinT__439	132.915	-0.44503	0.345035	-1.28981	0.197117	0.478396
pgpB__1175	16.5908	-1.20819	0.936848	-1.28964	0.197177	0.478396
hypo__3752	30.8253	0.922601	0.715645	1.28919	0.197332	0.478483
groL__2069	1013.22	-0.193544	0.150178	-1.28876	0.197483	0.478557
allB__1601	6.31514	-2.14269	1.66352	-1.28804	0.197731	0.478578
hypo__4045	17.3398	1.15246	0.894645	1.28818	0.197684	0.478578
hypo__4158	16.5043	1.26162	0.980252	1.28704	0.198081	0.479135
hypo__4029	3.46767	2.4634	1.91588	1.28578	0.198521	0.47991
lptB_1__502	4.54521	-2.58233	2.01209	-1.28341	0.199349	0.480458
cdh__1094	6.95301	-1.92769	1.50133	-1.28399	0.199146	0.480458
lldP__1920	12.7252	-1.41926	1.10538	-1.28396	0.199158	0.480458
hypo__4271	98.3928	0.559218	0.435668	1.28359	0.199286	0.480458
hypo__4623	6.09046	-2.02172	1.57515	-1.2835	0.199315	0.480458
hypo__4354	46.4218	-0.796291	0.620963	-1.28235	0.19972	0.481063
yqgF__858	23.4487	-0.949373	0.743127	-1.27754	0.201412	0.484819
hisJ__1792	29.7166	-0.961457	0.75277	-1.27723	0.201523	0.484819
ptsO__3056	7.94324	-1.74639	1.36898	-1.27569	0.202064	0.485537
hypo__4328	37.4272	0.768783	0.60262	1.27574	0.202049	0.485537
nagB_2__905	14.2767	-1.26251	0.990081	-1.27516	0.202254	0.4857
pheA__2468	52.7912	-0.639574	0.501719	-1.27477	0.202392	0.48574
hypo__4034	4.40983	2.35028	1.84432	1.27433	0.202546	0.485818
msrB__212	19.671	1.05154	0.825784	1.27338	0.202882	0.48604
dmlR_1__3073	22.2619	0.973956	0.764678	1.27368	0.202777	0.48604
mdtF__2249	44.602	0.784748	0.616466	1.27298	0.203026	0.486094
ygeA__808	3.15027	2.38206	1.87226	1.27229	0.20327	0.486388
metG__48	46.1354	0.646694	0.509865	1.26836	0.204668	0.488271
cysN__762	9.35127	-1.5443	1.21678	-1.26917	0.204382	0.488271
manZ_1__1883	225.81	-0.371189	0.292408	-1.26942	0.204291	0.488271
ycdZ__2113	30.2383	-0.829854	0.65417	-1.26856	0.204598	0.488271
gadW__2250	2.90248	2.9259	2.30679	1.26839	0.20466	0.488271
narK__3154	29.9382	1.04655	0.825414	1.26791	0.204828	0.488362
glnL__1075	5.86319	1.9238	1.51784	1.26746	0.20499	0.488457
iolS_1__617	18.8275	-1.08707	0.859064	-1.26541	0.205724	0.488748
thiQ__978	3.68134	2.45007	1.9356	1.2658	0.205586	0.488748
fabH_2__1371	2.8763	-2.89827	2.28959	-1.26585	0.205568	0.488748
fetB__2321	3.01323	-2.84496	2.24817	-1.26545	0.205708	0.488748
hypo__3887	22.2432	0.934506	0.738223	1.26589	0.205554	0.488748
hypo__4297	7.42026	-2.29371	1.81318	-1.26502	0.205863	0.488788
cyoA__2355	81.6102	-0.509968	0.403266	-1.2646	0.206016	0.488861
sfp__505	5.55232	-2.01548	1.59493	-1.26368	0.206346	0.489062
fdoH__2839	520.03	-0.263493	0.208474	-1.26391	0.206261	0.489062
hypo__3955	2.09857	3.80834	3.01621	1.26263	0.206723	0.489666
ibpB__1954	308.113	0.295404	0.234044	1.26217	0.206886	0.489761
zntR__3401	26.2273	0.94121	0.746048	1.26159	0.207095	0.489965
nagA__904	20.91	0.972112	0.771929	1.25933	0.207912	0.490777
trpGD__2921	4.76374	2.11924	1.6829	1.25928	0.207929	0.490777
tatA__2976	61.3494	-0.595977	0.473228	-1.25939	0.207891	0.490777
hypo__4368	12.227	1.28671	1.02173	1.25935	0.207905	0.490777
wzxE__2994	19.7566	-1.09268	0.868367	-1.25831	0.208279	0.491312
iucD__1571	10.1357	-1.55068	1.23714	-1.25343	0.210048	0.495192
ydiE__1849	2.50706	2.77908	2.21903	1.25238	0.210431	0.495219
hypo__4150	23.1649	0.973072	0.776753	1.25274	0.210299	0.495219
hypo__4707	1.9105	3.59334	2.86856	1.25267	0.210327	0.495219
rarA__2397	75.9317	-0.546786	0.43688	-1.25157	0.210727	0.495624
ubiE_3__1515	2.47301	3.20439	2.56103	1.25121	0.210858	0.495639
mrdA__890	42.7365	0.679909	0.544637	1.24837	0.211895	0.496278
glpX__1097	36.4368	0.718328	0.575542	1.24809	0.211999	0.496278
dbpA_1__1192	21.2328	1.02034	0.817217	1.24855	0.211829	0.496278
ydjE_2__1873	3.4184	-2.74838	2.2002	-1.24915	0.211611	0.496278
fruA_2__1936	2.40233	-3.10328	2.48304	-1.24979	0.211377	0.496278
sorF__3487	6.74959	1.82605	1.46306	1.2481	0.211994	0.496278
hypo__4263	1.96395	3.7544	3.00579	1.24906	0.211644	0.496278
ybaY__2346	4.07972	2.38431	1.91224	1.24687	0.212446	0.497035
csgA__2119	3.72938	2.35167	1.88879	1.24507	0.213106	0.498287
dnaB_2__1023	3.0702	-2.61935	2.10753	-1.24285	0.213922	0.49972
hypo__3649	41.7366	0.707739	0.569505	1.24272	0.213969	0.49972
arfA__3400	2.40066	-3.17069	2.55217	-1.24235	0.214108	0.499751
yjbR_2__3477	10.023	1.35943	1.097	1.23922	0.215262	0.502153
manP__2864	2.31822	-2.99046	2.41389	-1.23885	0.215399	0.502179
bioA__707	12.3824	-1.70413	1.37812	-1.23656	0.216251	0.503446
otnI__755	16.6184	-1.23686	1.0004	-1.23637	0.21632	0.503446
hypo__4270	6.38779	-1.93886	1.56794	-1.23657	0.216248	0.503446
bglA__831	35.9709	-0.795027	0.643811	-1.23488	0.216876	0.504152
hypo__4249	9.82208	-1.65035	1.33609	-1.23521	0.216751	0.504152
nuoE__119	52.7286	-0.700525	0.567522	-1.23436	0.21707	0.504308
minE__3355	7.50623	1.56792	1.27174	1.2329	0.217614	0.505279
gspB__3429	3.72839	2.28483	1.85542	1.23144	0.218159	0.506251
ttcA__1193	6.49276	1.7394	1.41344	1.23062	0.218467	0.50667
luxS__734	52.533	0.672431	0.54679	1.22978	0.218779	0.506807
epsE_2__2808	11.5595	2.15246	1.75016	1.22987	0.218747	0.506807
lsrK__770	5.14777	1.99781	1.62587	1.22877	0.219159	0.507099
hypo__4502	12.67	1.21584	0.989215	1.2291	0.219035	0.507099
hypo__4591	11.967	1.29822	1.05843	1.22655	0.219991	0.50873
folC__135	20.8608	-1.03378	0.844676	-1.22388	0.220998	0.509878
ribE__620	69.9855	-0.582084	0.475431	-1.22433	0.220828	0.509878
mioC__1986	24.9943	0.973912	0.795107	1.22488	0.22062	0.509878
rpmF__2148	39.3108	-0.850856	0.695082	-1.22411	0.220911	0.509878
ilvG__1248	22.2222	-1.07386	0.878153	-1.22286	0.221381	0.510467
hisF__9	9.57119	-1.53485	1.25638	-1.22164	0.221842	0.510695
phoA__631	5.74126	-1.99921	1.63702	-1.22125	0.221991	0.510695
hypo__3864	15.4161	-1.39145	1.13849	-1.22219	0.221635	0.510695
hypo__4106	14.4266	1.14595	0.938311	1.22129	0.221976	0.510695
melA__373	45.8785	1.12988	0.927115	1.21871	0.222954	0.511732
ppiD__605	58.832	0.572691	0.46989	1.21878	0.222929	0.511732
ltaE__667	10.0011	-1.53004	1.25541	-1.21875	0.222937	0.511732
nusB__2359	38.2665	-0.724385	0.593945	-1.21962	0.22261	0.511732
entD__1630	3.47299	-2.60594	2.1402	-1.21761	0.223371	0.512394
tatC__2974	39.2265	0.693889	0.570239	1.21684	0.223666	0.512777
hypo__4129	22.1581	1.07586	0.884503	1.21635	0.223853	0.512911
nanM_1__1440	5.65244	1.86198	1.53157	1.21573	0.224087	0.51303
rhtC_2__2984	27.858	0.842994	0.693516	1.21554	0.224162	0.51303
hypo__4083	1.9276	3.58712	2.95274	1.21484	0.224425	0.513339
holD__1658	3.65431	-2.43686	2.00708	-1.21413	0.224696	0.513665
fldI__1435	16.5655	-1.08292	0.892736	-1.21303	0.225118	0.514189
ynfD__3122	5.29192	-2.02759	1.67174	-1.21286	0.225183	0.514189
engB__2826	14.2904	1.1751	0.970146	1.21126	0.225796	0.515294
msmE__2946	2.52311	3.19751	2.64106	1.21069	0.226013	0.515495
aspA__382	1731.94	-0.162916	0.134809	-1.20849	0.226857	0.516655
ydhC__1829	4.95793	-2.06303	1.70666	-1.20881	0.226735	0.516655
trkH__2970	41.0366	-0.738046	0.610784	-1.20836	0.226909	0.516655
metQ__3001	19.8151	0.950665	0.787137	1.20775	0.227143	0.516893
hypo__4269	4.10796	2.29616	1.90317	1.20649	0.227628	0.517702
maeA__1482	48.1882	-0.765855	0.635598	-1.20494	0.228228	0.518025
dedA__1796	23.7048	0.883615	0.732883	1.20567	0.227944	0.518025
yhjV__3509	8.36886	1.6089	1.33544	1.20478	0.228289	0.518025
traI__3511	80.2238	-0.522566	0.433732	-1.20481	0.228275	0.518025
mdtB__1703	25.4484	0.893868	0.743063	1.20295	0.228995	0.518537
prlF__3337	15.2561	-1.53947	1.27985	-1.20285	0.229034	0.518537
hypo__3947	9.77801	1.35142	1.12307	1.20333	0.22885	0.518537
hypo__4640	5.58129	-1.8719	1.55534	-1.20353	0.22877	0.518537
ygaU__2483	17.3652	1.06415	0.885017	1.20241	0.229205	0.518632
potA_2__672	8.84605	-1.81556	1.51466	-1.19866	0.230662	0.520748
sat__1570	29.1749	0.894372	0.746085	1.19875	0.230624	0.520748
iscU__2294	147.016	0.383797	0.320084	1.19905	0.230508	0.520748
norR__2505	17.49	-1.2327	1.02773	-1.19944	0.230356	0.520748
hypo__3859	17.5777	-1.11972	0.935029	-1.19753	0.231101	0.521445
mrcA__2188	22.0352	-0.914579	0.764224	-1.19674	0.231407	0.521841
dnaN__1960	116.521	-0.405742	0.33935	-1.19565	0.231835	0.522512
hypo__4171	1.56455	3.81814	3.19884	1.1936	0.232634	0.524016
nikD__506	5.38144	-2.03255	1.70496	-1.19214	0.233205	0.525008
pncA__207	5.91462	1.82735	1.5365	1.18929	0.234324	0.525325
aes__592	8.55663	1.49515	1.25829	1.18825	0.234737	0.525325
pcm__756	14.6691	-1.1822	0.993388	-1.19007	0.234019	0.525325
yedV__1034	3.52377	-2.36454	1.99074	-1.18777	0.234924	0.525325
hemD__1226	11.7798	-1.30547	1.09845	-1.18847	0.23465	0.525325
yehY__1727	4.13542	2.15538	1.81333	1.18863	0.234585	0.525325
tusB__2170	35.9155	0.696226	0.584981	1.19017	0.23398	0.525325
hypC__2514	7.48241	-1.68895	1.42014	-1.18928	0.23433	0.525325
fepC_1__2591	2.53322	-2.77011	2.328	-1.18991	0.234082	0.525325
ydgK__3095	16.028	-1.34322	1.12894	-1.1898	0.234123	0.525325
yncE_1__3321	4.10574	-2.4814	2.08879	-1.18796	0.234848	0.525325
srlR_5__3338	13.7948	-1.15888	0.975223	-1.18833	0.234704	0.525325
yicI__295	10.0036	-1.44625	1.21875	-1.18667	0.235357	0.525935
ilvD__1245	29.6287	-0.780086	0.657534	-1.18638	0.235472	0.525935
hypo__3654	7.62195	1.72144	1.45138	1.18608	0.235592	0.525935
kdgK_3__1328	6.06551	1.62153	1.36779	1.18551	0.235814	0.526138
eptA__371	6.20202	1.80094	1.52158	1.1836	0.23657	0.527015
hypo__4169	36.2158	0.738134	0.623403	1.18404	0.236398	0.527015
hypo__4546	1.86205	3.02408	2.55515	1.18352	0.236603	0.527015
ibaG_1__3044	7.53457	1.49931	1.27007	1.18049	0.237804	0.529396
kstR2__3100	25.9109	-0.875921	0.742657	-1.17944	0.238222	0.529743
ydcO__3311	2.63079	2.70676	2.29496	1.17943	0.238225	0.529743
pdeL__655	10.972	1.26217	1.07046	1.17909	0.238361	0.529749
tnpA__1124	6.63037	-1.69943	1.44259	-1.17804	0.238781	0.530094
pmrD__1784	3.15576	2.19368	1.86175	1.17829	0.238681	0.530094
rnd__220	15.6384	-1.20272	1.02182	-1.17704	0.23918	0.530684
yqjD__3246	81.8285	-0.515557	0.438386	-1.17603	0.239581	0.530891
hypo__3977	20.466	-1.02301	0.870048	-1.17581	0.239672	0.530891
hypo__4376	4.31509	-2.30901	1.96314	-1.17618	0.239522	0.530891
imm_1__2706	3.4085	3.09291	2.63279	1.17476	0.240089	0.531228
fliG_1__2746	1.5349	-3.59868	3.06254	-1.17507	0.239968	0.531228
rpsS__3423	101.824	-0.481744	0.410297	-1.17413	0.240342	0.531339
hypo__4767	17.5781	1.17051	0.997053	1.17397	0.240406	0.531339
hypo__3872	3.08928	2.34961	2.00213	1.17356	0.240573	0.531414
arnT__102	6.85366	-1.8772	1.60005	-1.17321	0.240711	0.531425
ygfA__837	148.534	0.403637	0.344569	1.17143	0.241427	0.532713
epsJ__269	4.65814	-1.99364	1.70482	-1.16942	0.242236	0.534202
iraP__2376	2.95998	2.39631	2.05029	1.16877	0.242498	0.534486
ccmC__1760	15.5741	-1.21839	1.04277	-1.16842	0.242638	0.5345
nth__148	5.65332	1.7079	1.46227	1.16798	0.242816	0.534597
nuoB__121	72.5435	-0.511646	0.438586	-1.16658	0.24338	0.534751
malS__251	7.69197	1.51841	1.30195	1.16626	0.243511	0.534751
msrP__1036	3.08509	-2.57018	2.204	-1.16615	0.243555	0.534751
thiH__1567	14.8132	-1.16013	0.994786	-1.16622	0.243528	0.534751
rclC__3458	1.75096	3.65571	3.1324	1.16706	0.243184	0.534751
trmJ__561	167.575	0.365736	0.314234	1.1639	0.244465	0.535156
pflA__656	32.5171	0.725284	0.622773	1.16461	0.244179	0.535156
def__1542	186.41	-0.335294	0.287843	-1.16485	0.24408	0.535156
hypo__3828	30.0881	0.801082	0.687914	1.16451	0.244218	0.535156
hypo__3852	4.77854	-2.11572	1.81792	-1.16381	0.2445	0.535156
hypo__4711	47.2472	0.661267	0.568242	1.16371	0.244543	0.535156
hflD__2164	38.4249	-0.758722	0.65244	-1.1629	0.24487	0.535578
hypo__4468	1.93685	3.12346	2.6886	1.16174	0.245341	0.536313
yicJ_2__1939	4.59889	1.8885	1.62704	1.16069	0.245766	0.536951
dinB_1__1397	86.5628	0.456918	0.394156	1.15923	0.246362	0.537957
tabA_2__2881	7.87515	1.50875	1.30253	1.15833	0.246731	0.538469
hemN_1__860	27.7634	-0.839233	0.725044	-1.15749	0.247071	0.538918
hxpB__185	7.92827	-1.58942	1.37778	-1.15361	0.248662	0.539491
aldB__260	16.7824	0.989179	0.856383	1.15506	0.248064	0.539491
pka__583	60.444	-0.550047	0.476764	-1.15371	0.248619	0.539491
mhpE__639	1.6432	3.15625	2.73471	1.15415	0.248441	0.539491
hemG__1196	6.10995	-1.90275	1.64922	-1.15373	0.248611	0.539491
thiG__1566	14.2757	1.13596	0.984498	1.15385	0.248562	0.539491
usg__1797	35.9007	-0.712639	0.616776	-1.15543	0.247916	0.539491
matP__2080	4.28313	-2.20058	1.90766	-1.15355	0.248684	0.539491
cirA_4__3491	35.4389	-0.767929	0.664937	-1.15489	0.248136	0.539491
hypo__4341	11.6144	1.20094	1.03934	1.15548	0.247894	0.539491
fsr__2329	5.10295	-2.03461	1.765	-1.15276	0.24901	0.539905
gcd__1288	65.211	-0.606204	0.526083	-1.1523	0.2492	0.540022
yihX__1081	5.96895	-1.78397	1.55003	-1.15093	0.249763	0.540292
alaC__1526	23.6322	-0.916154	0.796414	-1.15035	0.25	0.540292
ychF__3144	104.034	-0.444617	0.386366	-1.15077	0.249829	0.540292
cspA__3501	2789.18	0.16748	0.145586	1.15038	0.249985	0.540292
hypo__4540	11.7879	-1.23104	1.06965	-1.15088	0.249781	0.540292
ybeY__899	16.9346	0.974972	0.848641	1.14886	0.250613	0.541323
hypo__4188	31.1013	0.729761	0.635616	1.14812	0.250921	0.541696
sdhA__923	127.062	-0.381562	0.332599	-1.14721	0.251293	0.542207
ftsX__2216	26.6371	-0.824374	0.719464	-1.14582	0.251871	0.543155
hypo__3702	37.1718	0.724647	0.632606	1.14549	0.252004	0.543155
hypo__4252	2.46647	2.59738	2.26917	1.14464	0.25236	0.543629
bphD__1155	1.7963	3.19876	2.79741	1.14347	0.252843	0.544083
hypo__4428	33.5127	0.840265	0.734694	1.14369	0.252751	0.544083
pdeI__682	7.13835	1.57547	1.37908	1.1424	0.253286	0.544742
wecD__1232	15.5892	-1.16221	1.01829	-1.14133	0.253731	0.545358
narI__1370	17.4797	-1.21286	1.06293	-1.14106	0.253846	0.545358
ybjG__676	3.9378	2.72475	2.39011	1.14001	0.254281	0.546001
aroP__2705	9.25139	-1.43855	1.26271	-1.13925	0.254599	0.546098
hybF__2793	9.30786	1.53598	1.34824	1.13925	0.2546	0.546098
efeO__2108	10.4123	-1.4431	1.26836	-1.13777	0.255216	0.547127
hslO__2191	69.8999	-0.528636	0.465361	-1.13597	0.255969	0.548045
syd__2539	6.21176	1.62613	1.43207	1.13551	0.256161	0.548045
cyaY__2989	4.82463	-1.92784	1.69784	-1.13547	0.256178	0.548045
hypo__4253	6.8232	2.17965	1.9202	1.13512	0.256325	0.548045
hypo__4662	5.42346	1.90936	1.6821	1.13511	0.25633	0.548045
moaC__701	7.89834	-1.5152	1.33564	-1.13444	0.256612	0.548353
cobB__447	11.9888	-1.30268	1.15028	-1.13249	0.257427	0.5498
nrdF__732	10.8725	1.20672	1.06741	1.13051	0.25826	0.551217
hypo__3768	5.24642	-1.87417	1.65817	-1.13026	0.258366	0.551217
dtd__1082	5.79647	1.59305	1.41056	1.12937	0.258742	0.551575
garD_1__1122	11.3686	1.19431	1.05826	1.12856	0.259085	0.551575
clcD_2__1207	53.6405	-0.650279	0.57605	-1.12886	0.258958	0.551575
tfaE__3297	41.2992	-0.667526	0.591347	-1.12882	0.258973	0.551575
ribD__2360	49.4913	-0.567456	0.503213	-1.12766	0.259462	0.551787
hypo__4007	46.7491	0.637697	0.565489	1.12769	0.25945	0.551787
moaA__702	65.889	-0.515987	0.458127	-1.1263	0.260039	0.552722
xylB_2__509	1.87314	3.10932	2.76609	1.12408	0.260978	0.553865
gshB__857	66.0494	-0.513092	0.456469	-1.12405	0.260993	0.553865
nhoA__1474	4.10684	-2.36345	2.10212	-1.12432	0.260879	0.553865
hypo__4137	1.57008	2.87153	2.55657	1.1232	0.261354	0.554338
pmbA__1136	28.1395	-0.769295	0.686643	-1.12037	0.262555	0.555353
yfeZ__2263	4.5609	-2.07279	1.84848	-1.12135	0.26214	0.555353
bamE__2477	134.092	-0.395046	0.352665	-1.12017	0.26264	0.555353
ydcZ__3318	6.23683	-1.65823	1.48042	-1.12011	0.262667	0.555353
hypo__3834	53.9399	0.579773	0.517228	1.12093	0.26232	0.555353
hypo__4013	9.0031	1.29142	1.15158	1.12143	0.262105	0.555353
eutC__530	32.6178	-0.793758	0.709112	-1.11937	0.262983	0.555522
deoR_1__2426	10.3313	1.25921	1.12503	1.11927	0.263025	0.555522
dusC__54	3.45961	2.34488	2.09794	1.11771	0.263692	0.555641
cysH_2__873	3.26965	3.05954	2.73703	1.11783	0.263639	0.555641
folB__1409	3.20129	2.28474	2.04427	1.11763	0.263726	0.555641
hypo__4347	32.9342	0.789698	0.706395	1.11793	0.263598	0.555641
hypo__4626	3.99885	2.07656	1.8582	1.11751	0.263776	0.555641
yeeO__3290	26.655	-0.885362	0.79299	-1.11649	0.264214	0.55627
sdhD__2643	45.2124	-0.620195	0.556149	-1.11516	0.264782	0.557171
yahB_1__1828	16.6069	0.973341	0.87321	1.11467	0.264992	0.55732
ccmF_1__1757	48.716	-0.65292	0.586136	-1.11394	0.265306	0.557599
nimR_1__1875	3.08042	2.73239	2.45342	1.11371	0.265404	0.557599
apaH__966	16.9104	-1.03755	0.932697	-1.11242	0.265957	0.558175
pgrR_1__2955	10.5576	1.21789	1.09458	1.11265	0.265859	0.558175
recB__800	59.0347	-0.546329	0.491504	-1.11155	0.266334	0.558379
hypo__4756	14.1744	1.14011	1.02544	1.11182	0.266214	0.558379
thiD__46	5.16899	-1.81253	1.63219	-1.11049	0.266786	0.558469
galR__2554	31.024	-0.817856	0.736495	-1.11047	0.266796	0.558469
hypo__4299	1.90304	-2.9583	2.66375	-1.11058	0.26675	0.558469
ppx__549	23.8754	0.79185	0.713495	1.10982	0.267077	0.558765
hypo__4145	1.64398	3.43569	3.09913	1.1086	0.267604	0.559573
aroD__171	4.39833	1.84214	1.66284	1.10783	0.267937	0.559978
selB__1911	122.661	-0.392481	0.354455	-1.10728	0.268173	0.560177
proC__629	13.9894	1.03033	0.933907	1.10325	0.269919	0.56353
atoC__1773	12.7872	-1.13153	1.02613	-1.10271	0.270151	0.563698
hypo__4295	2.57599	-2.65583	2.40911	-1.10241	0.270282	0.563698
hslR__2190	27.6644	0.817169	0.741536	1.10199	0.270464	0.563785
hypo__4614	3.14388	2.21737	2.01668	1.09951	0.271545	0.565742
yqcC_1__2538	2.75907	2.54242	2.31361	1.0989	0.271813	0.566005
pstB__314	14.4727	0.983514	0.895274	1.09856	0.271959	0.566015
nadC_1__999	19.2262	-0.921687	0.839843	-1.09745	0.272444	0.566234
kojP__1184	3.06126	2.2362	2.03696	1.09781	0.272286	0.566234
iolS_2__1557	51.6909	-0.616146	0.561487	-1.09735	0.272489	0.566234
kdgR_1__1886	17.1041	-0.949822	0.865976	-1.09682	0.272719	0.566417
lhgO__728	17.1417	0.9853	0.899101	1.09587	0.273135	0.566985
aroK__474	49.5326	-0.571934	0.522248	-1.09514	0.273456	0.567357
csrD__3078	14.0855	-1.13642	1.03972	-1.09301	0.274389	0.568998
tag__1610	2.7294	2.3302	2.1333	1.0923	0.274703	0.569353
yajR__2358	9.14018	1.28542	1.17767	1.09149	0.275056	0.56979
mqo__76	9.97856	1.19592	1.09728	1.0899	0.275758	0.570947
eda__1895	37.841	0.681576	0.625602	1.08947	0.275945	0.57104
bisC__1608	17.4601	-0.962918	0.885509	-1.08742	0.276852	0.57262
coaD__281	11.3361	1.40741	1.29468	1.08707	0.277005	0.57264
fadE__1390	21.1008	-0.871249	0.802041	-1.08629	0.277351	0.572762
nimT__1876	3.81263	-2.30052	2.11757	-1.08639	0.277305	0.572762
yhbE__3041	40.3125	-0.697517	0.642345	-1.08589	0.277527	0.572829
ybdK__1575	13.8971	-1.24403	1.14635	-1.08521	0.277827	0.572856
chbA_1__1861	5.37534	1.59064	1.46549	1.0854	0.277745	0.572856
wbbL__13	33.3618	-0.78982	0.728277	-1.08451	0.278141	0.573208
cyaA__1224	145.717	-0.361957	0.33428	-1.0828	0.278898	0.574473
yvgN_2__1556	72.2399	-0.49056	0.453353	-1.08207	0.279221	0.57484
ulaC__2908	4.06607	-2.35387	2.17695	-1.08127	0.279575	0.575275
xerD_6__3575	30.4175	-0.767552	0.710232	-1.08071	0.279828	0.575499
hypo__3774	26.3485	1.2262	1.13563	1.07976	0.280249	0.575938
hypo__3823	13.7125	-1.06451	0.986336	-1.07925	0.280474	0.575938
hypo__4054	3.25209	2.27041	2.10341	1.0794	0.280411	0.575938
hypo__3945	8.394	-1.46461	1.35858	-1.07805	0.281012	0.576746
metI__3000	9.39313	-1.44203	1.33809	-1.07768	0.281174	0.576783
secB__1922	36.6215	0.664554	0.617024	1.07703	0.281466	0.577085
hxpA__125	32.6907	0.718583	0.667726	1.07616	0.281854	0.577584
dtpD__2634	14.9716	-1.01295	0.941921	-1.07541	0.282193	0.577981
hemH__593	30.207	-0.698579	0.649891	-1.07492	0.282412	0.578135
gdhA__201	12.9955	1.05357	0.982661	1.07216	0.28365	0.578594
hycI__746	26.9689	-0.930838	0.867155	-1.07344	0.283074	0.578594
metF__1103	2.84752	-2.48043	2.31216	-1.07278	0.283372	0.578594
ldcA__1512	2.95558	-2.47493	2.30645	-1.07305	0.28325	0.578594
ytfP__2893	4.4827	1.90865	1.77814	1.0734	0.283094	0.578594
crl__3204	34.5081	0.650701	0.606476	1.07292	0.283306	0.578594
hypo__4446	3.64332	-2.0721	1.93248	-1.07225	0.283609	0.578594
fucP_1__2541	5.28435	-2.09418	1.95476	-1.07132	0.284024	0.579062
hdeB__2244	84.2981	0.809835	0.756419	1.07062	0.284342	0.579413
hypo__4362	3.17414	2.28372	2.1368	1.06876	0.285179	0.580824
fabI__1179	54.027	0.552239	0.517224	1.0677	0.285656	0.581499
gor__514	67.8601	-0.57	0.534777	-1.06586	0.286485	0.58177
lacZ__645	80.3834	0.549433	0.515516	1.06579	0.286517	0.58177
emrD__1948	12.1396	-1.16764	1.09548	-1.06587	0.286484	0.58177
hypo__4197	3.37503	2.08544	1.95549	1.06646	0.286217	0.58177
hypo__4394	2.34212	2.58648	2.42558	1.06634	0.286271	0.58177
rluC__428	2.21403	2.40673	2.2645	1.06281	0.28787	0.58422
hldE__3224	54.3144	-0.553984	0.521901	-1.06147	0.288474	0.585149
hypo__4557	4.47793	2.20405	2.07995	1.05966	0.289298	0.586521
aspS__1006	237.415	-0.270198	0.255298	-1.05837	0.289888	0.587421
hypo__3723	6.42939	1.48848	1.40797	1.05718	0.290428	0.588054
hypo__4305	25.8036	0.727009	0.687781	1.05704	0.290495	0.588054
soj__1649	262.605	0.291946	0.27665	1.05529	0.291292	0.588729
qseG__2306	8.40141	-1.31001	1.2417	-1.05502	0.291418	0.588729
papC_3__3218	2.6377	2.30943	2.18795	1.05552	0.291186	0.588729
hypo__3666	2.07652	-2.68686	2.5467	-1.05504	0.291409	0.588729
tpx__1187	46.2915	-0.571212	0.54193	-1.05403	0.291868	0.58934
fruB__1742	27.4085	-0.77932	0.7403	-1.05271	0.292475	0.590267
aroB__473	68.1023	0.475748	0.453184	1.04979	0.293815	0.592673
betC__1358	8.48769	1.31884	1.25671	1.04944	0.293974	0.592694
rfbB__19	49.4804	0.573581	0.546963	1.04867	0.294332	0.593117
mepC__2934	5.32771	1.67114	1.59465	1.04797	0.294653	0.593465
hypo__4288	20.0916	-0.911242	0.86985	-1.04759	0.29483	0.593521
fixX_2__2527	7.68784	1.29692	1.24045	1.04552	0.295782	0.595053
etfA__2529	9.44458	1.94919	1.86531	1.04497	0.296038	0.595053
hypo__3758	31.1592	-0.844449	0.807915	-1.04522	0.295921	0.595053
cydD__2401	45.0075	-0.665412	0.637724	-1.04342	0.296755	0.596196
yidZ__1966	6.23328	1.69276	1.62296	1.04301	0.296943	0.596274
ulaE_2__1151	9.38646	-1.3292	1.2771	-1.0408	0.29797	0.597736
yacG__2699	5.57197	-2.06526	1.98425	-1.04083	0.297955	0.597736
atoD__82	5.68603	-1.745	1.67838	-1.03969	0.298482	0.598461
nagK__446	23.4438	-0.833563	0.802067	-1.03927	0.29868	0.598499
suhB__562	68.5016	-0.536047	0.515921	-1.03901	0.2988	0.598499
sad__1352	3.02775	-2.6708	2.57323	-1.03792	0.299309	0.599217
rpmH_1__1962	85.2603	-0.46184	0.445318	-1.0371	0.299689	0.599678
sapA__2940	11.7934	-1.15831	1.11744	-1.03658	0.299933	0.599865
nadB__577	38.77	-0.599569	0.579361	-1.03488	0.300726	0.600561
[truncated: 2,846 more rows]

## Sheet: Ribo_BvA_sampleE
Gene_Name	baseMean	log2FoldChange	lfcSE	stat	pvalue	padj
gadB__1674	1096.12	4.97039	0.143384	34.6648	2.67082e-263	8.60805e-260
gadC__3332	663.034	5.77922	0.192583	30.0089	7.5029e-198	1.20909e-194
glgS__3221	1176.59	3.12446	0.105423	29.6374	4.92391e-193	5.28992e-190
hypo__3949	946.811	3.45166	0.12605	27.3832	4.34429e-165	3.50041e-162
scrY_1__2533	538.891	8.29749	0.347552	23.8741	5.69803e-126	3.67295e-123
uvrC__2729	243.322	4.74419	0.218545	21.708	1.72254e-104	9.25292e-102
kefC_2__2678	333.088	7.85292	0.365964	21.4581	3.83348e-102	1.76504e-99
cea__3558	5773.45	1.74839	0.0884952	19.7569	7.00165e-87	2.82079e-84
rpoH__2215	1699.64	-2.12318	0.108762	-19.5213	7.24338e-85	2.59394e-82
nrdD__1134	392.365	-3.57486	0.191826	-18.636	1.6413e-77	5.28992e-75
hdeA__2245	172.382	4.06235	0.229351	17.7124	3.36476e-70	9.85875e-68
lamB__2000	184.382	7.05836	0.409054	17.2553	1.02066e-66	2.74133e-64
hypo__3668	145.371	6.95496	0.414151	16.7933	2.73211e-63	6.77354e-61
malP_1__483	269.336	3.27151	0.201585	16.2289	3.15093e-59	7.2539e-57
gapA__213	963.723	1.56406	0.0994778	15.7228	1.05633e-55	2.26969e-53
ihfA__1852	373.251	2.73242	0.176351	15.4942	3.79614e-54	7.64685e-52
neo__1663	335.928	2.71938	0.186094	14.6129	2.32243e-48	4.40306e-46
hypo__3816	161.759	3.71545	0.256149	14.505	1.12581e-47	2.01583e-45
malE__1999	101.605	5.63339	0.394024	14.2971	2.28254e-46	3.87192e-44
lpxP__1525	597.152	-1.838	0.132864	-13.8337	1.59636e-43	2.57254e-41
hdeD__2246	103.441	4.78398	0.348995	13.7079	9.10921e-43	1.39805e-40
folP_3__1662	203.412	2.90793	0.216141	13.4539	2.92065e-41	4.27875e-39
deaD__1506	1566.95	-1.43757	0.108151	-13.2922	2.56975e-40	3.60101e-38
hdeB__2244	84.2981	5.14011	0.38699	13.2823	2.93396e-40	3.94007e-38
sgrR_1__2350	556.212	7.66831	0.616476	12.4389	1.60611e-35	2.0706e-33
rnr__1159	611.905	-1.85793	0.149506	-12.4271	1.8624e-35	2.30866e-33
uspF__2965	113.921	3.32095	0.269355	12.3293	6.30075e-35	7.52123e-33
asnA__319	289.821	-2.45829	0.199761	-12.3062	8.38928e-35	9.65666e-33
katG__1104	526.242	1.99964	0.165106	12.1113	9.20776e-34	1.02333e-31
iscS__560	724.082	-1.44806	0.12079	-11.9882	4.0964e-33	4.4009e-31
recA__2501	1387.5	-1.13452	0.0961499	-11.7995	3.92491e-32	4.08064e-30
dps__693	247.784	1.90241	0.163355	11.6459	2.40755e-31	2.42485e-29
narG__1368	100.874	3.1026	0.270316	11.4776	1.70863e-30	1.66876e-28
adhE_2__3158	834.489	1.32205	0.115409	11.4553	2.21219e-30	2.09702e-28
uspA__2235	193.159	2.17353	0.19127	11.3637	6.3434e-30	5.6791e-28
raiA__2467	535.741	1.9016	0.167306	11.366	6.17843e-30	5.6791e-28
mngB__929	51.3727	4.6962	0.413574	11.3551	6.99272e-30	6.09123e-28
yebF__1894	244.971	-2.31768	0.205153	-11.2973	1.35285e-29	1.14743e-27
yebE__1893	226.164	-2.31372	0.205511	-11.2584	2.10596e-29	1.74038e-27
speF__913	271.416	-3.08049	0.27579	-11.1697	5.73635e-29	4.62207e-27
cadA__380	295.053	1.97834	0.177268	11.1602	6.38566e-29	5.01975e-27
cpxP__2848	613.107	-1.39135	0.126763	-10.976	4.98689e-28	3.82685e-26
znuC__244	425.423	-1.7055	0.158367	-10.7693	4.80785e-27	3.60365e-25
hyaB__398	90.1231	4.70484	0.442066	10.6428	1.88295e-26	1.37926e-24
ybaT__2325	69.5677	3.88657	0.366009	10.6188	2.43698e-26	1.74542e-24
potE__2630	283.245	-2.70428	0.256503	-10.5429	5.4776e-26	3.83789e-24
fucI__789	75.3535	3.20057	0.3063	10.4491	1.47893e-25	1.01417e-23
rplL__3467	767.05	1.315	0.125902	10.4446	1.55108e-25	1.04148e-23
msrA__1142	52.2002	4.78271	0.459147	10.4165	2.08453e-25	1.37111e-23
degP__1271	287.352	-2.0525	0.197609	-10.3867	2.8515e-25	1.83808e-23
dtnK__908	43.6824	4.33649	0.417956	10.3755	3.20604e-25	2.02609e-23
copA_1__589	185.774	-2.66534	0.262094	-10.1694	2.71501e-24	1.68278e-22
hycE__2509	70.376	3.76654	0.373513	10.0841	6.49581e-24	3.95019e-22
hypo__4551	86.2581	3.58975	0.360993	9.94409	2.67601e-23	1.59718e-21
hypo__3644	47.027	7.03083	0.717682	9.79658	1.16461e-22	6.82464e-21
fdhF_1__353	391.919	1.55504	0.159081	9.77514	1.43964e-22	8.28567e-21
rpoD__3230	887.535	-1.31778	0.135239	-9.74413	1.95446e-22	1.10513e-20
lacZ__645	80.3834	2.76405	0.283964	9.73382	2.16318e-22	1.20206e-20
nrfA__352	102.765	2.84937	0.292888	9.72852	2.27875e-22	1.24482e-20
hypo__4271	98.3928	2.43176	0.250042	9.7254	2.34973e-22	1.2622e-20
rplQ__3402	475.073	1.32743	0.136899	9.69635	3.12485e-22	1.65105e-20
melA__373	45.8785	4.19968	0.433984	9.67703	3.77525e-22	1.96252e-20
ynfM__3115	70.3083	3.70842	0.384216	9.65193	4.82403e-22	2.46791e-20
ybbN__2320	137.575	2.14549	0.222697	9.6341	5.73929e-22	2.89027e-20
lpp_1__1836	2637.7	0.945407	0.098255	9.62197	6.45805e-22	3.2022e-20
gyrA__85	434.495	-1.33956	0.141015	-9.49938	2.11134e-21	1.03104e-19
bcsA__1546	164.347	5.17721	0.548374	9.44102	3.69157e-21	1.77581e-19
hypo__4226	223.177	2.22072	0.235562	9.42734	4.20628e-21	1.99365e-19
garK__1490	38.6114	6.35671	0.685067	9.27895	1.71152e-20	7.99454e-19
hypo__3791	67.7074	3.02863	0.328254	9.22649	2.79638e-20	1.28753e-18
hypo__3737	292.704	-1.74305	0.189948	-9.17648	4.45428e-20	2.02199e-18
hypo__4700	179.101	1.85592	0.203972	9.09892	9.1232e-20	4.0839e-18
rmf__2079	86.3409	2.44041	0.272387	8.95936	3.26581e-19	1.44188e-17
hyaA__397	60.1989	3.73199	0.421605	8.85186	8.60698e-19	3.74869e-17
rplX__3416	918.665	-1.02792	0.117016	-8.78444	1.5714e-18	6.75285e-17
uvrA__2011	1579.7	-0.910431	0.103676	-8.78146	1.61366e-18	6.84318e-17
trxC__582	90.0581	2.24445	0.256025	8.76653	1.84258e-18	7.71253e-17
rraA__2854	422.124	1.35863	0.155688	8.72664	2.62347e-18	1.08403e-16
hypo__3795	79.3708	2.84721	0.327243	8.70058	3.30179e-18	1.34705e-16
uspE__2958	342.697	1.33654	0.154024	8.67746	4.0471e-18	1.63048e-16
sapD__2937	31.8589	4.97035	0.574603	8.65006	5.14717e-18	2.04806e-16
soj__1649	262.605	-1.84751	0.215615	-8.56857	1.04774e-17	4.11814e-16
tdcE__1487	805.79	-1.14511	0.133664	-8.56706	1.06163e-17	4.12243e-16
allR__3498	114.032	2.04781	0.239612	8.54636	1.27034e-17	4.87418e-16
nusA__3352	762.658	-1.1109	0.130381	-8.52042	1.5897e-17	6.02778e-16
hypo__4441	88.1365	2.59382	0.306115	8.47335	2.38436e-17	8.93579e-16
aidB__1156	100.187	2.75876	0.327405	8.42613	3.57272e-17	1.32355e-15
soxS__2016	160.856	-1.82709	0.219754	-8.31426	9.2323e-17	3.38133e-15
ybhS__2447	37.4963	3.77351	0.456014	8.27498	1.28481e-16	4.65273e-15
hyaD__399	54.1556	4.01012	0.485352	8.26229	1.42901e-16	5.11745e-15
manZ_1__1883	225.81	1.4878	0.180103	8.26087	1.44611e-16	5.12177e-15
ydjG__208	28.6179	5.82215	0.708967	8.21215	2.17255e-16	7.61101e-15
rpsA__3300	1331.85	0.782825	0.0966718	8.09777	5.59776e-16	1.93996e-14
tdcG__1485	678.484	-1.01111	0.127642	-7.92146	2.34729e-15	8.04821e-14
fdoG_1__1085	429.931	-1.20706	0.1528	-7.89963	2.79741e-15	9.49059e-14
pflB__1621	1395.83	0.727837	0.0922329	7.8913	2.99054e-15	1.00401e-13
glgC__490	211.631	1.72704	0.22012	7.84589	4.29884e-15	1.42837e-13
hypo__4119	173.467	11.2217	1.43267	7.83271	4.77457e-15	1.57025e-13
cbpA__2101	66.4167	2.84085	0.363272	7.82018	5.27494e-15	1.71729e-13
atpD__316	517.376	1.13812	0.145956	7.79774	6.30268e-15	2.03135e-13
znuB__1898	153.141	-1.90497	0.246848	-7.71718	1.18936e-14	3.79534e-13
argE_1__817	243.703	1.42356	0.185725	7.66488	1.79001e-14	5.6561e-13
gyrB__306	650.106	-0.98407	0.128843	-7.63773	2.21082e-14	6.91793e-13
tadA__570	313.24	-5.52034	0.727334	-7.58983	3.20328e-14	9.92708e-13
ygeW__815	222.73	1.50093	0.197904	7.58412	3.34749e-14	1.02752e-12
hypo__4353	90.064	-2.50541	0.330482	-7.58107	3.42718e-14	1.04206e-12
pspA__2942	129.553	-2.94432	0.389204	-7.56499	3.87905e-14	1.16843e-12
ptrB_1__237	96.2174	-2.38749	0.315842	-7.55913	4.05789e-14	1.21098e-12
lapB_1__2302	36.3955	3.21459	0.42798	7.51107	5.86455e-14	1.73408e-12
nasD__466	126.71	1.97988	0.26382	7.50466	6.15898e-14	1.80458e-12
hypo__3774	26.3485	4.82954	0.644215	7.49677	6.54077e-14	1.89918e-12
slp_2__2237	39.065	2.88246	0.392336	7.34692	2.02832e-13	5.83685e-12
sapB_1__2243	31.3424	5.50321	0.753222	7.30623	2.74749e-13	7.83644e-12
lpxD_1__1263	194.322	1.35959	0.186119	7.30497	2.77329e-13	7.84062e-12
alaS__737	359.238	-1.26688	0.173483	-7.3026	2.82264e-13	7.91075e-12
secY__3407	1769.16	0.654658	0.0905566	7.22927	4.85587e-13	1.34918e-11
hypo__3728	114.588	-2.05359	0.284543	-7.21714	5.30926e-13	1.46254e-11
appC__400	60.3467	2.80656	0.389186	7.21137	5.53935e-13	1.51299e-11
malK__327	22.6071	5.32261	0.741101	7.18203	6.86846e-13	1.86026e-11
lacY__2386	19.6197	5.01151	0.699341	7.16605	7.7192e-13	2.07325e-11
gltI__2617	49.7361	2.4722	0.347481	7.11461	1.12229e-12	2.98937e-11
gldA__1105	100.836	1.82587	0.259586	7.03379	2.00994e-12	5.30986e-11
hypo__4718	35.9361	2.83977	0.404517	7.02015	2.21625e-12	5.80728e-11
malF__1998	21.2235	4.35828	0.626628	6.95514	3.52224e-12	9.15499e-11
ddlA__632	79.2571	-2.42184	0.348808	-6.9432	3.83307e-12	9.88318e-11
rapA__971	267.353	-1.34453	0.194423	-6.91552	4.6616e-12	1.19241e-10
pdhR_3__3037	122.235	-1.97921	0.287503	-6.88413	5.81437e-12	1.47557e-10
modA__2460	60.1423	-3.38151	0.493982	-6.84542	7.6252e-12	1.92e-10
ccmF_2__2027	41.1556	3.23463	0.473186	6.83584	8.1525e-12	2.02337e-10
hyaC__2089	38.0705	3.7828	0.55339	6.83569	8.16128e-12	2.02337e-10
napA__75	125.389	1.66025	0.243186	6.82707	8.66659e-12	2.13225e-10
mdtF__2249	44.602	2.8828	0.423852	6.80144	1.03577e-11	2.52901e-10
appB__401	46.4567	2.97941	0.43845	6.79534	1.0806e-11	2.61864e-10
infB__3351	1576.82	0.692313	0.102153	6.77721	1.22522e-11	2.94692e-10
ibpA__1955	654.406	-1.0103	0.14933	-6.76553	1.32823e-11	3.17102e-10
ydhX_2__2026	33.3058	3.58561	0.531148	6.75069	1.47141e-11	3.48702e-10
ppsE__1444	29.568	3.14775	0.467592	6.73183	1.67542e-11	3.94152e-10
hypo__4467	2901.12	0.679009	0.101132	6.7141	1.89235e-11	4.41959e-10
mgtA__1132	52.8419	-4.35561	0.649119	-6.71002	1.94593e-11	4.51205e-10
hns__3157	160.424	1.39359	0.208804	6.67414	2.4869e-11	5.7252e-10
actP__2023	28.0473	3.29816	0.497165	6.63393	3.26856e-11	7.47132e-10
yihD__2823	39.0775	2.61947	0.395439	6.62422	3.49098e-11	7.92353e-10
malP_2__488	293.356	1.10034	0.16625	6.6186	3.62621e-11	8.17292e-10
grcA__2317	916.633	-0.871319	0.131904	-6.60568	3.95692e-11	8.85635e-10
rpsQ__3418	289.111	1.1122	0.168558	6.59831	4.15867e-11	9.24371e-10
srlA__2502	69.9036	-3.44179	0.522171	-6.59131	4.35951e-11	9.62376e-10
fucO__787	118.506	1.53547	0.233609	6.57282	4.93726e-11	1.0825e-09
yidC__1963	164.377	-1.45091	0.22245	-6.52242	6.91839e-11	1.50662e-09
hyfB__748	41.7203	3.07393	0.471662	6.51724	7.16106e-11	1.549e-09
malQ__482	43.1946	2.43669	0.374882	6.49989	8.03811e-11	1.72712e-09
fsaB__1106	73.5404	2.45379	0.377591	6.49854	8.11056e-11	1.73115e-09
glnA__1076	101.928	1.55843	0.240335	6.48442	8.9076e-11	1.88876e-09
grxA__2420	79.0398	1.97063	0.305547	6.44954	1.12192e-10	2.36336e-09
proX__2493	18.5468	4.63471	0.720311	6.43432	1.24025e-10	2.59567e-09
clpB__2465	2139.03	0.564332	0.0879728	6.41484	1.40967e-10	2.9312e-09
ychF__3144	104.034	-1.74544	0.27241	-6.40738	1.48037e-10	3.05848e-09
hypo__3815	43.2933	3.62154	0.567921	6.37685	1.8077e-10	3.71096e-09
nhaA__2667	66.229	2.17461	0.341325	6.37108	1.87703e-10	3.81254e-09
ftsZ_1__2696	315.031	0.962684	0.15111	6.37077	1.88084e-10	3.81254e-09
yejG__1749	104.643	-1.69474	0.266177	-6.36696	1.92809e-10	3.8839e-09
rplW__3425	212.407	1.23269	0.194141	6.34947	2.16061e-10	4.32525e-09
malG__1997	29.1376	3.36621	0.530397	6.34659	2.20138e-10	4.37966e-09
hypo__4144	94.8625	1.92697	0.304768	6.32275	2.56949e-10	5.08065e-09
mnmG__1985	149.928	-1.50521	0.238972	-6.29867	3.00202e-10	5.8997e-09
hflC_2__2913	272.342	-1.13529	0.180568	-6.28734	3.22956e-10	6.30841e-09
ahpF__875	252.846	1.16519	0.186608	6.24406	4.26367e-10	8.2782e-09
fis__3085	67.9045	1.83933	0.296788	6.19746	5.73818e-10	1.10743e-08
epd__843	77.8131	1.71698	0.277205	6.1939	5.86939e-10	1.12602e-08
nanT_1__3059	56.5498	-4.71318	0.767768	-6.13882	8.31387e-10	1.58554e-08
recN__2476	1081.83	-0.807137	0.131763	-6.12567	9.03032e-10	1.71204e-08
gcvP__832	759.576	0.814188	0.133286	6.10859	1.00518e-09	1.88354e-08
ffh__2473	464.375	-0.957505	0.156727	-6.1094	1.00009e-09	1.88354e-08
tdcC__3334	468.611	-0.965652	0.158443	-6.09465	1.09676e-09	2.04327e-08
hypo__3637	33.1336	3.181	0.523922	6.07152	1.26708e-09	2.34701e-08
hypo__4136	16.1088	5.94571	0.98065	6.06303	1.33583e-09	2.46021e-08
cspC__1885	96.919	1.66082	0.275343	6.03184	1.62105e-09	2.96854e-08
ftsI__986	234.772	1.09094	0.181079	6.02464	1.69484e-09	3.08614e-08
selU__1606	45.7296	2.88274	0.478804	6.0207	1.73659e-09	3.1444e-08
ygfA__837	148.534	-1.60553	0.266892	-6.01565	1.79168e-09	3.22603e-08
fbaA_3__841	383.528	0.855814	0.14234	6.01247	1.8272e-09	3.2717e-08
priB__2906	77.6902	1.65198	0.275802	5.98974	2.1018e-09	3.74259e-08
polB__972	232.39	-1.17	0.195399	-5.98778	2.12726e-09	3.76711e-08
ygaV__2484	34.9034	-3.49131	0.584294	-5.97526	2.29727e-09	4.04596e-08
rpsH__3413	920.832	-0.800919	0.134728	-5.94469	2.76976e-09	4.85159e-08
aceE__1294	1573.4	-0.693058	0.11694	-5.92663	3.09217e-09	5.38707e-08
hypo__4347	32.9342	2.62223	0.444155	5.90385	3.55108e-09	6.1533e-08
dinF__2001	81.1516	-1.74176	0.295108	-5.9021	3.58899e-09	6.18573e-08
hypo__3969	28.3239	2.88375	0.489026	5.89691	3.70366e-09	6.34942e-08
tcyP__1858	86.4719	-2.07206	0.351528	-5.89442	3.75992e-09	6.41175e-08
bhsA_3__2443	108.223	1.32681	0.22524	5.89064	3.847e-09	6.52572e-08
cutC_1__689	44.001	2.03889	0.346641	5.88185	4.05706e-09	6.84602e-08
glsA1__588	54.0768	2.5174	0.428251	5.87834	4.14394e-09	6.9562e-08
rpsT__2670	91.4347	1.4412	0.245437	5.87198	4.30626e-09	7.19124e-08
ackA__126	174.999	1.22751	0.210074	5.84323	5.11988e-09	8.50587e-08
hypo__4354	46.4218	-2.7975	0.478956	-5.84084	5.19397e-09	8.5847e-08
hypo__3720	54.938	2.12118	0.364065	5.82637	5.66465e-09	9.31488e-08
fieF__2849	81.7812	-1.67345	0.2874	-5.82273	5.78929e-09	9.47152e-08
cadB__2062	144.989	1.28573	0.220917	5.81998	5.88556e-09	9.53224e-08
cirA_2__3293	115.506	-1.60908	0.276447	-5.82056	5.86496e-09	9.53224e-08
hyaE__2090	22.6137	4.37263	0.751961	5.81497	6.06458e-09	9.77307e-08
cspE__2606	673.641	0.729412	0.126701	5.75694	8.56501e-09	1.37338e-07
rpsR__2905	50.389	1.95742	0.340089	5.7556	8.63348e-09	1.37751e-07
xdhA_1__812	152.355	-1.23174	0.214742	-5.73589	9.70044e-09	1.54012e-07
hypo__4421	24.2189	2.81494	0.493666	5.70212	1.1833e-08	1.86949e-07
dgcZ_2__1351	54.8317	-2.3229	0.409485	-5.67274	1.40528e-08	2.20937e-07
hypo__3653	159.633	-1.28374	0.227062	-5.65371	1.57018e-08	2.45664e-07
surE__757	38.2576	2.21438	0.394459	5.61371	1.98032e-08	3.08337e-07
zur__2002	65.1887	-2.08248	0.372761	-5.58665	2.31488e-08	3.58077e-07
frdD__3518	249.274	0.942319	0.168689	5.58612	2.322e-08	3.58077e-07
aphA__347	81.4695	-2.11603	0.380294	-5.5642	2.63357e-08	4.0419e-07
pucA__820	98.2741	1.63297	0.294216	5.55025	2.85256e-08	4.35725e-07
nrfB__2025	31.413	3.07169	0.557956	5.50526	3.68618e-08	5.60404e-07
opgE__692	49.4606	-2.87719	0.522889	-5.50247	3.74496e-08	5.66668e-07
sorC_1__3486	67.1242	-2.66948	0.489624	-5.45209	4.97808e-08	7.49736e-07
htpX__230	166.919	-1.2384	0.230022	-5.38383	7.29177e-08	1.09309e-06
hycD__2510	18.0481	3.63625	0.675624	5.38206	7.36385e-08	1.09878e-06
hypo__4027	29.9806	7.92339	1.47365	5.37671	7.58579e-08	1.12668e-06
iscA__2293	84.306	-1.66566	0.310984	-5.35609	8.50409e-08	1.25728e-06
uxuA__1439	59.7976	-2.57979	0.482037	-5.35185	8.7059e-08	1.28124e-06
tsaB__1881	63.3998	-1.80646	0.337592	-5.35102	8.74595e-08	1.28128e-06
dacC__677	45.2008	2.12596	0.399661	5.3194	1.04108e-07	1.51828e-06
entB__868	33.1184	-2.91192	0.551217	-5.28272	1.2728e-07	1.84786e-06
guaA__551	168.852	-1.2878	0.243987	-5.27815	1.30497e-07	1.88606e-06
mntB_2__3391	52.9185	-2.15627	0.409171	-5.26986	1.3653e-07	1.96444e-06
sthA__1117	168.294	-1.14253	0.216924	-5.26698	1.38689e-07	1.98665e-06
clpS__2404	63.7395	1.81999	0.346246	5.25635	1.46945e-07	2.0956e-06
yadH__3034	69.9085	1.72334	0.328776	5.24168	1.59125e-07	2.2593e-06
sixA__145	76.2014	-1.78265	0.340405	-5.23683	1.63358e-07	2.30922e-06
pspC__2944	25.8789	-3.50979	0.671124	-5.22972	1.69768e-07	2.38935e-06
glgX__491	169.197	1.07373	0.205469	5.22575	1.73452e-07	2.42007e-06
ttdT_2__3228	13.9904	3.42901	0.656141	5.22602	1.73198e-07	2.42007e-06
rplD__3426	551.367	0.670406	0.12831	5.2249	1.74248e-07	2.42069e-06
cpoB__2651	94.4387	1.34596	0.257737	5.22225	1.76764e-07	2.44511e-06
bhsA_1__2154	33.9355	-3.44963	0.664384	-5.19222	2.07799e-07	2.86212e-06
hypo__4522	32.2038	2.19215	0.422568	5.1877	2.12907e-07	2.92e-06
dlsT_2__3333	26.1477	2.54138	0.490587	5.18028	2.21558e-07	3.02577e-06
pbpC__2287	44.9356	2.08808	0.403832	5.17066	2.33269e-07	3.17226e-06
cof__602	286.91	0.8214	0.159453	5.15138	2.5858e-07	3.5017e-06
yccJ__2102	43.5093	2.30743	0.450572	5.12112	3.03732e-07	4.09593e-06
typA__2830	454.609	-0.72314	0.141985	-5.09307	3.52317e-07	4.73133e-06
mutL__2917	220.853	-1.0095	0.1985	-5.08565	3.66364e-07	4.89955e-06
secB__1922	36.6215	2.05459	0.405033	5.07264	3.92331e-07	5.22514e-06
sodA__1091	27.5757	-2.9767	0.587546	-5.06633	4.05564e-07	5.37915e-06
hypo__3884	36.3495	2.00057	0.395471	5.0587	4.22117e-07	5.57575e-06
serS__659	228.271	0.858639	0.169908	5.05356	4.33649e-07	5.7047e-06
glgM__15	19.3724	3.23599	0.641858	5.04161	4.6164e-07	6.04824e-06
sucA_1__340	35.3127	2.0554	0.408053	5.0371	4.72629e-07	6.16714e-06
dadX__1511	16.2504	3.06198	0.609902	5.02045	5.15493e-07	6.679e-06
azoR__1627	22.2645	2.67751	0.53334	5.02027	5.16001e-07	6.679e-06
ompA__2081	3625.64	0.508767	0.101384	5.01822	5.21529e-07	6.72355e-06
cecR__2445	31.8538	2.66398	0.531537	5.01185	5.39098e-07	6.92237e-06
narH__1369	30.3826	2.49887	0.498779	5.00998	5.44363e-07	6.96223e-06
gcvT__833	135.514	1.20092	0.24011	5.00153	5.68776e-07	7.24572e-06
yvgN_2__1556	72.2399	1.46062	0.294695	4.95638	7.18174e-07	9.11289e-06
cfa__161	212.583	1.02361	0.206786	4.95008	7.41844e-07	9.37633e-06
fdhF_2__354	62.7411	1.66642	0.336704	4.9492	7.45193e-07	9.38187e-06
cho__191	115.346	-1.25618	0.253868	-4.94817	7.49163e-07	9.39515e-06
asd__493	102.414	1.36559	0.277092	4.9283	8.29475e-07	1.0362e-05
narK__3154	29.9382	2.1145	0.43032	4.91378	8.93375e-07	1.11172e-05
yhhW__496	49.2286	1.89832	0.386775	4.90806	9.19819e-07	1.14022e-05
sacA__1684	20.6671	7.34746	1.49779	4.90555	9.31678e-07	1.1505e-05
aaeB_2__3070	95.7721	-1.41862	0.290559	-4.8824	1.04802e-06	1.28922e-05
carB__959	95.4164	1.23387	0.25285	4.87983	1.06175e-06	1.30115e-05
cdaR__3012	35.9791	-2.50055	0.512954	-4.8748	1.08918e-06	1.32971e-05
csiD__2481	65.2908	-2.67713	0.549407	-4.87276	1.10051e-06	1.33848e-05
cidA__2021	12.6001	3.80846	0.782175	4.86907	1.12126e-06	1.35858e-05
fruK__1139	28.1521	-4.4206	0.908913	-4.86361	1.15266e-06	1.38171e-05
miaA__1161	320.93	-0.83292	0.171212	-4.86485	1.14541e-06	1.38171e-05
livJ__2214	56.8645	-2.1163	0.435138	-4.86351	1.15321e-06	1.38171e-05
ibpB__1954	308.113	-0.771157	0.15876	-4.85738	1.18947e-06	1.41987e-05
xerC_1__2013	131.563	-1.14325	0.236239	-4.8394	1.30231e-06	1.54884e-05
cbpM__2100	24.7968	2.63357	0.545453	4.82822	1.37757e-06	1.63231e-05
rplA__3469	464.69	0.722063	0.149597	4.82673	1.3879e-06	1.63853e-05
hypo__4680	30.0558	2.07331	0.430866	4.81197	1.49451e-06	1.75796e-05
gltC_2__2997	43.2135	-2.19033	0.456412	-4.79902	1.59445e-06	1.8687e-05
hchA__1033	16.7169	3.666	0.766396	4.78343	1.72331e-06	2.0124e-05
pepD__1400	131.067	1.15635	0.242276	4.77286	1.8163e-06	2.11333e-05
hypo__4743	30.2431	-2.35669	0.497556	-4.73654	2.174e-06	2.52043e-05
ftsH__1299	754.378	-0.584513	0.123441	-4.73517	2.18873e-06	2.52842e-05
hypo__3681	25.0771	2.32268	0.49162	4.72455	2.30624e-06	2.65465e-05
ltrA__3602	78.9563	-1.7858	0.379424	-4.70662	2.5186e-06	2.88877e-05
hycI__746	26.9689	2.27359	0.483527	4.70209	2.57511e-06	2.94311e-05
glgB__492	127.454	1.10274	0.234864	4.69521	2.66338e-06	3.03325e-05
cirA_4__3491	35.4389	-2.36703	0.504646	-4.69048	2.7257e-06	3.09328e-05
appA_2__2092	23.8659	2.92355	0.623847	4.68632	2.78156e-06	3.1456e-05
cueO__3036	25.7954	-2.90543	0.620191	-4.68474	2.80311e-06	3.15889e-05
ygiW_1__2778	36.9636	1.82285	0.389376	4.68145	2.84847e-06	3.19882e-05
rplU__3043	125.667	1.32147	0.282951	4.6703	3.00758e-06	3.36578e-05
recF_2__2407	31.8734	2.03851	0.436869	4.66619	3.06832e-06	3.42187e-05
etfA__2529	9.44458	4.14852	0.890811	4.65702	3.20823e-06	3.56556e-05
groL__2069	1013.22	-0.485034	0.104421	-4.64496	3.40138e-06	3.76723e-05
hyfA_3__749	15.5781	3.15915	0.682505	4.62877	3.6785e-06	4.06021e-05
arcA__2660	192.719	0.905735	0.195783	4.62623	3.72381e-06	4.09619e-05
ygiD__1037	92.245	1.61112	0.348325	4.62533	3.73998e-06	4.09998e-05
moaA__702	65.889	-1.48179	0.32095	-4.61688	3.89557e-06	4.25607e-05
marR__3130	25.1728	-3.31224	0.717705	-4.61504	3.93016e-06	4.27936e-05
glpT__1777	47.1462	1.49302	0.323561	4.61433	3.94361e-06	4.27954e-05
acpP_1__2149	265.422	0.817682	0.177517	4.60621	4.10067e-06	4.43506e-05
uacT__2562	46.7107	1.777	0.386018	4.60341	4.15631e-06	4.4802e-05
hypo__3883	33.969	-2.93791	0.638719	-4.59968	4.23131e-06	4.54584e-05
mdtI__3113	27.3974	-4.24221	0.922708	-4.59757	4.27454e-06	4.57702e-05
nemA__156	59.7745	-1.60718	0.350397	-4.58673	4.50233e-06	4.80497e-05
hypo__3704	62.1837	1.35864	0.296411	4.58363	4.56982e-06	4.8609e-05
ilvC__1243	40.7565	1.98407	0.433108	4.581	4.62766e-06	4.90624e-05
ygeX__816	187.215	0.960093	0.210155	4.5685	4.91229e-06	5.19093e-05
nanA_1__1317	38.2532	-2.30036	0.503738	-4.56657	4.95761e-06	5.22169e-05
bluR__3388	58.1499	-1.52009	0.334825	-4.53995	5.62678e-06	5.9072e-05
clpA__2403	803.794	0.497526	0.109755	4.53306	5.81354e-06	6.08346e-05
recX__2500	50.9115	-2.07667	0.458537	-4.5289	5.92917e-06	6.18437e-05
eutM__2270	34.111	-2.32515	0.514358	-4.5205	6.16947e-06	6.41426e-05
gpsA__267	99.7417	1.08431	0.240115	4.5158	6.30782e-06	6.49524e-05
pepB__559	98.4843	-1.30661	0.28931	-4.5163	6.29307e-06	6.49524e-05
rplR__3411	384.721	0.776872	0.172012	4.51639	6.2904e-06	6.49524e-05
yeeA__1692	43.3161	-1.91141	0.425168	-4.49567	6.93523e-06	7.11855e-05
dgcC__630	10.8239	3.59617	0.80009	4.49471	6.96656e-06	7.12801e-05
asnB__902	72.3032	-1.47835	0.329232	-4.4903	7.11234e-06	7.25413e-05
hycA__2511	10.6629	3.95701	0.881578	4.48855	7.17085e-06	7.29074e-05
dbpA_2__1626	187.226	-1.02308	0.22821	-4.48307	7.35763e-06	7.45712e-05
nuoC__120	273.095	0.883225	0.197656	4.4685	7.87683e-06	7.95831e-05
arcC1_2__819	76.4841	1.63588	0.366423	4.46446	8.02717e-06	8.08487e-05
traD__3512	33.6741	-2.77946	0.62281	-4.46277	8.0908e-06	8.12356e-05
ccp__1552	29.2394	2.00135	0.449578	4.45161	8.52281e-06	8.52745e-05
hypo__4577	47.7036	-2.1856	0.491034	-4.45103	8.54597e-06	8.52745e-05
por_3__1438	51.349	-1.83502	0.414117	-4.43116	9.37279e-06	9.32361e-05
fbaA_2__292	9.56028	4.17452	0.942623	4.42862	9.48386e-06	9.40507e-05
serA__838	43.8859	1.65244	0.373438	4.42493	9.64749e-06	9.53799e-05
hypo__4645	35.2179	-2.38839	0.540053	-4.42251	9.75605e-06	9.61582e-05
aroG__720	33.0156	2.08277	0.471688	4.41556	1.00749e-05	9.89984e-05
argB__1115	51.4636	-1.7802	0.405609	-4.38897	1.13887e-05	0.00011123
argH__1116	123.139	-1.0706	0.243908	-4.38938	1.13673e-05	0.00011123
rlmB__1158	127.43	-1.04679	0.238844	-4.38273	1.172e-05	0.000114103
rpsU__3229	167.392	0.832121	0.189891	4.38211	1.17537e-05	0.000114103
ybaL__2330	108.87	-1.2198	0.278684	-4.377	1.20325e-05	0.000116459
purK__1650	709.86	-1.10246	0.252008	-4.37471	1.21594e-05	0.000117334
clpX__2352	687.648	-0.644263	0.147383	-4.37135	1.23479e-05	0.000118798
preT__56	43.4721	1.7121	0.391762	4.37027	1.24093e-05	0.000119033
iolS_2__1557	51.6909	1.56443	0.358814	4.35999	1.30067e-05	0.000124393
rfbB__19	49.4804	1.6605	0.381714	4.35012	1.36063e-05	0.000129743
recQ_1__348	77.1848	-1.29188	0.297277	-4.34572	1.38822e-05	0.000131983
hyuA__818	41.3096	1.95781	0.450674	4.34417	1.39802e-05	0.000132524
yhiM__2232	11.3197	5.21972	1.20198	4.34261	1.40802e-05	0.00013308
accB__3079	68.8074	1.42505	0.328358	4.33993	1.42529e-05	0.000134319
nsrR__2912	165.708	-0.982677	0.227096	-4.32715	1.51053e-05	0.000141524
hflK__2914	201.797	-0.948221	0.219117	-4.32746	1.5084e-05	0.000141524
por_1__67	103.861	1.21719	0.281333	4.3265	1.51501e-05	0.000141532
hypo__4564	35.9439	1.9588	0.455314	4.3021	1.6919e-05	0.000157601
gltA__922	130	-1.03231	0.240286	-4.29619	1.73759e-05	0.00016139
marA__3129	32.0974	-2.59459	0.604521	-4.29198	1.77088e-05	0.00016401
rpoB__1569	1316.48	-0.406501	0.0949473	-4.28133	1.8578e-05	0.000171567
sdaC__2540	49.8037	-1.62885	0.38088	-4.27654	1.89817e-05	0.000174794
hypo__4790	5.50814	7.57024	1.77412	4.26705	1.98077e-05	0.000181881
yqjI__3231	40.9438	-2.50739	0.587863	-4.26525	1.99676e-05	0.000182828
gadE__2247	10.8366	5.09119	1.20694	4.21827	2.46181e-05	0.000224771
eutD__2271	37.6835	-2.21445	0.525193	-4.21646	2.48167e-05	0.000225944
dapA_1__542	119.938	0.97405	0.231119	4.21449	2.50345e-05	0.000227285
yohK_1__1732	49.6576	1.99311	0.476485	4.18295	2.87756e-05	0.000260516
mdh_1__532	32.8982	-2.3834	0.570184	-4.18005	2.91443e-05	0.000263115
exuT_1__2903	7.94475	3.66137	0.877636	4.17185	3.02136e-05	0.000271249
ylpA__3513	117.295	-0.984966	0.236069	-4.17236	3.01466e-05	0.000271249
xerD_6__3575	30.4175	-2.27302	0.546681	-4.15785	3.21262e-05	0.000287619
hypo__4514	20.4427	2.60223	0.626115	4.15615	3.23652e-05	0.000288956
hypo__4801	5.2496	7.10439	1.71042	4.15358	3.2731e-05	0.000291414
rpsS__3423	101.824	1.06268	0.256255	4.14695	3.36926e-05	0.00029915
wbbL__13	33.3618	1.89536	0.45794	4.13889	3.48991e-05	0.00030901
rcsB__1772	49.8653	1.43715	0.347343	4.13756	3.51015e-05	0.000309951
hflX__2915	224.778	-0.84703	0.205676	-4.11828	3.81714e-05	0.000336137
sbp__2850	39.5229	-2.69746	0.65757	-4.10217	4.09295e-05	0.000359444
ribB__1406	158.944	0.869355	0.212547	4.09017	4.31055e-05	0.000377524
xylA__249	58.374	-1.56265	0.382812	-4.08204	4.46423e-05	0.000389925
mdtK__1830	47.2898	-1.6058	0.393694	-4.07881	4.52678e-05	0.000394319
pspE__1180	74.2168	-1.36579	0.335154	-4.07511	4.59923e-05	0.00039955
mdaB__2774	21.2296	2.11659	0.519496	4.07432	4.6149e-05	0.000399834
hyfA_2__745	21.6723	2.28276	0.56071	4.07119	4.67744e-05	0.000404166
uxaB__1355	75.8386	-1.3699	0.336647	-4.06924	4.71667e-05	0.000406466
ftsA_1__2267	30.1828	-4.38649	1.0811	-4.05745	4.96122e-05	0.000425586
srpC_2__3564	30.1362	-1.96324	0.483881	-4.05727	4.96495e-05	0.000425586
secA_1__2698	469.296	-0.586965	0.144695	-4.05656	4.98012e-05	0.000425754
bssS__2127	65.2503	-1.39189	0.343562	-4.05135	5.09226e-05	0.000434189
fadH__1420	100.015	-2.19825	0.543454	-4.04497	5.23305e-05	0.000445016
ant1__1646	76.3381	-1.27097	0.314388	-4.0427	5.284e-05	0.000445323
cueR__2324	46.3099	1.70592	0.422012	4.04235	5.29193e-05	0.000445323
bamE__2477	134.092	-0.966499	0.239076	-4.04265	5.28502e-05	0.000445323
hypo__4519	16.1307	2.63396	0.651514	4.04282	5.2812e-05	0.000445323
atoB__84	35.4915	2.57397	0.637089	4.0402	5.3406e-05	0.000448249
deoB_2__937	268.184	-0.703236	0.174384	-4.03268	5.51437e-05	0.000461632
rlmE__1300	227.308	-0.724247	0.179759	-4.02899	5.6017e-05	0.000467727
occR__2555	24.0285	-2.13749	0.530797	-4.02694	5.65075e-05	0.000470604
rraB__2878	218.772	-0.965707	0.23998	-4.02411	5.71916e-05	0.000475073
kgtP_1__2318	63.6726	1.11918	0.278616	4.01692	5.8963e-05	0.000488529
repE_1__3574	31.9393	-2.22433	0.555534	-4.00394	6.22953e-05	0.000514814
ecpA__3213	15.7364	3.15294	0.788297	3.99969	6.34266e-05	0.00052149
mzrA__3244	29.7228	-2.01018	0.502546	-3.99999	6.33452e-05	0.00052149
psd__1618	53.2017	-1.5316	0.383763	-3.99102	6.57906e-05	0.000538719
hypo__4387	8.29433	3.6604	0.917215	3.99078	6.58565e-05	0.000538719
yceD__2147	172.852	-0.846245	0.212194	-3.98808	6.66101e-05	0.000543505
truB__1508	242.871	-0.674956	0.169557	-3.9807	6.87124e-05	0.000557834
hypo__3640	16.8695	2.40825	0.604912	3.98115	6.8582e-05	0.000557834
hypo__3881	42.1682	-1.84045	0.462495	-3.97939	6.9093e-05	0.000559514
ddpA__2035	32.7692	1.81798	0.459644	3.9552	7.6471e-05	0.000617709
rfbA__17	44.7299	1.68388	0.426687	3.94639	7.93371e-05	0.000638904
modB__2459	34.4304	-1.9037	0.482446	-3.94593	7.94913e-05	0.000638904
ftnA_2__1020	49.8851	1.46686	0.371958	3.94361	8.02642e-05	0.000643511
nuoG__117	355.12	-0.63247	0.160522	-3.94009	8.14501e-05	0.000651399
cysH_3__1452	85.4753	1.05775	0.26868	3.93684	8.25607e-05	0.000658647
cyoC__2356	48.1241	1.39071	0.353608	3.93292	8.39188e-05	0.000667828
fyuA__3287	6.6701	4.00101	1.02233	3.91362	9.09213e-05	0.000721772
crr__2257	189.272	0.809145	0.207263	3.90396	9.46316e-05	0.00074938
fimD_3__3276	11.9444	3.12899	0.801988	3.90154	9.55812e-05	0.000755045
ydhV__164	36.3276	1.58178	0.405554	3.90028	9.60814e-05	0.000755574
ribE__620	69.9855	-1.31662	0.337579	-3.90019	9.61171e-05	0.000755574
hsdR_1__349	84.5884	-1.15236	0.296093	-3.8919	9.9464e-05	0.000779982
napF__1767	11.0893	3.98576	1.02506	3.88833	0.000100937	0.000789615
pncB__384	59.8146	-1.48352	0.382105	-3.8825	0.000103388	0.000806826
hypo__4491	29.0688	1.61841	0.417335	3.87796	0.000105338	0.000820056
hisJ__1792	29.7166	-2.33884	0.603991	-3.87231	0.00010781	0.000837284
tig__608	188.743	-0.755489	0.195482	-3.86475	0.000111203	0.000861556
srlD__741	15.2278	-2.98607	0.773102	-3.86246	0.000112252	0.000865524
pspB_2__2943	22.2801	-2.6718	0.691729	-3.86249	0.000112236	0.000865524
gspA_1__1927	10.1392	3.28989	0.852595	3.85868	0.000114001	0.000876906
ubiA__329	33.1489	1.70394	0.445664	3.82339	0.000131632	0.00101012
pckA__477	207.218	-0.740738	0.193829	-3.82159	0.000132591	0.00101506
rplY__1751	70.7521	1.23161	0.322941	3.81374	0.000136882	0.00104542
clcA__3015	22.1736	1.9817	0.519976	3.81114	0.000138326	0.00105396
hypo__3808	38.4366	1.47269	0.387203	3.80341	0.000142716	0.00108484
pdhR_4__3271	42.8284	-1.46312	0.384893	-3.80137	0.000143897	0.00109125
yghB__2787	284.847	-0.611541	0.161177	-3.79421	0.000148116	0.0011206
ftnA_1__1019	14.2587	2.64538	0.698672	3.7863	0.000152906	0.00115413
bcsB__3442	75.6999	1.40528	0.371986	3.77778	0.000158232	0.00119155
glyA__565	220.453	0.66357	0.175768	3.77526	0.000159839	0.00119805
napH__1764	49.4094	1.61766	0.428461	3.7755	0.000159685	0.00119805
tdcF__1486	227.17	-0.911663	0.242394	-3.76108	0.000169182	0.00126513
hxlR__2897	31.844	-1.6778	0.446946	-3.75394	0.00017408	0.00129875
fecA_1__3320	9.38318	3.12063	0.833172	3.74549	0.000180046	0.00134015
hypo__4665	26.7824	-2.13441	0.570014	-3.74448	0.000180769	0.00134244
hypo__3882	48.8562	-1.9359	0.517144	-3.74343	0.000181523	0.00134494
rpoA__1545	1475.03	-0.404997	0.108326	-3.73867	0.000184996	0.00136753
psuT__1740	22.9911	-2.49559	0.66772	-3.73748	0.000185875	0.00137088
trmJ__561	167.575	-0.885419	0.237124	-3.734	0.000188464	0.00138681
aspA__382	1731.94	0.349914	0.0937291	3.73325	0.000189027	0.00138778
fixB_1__1847	15.0889	2.34079	0.627598	3.72976	0.000191661	0.00140392
mobA_2__3598	62.8444	-1.28469	0.345628	-3.71696	0.000201634	0.00147362
fucA__788	19.3893	2.22331	0.598897	3.71234	0.000205351	0.00149739
dsbA__2824	64.4715	-1.25153	0.337986	-3.7029	0.000213152	0.00155077
glgA__489	129.942	0.950502	0.256763	3.70186	0.000214026	0.00155298
hypo__3638	16.7773	2.77624	0.750053	3.70139	0.00021442	0.00155298
dnaA__1961	141.762	-0.817304	0.220862	-3.70052	0.000215158	0.00155483
hypo__4595	16.4185	2.4083	0.652161	3.6928	0.0002218	0.00159924
gntT__2199	16.6581	-2.37442	0.643728	-3.68854	0.000225541	0.00162258
yeeN__3289	26.8262	-2.48239	0.673305	-3.68687	0.000227028	0.00162965
phoH__2109	23.2683	-2.62238	0.713359	-3.6761	0.000236823	0.00169618
cysP__2260	19.9012	-2.74972	0.748788	-3.67222	0.00024045	0.00171834
ccdA_2__3577	34.9342	-2.09703	0.571896	-3.6668	0.000245605	0.0017513
hycG__2508	19.6885	2.60119	0.711299	3.65695	0.000255234	0.00181593
preA__57	28.1034	1.90346	0.521419	3.65055	0.000261682	0.00185771
hypo__4077	5.48962	4.34313	1.19183	3.64409	0.000268334	0.00190075
ndh__442	68.6262	-1.1351	0.311965	-3.63854	0.000274186	0.00193794
yqfG__2563	6.11574	4.16365	1.1458	3.63383	0.000279242	0.00196936
rpsF__2907	100.709	1.07172	0.295919	3.62167	0.00029271	0.00205983
hypo__4327	11.0999	-5.7634	1.59166	-3.62101	0.00029346	0.00206062
ptsI__520	189.665	0.848317	0.234345	3.61995	0.000294656	0.00206109
spy__1865	24.6836	1.72141	0.47555	3.61982	0.000294807	0.00206109
ldcC__1256	22.0998	1.98903	0.549848	3.61741	0.000297565	0.00207587
rplF__3412	530.389	0.535989	0.1483	3.61422	0.000301252	0.00209706
hypo__4128	75.0281	-1.0482	0.290117	-3.61303	0.000302638	0.00210216
atpG__1979	169.367	0.720627	0.200059	3.60207	0.000315691	0.00218811
uvrD_1__1221	103.768	-1.02357	0.284683	-3.59549	0.000323779	0.00223636
rplT__1853	320.983	0.555106	0.154398	3.59528	0.00032404	0.00223636
hypo__4133	21.8327	-5.25683	1.4633	-3.59244	0.000327595	0.00225607
norR__2505	17.49	-2.9241	0.814826	-3.58862	0.000332431	0.00228449
hypo__4143	13.9893	2.28809	0.639246	3.57936	0.000344439	0.00236197
aaeA_2__3071	24.7028	-2.10755	0.590691	-3.56795	0.000359787	0.00246199
ptsH__2256	68.5457	1.09601	0.307541	3.56377	0.00036557	0.00249626
speA__853	127.308	0.860118	0.241714	3.55841	0.000373109	0.00254235
accC__1324	167.009	0.741377	0.20867	3.55287	0.000381052	0.00259099
rfbD__18	18.7583	2.02392	0.570077	3.55025	0.000384869	0.00261143
pepQ__1197	58.1988	-1.22546	0.345469	-3.54725	0.00038928	0.00263582
fdoG_2__1086	97.6388	-0.912384	0.257666	-3.54095	0.000398692	0.00269389
hypo__4515	12.0249	2.5091	0.709249	3.53769	0.000403644	0.00272164
iadA__1437	59.8025	1.26849	0.360545	3.51825	0.000434406	0.00292294
aqpZ__2408	23.3707	1.8533	0.526889	3.51743	0.000435747	0.00292431
hypo__4715	39.1609	-1.74057	0.4949	-3.51702	0.000436423	0.00292431
atpE__1982	169.482	0.65941	0.187813	3.511	0.000446429	0.00298515
hypo__3835	23.3963	1.69081	0.482449	3.50464	0.000457233	0.00305106
hscA__2291	125.327	-0.92457	0.263872	-3.50386	0.000458558	0.00305358
lipB__886	31.793	-1.69949	0.486033	-3.49666	0.000471121	0.00312941
rpmE__2858	339.469	-0.831359	0.237787	-3.49623	0.000471888	0.00312941
dinI__2128	377.049	0.809695	0.231782	3.49335	0.000477009	0.00315688
hisD__5	49.0437	-1.45251	0.416236	-3.48964	0.00048368	0.00319447
dsdX__3372	20.959	-2.0695	0.593399	-3.48754	0.000487487	0.00321303
pgi__326	135.618	0.820508	0.235388	3.48577	0.000490719	0.00322773
manX_1__228	67.4701	1.14821	0.330127	3.47808	0.000505018	0.00331502
hypo__3825	41.3588	1.27483	0.366681	3.47667	0.000507683	0.00332573
dld__51	367.824	0.778753	0.224203	3.47343	0.000513844	0.00335927
ulaG__1154	22.369	-2.14636	0.618249	-3.47168	0.000517212	0.00337444
hypo__3702	37.1718	1.38346	0.398918	3.46803	0.00052429	0.00341371
uspB__2234	13.4091	2.39827	0.691797	3.46673	0.000526831	0.00342334
queG__1163	29.1277	-1.83931	0.53171	-3.45924	0.000541699	0.00351287
galP__2581	20.4856	1.83183	0.531864	3.44418	0.000572804	0.00370712
bamC__2277	188.809	0.66045	0.192075	3.43849	0.000584958	0.00377819
hypo__3649	41.7366	1.33156	0.389024	3.42282	0.000619758	0.00399496
hypo__3695	214.439	-0.682893	0.199953	-3.41527	0.000637185	0.00409909
hxpA__125	32.6907	1.50087	0.439542	3.41463	0.000638695	0.00410062
nlpI__3348	792.335	-0.427275	0.125255	-3.41123	0.000646693	0.00413158
trkA__3398	35.5907	1.3774	0.403742	3.41158	0.00064587	0.00413158
hypo__4418	120.629	0.763584	0.223862	3.41095	0.000647363	0.00413158
rplN__3417	736.563	-0.407918	0.119634	-3.40972	0.000650295	0.0041421
fepB__2595	6.40542	3.86446	1.13368	3.40878	0.000652551	0.00414827
znuA__1897	54.4616	-1.42135	0.417294	-3.40612	0.000658936	0.00418061
cysW_1__2258	15.3312	-3.28031	0.965518	-3.39746	0.000680136	0.00430664
galU__1374	29.4546	1.63645	0.48183	3.39632	0.000682982	0.00431618
yfhM__2288	147.545	0.776104	0.228641	3.39442	0.000687743	0.00433776
zntA__504	81.0859	-1.11154	0.328209	-3.38668	0.000707446	0.00444843
hypo__3968	8.97832	2.72499	0.804677	3.38644	0.00070805	0.00444843
rdgC__2373	19.4691	1.8697	0.552232	3.38571	0.00070994	0.00445163
sacX__2534	11.206	2.29663	0.680565	3.3746	0.000739236	0.00462633
icd_1__456	518.04	-0.582272	0.172613	-3.37328	0.000742778	0.00463949
thrA__2661	71.1203	-1.05312	0.312325	-3.37189	0.000746547	0.00465401
hypo__3859	17.5777	-2.24056	0.665183	-3.36833	0.000756246	0.00470537
hypo__4533	12.7655	2.63246	0.782222	3.36535	0.000764453	0.00474727
hypo__4076	6.67541	3.24979	0.96588	3.36459	0.000766575	0.00475129
thrS__183	988.418	-0.36105	0.107356	-3.36311	0.000770691	0.00476763
elaB__1785	19.586	1.85591	0.553923	3.35048	0.000806725	0.00498099
lpdA__1292	404.456	-0.543409	0.162374	-3.34664	0.00081797	0.00504076
otnC__754	16.4875	-2.52138	0.753837	-3.34473	0.000823635	0.00506598
gatC_2__1709	5.47634	4.21418	1.26207	3.33911	0.000840482	0.00515976
ydfZ__3125	28.2804	1.42279	0.42655	3.33558	0.000851228	0.0052158
nhaK__2019	59.2889	1.14231	0.343314	3.32731	0.000876898	0.00536245
tfaE__3297	41.2992	1.23614	0.371569	3.3268	0.000878489	0.00536245
hemN_1__860	27.7634	-1.85375	0.557887	-3.3228	0.000891172	0.00542958
poxB__666	29.6995	1.4595	0.439702	3.31929	0.000902478	0.00548809
bolA__2353	54.1062	1.157	0.349073	3.31449	0.000918109	0.00556538
hypo__4480	38.556	-1.44956	0.437363	-3.31433	0.000918641	0.00556538
dsdA__1520	35.6694	-1.53043	0.462003	-3.3126	0.000924326	0.00558931
rbsA_1__322	37.1042	-1.58788	0.479457	-3.31182	0.000926921	0.00558999
yhhJ__2230	11.3832	2.43667	0.735815	3.31152	0.000927907	0.00558999
adeQ__1944	17.9115	1.95263	0.590208	3.30837	0.000938402	0.00564267
pnp__1507	925.069	-0.356251	0.107843	-3.30341	0.000955177	0.00573284
infC__1855	496.889	0.53207	0.161126	3.30221	0.000959273	0.00574672
ygfX__2568	36.9334	-1.51929	0.460241	-3.30108	0.000963117	0.00575905
gltS__1934	47.5539	1.1508	0.349461	3.29306	0.000991045	0.00591507
bioA__707	12.3824	-3.82107	1.16286	-3.28593	0.00101648	0.00605566
hypo__4129	22.1581	-2.18711	0.668961	-3.26941	0.00107773	0.0064087
maa__597	18.3158	-1.98285	0.6069	-3.26717	0.00108628	0.00644768
mdh_2__1320	108.043	-0.777559	0.238423	-3.26126	0.0011092	0.00657159
hypo__3781	45.179	-1.31969	0.407458	-3.23883	0.00120023	0.00709784
dtpA__1817	41.9913	1.18432	0.36592	3.23657	0.00120977	0.00714121
sufB__1840	182.376	-0.685979	0.211999	-3.23576	0.0012132	0.00714836
yqiK__3223	17.8614	-2.80001	0.866135	-3.23277	0.00122597	0.00721042
hypo__4169	36.2158	1.47182	0.455398	3.23195	0.00122948	0.00721786
hypo__3951	28.8761	1.58191	0.490198	3.22708	0.0012506	0.00732849
rho__1238	570.343	-0.419951	0.13021	-3.22518	0.00125891	0.00736384
hypo__4496	57.8842	1.01882	0.316177	3.22232	0.00127157	0.00742438
chuR_1__300	17.3735	1.80962	0.562338	3.21804	0.00129072	0.00752256
narI__1370	17.4797	1.82276	0.568287	3.20746	0.00133913	0.00779064
srlE__740	16.5927	-2.29128	0.714699	-3.20594	0.0013462	0.00781765
zipA__2254	37.9765	1.37004	0.427613	3.20393	0.00135565	0.00785837
ltnD__752	15.3021	-2.70504	0.844893	-3.20164	0.00136646	0.00790681
ydhW__1834	9.18838	3.34826	1.04661	3.19914	0.00137839	0.00796155
pykF__166	106.731	0.772571	0.241665	3.19687	0.00138925	0.00800996
hypo__4510	5.55418	3.75513	1.17632	3.19228	0.00141156	0.00812403
hypo__4080	7.57178	-5.12484	1.60928	-3.18456	0.00144974	0.00832887
manY__1882	191.436	0.701119	0.220449	3.18042	0.00147063	0.00842105
yqiJ__3222	10.6866	-3.85506	1.21215	-3.18034	0.00147101	0.00842105
parC__1045	68.362	0.982251	0.310002	3.16853	0.00153211	0.00875528
yqaB__736	38.318	-2.14372	0.67719	-3.16561	0.00154756	0.00880208
dcuB__2053	33.4548	1.34841	0.42598	3.16544	0.00154849	0.00880208
comR__2153	13.575	-2.99884	0.947263	-3.16579	0.00154663	0.00880208
ccdB_2__3576	12.2274	-2.68617	0.850068	-3.15995	0.00157796	0.00895382
wfgD_2__1066	64.212	1.00148	0.317006	3.1592	0.00158204	0.00896118
hypo__4211	24.5162	1.46098	0.463187	3.15419	0.00160947	0.00910055
hypo__4420	165.469	0.929954	0.295624	3.14573	0.00165672	0.0093513
grxB__2130	38.7317	1.21541	0.38682	3.14205	0.00167771	0.00945326
rpsG__2168	434.793	0.448595	0.143053	3.13588	0.00171341	0.00963757
xylH__1902	23.2492	-1.85706	0.592324	-3.13521	0.00171732	0.0096427
stoA__3545	16.6173	-2.24316	0.71586	-3.13351	0.00172728	0.0096818
dsbD__381	24.6255	-1.71815	0.548596	-3.1319	0.00173679	0.00971816
uxaA_2__1425	45.0407	-1.29961	0.415203	-3.13007	0.00174766	0.00976203
hypo__4685	14.5786	1.88105	0.60367	3.11603	0.00183303	0.0102212
xerD_1__2566	50.4753	-1.17657	0.377723	-3.11489	0.00184011	0.010243
bacC__1580	17.3851	-2.69557	0.865733	-3.11363	0.00184803	0.0102693
appX__2091	8.87978	2.80243	0.901283	3.10938	0.00187478	0.0104
aldA__1625	11.42	2.22927	0.718815	3.10131	0.00192667	0.0106695
ygaM__2488	12.765	2.01903	0.652749	3.09311	0.0019807	0.0109499
narL_1__1754	26.8653	-1.53395	0.497075	-3.08596	0.00202896	0.0111975
allE__1599	10.1746	2.59078	0.839786	3.08505	0.00203519	0.0112127
hypo__4677	4.48628	3.53044	1.14479	3.08393	0.00204288	0.0112359
hypo__4246	9.0916	2.30992	0.750206	3.07905	0.00207662	0.0114019
hypo__3639	19.2036	1.83136	0.596447	3.07045	0.00213737	0.0117155
yobA__1892	15.0852	-2.13875	0.698546	-3.06172	0.00220073	0.0120423
yohK_2__2022	12.8087	2.35727	0.770224	3.06049	0.00220973	0.0120711
cysB_1__2924	52.3452	-1.0794	0.352866	-3.05896	0.00222109	0.0121126
aceF__1293	347.137	-0.4923	0.161273	-3.05258	0.00226882	0.012352
recJ__830	48.997	-1.04965	0.344135	-3.0501	0.00228764	0.0124335
argT__1793	24.558	-1.84516	0.606098	-3.04432	0.00233207	0.0126536
mreC__3076	48.9772	-1.09782	0.360998	-3.04106	0.00235746	0.0127699
rluB__1168	54.6296	-1.0357	0.340743	-3.03952	0.00236953	0.0128137
guaB__552	88.4333	-0.823721	0.27111	-3.03832	0.00237898	0.0128433
napC__1762	8.31446	2.46171	0.812363	3.03031	0.00244305	0.0131672
rbsD__321	17.2836	-2.34126	0.77339	-3.02727	0.00246771	0.0132481
ansB__861	258.336	-0.612661	0.202457	-3.02612	0.00247712	0.0132481
hslO__2191	69.8999	-1.03683	0.342648	-3.02594	0.00247861	0.0132481
cysT__2259	16.696	-2.6448	0.873913	-3.02639	0.00247496	0.0132481
hypo__4215	29.554	-1.54771	0.511466	-3.02604	0.00247782	0.0132481
rop_1__3559	24.4583	-2.21206	0.731591	-3.02364	0.00249756	0.0133272
tusC__2171	14.9945	2.14267	0.708802	3.02294	0.00250328	0.0133357
tktB__535	21.4936	1.63426	0.541611	3.01741	0.00254944	0.0135592
hypo__4482	9.90217	2.35726	0.782657	3.01187	0.00259645	0.0137864
hypo__4181	53.604	1.04	0.345377	3.01119	0.00260229	0.0137947
cysQ__1143	30.3204	1.39349	0.462973	3.00988	0.00261354	0.0138316
cdd__55	33.6927	1.47422	0.490626	3.00477	0.00265786	0.0140431
gltD_2__827	23.3105	1.61401	0.538491	2.99728	0.00272399	0.0143643
atsA_2__951	10.6862	-3.59782	1.20052	-2.99688	0.00272756	0.0143643
bcsZ__1547	16.1477	1.87078	0.624414	2.99605	0.00273498	0.0143798
katE__186	31.5435	-1.41676	0.473179	-2.99414	0.0027522	0.0144468
pepT__449	16.7163	1.72791	0.577209	2.99355	0.00275749	0.014451
clpP__607	132.805	0.690609	0.230917	2.99072	0.00278319	0.0145474
gspM__3589	6.0899	3.77048	1.26081	2.99053	0.0027849	0.0145474
ybgI__2635	40.5078	1.52109	0.508957	2.98864	0.00280222	0.0146142
hypo__4086	10.0854	-3.55605	1.19192	-2.98347	0.00284996	0.0148392
hypo__3725	13.3324	1.98929	0.667107	2.98197	0.00286404	0.0148884
srkA__1071	143.489	-0.66152	0.222317	-2.97556	0.0029245	0.0151782
tatE__2608	148.821	-0.845768	0.284449	-2.97335	0.00294567	0.0152635
ygiN__1043	21.8639	1.49539	0.50333	2.97099	0.00296845	0.0153568
rcnA__1715	5.19577	-5.1323	1.73389	-2.96	0.00307643	0.01589
polA__1073	57.7048	-0.992381	0.335782	-2.95543	0.00312233	0.0161012
mdtJ__3112	23.7191	-2.29584	0.777401	-2.95323	0.00314469	0.0161906
pepE__1583	21.4008	1.71127	0.579598	2.95252	0.00315193	0.016202
glpD__487	35.2077	1.14941	0.389824	2.94854	0.00319279	0.016383
narJ__3155	9.1592	2.5395	0.861403	2.9481	0.00319729	0.016383
adk__594	44.0316	-1.10339	0.374703	-2.94471	0.0032326	0.0165123
yebV__1890	4.66352	3.27368	1.11172	2.94469	0.00323279	0.0165123
hypo__4047	27.4847	1.64895	0.560914	2.93975	0.00328473	0.0167511
rbsC_1__1990	48.1222	-1.11961	0.381812	-2.93236	0.00336401	0.0171283
mscK__2336	56.3954	-1.06064	0.362026	-2.92972	0.00339263	0.0172468
rplV__3422	981.566	0.352538	0.12044	2.92707	0.00342169	0.0173671
moaB__2454	18.5785	-1.86975	0.639956	-2.92168	0.00348147	0.0176427
rtcB__1399	22.5245	-1.8154	0.62153	-2.92085	0.00349076	0.0176621
umuC_1__3362	72.0826	-0.952309	0.326786	-2.91417	0.00356639	0.0180164
hypo__4736	61.8209	-0.965409	0.331414	-2.91301	0.00357968	0.0180553
qmcA__2322	66.4861	-0.971857	0.333832	-2.91122	0.00360023	0.0181305
serB__941	9.24283	2.1255	0.730616	2.90919	0.0036237	0.0182203
yebZ__1891	24.4419	-1.53573	0.528346	-2.90668	0.00365286	0.0183383
bisC__1608	17.4601	-1.86383	0.641778	-2.90416	0.00368239	0.0184578
ucpA__524	78.2739	-0.873475	0.300887	-2.903	0.00369611	0.0184978
espC__377	33.0604	1.19103	0.41064	2.90042	0.00372667	0.0186218
lexA__332	263.682	0.481962	0.166302	2.89811	0.00375418	0.0187302
hypo__3886	37.0559	1.39774	0.482551	2.89657	0.00377261	0.0187931
nqo9__747	17.9341	2.71681	0.939662	2.89126	0.00383698	0.0190842
repB__3549	72.3114	-0.931667	0.322768	-2.88649	0.00389562	0.0193461
sopB__3573	56.9742	-1.06241	0.368337	-2.88434	0.00392232	0.0194487
fnr__2959	111.718	-0.732513	0.254297	-2.88054	0.00396995	0.0196546
pphB__751	8.08386	-4.64275	1.6141	-2.87637	0.00402274	0.0198854
lysS__829	189.629	-0.53581	0.186356	-2.8752	0.00403777	0.0198987
otsA__1016	23.5147	1.42173	0.494411	2.8756	0.00403263	0.0198987
sbmC_1__1693	76.7946	-0.967817	0.337367	-2.86874	0.00412111	0.0202753
fadJ__1809	56.027	-1.37936	0.480897	-2.8683	0.00412678	0.0202753
lapB_2__2927	30.8871	-1.35608	0.472966	-2.86718	0.00414153	0.0203168
ybhL_2__2452	90.0222	0.784316	0.273608	2.86656	0.00414954	0.0203252
rplC__3427	470.544	0.44049	0.153775	2.86451	0.00417656	0.0204265
mog__950	29.1993	-1.52876	0.534175	-2.86191	0.00421099	0.0205637
rpmA__3042	78.2451	-0.796253	0.278408	-2.86003	0.00423604	0.0206547
aroE__1539	53.1611	0.990905	0.346627	2.85871	0.00425367	0.0206781
fmt__1543	106.146	0.675439	0.236263	2.85884	0.00425191	0.0206781
hypo__4239	30.3542	1.25674	0.439963	2.85646	0.0042839	0.0207937
pka__583	60.444	-0.937719	0.328378	-2.85561	0.0042954	0.0208182
mscM__3522	59.1366	-1.00075	0.351365	-2.84819	0.0043969	0.0212781
rpoC__1568	1689.81	-0.283209	0.099755	-2.83905	0.00452486	0.0218645
pemK__1667	52.4814	-1.09226	0.385072	-2.83651	0.00456098	0.0220061
gpmA__719	140.432	-0.659489	0.233009	-2.83031	0.00465023	0.0224031
decR__2349	56.8853	-1.03905	0.367441	-2.82781	0.00468674	0.0225453
ompX__2434	187.443	0.494421	0.175648	2.81484	0.00488019	0.0234409
pdhR_1__1994	17.561	1.67018	0.593496	2.81414	0.00489084	0.0234571
hypo__4512	14.6143	-1.93993	0.689797	-2.81231	0.00491864	0.0235554
purA__1160	469.584	-0.405285	0.144202	-2.81053	0.00494592	0.0235809
map__1269	42.9254	1.04192	0.370703	2.81065	0.0049441	0.0235809
rpmD__3409	159.242	-0.628595	0.223635	-2.81081	0.0049417	0.0235809
hypo__4352	8.8562	2.32134	0.826095	2.81001	0.00495392	0.0235842
gltD_3__1314	31.1947	1.42288	0.506576	2.80882	0.00497238	0.0236371
yhfX__2185	15.5735	-3.19759	1.1386	-2.80834	0.00497972	0.0236372
purM__546	37.3476	1.06743	0.380259	2.8071	0.00499892	0.0236934
hypF__744	29.3283	1.28883	0.459585	2.80434	0.00504197	0.0238624
pta__127	367.73	0.444162	0.158503	2.80223	0.00507503	0.0239836
hypo__4122	7.52941	2.54745	0.909373	2.80132	0.00508936	0.0240161
truD__758	26.7869	1.34912	0.482437	2.79646	0.00516652	0.0243446
hyfA_4__826	6.85666	2.77789	0.993557	2.7959	0.00517549	0.0243512
mscL__3399	24.217	1.51677	0.543263	2.79195	0.00523909	0.0246146
sdhE__2569	57.416	-0.984933	0.352961	-2.79049	0.00526286	0.0246903
mepS_1__70	12.1354	1.80072	0.645621	2.78912	0.00528509	0.0247226
osmY_2__3583	28.5541	1.25274	0.449086	2.78953	0.0052784	0.0247226
mepM__243	63.4505	-0.907096	0.325333	-2.78821	0.00530009	0.0247568
gap__1624	13.8213	1.71311	0.614639	2.78717	0.00531698	0.0247753
yccS_2__2178	44.7816	-1.08342	0.388738	-2.78703	0.00531943	0.0247753
yqjD__3246	81.8285	0.803611	0.288711	2.78344	0.00537854	0.0250145
rbsK_1__323	20.9593	-1.73829	0.624663	-2.78277	0.00538975	0.0250305
nanM_2__1592	12.1757	-4.19962	1.51024	-2.78076	0.00542312	0.0251492
ompW__3168	147.348	-0.558646	0.20151	-2.7723	0.00556619	0.0257756
pgm__912	68.7495	0.861045	0.310949	2.76908	0.00562144	0.0259197
ytbE__1555	10.1611	2.36516	0.85397	2.76961	0.00561237	0.0259197
mraZ__2692	71.4608	0.829161	0.299398	2.76943	0.00561542	0.0259197
feoC__2197	12.1196	1.83649	0.663479	2.76796	0.00564081	0.0259719
proY__2367	26.9913	1.31762	0.476174	2.7671	0.00565581	0.0260038
prlF__3337	15.2561	-3.137	1.13469	-2.76464	0.00569858	0.0261631
hscB__2292	106.205	-0.748661	0.270962	-2.76298	0.00572768	0.0262593
hypo__3744	18.4161	1.65404	0.599599	2.75858	0.00580537	0.0265777
ompC__1771	2507.67	0.338703	0.122856	2.7569	0.00583521	0.0266764
ycaC__657	12.5329	2.1542	0.784718	2.74519	0.00604762	0.0276083
hypo__3831	19.445	1.67428	0.610066	2.74443	0.00606165	0.0276332
galE__715	52.6122	-1.14097	0.416642	-2.73848	0.00617242	0.0280985
cspD__2405	88.5426	0.759008	0.277249	2.73764	0.00618819	0.0281305
aroF__724	42.1901	-1.1027	0.403173	-2.73505	0.00623708	0.0283128
brnQ__2368	65.1944	0.904808	0.331507	2.72938	0.00634542	0.0287641
yhaH__3249	25.5483	1.25082	0.458423	2.72853	0.00636166	0.0287972
eutQ__2272	29.9913	-1.53202	0.561816	-2.72691	0.00639307	0.0288988
yohC__1729	7.07807	2.36866	0.870565	2.72083	0.00651176	0.0293941
lon_2__606	435.543	-0.405432	0.149111	-2.719	0.00654797	0.0295162
rhtA__2435	10.4237	-2.80189	1.03133	-2.71677	0.00659219	0.0296273
betT__3450	28.3852	-1.29392	0.476341	-2.71637	0.00660019	0.0296273
fepE__3530	278.494	0.486635	0.179104	2.71705	0.0065866	0.0296273
dhfrI__1645	17.465	1.56438	0.576098	2.71548	0.00661795	0.0296657
rimP__3353	198.795	-0.562084	0.207162	-2.71326	0.00666255	0.0298242
hypo__4042	18.7787	-1.8818	0.693761	-2.71246	0.00667857	0.0298544
rlmL__2075	43.3757	-1.10994	0.409915	-2.70772	0.00677463	0.0302
rplM__3064	112.05	0.743665	0.274642	2.70776	0.00677393	0.0302
gmhA__1391	11.1325	1.93547	0.715142	2.70642	0.00680127	0.0302769
nrdG__1135	41.3483	1.19783	0.442852	2.70481	0.0068344	0.0303825
nuoB__121	72.5435	0.786027	0.290922	2.70184	0.00689559	0.0306122
bshA_2__276	21.6185	1.42034	0.526218	2.69914	0.00695185	0.0308196
yjiE__3269	11.0502	2.00955	0.746756	2.69104	0.00712299	0.0315349
dnaE__1258	127.468	-0.593534	0.22078	-2.68835	0.00718057	0.0317462
hypo__4273	19.0752	-1.79276	0.667331	-2.68646	0.00722143	0.0318831
lutB__3454	15.141	1.80782	0.674856	2.67882	0.00738825	0.032575
yqeG__2557	8.83205	2.15247	0.803675	2.67828	0.0074001	0.0325827
ytfP__2893	4.4827	3.05445	1.14102	2.67695	0.00742955	0.0326677
dkgA_1__1051	114.735	0.866217	0.323675	2.6762	0.00744632	0.0326969
rplK__3470	147.242	0.549664	0.205822	2.67058	0.00757213	0.0332041
apbC__1721	97.5737	-0.757107	0.283559	-2.67001	0.00758485	0.0332146
skp__3006	262.877	0.545009	0.204225	2.66867	0.00761529	0.0333027
betC__1358	8.48769	2.2109	0.828679	2.66798	0.00763097	0.033326
nusG__3471	129.272	-0.626818	0.235492	-2.66174	0.00777386	0.0339041
tus__3106	12.6574	-2.23097	0.839153	-2.6586	0.00784661	0.0341752
gcvH__2571	123.508	0.644664	0.242765	2.65551	0.00791896	0.0344437
fecI__3566	11.6005	-2.10401	0.793476	-2.65164	0.00801024	0.0347938
ndhC__122	74.4812	0.739067	0.27899	2.64908	0.00807119	0.0350044
catM__3308	12.8887	-2.01019	0.758939	-2.64869	0.00808044	0.0350044
fumB__374	49.8346	0.94584	0.35764	2.64467	0.00817699	0.0353751
cmoA__1008	13.9607	1.76464	0.669687	2.63503	0.00841307	0.0363092
fadE__1390	21.1008	-1.51065	0.573318	-2.63493	0.00841544	0.0363092
pepN__385	95.6619	-0.710231	0.269674	-2.63367	0.00844684	0.036396
hypo__3784	88.1759	-0.695117	0.264129	-2.63173	0.00849512	0.0365551
ebgA__1418	57.4854	-0.97761	0.373026	-2.62075	0.00877359	0.037703
fhuF__3253	9.88936	-2.45084	0.935662	-2.61937	0.00880928	0.037806
dppB_1__2034	16.7082	1.47305	0.563372	2.6147	0.00893057	0.0382756
tmcA__540	26.4486	-1.451	0.555853	-2.6104	0.00904374	0.0387091
nuoK__113	52.6822	0.961169	0.368936	2.60524	0.00918092	0.0392442
pyrG__775	350.22	-0.394772	0.151564	-2.60465	0.00919671	0.0392596
hypo__4184	11.0888	-2.47552	0.951037	-2.60297	0.00924201	0.0394008
rsgA__1619	58.628	-0.885169	0.34018	-2.60206	0.00926656	0.0394533
atpA__317	273.063	0.419006	0.161271	2.59815	0.00937278	0.0397902
yfkN__2861	6.31934	2.48695	0.957335	2.59778	0.00938274	0.0397902
hypo__3827	63.6571	0.844521	0.324999	2.59853	0.00936232	0.0397902
fabD__431	103.248	0.668542	0.25755	2.59578	0.00943773	0.0399708
fetA__587	5.10123	2.83307	1.09194	2.59453	0.00947195	0.0400631
rpsD__3403	970.535	-0.311184	0.120009	-2.593	0.0095142	0.0401891
oppA__3159	51.2772	0.929569	0.358777	2.59094	0.00957151	0.0403783
bcsE__3439	13.2337	1.65373	0.639425	2.58627	0.00970198	0.0408218
bcsC__3443	44.0118	1.08489	0.419414	2.58668	0.00969054	0.0408218
hmp__566	7.91616	-2.69645	1.04353	-2.58398	0.00976687	0.0409878
nanS_3__1590	48.8599	-0.987914	0.382304	-2.5841	0.00976326	0.0409878
ugpQ__500	16.7746	1.58295	0.613239	2.58129	0.0098431	0.041254
hypo__4368	12.227	1.7648	0.686186	2.5719	0.0101142	0.0423349
rpsO__3349	113.422	0.656925	0.255717	2.56895	0.0102006	0.0426414
hypo__4601	8.22473	3.18364	1.23955	2.56838	0.0102175	0.0426567
rna__876	12.2849	1.87187	0.728978	2.5678	0.0102346	0.042673
axeA1_1__1591	117.078	0.643435	0.251109	2.56237	0.010396	0.0432517
bamB__2285	173.347	-0.498789	0.19467	-2.56223	0.0104003	0.0432517
sapB_2__2939	18.5988	1.49154	0.582621	2.56005	0.0104657	0.0434678
ygaZ__2494	25.953	-1.24507	0.486435	-2.55959	0.0104796	0.0434696
corA__2987	38.5092	-1.1341	0.443421	-2.55761	0.0105395	0.0436618
ssnA__822	199.075	0.491089	0.192259	2.55431	0.01064	0.0440213
ygaP__2485	22.4478	-1.50619	0.590078	-2.55252	0.0106947	0.0441908
csrA__2499	53.8582	0.843766	0.330835	2.55041	0.0107596	0.0444024
glnP__2437	28.0128	1.0438	0.409365	2.5498	0.0107784	0.0444229
ygaU__2483	17.3652	1.44179	0.565559	2.54931	0.0107936	0.0444287
feoB__2196	153.06	0.604503	0.23742	2.54613	0.0108926	0.044779
secA_2__2727	58.8683	-0.838323	0.330354	-2.53765	0.01116	0.0458199
yjjW__934	32.6499	1.08547	0.427869	2.53692	0.0111832	0.0458356
kpsT__2818	19.8943	1.45444	0.573374	2.53664	0.0111922	0.0458356
maeB__533	180.374	0.534997	0.211172	2.53346	0.0112941	0.0461941
hypo__3824	15.2358	1.65378	0.653175	2.5319	0.0113445	0.0463414
tal__534	8.61698	2.20224	0.870471	2.52994	0.0114082	0.0465426
ylmA__714	19.9236	-1.57118	0.621269	-2.52898	0.0114395	0.0466112
dgcJ__217	6.56238	2.76462	1.09411	2.52682	0.0115099	0.0468391
pyrF__1176	16.0242	-2.20702	0.87464	-2.52335	0.0116244	0.0472452
fhuD_2__3017	26.5669	1.66904	0.662276	2.52016	0.0117301	0.0476147
thiG__1566	14.2757	1.77857	0.705863	2.51971	0.0117452	0.0476163
dsbE__1756	18.3625	1.60957	0.639404	2.5173	0.0118258	0.0478828
fdoH__2839	520.03	0.33518	0.133341	2.51371	0.011947	0.0483126
hypo__3721	17.7668	1.85638	0.738756	2.51285	0.0119762	0.0483698
fbaB__43	31.783	1.09223	0.434854	2.5117	0.012015	0.048466
cysI__766	17.5784	-1.75929	0.70069	-2.51079	0.012046	0.0485303
asnC__1987	13.7112	-1.87495	0.747555	-2.5081	0.0121381	0.0488402
uspC__2723	8.28616	2.06182	0.824066	2.50201	0.012349	0.0496271
gntU__2204	9.73972	-2.34592	0.938353	-2.50004	0.0124181	0.0498423
dmsC_1__2395	57.6269	0.81663	0.326951	2.49772	0.0124996	0.0499995
nlpD_1__2523	79.7796	-0.743535	0.2977	-2.4976	0.0125038	0.0499995
fldB__2567	19.6877	-1.6092	0.644102	-2.49837	0.0124768	0.0499995
hypo__4163	7.30682	-4.0544	1.62698	-2.49197	0.0127036	0.0507358
rpoE__2314	140.436	0.557127	0.223616	2.49144	0.0127226	0.0507488
glnM_1__2616	15.3377	1.46238	0.587994	2.48707	0.01288	0.051313
livF__2210	4.56849	-4.39787	1.77006	-2.48459	0.01297	0.0516079
narU__3325	7.16767	2.32176	0.935084	2.48294	0.0130303	0.0517839
tdh__270	73.2449	-0.776981	0.314069	-2.47392	0.013364	0.0530444
hypo__4253	6.8232	-3.23064	1.30665	-2.47247	0.0134184	0.0531948
acrR_2__2338	21.4967	1.33685	0.540971	2.4712	0.0134661	0.0533184
hypo__4549	18.177	1.4857	0.602271	2.46684	0.0136313	0.0539062
panE__611	17.2371	1.50872	0.611983	2.4653	0.0136898	0.0539585
hokA_1__2526	52.6776	-0.831254	0.337199	-2.46517	0.0136947	0.0539585
yqjC__3245	60.1491	0.828875	0.336229	2.46521	0.0136932	0.0539585
hypo__4732	14.7588	-1.77825	0.722412	-2.46155	0.0138338	0.0544401
yijE__2862	28.8837	1.2012	0.48826	2.46016	0.0138876	0.0545852
trmB__862	11.6284	1.74235	0.708426	2.45947	0.0139142	0.0546231
rfaQ__279	29.6432	1.1638	0.473622	2.45722	0.0140016	0.0548991
hfq__2916	187.794	0.527142	0.215475	2.44641	0.0144285	0.0565044
oppB__3160	8.44652	1.94258	0.797207	2.43673	0.0148207	0.0579697
hypo__3894	19.0651	-3.60918	1.48211	-2.43515	0.0148855	0.0581525
nemR__1823	17.2189	-1.97164	0.81129	-2.43025	0.0150884	0.0588029
hypo__3832	9.33573	1.93135	0.794662	2.4304	0.0150822	0.0588029
aspT_2__2422	77.8694	0.754842	0.310738	2.42919	0.0151325	0.0589034
yhhX__497	35.2724	1.1752	0.484528	2.42545	0.0152892	0.0594418
frmA__637	22.0501	-1.43842	0.593557	-2.42339	0.0153763	0.0597082
yqjA__3243	74.2814	-0.675027	0.278644	-2.42254	0.0154125	0.0597766
nfrA__3485	23.239	-1.44358	0.59615	-2.42151	0.0154562	0.059874
cpxA__1092	47.8384	-0.920197	0.380672	-2.41729	0.0156363	0.0604993
ndhS__814	20.51	1.25866	0.521061	2.41556	0.0157109	0.0607147
aspC__1465	191.316	0.47235	0.195606	2.4148	0.0157438	0.0607692
yjfC__1157	19.6106	-1.91491	0.793676	-2.41271	0.0158345	0.0610463
ybcO_1__1022	9.7838	-3.69613	1.53285	-2.41128	0.0158967	0.0612128
erfK__1448	17.4272	1.353	0.561306	2.41045	0.015933	0.0612791
dhaR__3369	20.6941	-1.63304	0.677658	-2.40983	0.0159599	0.0613097
yhaK__3251	15.8259	1.48503	0.616612	2.40837	0.0160239	0.0614822
hypo__4331	14.9679	-1.67449	0.695593	-2.40728	0.0160719	0.0615929
metG__48	46.1354	0.841454	0.349716	2.4061	0.0161237	0.0616451
higA-2_1__1943	10.8639	-2.06996	0.86021	-2.40634	0.0161133	0.0616451
ybiR__2431	54.3816	1.0446	0.434877	2.40206	0.0163032	0.0622573
rstA__3107	16.7959	1.51662	0.631528	2.40151	0.0163274	0.0622761
tpiA__1095	124.72	0.649664	0.270599	2.40084	0.0163576	0.0623175
lhgO__728	17.1417	-1.56994	0.654224	-2.3997	0.0164087	0.0624381
smg__3396	97.7099	-0.681418	0.284378	-2.39617	0.0165673	0.0629676
hypo__4521	6.81528	2.06753	0.863155	2.39532	0.0166058	0.0630395
birA__1669	29.4824	-1.31655	0.549982	-2.39381	0.0166746	0.063226
dppD_2__3507	9.61386	-2.53918	1.06132	-2.39247	0.0167353	0.0633398
hypo__4473	11.3954	1.61126	0.673525	2.39228	0.0167439	0.0633398
mukF__3303	51.2152	-0.917616	0.384397	-2.38716	0.0169793	0.064155
hypo__4539	5.34803	2.79174	1.16992	2.38627	0.0170204	0.0642351
rsfS__2610	35.2511	-0.962337	0.403467	-2.38517	0.0170713	0.0643516
aroL__628	13.9085	-1.71531	0.720217	-2.38166	0.0172347	0.064892
pspD__2945	10.5607	-2.38436	1.00169	-2.38034	0.0172965	0.0649729
efeU_2__3544	49.255	0.924896	0.388499	2.38069	0.0172802	0.0649729
hypo__4297	7.42026	-3.74448	1.57358	-2.37959	0.0173319	0.06503
fruB__1742	27.4085	1.1463	0.482414	2.37618	0.017493	0.0655582
kch__3164	16.3264	1.58997	0.670325	2.37194	0.0176952	0.0662388
hypo__4647	16.4686	-2.20053	0.928404	-2.37023	0.017777	0.0664677
prfA_2__3203	8.3805	-3.7344	1.57648	-2.36882	0.0178451	0.0665867
tsaR__3335	35.477	1.00429	0.423982	2.36871	0.0178501	0.0665867
gspA_2__1928	20.7362	1.1808	0.499063	2.36603	0.01798	0.0669936
ywaD__764	6.91399	2.19017	0.925988	2.36523	0.0180191	0.0670618
hypo__4590	12.8238	-1.99589	0.846528	-2.35774	0.0183865	0.0683503
chiA__3586	27.9303	-1.35967	0.576949	-2.35666	0.0184403	0.0684712
minD__3356	27.1458	1.0578	0.449055	2.35561	0.0184925	0.0685861
tyrR__2952	100.29	-0.664176	0.282058	-2.35475	0.018535	0.0686649
rseA__2313	258.77	-0.404692	0.171993	-2.35296	0.0186246	0.0689176
hypo__4768	177.339	-0.480599	0.204588	-2.3491	0.0188188	0.069556
ydgK__3095	16.028	1.30976	0.558072	2.34694	0.0189284	0.0698813
deoC__935	101.16	0.675968	0.288241	2.34515	0.0190195	0.0700568
purH__3461	32.5926	-1.12806	0.480942	-2.34553	0.0190001	0.0700568
kduI__810	10.1515	-3.73938	1.59788	-2.34021	0.019273	0.0709098
hslU__2855	302.596	-0.383513	0.163923	-2.33959	0.0193048	0.0709455
hypo__4578	14.1979	-1.76416	0.754401	-2.33849	0.0193619	0.0710743
cspA__3501	2789.18	-0.243318	0.104111	-2.3371	0.0194338	0.0712574
atpI__1984	43.1359	-0.964703	0.412873	-2.33656	0.0194621	0.07128
hypo__4734	5.75272	-3.79395	1.62492	-2.33485	0.019551	0.0715244
hypo__4045	17.3398	1.58155	0.678605	2.3306	0.0197747	0.0722605
lepA__576	214.723	-0.472025	0.202615	-2.32966	0.0198241	0.0723592
hsrA__1993	25.0845	1.13975	0.48959	2.32797	0.0199135	0.0726033
nagD__903	17.6835	1.32567	0.569685	2.32703	0.0199637	0.0727039
hypo__3749	27.5478	1.18806	0.511231	2.32392	0.0201299	0.0732265
yohD__1730	10.1763	1.76796	0.761741	2.32094	0.0202898	0.073725
recQ_2__494	50.4559	-0.950252	0.409814	-2.31874	0.0204092	0.0740233
mdoB__1428	36.4857	-1.03317	0.445605	-2.31858	0.0204178	0.0740233
yafV__1389	14.8099	1.61243	0.696321	2.31565	0.0205775	0.0745182
hypo__4517	10.2138	1.6436	0.710231	2.31417	0.0206582	0.0747267
kefF__964	5.88886	3.01597	1.30445	2.31207	0.020774	0.0749602
argG__1295	66.0584	-0.745456	0.322467	-2.31173	0.0207926	0.0749602
metH__1584	70.8351	0.731023	0.316218	2.31177	0.0207903	0.0749602
hypo__4459	5.5585	-3.72369	1.61317	-2.3083	0.0209823	0.0755596
ansA__206	6.26571	2.0592	0.893756	2.30399	0.0212232	0.0763092
hypo__4235	26.2604	1.15586	0.501734	2.30373	0.0212378	0.0763092
napG__1765	11.9001	1.82706	0.793257	2.30324	0.0212651	0.0763223
hypo__4765	8.04078	-3.63417	1.57873	-2.30196	0.0213374	0.0764967
pfkA__1093	217.1	-0.441001	0.191782	-2.29949	0.021477	0.0768249
yccA__2088	134.282	-0.493808	0.214783	-2.2991	0.0214994	0.0768249
mtr__3347	19.9493	-1.29313	0.562472	-2.29901	0.0215046	0.0768249
hypo__4712	83.4321	-0.646761	0.281364	-2.29866	0.0215243	0.0768249
rnt__158	4.64978	-3.99735	1.74122	-2.29572	0.021692	0.0772369
ulaE_2__1151	9.38646	-2.14681	0.935116	-2.29577	0.021689	0.0772369
hypo__3959	4.62835	-3.91274	1.70462	-2.29537	0.0217117	0.0772369
argC__1114	41.6287	-0.970366	0.422838	-2.29489	0.0217397	0.0772515
hypo__3787	38.7871	-0.925854	0.404253	-2.29028	0.022005	0.0781081
potD__2160	37.6373	0.965928	0.422331	2.28713	0.022188	0.0785847
yfdX__3376	7.44099	-3.74484	1.63706	-2.28754	0.0221646	0.0785847
mlaE__3048	65.9744	-0.691564	0.302971	-2.28261	0.0224533	0.0794369
hypo__4176	7.09478	-3.67507	1.61118	-2.28099	0.0225493	0.0796891
basS__370	27.3675	-1.75162	0.768652	-2.27882	0.0226776	0.0799158
rnc__574	24.8381	1.20474	0.528709	2.27865	0.0226879	0.0799158
hypo__3885	19.275	1.25979	0.552682	2.27941	0.0226426	0.0799158
gnsA__2094	9.77106	1.70901	0.750269	2.27787	0.0227344	0.0799924
eutK__2265	7.04145	-3.60633	1.58377	-2.27706	0.0227828	0.0800754
murA__1304	26.5868	1.07811	0.473942	2.27478	0.0229191	0.0804665
smpB__2480	13.1629	-1.61536	0.710457	-2.27369	0.0229848	0.0806095
hypo__3899	10.3257	1.57295	0.692338	2.27195	0.0230898	0.0808894
hypo__3696	11.6273	1.70792	0.751991	2.2712	0.0231347	0.080959
hemX__2990	27.8532	-1.16817	0.514501	-2.27049	0.0231781	0.0810229
aspT_1__1953	38.0565	0.842139	0.371183	2.2688	0.0232807	0.0812931
napB__1763	7.00993	2.43929	1.07648	2.26598	0.0234525	0.0818045
tsx__2363	51.2523	0.811945	0.358978	2.26182	0.0237084	0.0826076
hypo__4716	13.2325	-2.08654	0.924263	-2.25752	0.0239758	0.0834494
udp__1206	62.539	0.747755	0.331811	2.25355	0.0242243	0.0842232
mdtE__2248	7.04189	2.24283	0.995563	2.25282	0.0242705	0.0842929
nnr__2919	49.4973	-0.855404	0.380615	-2.24743	0.0246128	0.0853896
hypo__4160	5.90453	-3.58803	1.59826	-2.24495	0.0247711	0.0858465
hypo__4158	16.5043	1.33488	0.595111	2.24307	0.0248921	0.0861731
glcB__1065	24.0102	1.18102	0.527181	2.24026	0.0250743	0.0867108
degQ__1318	20.2462	1.23296	0.550811	2.23844	0.0251924	0.0869327
mntB_3__3392	16.6106	-1.40952	0.629581	-2.23882	0.0251677	0.0869327
yafJ__1392	14.0534	1.45514	0.650224	2.2379	0.0252275	0.0869606
acrA__2339	194.267	-0.452049	0.202138	-2.23635	0.0253292	0.0872179
eutL__2266	13.0496	-1.90711	0.853107	-2.23548	0.0253856	0.0873188
ygjH__3233	26.8719	-1.85425	0.830293	-2.23325	0.0255326	0.087731
sucA_2__925	439.065	-0.333695	0.149506	-2.23198	0.0256161	0.0877428
dapB__957	16.9699	1.38411	0.620132	2.23196	0.0256177	0.0877428
htpG__2331	395.967	-0.33127	0.148378	-2.2326	0.0255753	0.0877428
dgoD__302	10.2518	1.59587	0.7152	2.23137	0.0256568	0.0877573
ccmF_1__1757	48.716	0.877308	0.393223	2.23107	0.0256764	0.0877573
recD__799	27.0938	-1.33308	0.597856	-2.22976	0.0257634	0.0879612
hisP__1789	9.00718	-2.41877	1.08553	-2.22819	0.0258676	0.0880851
hspQ__2087	52.2298	-0.744726	0.334161	-2.22864	0.0258376	0.0880851
hypo__3665	9.31829	-2.36933	1.06344	-2.22798	0.0258817	0.0880851
ybaB__2333	35.7937	-0.986204	0.442999	-2.2262	0.0260007	0.0882147
rpsI__3063	261.819	0.350713	0.15754	2.22618	0.0260018	0.0882147
hypo__4238	8.09255	1.96107	0.880621	2.22692	0.0259529	0.0882147
ykgR__3217	4.748	2.68324	1.20756	2.22204	0.0262803	0.0890658
waaA__280	18.3875	-1.37544	0.619367	-2.22072	0.0263702	0.0892763
hcpA_2__2775	21.4077	-1.23064	0.554385	-2.21984	0.0264299	0.0893848
eutC__530	32.6178	-1.2857	0.579706	-2.21784	0.0265655	0.0897491
hypo__4237	6.07202	-3.5736	1.61192	-2.21698	0.0266242	0.0898531
yhgF__2194	29.5127	-1.04844	0.47314	-2.21591	0.0266974	0.090006
cysJ__767	38.7966	0.805856	0.363934	2.21429	0.0268086	0.0902865
hypo__4335	5.75557	2.37354	1.07257	2.21295	0.0269011	0.0905033
ydfG__1349	17.2533	1.35801	0.61393	2.21199	0.0269674	0.0906317
pmbA__1136	28.1395	-1.08958	0.492886	-2.21061	0.0270629	0.0907966
nanA_2__1595	8.00076	2.10848	0.954037	2.21006	0.0271009	0.0907966
hypo__4632	17.3412	1.6439	0.743736	2.21032	0.0270827	0.0907966
ygfK__2559	322.97	0.369654	0.167349	2.20888	0.0271832	0.0909776
alaA__123	73.5953	0.695505	0.314964	2.20821	0.02723	0.0910396
hypo__3978	12.3489	-1.92184	0.870506	-2.20773	0.0272631	0.0910559
pspG__2003	6.68091	-3.61187	1.63747	-2.20577	0.0274003	0.0914196
hypo__4254	5.10136	-2.94935	1.33749	-2.20514	0.0274443	0.0914714
qseC__1044	16.2988	1.26317	0.572954	2.20467	0.0274776	0.0914878
oxyR_1__2020	10.487	1.86616	0.846873	2.20358	0.0275537	0.0916465
pheS__182	50.1961	-0.841922	0.382581	-2.20064	0.0277616	0.0922429
folP_1__1298	29.638	-1.03975	0.472661	-2.19978	0.0278223	0.0923494
yoeB__3	28.0543	-1.06326	0.483459	-2.19927	0.0278588	0.0923601
yaiA__2374	23.4244	-1.50663	0.685165	-2.19893	0.0278828	0.0923601
dhaL__1518	13.9614	1.40291	0.638889	2.19586	0.0281019	0.0929294
sauU__2872	11.1694	1.64587	0.749581	2.19571	0.0281124	0.0929294
hypo__3777	9.99755	1.81676	0.82911	2.19121	0.0284365	0.0939046
menI__169	12.1417	1.62877	0.744173	2.1887	0.0286188	0.0944097
hypo__4272	24.9306	1.10368	0.504866	2.18608	0.0288095	0.0949418
hypo__3979	9.32747	-2.22379	1.01802	-2.18442	0.0289316	0.0952469
cca_1__733	5.54819	-2.54808	1.16674	-2.18394	0.0289667	0.0952651
xylG__250	18.9441	-1.48959	0.682778	-2.18166	0.0291344	0.0957188
hypo__4430	9.67677	-2.33198	1.07006	-2.1793	0.0293095	0.096196
kefC_1__2174	28.8398	-1.10818	0.509197	-2.17633	0.0295309	0.0967644
hypo__4711	47.2472	-0.874082	0.401661	-2.17617	0.0295427	0.0967644
ubiB__1202	110.019	-0.581122	0.267545	-2.17206	0.0298514	0.0976763
trmD__726	224.54	-0.42571	0.196412	-2.16743	0.0302019	0.0987155
flgN__2133	4.49523	-3.75185	1.73131	-2.16706	0.0302303	0.0987155
deoR_2__3556	23.1196	-1.3752	0.635173	-2.16508	0.0303812	0.0991078
hypo__4646	116.741	-0.721614	0.333381	-2.16453	0.0304236	0.0991459
sppA_1__205	22.0812	1.10663	0.512245	2.16035	0.0307459	0.0997133
dus__1330	201.633	-0.401887	0.186036	-2.16026	0.0307524	0.0997133
bamD__2466	40.508	-0.919502	0.42559	-2.16054	0.0307312	0.0997133
hypo__3931	12.053	-1.85831	0.859979	-2.16088	0.0307049	0.0997133
hypo__4495	36.8356	0.824172	0.38141	2.16085	0.0307066	0.0997133
hypo__4670	10.6763	1.50944	0.700021	2.15628	0.0310618	0.100615
cysL__1738	18.0641	1.26684	0.587709	2.15556	0.0311183	0.100697
sseA__558	22.0357	1.08163	0.502358	2.1531	0.0313109	0.101117
hypo__3892	6.55262	-3.41569	1.58622	-2.15335	0.031291	0.101117
rluD__723	23.1189	1.15009	0.53442	2.15204	0.0313942	0.101285
hypo__4248	18.3558	-1.51404	0.704735	-2.14838	0.0316837	0.102116
hypo__4758	41.5362	-0.850555	0.397002	-2.14245	0.0321576	0.10354
lacC__66	31.7317	0.95798	0.447469	2.14088	0.0322833	0.103612
zwf__240	66.7973	-0.6675	0.311764	-2.14104	0.0322708	0.103612
glpF__2852	18.3254	1.25742	0.587422	2.14057	0.0323085	0.103612
traI__3511	80.2238	-0.678181	0.316648	-2.14175	0.0322136	0.103612
dxs_1__616	36.1723	-0.89048	0.416159	-2.13976	0.0323741	0.103719
rhlB__1239	61.8768	0.680913	0.318428	2.13836	0.0324878	0.10398
rimM__2471	268.268	-0.429944	0.201134	-2.1376	0.032549	0.104073
sodB__160	171.774	0.429149	0.200942	2.13568	0.0327051	0.104468
gcd__1288	65.211	-0.778678	0.364731	-2.13494	0.0327659	0.104559
cra_2__2691	165.098	-0.475875	0.223197	-2.13209	0.0329993	0.1052
hypo__4033	6.55606	2.0488	0.961447	2.13096	0.0330926	0.105363
hypo__4210	39.9466	1.08487	0.509166	2.13068	0.0331159	0.105363
ftsA_2__2695	132.492	0.50395	0.236655	2.12948	0.0332149	0.105574
alkB__77	9.6604	-2.08163	0.977963	-2.12854	0.0332926	0.105716
tnaA__309	72.6976	-0.706195	0.332091	-2.12651	0.033461	0.106147
hypo__4013	9.0031	1.66368	0.782544	2.12599	0.0335045	0.10618
lptA__3051	29.5131	-1.10776	0.521454	-2.12436	0.03364	0.1064
hypo__4159	34.1605	-1.05717	0.497614	-2.12448	0.0336301	0.1064
dedD__1795	29.525	0.934511	0.440211	2.12287	0.0337646	0.106689
csdA__793	55.4404	-0.758342	0.357308	-2.12237	0.0338063	0.106717
rsmB__1544	31.8474	0.870124	0.410746	2.1184	0.0341411	0.107668
mltD__1384	61.1574	-0.670204	0.317463	-2.11112	0.0347616	0.109411
ydhU__1832	5.99529	2.03282	0.962802	2.11136	0.0347412	0.109411
dtpB__2236	76.9666	0.612183	0.290048	2.11063	0.0348042	0.109438
pdeB__598	21.0519	-1.21173	0.574248	-2.11012	0.0348478	0.109468
sppA_3__1535	105.082	0.52679	0.249872	2.10823	0.0350107	0.109873
holC__1127	11.1374	1.36945	0.649907	2.10714	0.0351054	0.110063
yedP__1029	6.29645	1.87306	0.889331	2.10615	0.0351915	0.110119
yigB__1222	26.0504	-1.13697	0.539833	-2.10614	0.0351918	0.110119
fadI__146	23.8741	-1.10589	0.525557	-2.10423	0.0353582	0.110533
sorA__3488	6.83252	-2.6492	1.25971	-2.10302	0.0354637	0.110755
rbfA__3350	74.94	-0.59584	0.283549	-2.10136	0.035609	0.111101
hypo__3813	11.8752	-1.69903	0.808824	-2.10061	0.0356749	0.111199
yacG__2699	5.57197	-3.5623	1.69856	-2.09725	0.0359714	0.112015
cydA__930	377.532	-0.305606	0.145783	-2.09631	0.0360551	0.112112
papC_1__1807	12.9726	-1.61835	0.772073	-2.09611	0.036072	0.112112
ispG__555	98.8202	0.546565	0.261135	2.09303	0.036346	0.112746
hypo__4223	13.4846	-1.47292	0.703635	-2.0933	0.0363223	0.112746
maeA__1482	48.1882	0.872173	0.417199	2.09055	0.0365688	0.113328
yigL__1215	25.1708	1.02527	0.490867	2.0887	0.036735	0.113734
hypo__3822	24.8659	-1.10756	0.531076	-2.0855	0.0370238	0.114518
fadB__2972	6.9515	-2.38158	1.1436	-2.08253	0.0372942	0.115244
osmE__1863	26.476	0.979578	0.470538	2.08183	0.0373584	0.115331
sspA__3062	180.606	-0.419532	0.201708	-2.0799	0.0375347	0.115765
ydiK__1842	14.8874	1.20434	0.580471	2.07476	0.0380091	0.117116
ribF__2671	29.7327	0.979713	0.472494	2.07349	0.0381264	0.117365
iaaA__684	4.76913	2.54355	1.22772	2.07176	0.0382874	0.117748
patA__1417	10.3128	1.42805	0.690076	2.06941	0.0385078	0.118313
lysA__807	35.9087	-0.940487	0.455364	-2.06535	0.0388896	0.119373
hybC__1058	390.938	-0.342125	0.165929	-2.06188	0.0392196	0.120271
mtlR__1916	45.0747	1.06466	0.516639	2.06074	0.039328	0.120489
ulaA_2__2909	8.3372	-2.02185	0.982712	-2.05742	0.0396457	0.121108
rspA__3123	6.52371	-2.72968	1.32698	-2.05706	0.0396804	0.121108
yeeO__3290	26.655	1.11713	0.543042	2.05717	0.0396695	0.121108
hupA__3464	49.668	0.692849	0.336644	2.05811	0.0395799	0.121108
purN__547	7.7539	1.66642	0.811493	2.05353	0.0400213	0.122033
thiB__2687	18.7705	1.16853	0.569617	2.05143	0.0402252	0.122538
lyx__255	4.57085	2.31577	1.1297	2.04989	0.0403751	0.122879
hypo__4566	17.4698	1.11632	0.544961	2.04844	0.0405166	0.123193
yidG__1949	5.97011	2.09857	1.02512	2.04716	0.0406427	0.12346
hisH__7	29.4671	-1.04306	0.509636	-2.04667	0.0406905	0.123489
hybF__2793	9.30786	2.13588	1.04419	2.04549	0.0408068	0.123726
bhsA_4__3068	89.7452	-0.543958	0.266065	-2.04446	0.0409084	0.123917
cvrA__3366	57.3492	-0.672827	0.329162	-2.04406	0.0409478	0.12392
pntB__1341	63.582	0.6358	0.311217	2.04295	0.0410578	0.124136
dmsA__658	98.2772	0.584135	0.286077	2.04188	0.0411631	0.124338
hypo__4092	22.7784	-1.0444	0.511642	-2.04127	0.0412235	0.124404
ydhX_1__1833	9.72459	1.56654	0.767859	2.04014	0.0413366	0.124629
glnS__910	52.1087	0.690704	0.338685	2.03937	0.0414133	0.124743
malI__3099	13.4096	-1.87043	0.918266	-2.03691	0.0416587	0.125365
iscU__2294	147.016	0.457938	0.225261	2.03292	0.0420603	0.126456
ycaD__2394	44.3095	0.740994	0.365246	2.02875	0.0424835	0.12749
hypo__4534	12.8097	-1.72256	0.848919	-2.02913	0.0424455	0.12749
uidA__1334	20.5457	-1.20586	0.594507	-2.02833	0.0425263	0.1275
mutH__2549	6.98941	-2.50926	1.23748	-2.02772	0.0425892	0.12757
fumA__1336	43.2243	0.769028	0.379701	2.02535	0.0428316	0.128058
fldC__1434	28.0421	0.94005	0.464134	2.02538	0.042828	0.128058
hypo__4538	4.89822	-2.69137	1.33023	-2.02324	0.0430481	0.128586
wzzB__1699	113.693	-0.546546	0.270534	-2.02025	0.0433575	0.129151
sdiA__2731	5.04207	-3.61475	1.78907	-2.02046	0.0433353	0.129151
hypo__4490	37.7789	0.787805	0.389865	2.02071	0.0433098	0.129151
ynfE__1345	18.184	-1.46421	0.725112	-2.01929	0.0434568	0.129327
hypo__4192	5.00326	-3.49398	1.73081	-2.0187	0.0435185	0.129391
gutQ__742	14.0338	-1.69302	0.83891	-2.01812	0.043579	0.129452
ccmB__1761	17.4641	1.24429	0.616724	2.01758	0.043635	0.129499
nadD__893	5.5672	-2.64781	1.31362	-2.01567	0.0438347	0.129852
fucP_2__3555	12.0859	-1.49601	0.742185	-2.01569	0.0438325	0.129852
ccmH_1__1755	22.5848	1.04781	0.520833	2.0118	0.0442408	0.130935
dmdA__709	6.4689	-3.34651	1.66563	-2.00915	0.044521	0.131643
yjiG__3268	6.33743	2.05768	1.02664	2.00429	0.0450393	0.133054
ydhP__1825	6.17013	-2.21771	1.10755	-2.00236	0.0452459	0.133542
cysN__762	9.35127	-1.6963	0.847917	-2.00055	0.0454413	0.133873
hupB__2351	118.772	0.48525	0.242552	2.0006	0.0454352	0.133873
ugd_2__1067	54.3619	0.773877	0.386912	2.00014	0.0454852	0.13388
rlmD__778	30.6641	-1.06248	0.531739	-1.99813	0.0457024	0.134397
hypo__4553	5.00026	2.07005	1.03686	1.99645	0.0458848	0.13481
queA__622	18.683	1.20052	0.601515	1.99583	0.0459527	0.134887
sugE__3516	13.9579	-1.47189	0.737635	-1.99542	0.0459969	0.134893
yfcD__128	6.50195	1.90809	0.95672	1.99441	0.0461075	0.13508
otnI__755	16.6184	-1.61777	0.811675	-1.99313	0.0462477	0.13508
pgpB__1175	16.5908	-1.44477	0.724836	-1.99324	0.0462356	0.13508
rpsE__3410	437.136	0.317953	0.159541	1.99292	0.0462701	0.13508
bcsQ__3441	7.42834	1.70105	0.853323	1.99344	0.0462131	0.13508
ftsE__2217	29.2686	-0.945207	0.474521	-1.99192	0.0463801	0.135157
seqA__2629	23.1989	1.15667	0.580608	1.99217	0.046352	0.135157
rpoZ__288	99.4966	0.515552	0.258905	1.99128	0.0464503	0.135239
lolD_2__585	7.43442	-1.89877	0.953858	-1.99062	0.0465224	0.135262
oapA__2901	6.7339	1.67225	0.840141	1.99044	0.0465422	0.135262
wecG__1229	6.32914	-2.52128	1.26794	-1.98849	0.0467575	0.135765
hypo__4757	5.34596	-2.63289	1.32551	-1.98632	0.0469981	0.136341
lutA_2__3455	10.5288	1.51092	0.761251	1.98479	0.047168	0.136711
mngR_1__2227	9.57934	-3.27863	1.65548	-1.98047	0.0476505	0.137985
rppH__806	37.9156	0.873938	0.44142	1.97983	0.0477224	0.138069
pheA__2468	52.7912	-0.731616	0.370044	-1.97711	0.0480297	0.138834
sdaB__785	19.5176	-1.2688	0.642081	-1.97608	0.0481456	0.138924
garR__1491	4.96563	2.09045	1.05788	1.97607	0.048147	0.138924
zntR__3401	26.2273	-1.14211	0.5781	-1.97563	0.0481963	0.138942
hypo__4209	4.61122	2.00531	1.01572	1.97428	0.0483496	0.139259
plsB__330	90.495	-0.566604	0.287169	-1.97307	0.0484877	0.139532
frdA__1616	483.52	-0.293095	0.148707	-1.97095	0.0487294	0.140102
yiaJ_1__1904	16.1856	1.18071	0.599808	1.96848	0.0490133	0.140712
yjbR_1__2010	11.8731	1.53194	0.778291	1.96834	0.0490288	0.140712
traC__147	35.1767	-0.931337	0.473626	-1.9664	0.0492527	0.141218
slp_1__1880	18.277	-1.29605	0.659216	-1.96605	0.0492925	0.141218
topA_1__1172	106.675	-0.491449	0.250077	-1.96519	0.0493921	0.141377
yqgF__858	23.4487	-1.00417	0.511077	-1.9648	0.0494368	0.14138
hypo__4127	18.2364	1.13622	0.579171	1.9618	0.0497858	0.142252
rpmF__2148	39.3108	0.950186	0.484845	1.95977	0.0500226	0.142801
hypo__4536	10.6055	-2.01565	1.02967	-1.95756	0.0502811	0.143412
acuI__1323	41.8178	0.733802	0.375011	1.95675	0.050377	0.143559
ycfH__438	21.8625	0.943756	0.482832	1.95463	0.0506273	0.143792
cfxP__461	14.0533	-1.62355	0.830412	-1.95511	0.0505701	0.143792
yedI__2756	45.9137	1.04334	0.533768	1.95467	0.0506217	0.143792
hypo__3758	31.1592	0.795239	0.406868	1.95454	0.0506374	0.143792
rpsM__3405	599.659	0.23134	0.118418	1.95359	0.0507495	0.143952
hypo__3732	22.5124	1.04124	0.533065	1.95331	0.0507831	0.143952
mprA_1__2495	31.2034	-0.869761	0.445671	-1.95158	0.0509885	0.144408
hisB__1698	38.4983	0.793077	0.406967	1.94875	0.0513251	0.145233
phoU__1973	8.82363	1.51555	0.779199	1.94501	0.0517741	0.146375
hypo__3904	9.19474	-1.76849	0.9115	-1.9402	0.0523559	0.147891
torA__403	7.51288	-1.96416	1.01454	-1.93601	0.0528667	0.149203
dprA_1__2014	31.8842	-0.926745	0.478851	-1.93535	0.0529469	0.149298
htrE__3028	5.68766	1.86796	0.965462	1.93478	0.0530168	0.149365
ppiA__465	9.28033	1.61005	0.832574	1.93382	0.0531347	0.149566
rhaS_2__2264	11.4847	-1.95012	1.00925	-1.93224	0.0533295	0.149984
gpmI__268	68.0719	0.565999	0.293171	1.93061	0.0535313	0.150289
dhaK__1519	22.0497	1.0873	0.563114	1.93087	0.0534987	0.150289
ppnP__627	13.1629	-1.48896	0.771402	-1.9302	0.0535818	0.1503
mrdB__889	39.0702	-0.792189	0.410702	-1.92887	0.0537474	0.150502
iraD__3270	7.21913	1.67913	0.870512	1.9289	0.0537429	0.150502
lacA_1__14	15.1449	1.29374	0.67249	1.92381	0.0543779	0.151931
entE__867	8.30649	1.53655	0.79848	1.92435	0.0543112	0.151931
aaeB_1__1822	21.2123	-1.14565	0.595559	-1.92365	0.054399	0.151931
dinB_1__1397	86.5628	-0.541957	0.282048	-1.92151	0.0546679	0.152549
ivy__3176	98.7011	-0.533363	0.277994	-1.91861	0.0550336	0.153437
sgrR_2__2688	15.8466	-1.43348	0.747743	-1.91707	0.055229	0.153849
hypo__4423	15.695	1.25684	0.657768	1.91077	0.0560348	0.155959
pheT__181	266.657	-0.350088	0.183408	-1.9088	0.0562878	0.156258
dinG_2__696	112.402	-0.526659	0.275891	-1.90894	0.0562696	0.156258
hypo__4385	18.1268	1.26931	0.664868	1.90912	0.0562461	0.156258
ftsK__2399	282.199	-0.31401	0.164679	-1.9068	0.0565465	0.156752
erpA__3014	73.4916	-0.568052	0.297929	-1.90667	0.0565631	0.156752
yhhA__2206	14.7114	1.44066	0.756122	1.90533	0.0567368	0.156976
acrB_1__2275	39.0514	-0.905838	0.475431	-1.9053	0.0567412	0.156976
hypo__3683	7.42785	-2.12512	1.11701	-1.90251	0.0571046	0.157846
hypo__4644	19.3322	-1.04525	0.550518	-1.89866	0.0576091	0.159104
ypjD_1__2474	16.1247	1.10994	0.585281	1.89642	0.0579046	0.159783
nifJ__1194	137.333	0.402626	0.212398	1.89562	0.05801	0.159937
xanQ__2560	55.4157	0.675281	0.356654	1.89338	0.0583075	0.16062
hypo__4114	15.0144	1.13071	0.597679	1.89183	0.0585135	0.16105
pnuC_2__2464	22.2004	1.05866	0.559726	1.89138	0.0585731	0.161076
pduV__2273	5.73351	-3.12787	1.65512	-1.88981	0.0587836	0.161517
iutA__3473	19.9185	0.980609	0.519014	1.88937	0.0588423	0.161541
thrB__947	44.0567	-0.828242	0.438605	-1.88835	0.0589783	0.161639
nupC__3383	34.6286	0.732491	0.387861	1.88854	0.0589536	0.161639
gloA__157	20.6329	-1.03445	0.547957	-1.88784	0.0590479	0.161692
hypo__3913	11.925	-1.61149	0.854826	-1.88517	0.0594075	0.162539
hypo__4607	62.1744	-0.687874	0.365613	-1.88143	0.0599141	0.163786
ettA__2655	58.681	-0.594834	0.316294	-1.88063	0.0600217	0.163941
rng__1322	42.283	0.676682	0.360073	1.87929	0.0602049	0.164302
srlR_4__3082	8.76236	1.51387	0.806361	1.87741	0.0604621	0.164864
pdxY__150	10.7444	1.35318	0.721643	1.87514	0.0607736	0.165306
dmsC_2__3120	50.0506	-0.977445	0.521274	-1.87511	0.060778	0.165306
hypo__4305	25.8036	0.834211	0.444887	1.87511	0.060778	0.165306
hypo__4630	17.3318	-1.16579	0.622742	-1.87203	0.0612018	0.166318
mdtH__2131	26.2971	0.987919	0.528109	1.87067	0.0613906	0.166691
sbcC__2371	52.8232	-0.928482	0.496847	-1.86875	0.0616579	0.167135
hypo__4749	29.4122	-1.19473	0.639292	-1.86884	0.0616457	0.167135
ybcJ__3581	13.0211	-1.36542	0.731026	-1.86782	0.0617873	0.167345
lolC__2156	11.3671	-1.4083	0.754952	-1.86541	0.0621235	0.168114
ftsQ__2694	68.9447	0.626449	0.336211	1.86326	0.0624254	0.168789
serC__1622	17.7382	1.10638	0.594189	1.86201	0.0626018	0.168983
rssB__3156	19.8574	1.03061	0.55339	1.86236	0.0625518	0.168983
adhE_1__2268	33.3347	-1.00349	0.53911	-1.86139	0.062689	0.169077
ybhQ__2449	26.0425	0.931351	0.500703	1.86009	0.0628733	0.169432
metQ__3001	19.8151	0.966229	0.520278	1.85714	0.0632913	0.170416
yqjH__1416	24.6148	-0.979679	0.52813	-1.855	0.0635967	0.171095
nrfG__2029	5.97639	1.93997	1.04673	1.85336	0.0638312	0.171482
ibaG_1__3044	7.53457	1.57134	0.847884	1.85325	0.0638469	0.171482
ybjI__675	22.2257	0.970915	0.524822	1.84999	0.064315	0.172595
hypo__4132	104.853	0.49689	0.269243	1.84551	0.0649633	0.17419
hypo__4091	55.4693	0.605034	0.328259	1.84316	0.0653057	0.174963
dnaN__1960	116.521	-0.442896	0.240885	-1.83862	0.0659709	0.176452
gabP__2482	6.80401	-2.3596	1.28334	-1.83865	0.0659674	0.176452
slyA__1820	42.7342	0.706638	0.38467	1.837	0.0662101	0.176945
dusA__333	13.2776	-1.2939	0.704988	-1.83535	0.0664534	0.177448
pyrB__1130	11.0393	1.32209	0.720887	1.83398	0.066657	0.177517
pldB__1216	19.7551	-1.08183	0.589995	-1.83363	0.0667088	0.177517
tdcB__1489	113.636	0.518214	0.282461	1.83464	0.0665589	0.177517
mtfA__3282	17.5507	1.15332	0.629049	1.83343	0.0667388	0.177517
hypo__4710	20.13	-1.00525	0.548321	-1.83332	0.0667548	0.177517
ccmA__74	11.5711	1.29799	0.708834	1.83117	0.0670755	0.178223
dnaJ_1__2665	144.775	-0.431067	0.235635	-1.82939	0.0673416	0.178782
yicI__295	10.0036	-1.65212	0.903314	-1.82895	0.0674065	0.178807
pyrE_1__284	5.6314	-2.09099	1.14378	-1.82814	0.0675292	0.178986
leuD__979	12.2264	-1.4897	0.816429	-1.82466	0.0680528	0.180166
hypo__3713	20.7156	0.919306	0.503885	1.82444	0.0680862	0.180166
yhjD__3447	13.7555	1.57089	0.861878	1.82263	0.0683592	0.18074
hypo__4589	64.1079	-0.639436	0.351101	-1.82123	0.0685717	0.181153
gppA__1240	83.3023	-0.513293	0.282014	-1.8201	0.0687445	0.18122
zntB__2963	15.5018	1.20251	0.660612	1.8203	0.0687129	0.18122
hypo__4653	33.0524	-0.751727	0.413047	-1.81996	0.0687657	0.18122
aceK__1585	20.4646	0.941729	0.517833	1.8186	0.0689732	0.181618
ygbE__2525	7.59462	1.42953	0.786458	1.81768	0.0691138	0.18184
hypo__4520	5.97763	2.15462	1.18597	1.81675	0.0692549	0.181914
hypo__4723	9.03742	1.62527	0.894543	1.81687	0.0692375	0.181914
hypo__3810	5.49625	-3.01578	1.66237	-1.81414	0.069656	0.182702
hypo__4705	7.28735	-1.66596	0.918362	-1.81406	0.0696683	0.182702
gabT__730	20.5271	-1.18292	0.652387	-1.81321	0.069799	0.182896
creC__946	7.98228	-1.78404	0.985212	-1.81082	0.070169	0.183418
hypo__3712	34.4294	0.79056	0.436545	1.81095	0.0701493	0.183418
hypo__4294	45.2165	0.622242	0.343589	1.81101	0.07014	0.183418
hypo__4278	4.55825	2.1707	1.19944	1.80977	0.0703322	0.183696
yijD__2869	23.6371	0.910644	0.503302	1.80934	0.0703982	0.183719
kdsB__1462	38.2112	-0.728955	0.40304	-1.80864	0.0705066	0.183853
prlC__512	120.808	-0.427038	0.237113	-1.80099	0.0717048	0.186827
ymiA__2925	6.2699	-1.85102	1.02828	-1.80011	0.0718439	0.187038
tomB__2341	42.3819	0.68552	0.381033	1.79911	0.0720017	0.187297
yjeM__3520	11.1589	-1.30848	0.727787	-1.79789	0.0721952	0.187649
mlaB__3045	32.9949	-0.843284	0.469338	-1.79675	0.0723752	0.187965
dcp__1350	23.003	1.08043	0.601646	1.79579	0.0725281	0.188211
hha__2342	10.9408	1.42587	0.794179	1.79541	0.072589	0.188218
chaC__1366	26.5304	-1.02818	0.573142	-1.79394	0.0728222	0.18867
rbsB_1__1991	98.7484	-0.496148	0.276823	-1.79229	0.073086	0.189202
glmM__1297	141.208	-0.470578	0.262639	-1.79173	0.0731767	0.189285
epmC__140	36.8831	0.932814	0.521907	1.78732	0.0738862	0.190966
msrC__232	5.27835	1.80919	1.01336	1.78533	0.0742071	0.191642
dut__283	20.4324	-0.914531	0.512377	-1.78488	0.0742808	0.191679
tdcD__1488	358.948	0.285874	0.160304	1.78332	0.074534	0.192178
psuK_2__65	26.8587	-0.874591	0.491315	-1.7801	0.0750592	0.193378
yrfF__2189	52.576	-0.664339	0.373671	-1.77787	0.0754248	0.193629
argP__2573	30.6783	-0.891691	0.501529	-1.77795	0.0754128	0.193629
kdgR_2__2977	9.7318	-1.88234	1.05812	-1.77896	0.0752468	0.193629
hypo__3996	62.8874	-0.58041	0.326499	-1.77768	0.075457	0.193629
hypo__4094	5.06292	1.72834	0.972133	1.77789	0.0754224	0.193629
hldD__272	80.968	0.543204	0.306026	1.77503	0.0758938	0.194595
ybgC__933	14.6101	1.09016	0.614787	1.77323	0.0761911	0.195202
hypo__3757	11.431	-1.41672	0.800446	-1.76991	0.0767424	0.196458
ulaD__1152	11.9767	-1.50575	0.850978	-1.76944	0.0768206	0.196502
srmB_1__579	39.942	-0.671783	0.379946	-1.7681	0.077044	0.196826
sufE__1837	19.5941	1.14156	0.645783	1.76771	0.0771098	0.196826
ybiT__2430	26.6724	-0.873218	0.494017	-1.76759	0.0771302	0.196826
murC__993	89.4157	0.535764	0.303336	1.76624	0.0773557	0.197142
hypB__2513	65.3716	-0.614672	0.348036	-1.76612	0.0773764	0.197142
speD__1290	16.5053	1.21412	0.687879	1.76503	0.0775594	0.197452
cpxR__2847	46.4315	-0.637771	0.361827	-1.76264	0.0779615	0.198319
rbsR__1992	16.1705	-1.20992	0.687159	-1.76075	0.0782803	0.19894
hypo__4497	87.2755	0.441269	0.250655	1.76046	0.0783291	0.19894
atoE__1774	17.7818	1.45099	0.825871	1.75692	0.078932	0.200313
hypo__3829	53.8667	-1.12527	0.640737	-1.75621	0.079052	0.20046
bioD1_2__1342	27.3497	0.89058	0.507289	1.75557	0.0791621	0.200581
yfgJ__2283	5.84458	-2.81841	1.60648	-1.7544	0.0793618	0.200733
ygfZ__2570	24.1204	0.891719	0.508268	1.75443	0.0793572	0.200733
oxyR_3__2866	47.671	-0.64263	0.366353	-1.75413	0.0794087	0.200733
rlpA__888	26.9454	-0.914732	0.5219	-1.7527	0.0796544	0.200941
satP__2663	13.2487	1.09887	0.626939	1.75276	0.0796429	0.200941
hypo__4481	7.83325	-1.76756	1.00856	-1.75256	0.0796782	0.200941
evgS__1521	81.5123	0.500858	0.285918	1.75175	0.0798162	0.201132
hypo__4374	6.59176	1.61057	0.91971	1.75117	0.0799159	0.201226
ugd_1__11	18.303	2.4509	1.40107	1.74931	0.0802382	0.20188
purL__568	148.542	0.411557	0.235458	1.7479	0.080482	0.202068
secE__3472	64.6266	0.535768	0.306541	1.74778	0.0805013	0.202068
hypo__3778	63.1596	-0.611162	0.34963	-1.74802	0.08046	0.202068
hypo__4654	57.0316	-0.57688	0.330148	-1.74734	0.080579	0.202106
flhC__2721	5.45101	1.91349	1.09752	1.74346	0.0812527	0.203637
yhaJ_1__1695	50.3743	0.603544	0.346368	1.74249	0.0814222	0.203903
hypo__4125	9.16181	1.39766	0.80233	1.742	0.0815084	0.203961
topA_2__1541	52.1091	0.571166	0.327978	1.74147	0.0816005	0.204033
fadA__1198	6.41957	-2.86898	1.64887	-1.73997	0.081865	0.204219
hypo__3700	9.61911	-1.351	0.776243	-1.74044	0.081782	0.204219
hypo__4428	33.5127	0.893078	0.513214	1.74017	0.0818299	0.204219
rfaY__275	6.28995	1.7496	1.00667	1.73801	0.0822098	0.204762
fecR__3567	12.9132	-1.4196	0.816686	-1.73825	0.0821674	0.204762
cnu__3096	5.12866	1.78334	1.02704	1.73639	0.0824943	0.205312
rfaG__278	26.9759	0.871187	0.501989	1.73547	0.0826572	0.2054
hypo__4126	97.6673	0.500304	0.288228	1.73579	0.0826003	0.2054
fabA__390	40.4166	0.682394	0.393537	1.734	0.0829176	0.205764
der__2284	128.691	-0.440566	0.254092	-1.73388	0.0829392	0.205764
hypo__4255	5.37959	1.81735	1.04833	1.73357	0.0829953	0.205764
fabG_2__432	145.508	0.388332	0.224668	1.72847	0.0839034	0.207696
hypo__3878	49.4355	0.633989	0.366738	1.72872	0.0838587	0.207696
trxB__660	52.9775	0.557212	0.322628	1.7271	0.084149	0.208145
nanC_1__3280	14.7227	-1.34042	0.776541	-1.72614	0.0843218	0.208412
limB__1505	6.22811	1.5824	0.917802	1.72412	0.0846869	0.209154
hypo__3862	8.86051	1.53187	0.890174	1.72087	0.0852747	0.210444
cdh__1094	6.95301	-1.58766	0.923128	-1.71987	0.0854562	0.21062
zapA__2572	112.357	-0.436112	0.253589	-1.71976	0.0854766	0.21062
hypo__3997	4.87635	-2.34068	1.36208	-1.71846	0.085712	0.211039
metL__2860	19.0988	0.972438	0.566041	1.71797	0.085803	0.211102
srlR_1__1707	6.52504	1.54605	0.90079	1.71633	0.0861022	0.211515
mlrA__1725	6.419	1.56428	0.911279	1.71658	0.0860556	0.211515
mdoH__420	106.453	0.429802	0.250702	1.7144	0.086456	0.211899
gadX_2__2251	6.15922	1.71111	0.997914	1.71469	0.086403	0.211899
rplP__3420	541.601	0.273996	0.159807	1.71454	0.0864289	0.211899
auaH__668	5.42756	-2.29214	1.33728	-1.71403	0.0865231	0.211903
lptB_1__502	4.54521	-2.83831	1.65813	-1.71175	0.0869419	0.212605
hypo__4198	49.9906	-0.583978	0.341126	-1.71191	0.0869126	0.212605
pflA__656	32.5171	0.697325	0.40777	1.71009	0.0872486	0.213032
tpd__3543	11.2266	1.30215	0.761446	1.7101	0.087247	0.213032
hypo__3697	6.55254	1.7704	1.03548	1.70973	0.0873151	0.213033
pntA__1340	53.1668	0.609871	0.35697	1.70847	0.0875501	0.213445
cutC_2__2710	30.1243	0.794126	0.465232	1.70695	0.0878318	0.21397
kdpD__914	17.0463	1.0134	0.59562	1.70142	0.0888645	0.216214
prfC__3584	28.5825	-0.804312	0.472764	-1.7013	0.0888873	0.216214
ubiX__133	5.31277	-1.96994	1.15828	-1.70075	0.0889895	0.216299
hybB__2791	182.402	-0.330127	0.194213	-1.69982	0.0891645	0.216562
glpQ__90	28.8788	0.764302	0.450591	1.69622	0.0898439	0.218047
edd__239	31.0084	-0.737758	0.436076	-1.69181	0.0906821	0.219916
rseP__1264	61.3099	0.517694	0.306098	1.69127	0.0907851	0.22
nrdA__87	56.3694	0.585732	0.346849	1.68872	0.0912725	0.221015
lgoD_1__1048	4.54393	-2.98984	1.77138	-1.68786	0.0914382	0.22125
yhcO__3069	4.90694	1.78292	1.05703	1.68673	0.0916562	0.221611
ubiH__835	88.9825	-0.472232	0.280492	-1.68358	0.092262	0.222909
hypo__4102	6.34758	-2.9429	1.75046	-1.68122	0.0927209	0.22385
yqhD__1052	163.971	-0.390882	0.232669	-1.67999	0.0929584	0.224119
rpsC__3421	683.742	0.20759	0.123571	1.67993	0.0929714	0.224119
kdsA__1365	71.7324	-0.502346	0.299423	-1.67771	0.0934028	0.224991
finO__3510	33.7645	0.872448	0.520314	1.67677	0.0935867	0.225265
hypo__3834	53.9399	0.562057	0.335438	1.67559	0.093818	0.225653
lpxK__1461	19.7284	-1.02232	0.611894	-1.67075	0.0947703	0.227774
ghxP__2018	56.4466	-0.542316	0.324791	-1.66974	0.0949713	0.228087
mug__1415	10.5766	1.26291	0.756975	1.66836	0.0952443	0.228572
ydjE_1__1871	6.73109	-2.70521	1.62252	-1.66728	0.0954581	0.228825
lysO__2409	6.75252	1.40882	0.845243	1.66676	0.0955625	0.228825
kstR2__3100	25.9109	-0.837999	0.502681	-1.66706	0.0955028	0.228825
xylB_1__248	34.1139	-0.769031	0.461691	-1.66568	0.0957762	0.229166
hpf_2__3390	14.9415	-1.15936	0.696539	-1.66446	0.0960195	0.229578
ycjG__1188	22.7302	-0.929319	0.558692	-1.66338	0.0962358	0.229754
hypo__3898	5.26884	-1.78238	1.07143	-1.66355	0.0962024	0.229754
caiB__962	12.7556	-1.44789	0.870641	-1.66302	0.0963091	0.229759
ydjF_1__1872	7.92252	-1.65859	0.997647	-1.6625	0.0964124	0.229835
crl__3204	34.5081	-0.668909	0.403824	-1.65644	0.0976331	0.232573
ccmE__1758	8.39138	1.78629	1.07867	1.65601	0.0977199	0.232608
metAS__1588	14.4352	-1.36537	0.826245	-1.6525	0.0984328	0.234132
ddlB__994	96.6426	0.446957	0.270597	1.65175	0.0985865	0.234152
emrB_1__2497	20.913	-0.882447	0.534206	-1.65188	0.0985582	0.234152
hypo__3694	9.04076	1.45619	0.885209	1.64503	0.0999642	0.237249
dksA__3025	72.4018	0.475463	0.289161	1.64429	0.100117	0.237437
hypo__4243	4.9981	1.8024	1.09991	1.63868	0.10128	0.240019
hypo__4201	11.7185	-1.50573	0.919681	-1.63723	0.101582	0.240559
mtlD__263	24.2473	0.8736	0.534266	1.63514	0.102019	0.24065
nadB__577	38.77	-0.622326	0.38065	-1.6349	0.102069	0.24065
torZ__1010	19.1897	-1.87937	1.14888	-1.63584	0.101874	0.24065
sulA__2082	418.016	-0.240001	0.146756	-1.63537	0.101971	0.24065
lldR_2__3242	33.7698	-0.780045	0.476817	-1.63594	0.101851	0.24065
hypo__4593	13.5957	-1.69259	1.03424	-1.63655	0.101724	0.24065
fadD__221	35.6981	-0.718085	0.439456	-1.63403	0.102252	0.240795
dapF__1223	34.8908	-0.676336	0.41394	-1.6339	0.10228	0.240795
ruvA__1003	23.6842	0.815403	0.499912	1.63109	0.10287	0.241908
hypo__3648	24.9267	0.89334	0.547746	1.63094	0.102903	0.241908
nirD__467	5.76063	1.62375	0.996521	1.62942	0.103224	0.242486
lapA__2926	64.8639	0.487967	0.29968	1.6283	0.103462	0.242868
kptA__1436	4.54313	-2.84367	1.74712	-1.62764	0.103602	0.243021
lpxL__421	16.1505	-1.20115	0.739041	-1.62528	0.104102	0.244015
ybdM_2__3294	41.375	-0.695041	0.427857	-1.62447	0.104275	0.244066
diaA__3345	20.3118	-1.0558	0.649844	-1.6247	0.104227	0.244066
glyQ__246	41.7964	-0.615034	0.378697	-1.62408	0.104358	0.244083
hypo__3830	9.97945	1.48385	0.914116	1.62326	0.104534	0.244159
hypo__4634	7.0205	-2.59073	1.59604	-1.62322	0.104542	0.244159
cyaA__1224	145.717	0.367662	0.226632	1.62228	0.104743	0.24445
nudK__536	23.7652	0.896916	0.553553	1.62029	0.10517	0.24527
sdaA__226	135.03	0.384102	0.237237	1.61907	0.105433	0.245679
hypo__3780	8.93109	-1.49078	0.920934	-1.61877	0.105498	0.245679
trpC__2920	9.086	1.29515	0.800326	1.61828	0.105603	0.245746
hypo__3890	14.5528	-1.0372	0.641294	-1.61735	0.105803	0.246034
trmL__265	8.03917	-1.50454	0.930592	-1.61675	0.105932	0.246155
hypo__3654	7.62195	1.50548	0.932103	1.61514	0.10628	0.246788
hypo__4442	5.88089	1.71137	1.0599	1.61465	0.106387	0.246857
hypo__4662	5.42346	-1.88316	1.16697	-1.61372	0.106588	0.247147
hypo__3847	6.4539	-1.86221	1.15438	-1.61317	0.106708	0.247247
emrE_2__3563	48.7311	0.524607	0.325328	1.61255	0.106842	0.247263
hypo__3964	6.33287	-1.66156	1.03047	-1.61243	0.106868	0.247263
frdB__1615	212.673	-0.299978	0.186165	-1.61135	0.107103	0.247627
ppc__1112	61.8436	0.520725	0.323266	1.61083	0.107218	0.247715
nhaB__3364	19.6265	0.850923	0.528594	1.60979	0.107445	0.248062
nrdB__88	55.1146	0.534823	0.332631	1.60786	0.107866	0.248857
nadK__727	15.9774	0.983937	0.613055	1.60497	0.1085	0.250139
hypo__4017	6.31158	1.61146	1.00433	1.60451	0.108601	0.250195
metE__1214	28.5075	0.761004	0.474698	1.60313	0.108905	0.250221
fepD__2593	7.98028	-1.34975	0.841448	-1.60408	0.108697	0.250221
tolA__2648	27.7552	0.759069	0.473515	1.60305	0.108923	0.250221
rapZ__3055	65.5623	-0.569141	0.355011	-1.60317	0.108898	0.250221
tamA__2895	19.2811	-0.905967	0.565295	-1.60265	0.109013	0.250248
zupT__2764	13.9465	0.989311	0.617851	1.60121	0.10933	0.250797
intA_2__3143	12.6791	-1.28165	0.801449	-1.59916	0.109785	0.251662
aldB__260	16.7824	0.94624	0.591993	1.5984	0.109955	0.251835
nfi__1560	7.73326	-1.50473	0.941563	-1.59812	0.110017	0.251835
lptC__3050	33.342	0.716664	0.448554	1.59772	0.110105	0.251858
xerC_3__2393	7.81389	1.46989	0.920259	1.59725	0.110209	0.251918
xseA__553	51.0977	-0.55279	0.346166	-1.5969	0.110289	0.251922
ybeM__884	11.3999	1.24676	0.781314	1.59572	0.110551	0.252342
hypo__4591	11.967	1.27391	0.79917	1.59403	0.110928	0.253023
adeP__1967	76.8541	0.458049	0.287577	1.59279	0.111208	0.253483
hypo__4028	65.4646	0.474541	0.298158	1.59158	0.11148	0.253921
rnd__220	15.6384	0.922307	0.579997	1.59019	0.111792	0.254273
gss__2795	101.72	0.420566	0.264452	1.59033	0.11176	0.254273
nth__148	5.65332	1.61209	1.01459	1.5889	0.112082	0.254754
sat__1570	29.1749	0.777842	0.490129	1.58702	0.112509	0.255544
ecpD__3210	11.1452	1.19882	0.75628	1.58515	0.112931	0.256323
hybE__2792	47.052	-0.58492	0.369158	-1.58447	0.113087	0.256494
hypo__3739	5.46725	-1.65385	1.0459	-1.58127	0.113817	0.257968
hypo__4369	7.14267	1.57344	0.996191	1.57946	0.114231	0.258725
fhuE__2151	8.32814	-1.57574	0.998417	-1.57824	0.114511	0.259177
glcR_1__2519	19.1912	-0.933923	0.592485	-1.57628	0.114961	0.260013
yrfG__476	18.4405	-0.905261	0.574922	-1.57458	0.115354	0.260536
cydB__931	166.125	-0.33811	0.214692	-1.57486	0.115288	0.260536
menF__108	8.08245	-1.42422	0.905716	-1.57249	0.115838	0.261446
nanT_2__3494	4.99729	-1.74298	1.1091	-1.57153	0.116059	0.261763
thiH__1567	14.8132	0.989779	0.63117	1.56816	0.116843	0.263161
era_1__2310	57.6984	-0.533414	0.340078	-1.5685	0.116764	0.263161
sfsA__3024	23.569	0.772161	0.492871	1.56666	0.117194	0.263769
rsmC__1659	12.1381	1.06948	0.683776	1.56408	0.117799	0.264586
yphB_2__2834	4.65131	1.80454	1.15351	1.56438	0.117727	0.264586
hypo__4422	7.31291	-1.55128	0.991827	-1.56406	0.117803	0.264586
dcd__33	14.8308	0.898768	0.575113	1.56277	0.118107	0.264899
gstA__149	25.7739	0.751746	0.480963	1.563	0.118052	0.264899
hypo__4664	5.99836	-1.99237	1.27813	-1.55881	0.119042	0.26681
mntS__2433	65.7558	0.500782	0.321643	1.55695	0.119483	0.267612
yehW__1726	5.2375	1.57979	1.01504	1.55639	0.119616	0.267723
yfcA__1801	18.2627	0.936117	0.603051	1.5523	0.12059	0.269717
yghU__1060	11.4863	1.02726	0.6623	1.55105	0.12089	0.270012
yciN__2923	10.7913	1.2182	0.78539	1.55108	0.120882	0.270012
ilvN__298	6.69872	1.36533	0.881092	1.54959	0.121239	0.270605
zraS__1559	18.2688	-1.04573	0.675323	-1.54848	0.121506	0.270826
artM_1__2413	18.9944	-0.877381	0.566545	-1.54865	0.121465	0.270826
dnaT__3257	16.0937	-1.01735	0.657264	-1.54786	0.121656	0.270972
atpB__1983	154.71	0.29735	0.192183	1.54722	0.12181	0.271128
potA_2__672	8.84605	-1.94354	1.25756	-1.54549	0.122227	0.271869
lysP__1737	40.3357	0.641855	0.415665	1.54416	0.122549	0.272397
hypD__2515	51.3235	0.636145	0.412344	1.54275	0.122891	0.272781
hypo__3977	20.466	0.797008	0.516596	1.54281	0.122877	0.272781
ptsN__3054	16.4351	0.964199	0.625585	1.54128	0.12325	0.273389
aroB__473	68.1023	0.464422	0.301751	1.53909	0.123782	0.27438
rseC__2311	50.8372	-0.587577	0.381999	-1.53816	0.124008	0.274693
hcp__664	13.7496	0.969588	0.630738	1.53723	0.124238	0.275012
purB__452	73.8081	-0.50102	0.326235	-1.53576	0.124596	0.275617
ygdR_1__2544	8.2604	1.22637	0.798895	1.53508	0.124764	0.275799
csgD__2117	5.27221	2.17486	1.41746	1.53433	0.124947	0.276015
cirA_3__3368	4.65766	-2.1351	1.39186	-1.53399	0.125033	0.276015
hypo__4784	5.58622	-2.57078	1.67804	-1.53201	0.12552	0.2769
surA__969	88.846	0.395828	0.258727	1.52991	0.126039	0.277777
ydhY__1835	9.03783	1.21278	0.792822	1.5297	0.12609	0.277777
lpd__342	12.2364	-1.32411	0.866497	-1.52812	0.126483	0.278452
cmoB__1009	18.7778	0.845092	0.553261	1.52748	0.126643	0.278614
hypo__4440	7.05457	-1.48606	0.973692	-1.52621	0.126957	0.279114
hypo__4150	23.1649	-0.878032	0.575962	-1.52446	0.127394	0.279884
exbB__2788	53.3146	-0.493884	0.324963	-1.51982	0.128557	0.282247
ynhF__1826	22.5483	-0.840707	0.553937	-1.51769	0.129091	0.283035
hypo__4655	5.14984	-1.66697	1.09836	-1.5177	0.129091	0.283035
rlmH__891	14.9766	-1.09319	0.721049	-1.51611	0.129492	0.283529
yjjI__2652	50.6911	0.563397	0.371532	1.51642	0.129414	0.283529
rluA__970	22.6378	-0.807586	0.533804	-1.51289	0.130308	0.285121
glpG__485	9.12084	1.14346	0.756874	1.51077	0.130848	0.286107
chaA__3150	10.7578	-1.10241	0.730084	-1.50997	0.131051	0.286358
rpoN__3052	92.9943	-0.41641	0.276461	-1.50622	0.132011	0.288066
cbl__3291	8.56752	-1.52871	1.01489	-1.50628	0.131995	0.288066
hypo__3807	23.5245	-0.821838	0.546027	-1.50512	0.132292	0.288484
ecpC__3211	12.2506	1.07713	0.715873	1.50464	0.132416	0.288559
tusB__2170	35.9155	0.597117	0.397057	1.50386	0.132618	0.288803
hypo__4264	6.86418	-1.68726	1.12314	-1.50227	0.133028	0.289501
hypo__4147	17.8295	-0.937427	0.625931	-1.49765	0.134223	0.291904
kduD_2__809	6.17672	-1.71173	1.14374	-1.49661	0.134494	0.291984
kdgR_1__1886	17.1041	-0.903572	0.604036	-1.49589	0.134682	0.291984
pasT__2479	9.33126	1.12435	0.751684	1.49578	0.134712	0.291984
hcaR_1__3116	5.10934	-1.96817	1.31474	-1.497	0.134393	0.291984
hypo__3748	27.8396	0.712872	0.476591	1.49577	0.134713	0.291984
dnaX__595	57.0752	-0.492185	0.329561	-1.49346	0.135318	0.2929
hypo__4249	9.82208	1.17209	0.78464	1.49379	0.135231	0.2929
eda__1895	37.841	0.6654	0.445783	1.49266	0.135527	0.292966
hypo__3800	8.20223	-1.37914	0.923956	-1.49265	0.13553	0.292966
yshB__2828	8.01945	1.24956	0.838283	1.49061	0.136063	0.293922
sorM__3489	6.56093	-1.68227	1.12939	-1.48954	0.136345	0.294334
moeB__686	10.9604	-1.13114	0.760996	-1.48639	0.137175	0.295927
hinT__439	132.915	-0.384018	0.258496	-1.48559	0.137388	0.296188
apaH__966	16.9104	-1.03773	0.699835	-1.48282	0.138122	0.297572
hypo__4270	6.38779	-1.87371	1.26437	-1.48193	0.13836	0.297886
ulaA_1__2871	17.2911	0.913676	0.617051	1.48072	0.138682	0.298266
yhaJ_2__3250	8.22389	-1.62141	1.09513	-1.48057	0.138722	0.298266
dgcQ_2__1354	13.9911	0.926093	0.627269	1.47639	0.13984	0.300269
hokA_2__3476	41.6134	0.586797	0.397369	1.47671	0.139754	0.300269
otsB__1017	14.3898	0.947536	0.642323	1.47517	0.140167	0.300771
parE__1042	66.2501	-0.450239	0.305746	-1.47259	0.140861	0.301893
hypo__4397	25.1617	0.692935	0.470573	1.47253	0.140877	0.301893
scrB__772	13.6555	0.949072	0.645661	1.46992	0.141582	0.303002
hypo__3953	15.2918	0.952014	0.647598	1.47007	0.141543	0.303002
purU__1373	9.88361	1.13774	0.774858	1.46832	0.142017	0.30373
entS__2594	10.6859	-1.14356	0.779073	-1.46785	0.142146	0.303803
otnK__753	10.5555	-1.24446	0.848818	-1.4661	0.14262	0.304615
gdhA__201	12.9955	0.962425	0.657671	1.46338	0.143362	0.305651
plsC__1046	13.7711	0.966182	0.660283	1.46328	0.143389	0.305651
dmlR_3__3227	4.70258	-2.44508	1.67039	-1.46378	0.143255	0.305651
dcyD__1025	14.012	0.979852	0.670007	1.46245	0.143618	0.305935
potA_1__448	19.5724	-0.885214	0.606085	-1.46054	0.144141	0.306847
cysS__1654	18.4658	0.802006	0.549617	1.45921	0.144507	0.307423
msbA_1__661	35.0059	-0.584338	0.400686	-1.45834	0.144746	0.307566
ybhR__2448	14.1638	1.03893	0.712436	1.45827	0.144765	0.307566
bla__1673	962.596	-0.156938	0.107666	-1.45763	0.144942	0.307739
yrdA_2__3395	48.9703	0.589732	0.404835	1.45672	0.145193	0.308069
rpsB__3010	474.576	-0.196901	0.135222	-1.45613	0.145356	0.308212
lptE__2611	44.7461	0.503573	0.346072	1.45511	0.145638	0.308607
ravA__320	24.2371	0.726008	0.499733	1.45279	0.146282	0.309768
lspA__953	40.0888	0.599875	0.413397	1.45109	0.146756	0.310364
bluF__3387	53.7215	-0.511413	0.352409	-1.45119	0.146726	0.310364
hypo__4616	4.74985	-2.44364	1.68807	-1.44759	0.147731	0.312221
manA__1335	18.6802	0.795995	0.550942	1.44479	0.148517	0.313471
ydgH__3110	26.9844	0.669527	0.463313	1.44509	0.148434	0.313471
ppk__548	46.1289	0.539666	0.374017	1.44289	0.149051	0.314392
yusV__2769	9.11432	-1.41939	0.985282	-1.4406	0.149699	0.315553
def__1542	186.41	0.269666	0.187543	1.43789	0.150466	0.316756
hypo__4681	9.57103	1.09128	0.7589	1.43797	0.150442	0.316756
yciK__1170	9.84097	-1.38043	0.963566	-1.43263	0.151964	0.31966
ydjM__1857	16.1449	-0.971152	0.678013	-1.43235	0.152044	0.31966
amyA__1026	12.8428	1.01507	0.709005	1.43169	0.152234	0.319737
dhaM__1517	12.2957	0.976573	0.682189	1.43153	0.152279	0.319737
yqjF__3248	20.4178	0.688324	0.481374	1.42992	0.152741	0.320498
xerC_4__2988	26.4808	-0.785307	0.549603	-1.42886	0.153044	0.320924
nudI__97	7.48125	1.30507	0.913925	1.42799	0.153296	0.321035
hisQ__1791	11.2015	-1.07241	0.750933	-1.42811	0.153262	0.321035
hypo__4386	8.6639	1.07552	0.753524	1.42731	0.153489	0.321231
adiC__2049	6.10615	1.3237	0.928093	1.42626	0.153794	0.321302
yihI__2827	12.5163	0.99779	0.699634	1.42616	0.153822	0.321302
hypo__4281	21.0257	0.779445	0.546476	1.42631	0.153778	0.321302
adiA__372	5.55627	-1.72519	1.21026	-1.42547	0.154021	0.321371
ypdA__1527	23.3165	-0.717761	0.503566	-1.42536	0.154055	0.321371
lptG_2__2875	60.8709	-0.483643	0.33942	-1.42491	0.154183	0.321431
fdnH_1__2790	185.591	-0.334377	0.234763	-1.42431	0.154355	0.321582
uspG__2600	86.3087	0.402522	0.282692	1.42389	0.154479	0.321632
bfr__1661	33.4392	0.590891	0.415171	1.42325	0.154665	0.32181
ndhF__813	44.4804	0.581324	0.408735	1.42225	0.154954	0.322058
lptF_2__2876	52.3667	-0.48514	0.341132	-1.42215	0.154983	0.322058
msbA_2__1460	97.285	-0.381187	0.268599	-1.41917	0.15585	0.323649
ubiF__901	31.6051	-0.647192	0.456315	-1.4183	0.156103	0.323761
ydgJ__1332	8.98059	1.06642	0.752085	1.41795	0.156205	0.323761
ftsN__2856	8.8331	-1.39349	0.982579	-1.4182	0.156133	0.323761
fatA__3538	9.03325	-1.18533	0.837698	-1.41498	0.157074	0.325354
rplS__2470	272.185	-0.277246	0.196044	-1.4142	0.157303	0.325408
ghxQ__2561	55.1264	0.503504	0.355968	1.41446	0.157226	0.325408
ileS__952	299.007	0.214783	0.151958	1.41343	0.157528	0.325666
hypo__3901	22.8268	-0.764153	0.541361	-1.41154	0.158086	0.326609
rlmG__1422	11.7165	-1.01142	0.717	-1.41062	0.158355	0.326957
dprA_2__2203	34.2597	-0.615636	0.436809	-1.4094	0.158718	0.327077
mntH_2__3382	43.9926	-0.521353	0.369746	-1.41003	0.158532	0.327077
hypo__3786	6.97914	-1.58951	1.12757	-1.40968	0.158635	0.327077
pncA__207	5.91462	1.30106	0.925977	1.40507	0.16	0.329227
ubiD__1200	204.586	-0.25381	0.180668	-1.40484	0.160068	0.329227
fepG__2592	6.24966	-1.62404	1.15596	-1.40493	0.160043	0.329227
rsxA__3094	15.1528	0.968257	0.689472	1.40435	0.160216	0.329321
hisA__8	12.2875	-1.15408	0.822353	-1.40339	0.1605	0.329603
mutS__2518	35.6478	-0.591396	0.421623	-1.40266	0.160717	0.329603
sapC__2938	22.5309	0.7802	0.556093	1.403	0.160616	0.329603
hypo__4131	10.1331	-1.71755	1.22462	-1.40251	0.160762	0.329603
metK__854	46.2712	0.504978	0.360376	1.40125	0.161138	0.330164
malY_2__3097	27.5089	-0.725585	0.51801	-1.40072	0.161299	0.330284
nagK__446	23.4438	0.674201	0.482213	1.39814	0.162072	0.331157
ldhA__1195	98.8685	-0.414656	0.296623	-1.39792	0.162137	0.331157
panD__1284	18.1528	0.750098	0.536222	1.39886	0.161856	0.331157
hypo__4667	22.8072	-0.728385	0.520823	-1.39853	0.161955	0.331157
yggF__848	5.59741	1.71914	1.23101	1.39653	0.162555	0.331802
ybhF__2446	50.19	0.558544	0.400094	1.39603	0.162705	0.331897
rplO__3408	409.696	0.223489	0.160196	1.39509	0.162988	0.332039
hypo__3783	13.2174	-1.42376	1.0203	-1.39543	0.162888	0.332039
hypo__3837	13.2897	0.931457	0.667818	1.39478	0.163083	0.332039
lutC__3453	6.74555	1.26374	0.908158	1.39154	0.164061	0.333819
ygjK__1419	7.49271	-1.42785	1.03159	-1.38412	0.16632	0.338005
hypo__3782	24.268	-0.679404	0.490864	-1.3841	0.166328	0.338005
iolS_1__617	18.8275	-0.879738	0.635872	-1.38351	0.166507	0.338156
dapE__539	15.6037	0.818273	0.591679	1.38297	0.166675	0.338283
uup__2076	56.3578	-0.522172	0.378268	-1.38043	0.167455	0.339494
argR__3067	16.2297	-0.84742	0.613921	-1.38034	0.167482	0.339494
arnT__102	6.85366	1.16306	0.84379	1.37837	0.168088	0.340431
ygiC__1039	84.2948	-0.40429	0.293356	-1.37815	0.168156	0.340431
gshA__735	89.5448	-0.398298	0.289377	-1.3764	0.168698	0.341315
evgA__3375	15.7933	0.975939	0.710625	1.37335	0.169643	0.342795
hypo__3860	25.2976	-0.653129	0.475551	-1.37341	0.169624	0.342795
mglA_1__58	10.0666	-1.21802	0.889676	-1.36906	0.170979	0.34528
cyoB__609	109.482	0.319083	0.233316	1.3676	0.171436	0.345986
rnpA__307	22.1991	-0.73689	0.539341	-1.36628	0.171852	0.346607
fabI__1179	54.027	0.460658	0.337724	1.36401	0.172565	0.347673
rbsK_3__1455	6.46682	1.43893	1.055	1.36391	0.172596	0.347673
yejM__1753	31.6491	-0.566027	0.415461	-1.36241	0.173069	0.348409
hypo__3909	7.23422	1.20464	0.884541	1.36188	0.173237	0.348528
yfiH__722	41.2024	-0.618006	0.453999	-1.36125	0.173435	0.348709
dadA__1510	13.2271	0.850858	0.628322	1.35417	0.175681	0.353004
tqsA__3111	18.1069	-0.905771	0.669953	-1.35199	0.176378	0.354184
hypo__4682	7.15324	-1.21656	0.900654	-1.35075	0.176776	0.354764
yhjJ__3445	35.7661	-0.616966	0.457099	-1.34974	0.177099	0.355189
atpH__1980	61.555	0.453963	0.336459	1.34924	0.177261	0.355293
fldA__2627	69.1424	0.403813	0.299552	1.34806	0.17764	0.355832
gloB__1385	5.96147	1.55515	1.15448	1.34706	0.177962	0.356256
purF__134	59.0425	-0.428911	0.318863	-1.34513	0.178584	0.357279
kduD_1__769	6.26388	1.498	1.1161	1.34217	0.179542	0.358972
nanK_1__1315	7.3064	-1.47731	1.10183	-1.34079	0.179989	0.35902
ghrB__1607	44.9804	-0.706545	0.526989	-1.34072	0.180011	0.35902
osmB__2929	21.7992	-0.736918	0.549631	-1.34075	0.180001	0.35902
hypo__4095	4.84321	-1.8504	1.37924	-1.34161	0.179724	0.35902
tktA_1__850	150.907	0.285003	0.21274	1.33968	0.180349	0.359472
aroH__177	8.21557	1.08906	0.813385	1.33893	0.180594	0.359704
epsJ__269	4.65814	-1.62128	1.21146	-1.33829	0.180801	0.359704
hypo__3868	25.4009	-0.703878	0.52582	-1.33863	0.180692	0.359704
oppD__3162	33.3345	0.595906	0.445427	1.33783	0.180952	0.359783
lolD_3__1638	11.2701	0.995874	0.744992	1.33676	0.181302	0.360034
yfeY__2262	15.6707	-0.839834	0.62816	-1.33697	0.181231	0.360034
hypo__4465	5.00727	-1.50348	1.12544	-1.3359	0.181581	0.360367
hypo__4039	9.69975	1.00979	0.756115	1.3355	0.181714	0.360409
cytR_1__2005	13.9992	0.821697	0.615943	1.33405	0.182189	0.361128
galT__716	34.0825	-0.665919	0.499365	-1.33353	0.182357	0.36124
hypo__4016	29.9443	-0.639301	0.479751	-1.33257	0.182673	0.361643
fimA_1__3022	10.6008	-1.64476	1.23487	-1.33194	0.182881	0.361832
speE__1289	10.9198	0.998063	0.749698	1.33129	0.183095	0.362033
dnaB_1__337	37.9063	-0.59818	0.450029	-1.3292	0.183781	0.36272
fabH_1__430	66.7651	-0.442282	0.332586	-1.32983	0.183575	0.36272
leuC__980	16.8057	-0.969852	0.729834	-1.32887	0.183892	0.36272
hypo__3794	5.95942	-1.48152	1.11469	-1.32909	0.183817	0.36272
hypo__3958	19.0986	0.783015	0.589676	1.32787	0.18422	0.363145
cobB__447	11.9888	-1.13134	0.85227	-1.32744	0.184363	0.363205
ybeY__899	16.9346	0.820606	0.618657	1.32643	0.184697	0.363639
valS__1128	145.681	-0.329266	0.248667	-1.32412	0.185462	0.364923
pgpA__618	34.5902	0.567805	0.429249	1.32279	0.185906	0.365574
hypo__3658	6.0959	1.23792	0.936145	1.32236	0.186048	0.36563
rffH__1233	18.0356	-0.886812	0.670924	-1.32178	0.186243	0.365789
dgcP__219	25.728	0.65711	0.497338	1.32125	0.186417	0.365909
pstC__1975	10.0796	0.968059	0.73337	1.32001	0.18683	0.366497
btuE__180	6.40547	1.28246	0.973373	1.31754	0.187659	0.367392
ylaC__2343	24.4365	-0.6549	0.497108	-1.31742	0.187697	0.367392
higA_1__2507	6.45296	1.24272	0.943531	1.31709	0.187808	0.367392
hsdS__3206	24.4206	0.653951	0.496557	1.31697	0.187848	0.367392
hypo__4424	15.9001	0.755262	0.573495	1.31695	0.187857	0.367392
yfeX__526	90.7632	-0.356346	0.271291	-1.31352	0.189008	0.369419
ycbX__2074	7.46039	1.175	0.895944	1.31146	0.189702	0.370552
menC__104	5.84041	-1.47591	1.12617	-1.31055	0.190009	0.370927
galF__20	43.3001	-0.494446	0.377553	-1.30961	0.190329	0.371326
rhtC_2__2984	27.858	0.62182	0.474999	1.3091	0.190501	0.371399
hypo__3852	4.77854	-1.83399	1.40126	-1.30881	0.190597	0.371399
hflD__2164	38.4249	-0.615595	0.470549	-1.30825	0.190789	0.371521
pal__2650	175.372	-0.258019	0.197321	-1.30761	0.191005	0.371521
dnaC_2__3258	24.9699	-0.682089	0.521628	-1.30762	0.191003	0.371521
hsdM_1__1404	29.5535	-0.632387	0.483877	-1.30692	0.191241	0.371755
hypo__3635	52.2275	0.501244	0.384153	1.3048	0.19196	0.372703
hypo__4742	37.0485	-0.587056	0.449869	-1.30495	0.191911	0.372703
yheS__2175	25.4365	-0.736492	0.564885	-1.30379	0.192305	0.372923
php_1__2184	5.75756	-1.50582	1.15477	-1.30399	0.192236	0.372923
anmK__153	18.9737	-0.693759	0.532762	-1.30219	0.19285	0.373142
galS__1735	11.418	-0.990838	0.760708	-1.30252	0.192739	0.373142
ada__1770	4.7615	-1.57163	1.20654	-1.3026	0.192713	0.373142
hypo__3811	15.711	-0.855303	0.656863	-1.3021	0.192881	0.373142
ptsP__805	74.3854	-0.453887	0.349294	-1.29944	0.193793	0.374681
mdtM__3266	41.3524	0.485733	0.374032	1.29864	0.194068	0.374989
mtlK__1049	5.24641	-1.54353	1.19047	-1.29657	0.194778	0.376135
gabD__729	31.0465	-0.629237	0.486283	-1.29397	0.195675	0.37764
dnaK_2__2664	2032.3	-0.121934	0.0942667	-1.2935	0.195838	0.377729
sufC__1839	34.5746	-0.575792	0.446123	-1.29066	0.196823	0.379402
hslR__2190	27.6644	-0.761468	0.590508	-1.28951	0.197219	0.379939
narQ__538	35.4152	-0.590279	0.458398	-1.2877	0.19785	0.380864
glnD__3011	53.8112	-0.441362	0.342818	-1.28745	0.197936	0.380864
guaC__998	49.6583	0.468819	0.364273	1.287	0.198094	0.380942
sdhC__2642	32.5166	0.542232	0.421536	1.28632	0.19833	0.381168
nadC_1__999	19.2262	-0.740644	0.577405	-1.28271	0.199593	0.383366
rcsD__79	55.3882	-0.418191	0.326974	-1.27897	0.200906	0.385659
dpiA__2604	8.18329	-1.38999	1.08794	-1.27764	0.201378	0.386105
hypo__4089	16.3828	-1.51395	1.18482	-1.27778	0.201327	0.386105
gntP__3272	9.14278	-1.16406	0.911781	-1.27669	0.201712	0.386515
psuG__64	26.6925	-0.630969	0.495076	-1.27449	0.20249	0.387624
yfcF__130	6.55874	1.78067	1.39729	1.27437	0.202531	0.387624
yhbX__1296	6.75412	-1.42359	1.11862	-1.27263	0.203149	0.38836
yhbY__3039	13.1242	0.847116	0.665653	1.27261	0.203157	0.38836
mpaA__2953	13.8629	-0.925773	0.727935	-1.27178	0.203451	0.388692
rpsK__3404	1547.71	0.128957	0.10166	1.26851	0.204615	0.390684
hypo__4658	6.05065	-1.70359	1.34338	-1.26814	0.204747	0.390705
ppnN__784	69.0707	0.377974	0.298434	1.26652	0.205326	0.391577
gltD_1__537	11.1734	-1.2149	0.960313	-1.26511	0.205833	0.39208
zinT__3281	9.99515	-1.01529	0.802498	-1.26516	0.205813	0.39208
fucP_1__2541	5.28435	1.23474	0.978547	1.26181	0.207016	0.393775
uvrY__2730	29.1211	0.609183	0.482862	1.26161	0.207089	0.393775
intA_4__3283	6.82556	-1.21629	0.963617	-1.26221	0.206873	0.393775
glpA__91	14.7249	0.774569	0.614264	1.26097	0.207319	0.393892
agp_1__404	32.8648	-0.568251	0.450721	-1.26076	0.207395	0.393892
fucK__790	32.8471	-0.624706	0.496602	-1.25796	0.208406	0.395578
tusD__457	12.4445	-0.981995	0.780911	-1.2575	0.208573	0.395662
sfp__505	5.55232	-1.47232	1.17244	-1.25578	0.209196	0.396378
aas__2553	16.7907	-0.769397	0.612645	-1.25586	0.209166	0.396378
hypo__4151	36.2691	-0.528608	0.421426	-1.25433	0.209722	0.397141
bcp__543	43.2385	0.596306	0.475979	1.2528	0.210279	0.397962
amiA__528	43.9195	-0.515301	0.412436	-1.24941	0.211515	0.400067
nlpE__3003	7.47196	-1.28086	1.02548	-1.24903	0.211653	0.400093
yjjJ__939	32.4894	-0.604359	0.484843	-1.24651	0.212579	0.401607
metN__1250	7.46355	1.32946	1.0678	1.24505	0.213113	0.402249
hybG__2794	6.48091	-1.60274	1.28745	-1.2449	0.213168	0.402249
ubiC__328	18.9149	-0.708661	0.570529	-1.24211	0.214195	0.403242
pcm__756	14.6691	0.77517	0.624016	1.24223	0.214152	0.403242
hemC__1225	26.2437	0.562419	0.452784	1.24214	0.214187	0.403242
ccdB_1__2680	17.14	0.727889	0.58564	1.24289	0.213907	0.403242
ccmC__1760	15.5741	0.712603	0.575498	1.23824	0.215628	0.405704
speG__1346	21.8815	0.70393	0.568824	1.23752	0.215895	0.405732
hypo__4303	6.72568	1.21087	0.978257	1.23778	0.215796	0.405732
nanM_1__1440	5.65244	-1.31687	1.06512	-1.23637	0.216322	0.406298
ybiS__691	32.9622	0.502949	0.407219	1.23508	0.2168	0.406721
fdhE__2837	90.5819	-0.371851	0.301053	-1.23517	0.216768	0.406721
gltP__2030	31.2201	-0.526649	0.428677	-1.22854	0.219243	0.411064
gntK__495	14.9623	-0.839672	0.685512	-1.22488	0.220619	0.413404
hypo__3729	5.6443	1.22319	1.00173	1.22108	0.222056	0.415854
hypo__3854	15.0748	0.724731	0.593827	1.22044	0.222298	0.416067
rnb__1178	50.1143	0.432446	0.354545	1.21972	0.22257	0.416093
eutN__2269	8.69891	-1.22565	1.00469	-1.21993	0.222492	0.416093
pgsA__1024	33.3803	0.494103	0.40545	1.21865	0.222976	0.416579
hypo__3910	7.76192	0.998154	0.819263	1.21836	0.223089	0.416579
mak_2__626	5.23433	1.28224	1.0531	1.21758	0.223382	0.416877
rsmA__967	45.49	-0.468124	0.384671	-1.21695	0.223625	0.416877
allB__1601	6.31514	1.11925	0.919745	1.21692	0.223636	0.416877
bspRIM__1635	31.9988	-0.548738	0.451202	-1.21617	0.223921	0.417166
uhpT__1945	4.50371	1.45159	1.19407	1.21567	0.224112	0.41728
nanE__1316	11.8197	-1.03097	0.849143	-1.21413	0.224698	0.418131
greA__3040	49.8744	-0.42217	0.348485	-1.21144	0.225726	0.4198
phoA__631	5.74126	-1.18721	0.981222	-1.20993	0.226305	0.420634
sorC_2__3535	10.1026	0.946649	0.782759	1.20937	0.226519	0.42079
fhuC__1275	7.65221	1.10342	0.91486	1.2061	0.227778	0.422812
cvpA__1794	73.3199	-0.382397	0.317114	-1.20586	0.22787	0.422812
slyD__459	88.0704	0.331663	0.275194	1.2052	0.228127	0.423046
nudB__1005	19.194	0.645326	0.536255	1.20339	0.228824	0.424094
soxR__2017	5.51761	-1.38	1.1505	-1.19948	0.230342	0.426663
ugpB__2209	6.52984	-1.26732	1.05699	-1.19899	0.230531	0.426767
tmk_1__436	15.7086	-1.11945	0.934784	-1.19755	0.231093	0.427562
malX_2__3098	7.48708	-1.0661	0.892523	-1.19448	0.232289	0.429333
immR__3299	6.08922	1.23895	1.03729	1.19441	0.232317	0.429333
artP__670	12.5591	0.750429	0.628527	1.19395	0.232498	0.429422
hypo__4502	12.67	-0.854678	0.717691	-1.19087	0.233704	0.431402
nuoN__110	94.8411	0.304855	0.256531	1.18837	0.234687	0.432968
hypo__3963	4.92495	-1.25479	1.0564	-1.18779	0.234916	0.433143
rsuA__72	20.7702	-0.670308	0.564831	-1.18674	0.235331	0.433412
hypo__4014	8.70456	-0.978033	0.824059	-1.18685	0.235288	0.433412
hypo__4204	6.33917	1.44567	1.21969	1.18528	0.235909	0.434228
gsiA__683	8.06181	0.942871	0.797045	1.18296	0.236826	0.435419
hypo__3853	10.1636	0.869669	0.735119	1.18303	0.236796	0.435419
potF__2418	20.0591	-0.667996	0.565058	-1.18217	0.237137	0.435743
nudL__225	9.91834	0.837255	0.709435	1.18017	0.237932	0.436907
aat__662	6.92246	-1.16581	0.988347	-1.17955	0.238177	0.436907
prn__2379	14.4412	-0.793145	0.672255	-1.17983	0.238069	0.436907
murP__2261	9.86148	0.850909	0.721707	1.17902	0.238389	0.437047
ydaF__424	8.35583	0.988959	0.840306	1.1769	0.239234	0.438347
yhbU__1504	6.74774	1.14886	0.97822	1.17444	0.240219	0.439651
hypo__4031	7.7449	0.958786	0.816258	1.17461	0.24015	0.439651
kdgK_3__1328	6.06551	1.07827	0.918731	1.17365	0.240535	0.439678
cusS__1577	4.76049	1.24781	1.06343	1.17338	0.240643	0.439678
atoC__1773	12.7872	-0.902655	0.768961	-1.17386	0.24045	0.439678
dpiB__882	15.6064	-0.857322	0.730987	-1.17283	0.240864	0.439834
kdpE__2631	20.1939	0.773975	0.660201	1.17233	0.241064	0.439949
dedA__1796	23.7048	0.545549	0.465907	1.17094	0.241622	0.440588
atpC__1978	71.4768	0.352381	0.30098	1.17078	0.241688	0.440588
qorA__334	8.86126	0.971278	0.829973	1.17025	0.2419	0.440725
aceB__1587	45.2759	-0.404562	0.345904	-1.16958	0.24217	0.440969
hypo__4106	14.4266	0.811655	0.694842	1.16811	0.242761	0.441794
hypo__3998	241.095	-0.316917	0.271412	-1.16766	0.242945	0.441879
hypo__3789	15.6696	-0.732749	0.629541	-1.16394	0.244448	0.444363
yqjG__1427	18.8693	0.593922	0.510636	1.1631	0.244788	0.444731
tetR__3593	285.957	0.192881	0.165899	1.16264	0.244974	0.444818
hypo__4488	9.63572	-0.948151	0.816795	-1.16082	0.245715	0.445913
pdxI__1628	25.5276	-0.598152	0.516887	-1.15722	0.247183	0.448323
ulaF__1150	5.04385	-1.39843	1.2122	-1.15363	0.24865	0.450731
yahB_1__1828	16.6069	-0.723409	0.627399	-1.15303	0.248899	0.450928
yfeZ__2263	4.5609	-1.59252	1.38213	-1.15222	0.24923	0.451275
mrcB__3023	61.0277	-0.384505	0.333873	-1.15165	0.249465	0.451446
livH__2211	6.46443	-1.34709	1.17126	-1.15012	0.250094	0.452077
mlaD__3047	32.7267	-0.541807	0.471024	-1.15028	0.250031	0.452077
mfd__444	32.4793	0.50303	0.437526	1.14972	0.250261	0.452125
guaD__825	70.822	0.37116	0.323244	1.14823	0.250872	0.452975
ilvB__299	14.6634	-0.766656	0.66803	-1.14764	0.251119	0.453167
corC__2618	111.98	0.300897	0.262394	1.14674	0.25149	0.453582
yqiC__3220	8.98099	-0.931303	0.812872	-1.14569	0.251922	0.454107
epmA__1617	12.3388	0.705951	0.617173	1.14385	0.252687	0.455233
mscS__2576	52.3708	0.426001	0.372541	1.1435	0.252831	0.455237
pdxJ__573	16.3901	-0.685617	0.599916	-1.14285	0.253099	0.455466
hypo__4168	8.90669	0.859766	0.752683	1.14227	0.253343	0.455649
hypo__4023	6.94064	1.20723	1.05958	1.13935	0.254559	0.457581
gudX__781	9.18324	0.907275	0.797558	1.13757	0.255302	0.458658
emrB_2__2962	6.20886	1.08549	0.954504	1.13723	0.255443	0.458658
hypo__4180	36.1669	-0.453984	0.399597	-1.1361	0.255913	0.459014
hypo__4382	4.59334	1.24756	1.09813	1.13607	0.255925	0.459014
rfbC__16	22.6265	0.601794	0.530376	1.13465	0.25652	0.459076
obgE__1302	116.468	-0.281959	0.2485	-1.13464	0.256525	0.459076
ihfB__3301	24.3186	0.528897	0.46614	1.13463	0.25653	0.459076
hypo__4434	49.3342	-0.412004	0.363067	-1.13479	0.256464	0.459076
yaeQ__3004	10.4144	-0.929334	0.819905	-1.13347	0.257019	0.459696
tolC__2767	99.4988	-0.308529	0.272879	-1.13064	0.258205	0.461561
fdhD__2840	21.235	0.604	0.535213	1.12852	0.2591	0.462903
pdeD__227	9.3704	-1.04402	0.927736	-1.12534	0.260443	0.46442
tam__1356	5.34077	1.15242	1.02337	1.1261	0.260125	0.46442
folD__3582	95.5091	-0.297337	0.264423	-1.12447	0.260813	0.46442
hypo__3747	14.9931	0.698497	0.621112	1.12459	0.260763	0.46442
hypo__4186	7.77229	-0.94826	0.842767	-1.12518	0.260515	0.46442
hypo__4328	37.4272	-0.512653	0.45574	-1.12488	0.26064	0.46442
pstB__314	14.4727	0.680064	0.605331	1.12346	0.261242	0.464887
kpsD__2819	29.4094	0.495969	0.441579	1.12317	0.261364	0.464887
hypo__4417	12.9293	-0.744509	0.663339	-1.12237	0.261707	0.465241
baeR__1706	12.2726	0.82094	0.732467	1.12079	0.262378	0.466177
helD__392	17.9715	0.625556	0.558346	1.12037	0.262555	0.466235
hypo__4535	14.5629	-0.782415	0.698725	-1.11978	0.262809	0.466429
thiF__1565	21.1705	0.651674	0.583189	1.11743	0.26381	0.467947
mltG__435	13.9535	-0.809763	0.725636	-1.11594	0.26445	0.468701
pys2__1001	11.0432	-0.858056	0.769035	-1.11576	0.264526	0.468701
thlA__811	42.8332	-0.506809	0.455187	-1.11341	0.265533	0.469196
thiE__1564	7.74738	0.994197	0.892674	1.11373	0.265396	0.469196
tolR__2647	25.0123	-0.565897	0.507891	-1.11421	0.265189	0.469196
hypo__3897	12.2558	0.945803	0.84919	1.11377	0.265377	0.469196
hypo__4733	4.84944	-1.34789	1.20959	-1.11434	0.265134	0.469196
ycdY__2112	18.1265	-0.67021	0.602448	-1.11248	0.265933	0.469644
dlsT_1__3252	4.61147	1.49853	1.34748	1.1121	0.266097	0.469677
mltB__739	11.2121	0.734689	0.661204	1.11114	0.266509	0.470147
hypo__4036	5.02555	1.31882	1.18831	1.10982	0.267075	0.470888
ychN__3152	10.6576	-0.861071	0.776571	-1.10881	0.267511	0.471141
xerD_2__3279	13.5903	-0.691775	0.623723	-1.10911	0.267384	0.471141
ltaE__667	10.0011	0.834788	0.753615	1.10771	0.267987	0.471721
yibL__1917	11.4423	0.7564	0.683609	1.10648	0.268519	0.472399
garD_2__1493	9.17117	1.06211	0.960523	1.10576	0.268832	0.472692
gudP__2537	6.09997	-1.17446	1.06352	-1.10432	0.269456	0.473532
nuoE__119	52.7286	0.448122	0.406045	1.10362	0.269756	0.473801
orn__1620	16.8978	0.631956	0.572835	1.10321	0.269937	0.47386
gpFI_2__3298	12.8968	0.7511	0.681152	1.10269	0.270162	0.473996
fumE__847	11.4345	-0.962048	0.872981	-1.10203	0.27045	0.474244
yccS_1__2084	20.1561	0.592296	0.539098	1.09868	0.271908	0.476541
hypo__3865	50.1296	-0.381423	0.347966	-1.09615	0.273013	0.477958
hypo__4257	5.55906	-1.3254	1.20894	-1.09633	0.272933	0.477958
trmA__1119	13.2429	-0.791358	0.723713	-1.09347	0.274188	0.478974
gluQ__1278	4.51472	1.1963	1.09379	1.09373	0.274074	0.478974
nanK_2__1594	6.76737	-1.14164	1.04382	-1.09371	0.274081	0.478974
yncE_2__3592	38.1138	-0.43687	0.399243	-1.09425	0.273847	0.478974
tatB__2975	65.9593	-0.378898	0.346768	-1.09265	0.274546	0.47908
hypo__3869	7.6918	-1.02902	0.941512	-1.09295	0.274418	0.47908
alr__338	24.2649	0.566864	0.519415	1.09135	0.275119	0.479821
mdtL__1965	4.88104	-1.21453	1.11468	-1.08958	0.275897	0.480747
hypo__4044	10.2497	-0.84838	0.778712	-1.08947	0.275949	0.480747
hypo__4584	13.9063	-0.684618	0.629512	-1.08754	0.276799	0.481969
hypo__3994	23.6808	0.567261	0.521967	1.08677	0.277136	0.482295
rlmC__671	18.807	-0.802043	0.738563	-1.08595	0.2775	0.482408
hypo__4451	11.6059	-0.968052	0.891176	-1.08626	0.277362	0.482408
hemB__634	42.8531	-0.411456	0.379583	-1.08397	0.278378	0.483412
yibN__1924	10.3605	0.783861	0.72307	1.08407	0.278332	0.483412
mutM__282	15.287	-0.719177	0.664102	-1.08293	0.278839	0.483605
mltC__864	6.89952	1.12305	1.03701	1.08297	0.278823	0.483605
gpr__1055	10.6316	0.754281	0.696754	1.08256	0.279002	0.483605
rstB__1338	22.2424	0.537981	0.497042	1.08237	0.27909	0.483605
focA__3525	50.5913	0.382049	0.35372	1.08009	0.280104	0.485102
proP_2__2833	4.59189	1.15035	1.06585	1.07927	0.280466	0.485468
nanS_1__1381	22.8745	-0.552868	0.513528	-1.07661	0.281655	0.486743
rplJ__3468	319.354	0.158057	0.146807	1.07663	0.281643	0.486743
hypo__3693	31.7151	0.470152	0.436591	1.07687	0.281539	0.486743
pgl__711	13.5257	-0.683846	0.635684	-1.07576	0.282033	0.487134
epsE_2__2808	11.5595	-1.69289	1.57502	-1.07483	0.282449	0.487591
fre__1199	61.6913	0.358693	0.333935	1.07414	0.28276	0.487695
ompR__2192	43.6476	-0.392169	0.36514	-1.07403	0.282811	0.487695
hypo__3960	5.10809	1.12347	1.04688	1.07316	0.283199	0.487959
hypo__4640	5.58129	-1.1782	1.09803	-1.07301	0.283267	0.487959
ompF_2__3306	10.2151	-0.992077	0.925144	-1.07235	0.283563	0.487998
hypo__3916	11.6435	-0.821702	0.766311	-1.07228	0.283593	0.487998
ydcP_1__38	26.9473	-0.543351	0.507275	-1.07112	0.284117	0.488639
entA__869	5.75829	-1.27237	1.1901	-1.06913	0.285011	0.489916
rihC__956	13.8345	-0.704899	0.660586	-1.06708	0.285935	0.491242
usg__1797	35.9007	-0.455486	0.427225	-1.06615	0.286355	0.491498
yifK__2992	6.47546	-1.20383	1.12922	-1.06608	0.286389	0.491498
nikB__2224	9.51754	0.777438	0.729727	1.06538	0.286703	0.491775
oppC__3161	16.5302	0.639029	0.600956	1.06336	0.287621	0.493086
fhuD_1__2772	6.57802	0.99403	0.935334	1.06275	0.287894	0.493292
ynhG__167	19.7063	0.552128	0.520241	1.06129	0.288557	0.49364
lldP__1920	12.7252	-0.724399	0.682527	-1.06135	0.288531	0.49364
recO__2309	30.4223	0.443517	0.417666	1.06189	0.288284	0.49364
hypo__3768	5.24642	-1.06197	1.00128	-1.06061	0.288865	0.493906
rimK__673	11.2914	-0.78459	0.741487	-1.05813	0.289996	0.494968
lnt__898	43.3402	0.400854	0.378975	1.05773	0.290177	0.494968
ilvE__1246	28.4444	0.531156	0.502487	1.05705	0.290487	0.494968
uspD__2851	36.463	0.420774	0.397511	1.05852	0.289817	0.494968
ytfT__2890	7.69168	-1.15863	1.09626	-1.05689	0.290561	0.494968
fecA_2__3568	18.9834	0.556713	0.526051	1.05829	0.289924	0.494968
hypo__4557	4.47793	1.82899	1.73018	1.05711	0.290462	0.494968
hypo__4216	32.8521	-0.579844	0.549674	-1.05489	0.291477	0.496265
fhuB__3016	10.6291	-0.832062	0.789481	-1.05393	0.291913	0.496525
hypo__4740	81.8423	0.271658	0.257769	1.05388	0.291937	0.496525
hypo__4227	33.3349	-0.482693	0.458313	-1.05319	0.292252	0.496797
creB__2658	4.672	-1.27329	1.21042	-1.05195	0.292825	0.497508
barA__779	24.808	0.504367	0.479867	1.05106	0.293233	0.497939
fbpC2__198	6.78443	-0.995718	0.947696	-1.05067	0.293409	0.497977
yfhL__2308	7.25634	-0.954903	0.910394	-1.04889	0.294229	0.499053
cusR__3484	6.03729	-1.06594	1.01652	-1.04862	0.294353	0.499053
rpmG__1929	44.1806	0.420981	0.402218	1.04665	0.295262	0.500331
melR__2051	4.651	1.2159	1.16212	1.04628	0.29543	0.500353
rarA__2397	75.9317	0.29401	0.281286	1.04523	0.295915	0.500464
hypo__3793	10.3776	0.863049	0.825779	1.04513	0.295961	0.500464
hypo__3796	25.3148	-0.555464	0.531388	-1.04531	0.295881	0.500464
pldA__1219	6.15936	-0.97794	0.936385	-1.04438	0.29631	0.500791
mutS2__144	9.4568	-0.885589	0.850195	-1.04163	0.297583	0.501473
purC__541	108.433	-0.247463	0.237253	-1.04304	0.296931	0.501473
fumC__1337	14.31	-0.714393	0.685239	-1.04255	0.297159	0.501473
hypo__4055	8.48642	-0.920415	0.883579	-1.04169	0.297556	0.501473
hypo__4527	5.36338	1.13217	1.08707	1.04149	0.297647	0.501473
hypo__4581	5.68504	-1.12053	1.07509	-1.04226	0.297291	0.501473
gmhB__1249	15.9452	-0.665269	0.639167	-1.04084	0.297951	0.501722
dinG_1__222	42.7051	0.400812	0.385244	1.04041	0.29815	0.501795
yphB_1__2299	4.87168	1.40297	1.34918	1.03987	0.298399	0.501953
hypo__4350	4.74082	1.0356	0.997181	1.03852	0.299027	0.502745
rhmR_2__2873	77.0092	-0.308667	0.297394	-1.03791	0.299314	0.502966
atoD__82	5.68603	0.95586	0.92164	1.03713	0.299676	0.503311
umuD__1509	15.3604	0.660146	0.637678	1.03524	0.300559	0.504532
hemG__1196	6.10995	0.92296	0.89446	1.03186	0.302136	0.506916
dtd__1082	5.79647	1.00736	0.976899	1.03118	0.302455	0.507187
mukB__3305	151.84	-0.235698	0.228705	-1.03058	0.302739	0.507399
pemI__3597	105.602	-0.329153	0.319506	-1.03019	0.302919	0.507437
hypo__4623	6.09046	-0.950988	0.924572	-1.02857	0.303681	0.508449
dsrB__2755	5.09369	-1.41604	1.3772	-1.0282	0.303856	0.508478
galK__717	56.9752	-0.35001	0.340809	-1.027	0.304422	0.509161
hisG__4	33.7823	-0.477704	0.465567	-1.02607	0.304859	0.509627
prmB__143	9.21485	0.874244	0.853301	1.02454	0.305579	0.509868
mppA__2956	11.9053	0.735846	0.717884	1.02502	0.305353	0.509868
ynfD__3122	5.29192	-1.04081	1.016	-1.02442	0.305636	0.509868
sorF__3487	6.74959	-1.00076	0.976642	-1.0247	0.305507	0.509868
luxS__734	52.533	0.415639	0.406042	1.02363	0.306008	0.510225
holB__437	24.3437	0.551869	0.53969	1.02257	0.306514	0.510679
glnE__3225	34.0313	0.45352	0.443735	1.02205	0.306756	0.510679
yqjE__3247	120.206	0.588558	0.575826	1.02211	0.306729	0.510679
vsr__1031	6.98105	1.0464	1.02422	1.02166	0.306941	0.510723
ispA__615	139.224	-0.276451	0.271355	-1.01878	0.308307	0.512129
nei__917	11.4165	-0.803303	0.78894	-1.01821	0.30858	0.512129
grxC__1923	14.9629	-0.674338	0.661708	-1.01909	0.308162	0.512129
pgrR_1__2955	10.5576	-0.807517	0.792866	-1.01848	0.308451	0.512129
hypo__4624	5.78987	1.01752	0.998861	1.01868	0.308357	0.512129
tsf__3009	205.364	0.179176	0.176051	1.01775	0.308798	0.512226
hypo__4526	20.1821	0.57361	0.564213	1.01665	0.309318	0.512825
mtlA_1__1915	20.1687	0.654128	0.644039	1.01567	0.309789	0.51311
ybaN__2334	6.14707	-1.12243	1.10566	-1.01517	0.310023	0.51311
acrR_1__2337	9.16179	0.792596	0.780917	1.01496	0.310127	0.51311
hypo__4612	4.66047	-1.71601	1.69071	-1.01496	0.310125	0.51311
ampD__1000	15.4642	-0.635666	0.626786	-1.01417	0.310503	0.513206
feoA__2195	9.0485	0.836906	0.825101	1.01431	0.310436	0.513206
hypo__4030	9.43372	0.806606	0.797065	1.01197	0.311552	0.514676
hypo__3995	9.66124	0.862879	0.853235	1.0113	0.311871	0.514939
pdxH__152	12.7111	0.661128	0.655039	1.0093	0.312833	0.515471
ycfS__443	6.32629	-0.969267	0.960199	-1.00944	0.312762	0.515471
moeA__685	14.2849	-0.622515	0.616555	-1.00967	0.312655	0.515471
gloC__1464	52.9629	0.367337	0.363743	1.00988	0.312554	0.515471
selB__1911	122.661	-0.269935	0.268057	-1.00701	0.313932	0.516252
viaA__1988	17.6284	0.592966	0.58886	1.00697	0.313948	0.516252
ybdG__3478	11.2398	0.754167	0.748269	1.00788	0.313511	0.516252
hypo__4745	12.9354	-0.77901	0.773518	-1.0071	0.313887	0.516252
ybjM__2421	4.71741	1.00761	1.00154	1.00607	0.314384	0.516706
mntR__2432	6.60361	0.921888	0.916991	1.00534	0.314733	0.517016
prmC__1364	50.6443	-0.341438	0.341529	-0.999733	0.31744	0.521196
mglB__1734	19.3619	-0.590445	0.591277	-0.998593	0.317992	0.521837
fabZ__1262	81.1138	0.303792	0.304331	0.998227	0.318169	0.521862
groS__2068	168.48	-0.221156	0.221837	-0.99693	0.318798	0.522628
setB__1743	7.53185	0.818607	0.82144	0.996551	0.318983	0.522665
purD__1558	57.1094	-0.322709	0.324465	-0.994589	0.319936	0.523961
zapE__3065	20.6249	0.563359	0.566961	0.993648	0.320394	0.524444
ygiS__2780	5.50853	-1.03083	1.03893	-0.992212	0.321094	0.525323
hypo__3703	5.26222	-1.01535	1.02572	-0.989889	0.322228	0.526911
rimI__1657	5.35746	-1.278	1.29635	-0.985845	0.324209	0.529882
thiK__440	5.5961	1.03915	1.0558	0.984228	0.325003	0.530641
hypo__4228	14.6815	0.575323	0.584531	0.984248	0.324994	0.530641
acnB__1291	310.969	-0.157691	0.160445	-0.982835	0.325689	0.531491
pnuC_1__2006	6.4771	-0.958582	0.975912	-0.982242	0.32598	0.531698
flu_2__3579	10.3892	0.70927	0.722361	0.981878	0.32616	0.531722
upp__545	26.3561	0.445741	0.456355	0.976742	0.328697	0.53451
rimO_1__680	13.0559	-0.699129	0.715835	-0.976663	0.328736	0.53451
galR__2554	31.024	0.450935	0.461269	0.977596	0.328274	0.53451
ydfK__2589	27.4539	0.432987	0.443442	0.976422	0.328855	0.53451
metJ__2859	8.60372	0.845676	0.866115	0.976402	0.328865	0.53451
hypo__3809	15.9531	-0.674042	0.689958	-0.976932	0.328603	0.53451
hisM__1790	8.60465	-0.80029	0.821692	-0.973955	0.330079	0.536084
hypo__3982	7.62418	0.932373	0.95748	0.973779	0.330166	0.536084
recB__800	59.0347	-0.346855	0.356855	-0.971979	0.331061	0.537265
ycjM__1181	5.30754	-1.18494	1.22073	-0.970683	0.331706	0.538042
wzzE__2995	41.8504	-0.384798	0.396668	-0.970074	0.332009	0.538263
mnmE__308	26.8953	-0.466852	0.482151	-0.96827	0.332909	0.53945
hypo__3767	15.9353	0.636552	0.658227	0.967072	0.333508	0.540149
hypo__3848	13.5323	-0.722556	0.747473	-0.966665	0.333712	0.540207
aaeX__3072	16.2064	-0.617175	0.638807	-0.966136	0.333976	0.540364
fliY__2734	29.0537	0.489269	0.506636	0.96572	0.334184	0.540429
creD__2659	6.91461	-1.00221	1.03906	-0.964531	0.33478	0.540891
dctA__3444	235.668	0.19817	0.205468	0.96448	0.334805	0.540891
hexR__1896	8.05532	-0.862735	0.895434	-0.963482	0.335306	0.541227
zapD__2700	21.1638	0.47565	0.493723	0.963395	0.335349	0.541227
hypo__4719	5.374	-1.17325	1.2192	-0.962309	0.335894	0.541836
nagA__904	20.91	0.532938	0.555347	0.959648	0.337232	0.542817
[truncated: 2,673 more rows]

## Sheet: RNA_BvA_sampleE
Gene	baseMean	log2FoldChange	lfcSE	stat	pvalue	padj
purK__1650	709.86	-5.24017	0.165706	-31.6233	1.76661e-219	7.45331e-216
gadB__1674	1096.12	5.0952	0.192682	26.4435	4.33345e-154	9.14141e-151
hypo__4467	2901.12	3.70568	0.189177	19.5884	1.9413e-85	2.73011e-82
rpsA__3300	1331.85	2.11637	0.112593	18.7967	8.04248e-79	8.48281e-76
gcvP__832	759.576	2.55162	0.139048	18.3506	3.26227e-75	2.75271e-72
ompA__2081	3625.64	1.97937	0.108699	18.2097	4.32615e-74	3.042e-71
pspA__2942	129.553	-4.58838	0.261627	-17.5378	7.3673e-69	4.44038e-66
rplE__3415	1477.84	2.07914	0.119877	17.344	2.18946e-67	1.15466e-64
rraB__2878	218.772	-3.11117	0.181107	-17.1786	3.83892e-66	1.7996e-63
rpoH__2215	1699.64	-1.65383	0.0965029	-17.1376	7.77943e-66	3.28214e-63
pflB__1621	1395.83	1.83656	0.107982	17.008	7.15895e-65	2.74578e-62
speF__913	271.416	-2.94778	0.17372	-16.9686	1.40245e-64	4.93078e-62
soxS__2016	160.856	-4.91937	0.294735	-16.6908	1.52829e-62	4.95988e-60
lpp_1__1836	2637.7	1.90761	0.1158	16.4733	5.71051e-61	1.7209e-58
hypo__3737	292.704	-2.64746	0.161307	-16.4125	1.55673e-60	4.37858e-58
cadA__380	295.053	3.859	0.243803	15.8284	1.98249e-56	5.22757e-54
rpsK__3404	1547.71	1.73479	0.111011	15.6272	4.74882e-55	1.17855e-52
neo__1663	335.928	3.34321	0.2183	15.3148	6.09176e-53	1.37104e-50
potE__2630	283.245	-2.68584	0.175386	-15.3139	6.17438e-53	1.37104e-50
adhE_2__3158	834.489	1.93584	0.128759	15.0346	4.35865e-51	9.19458e-49
fdhF_1__353	391.919	2.62447	0.176892	14.8366	8.49673e-50	1.70703e-47
hypo__4646	116.741	-3.58141	0.242159	-14.7895	1.71194e-49	3.28303e-47
gadC__3332	663.034	7.64526	0.522924	14.6202	2.0872e-48	3.82866e-46
asnA__319	289.821	-2.93291	0.201131	-14.5821	3.6531e-48	6.42185e-46
cpxP__2848	613.107	-2.25405	0.15612	-14.4379	2.9866e-47	5.04019e-45
clpB__2465	2139.03	1.32438	0.0936093	14.1479	1.92366e-45	3.12152e-43
dinI__2128	377.049	-2.1051	0.14996	-14.0378	9.15684e-45	1.43084e-42
hypo__3949	946.811	1.9255	0.137702	13.9831	1.97676e-44	2.97856e-42
gapA__213	963.723	1.64114	0.120347	13.6367	2.42254e-42	3.52438e-40
srlA__2502	69.9036	-5.05692	0.372469	-13.5768	5.501e-42	7.73624e-40
rpsC__3421	683.742	1.89133	0.139752	13.5334	9.92596e-42	1.35089e-39
rpoA__1545	1475.03	1.5499	0.117369	13.2053	8.17275e-40	1.05059e-37
rpmI__1854	259.408	2.88078	0.218159	13.2049	8.21746e-40	1.05059e-37
yebE__1893	226.164	-2.53128	0.196947	-12.8526	8.31776e-38	1.03214e-35
rraA__2854	422.124	2.14511	0.169701	12.6405	1.2621e-36	1.52137e-34
fadH__1420	100.015	-3.3856	0.267963	-12.6346	1.36064e-36	1.59459e-34
malP_2__488	293.356	2.3285	0.186527	12.4834	9.19741e-36	1.04875e-33
soj__1649	262.605	-2.13912	0.172254	-12.4184	2.07597e-35	2.30488e-33
bssS__2127	65.2503	-4.49839	0.364622	-12.3371	5.71455e-35	6.18197e-33
copA_1__589	185.774	-2.55735	0.207598	-12.3187	7.18072e-35	7.57386e-33
clpA__2403	803.794	1.47312	0.119798	12.2967	9.43379e-35	9.7076e-33
degP__1271	287.352	-2.29779	0.18933	-12.1365	6.7695e-34	6.80012e-32
rpoC__1568	1689.81	1.27397	0.105253	12.1038	1.0084e-33	9.89405e-32
yidA__305	57.3041	-4.50127	0.373229	-12.0603	1.71106e-33	1.64068e-31
folP_3__1662	203.412	4.35769	0.362396	12.0247	2.63683e-33	2.47218e-31
rpsH__3413	920.832	1.64282	0.136936	11.997	3.68398e-33	3.37885e-31
katG__1104	526.242	2.25859	0.189223	11.9361	7.67527e-33	6.88978e-31
lysC__325	105.124	-2.82525	0.238732	-11.8344	2.59263e-32	2.27881e-30
malP_1__483	269.336	2.2762	0.195901	11.6191	3.29491e-31	2.83699e-29
ptrB_1__237	96.2174	-3.36753	0.292248	-11.5229	1.01181e-30	8.53768e-29
secY__3407	1769.16	1.13816	0.09916	11.478	1.70171e-30	1.40775e-28
zapB__2853	77.4739	-3.61282	0.320455	-11.274	1.76294e-29	1.43035e-27
yebF__1894	244.971	-1.95606	0.174442	-11.2132	3.51233e-29	2.79594e-27
argE_1__817	243.703	2.61436	0.233229	11.2094	3.66741e-29	2.86533e-27
ygeX__816	187.215	2.90067	0.25905	11.1973	4.20138e-29	3.22284e-27
ompC__1771	2507.67	1.48318	0.132555	11.1892	4.60602e-29	3.47014e-27
ygeW__815	222.73	2.25745	0.205189	11.0018	3.74506e-28	2.772e-26
hypo__4700	179.101	3.34429	0.304714	10.9752	5.03119e-28	3.65976e-26
xdhA_2__824	460.143	1.51022	0.13916	10.8524	1.94312e-27	1.3895e-25
hypo__4353	90.064	-3.36635	0.310978	-10.825	2.62037e-27	1.84256e-25
sbmC_1__1693	76.7946	-3.10243	0.287325	-10.7976	3.53234e-27	2.44311e-25
dcuA__2066	441.977	1.78118	0.168936	10.5435	5.44362e-26	3.70429e-24
hypo__4420	165.469	3.46404	0.328788	10.5358	5.90743e-26	3.95611e-24
hypo__3871	31.1732	-5.65924	0.538155	-10.516	7.28978e-26	4.80556e-24
dld__51	367.824	1.65998	0.157965	10.5086	7.88869e-26	5.12037e-24
ghrB__1607	44.9804	-4.20064	0.399968	-10.5024	8.41936e-26	5.38201e-24
acrB_2__2340	398.095	1.91325	0.18227	10.4968	8.93561e-26	5.62677e-24
lpxC__995	1227.91	1.06632	0.103239	10.3287	5.22408e-25	3.24124e-23
grcA__2317	916.633	-1.39017	0.134934	-10.3026	6.85666e-25	4.1925e-23
rplP__3420	541.601	1.59572	0.155056	10.2913	7.71634e-25	4.65075e-23
aidB__1156	100.187	4.40365	0.430138	10.2378	1.3432e-24	7.98161e-23
rplO__3408	409.696	1.90278	0.187571	10.1443	3.51192e-24	2.05789e-22
nsrR__2912	165.708	-2.06355	0.204321	-10.0995	5.55027e-24	3.20775e-22
cof__602	286.91	2.08549	0.207006	10.0745	7.15927e-24	4.08175e-22
glgC__490	211.631	2.32527	0.231486	10.045	9.66719e-24	5.43812e-22
rplV__3422	981.566	1.18305	0.120221	9.84062	7.52472e-23	4.17721e-21
napA__75	125.389	2.99971	0.305079	9.83257	8.15104e-23	4.46613e-21
mgtA__1132	52.8419	-3.89089	0.399921	-9.72915	2.2647e-22	1.22497e-20
rplQ__3402	475.073	1.45785	0.150608	9.67977	3.6755e-22	1.9629e-20
rpsJ__3428	393.411	2.07336	0.214956	9.6455	5.13604e-22	2.70862e-20
cfa__161	212.583	2.31378	0.240841	9.60712	7.46072e-22	3.88602e-20
rpsM__3405	599.659	1.27331	0.132708	9.59483	8.40538e-22	4.32467e-20
uvrC__2729	243.322	3.07535	0.323925	9.49402	2.22285e-21	1.12991e-19
hypo__3728	114.588	-2.26311	0.238925	-9.47206	2.74384e-21	1.37812e-19
fusA__2167	2218.16	0.984024	0.10444	9.42195	4.42797e-21	2.19784e-19
nasD__466	126.71	3.27132	0.348229	9.39416	5.76753e-21	2.82944e-19
livJ__2214	56.8645	-3.38637	0.362317	-9.34643	9.06583e-21	4.39641e-19
nrfA__352	102.765	3.73836	0.400821	9.32676	1.09156e-20	5.23327e-19
cadB__2062	144.989	2.94385	0.316463	9.30235	1.37376e-20	6.51222e-19
ygfA__837	148.534	-2.00945	0.216219	-9.29361	1.49143e-20	6.99151e-19
sbcC__2371	52.8232	-3.18255	0.342714	-9.28629	1.59762e-20	7.40699e-19
mlc_1__2303	30.5432	-4.31303	0.467425	-9.22722	2.77753e-20	1.27374e-18
nuoL__112	225.486	1.9438	0.211425	9.19381	3.79166e-20	1.72011e-18
yqjI__3231	40.9438	-3.92616	0.427676	-9.18021	4.30235e-20	1.93102e-18
rpsE__3410	437.136	1.71349	0.187109	9.15772	5.3007e-20	2.35407e-18
recA__2501	1387.5	-0.882584	0.0966288	-9.13375	6.61659e-20	2.90785e-18
glgX__491	169.197	2.52373	0.276538	9.12615	7.098e-20	3.08726e-18
axeA1_1__1591	117.078	-2.32295	0.255186	-9.10296	8.79011e-20	3.78423e-18
hyaB__398	90.1231	4.72129	0.518719	9.10183	8.88243e-20	3.78535e-18
dgcZ_2__1351	54.8317	-3.56797	0.394985	-9.03318	1.66751e-19	7.03523e-18
glgA__489	129.942	3.01	0.333771	9.01816	1.91274e-19	7.98996e-18
frdD__3518	249.274	2.02774	0.225237	9.00267	2.20293e-19	9.11193e-18
ygfK__2559	322.97	1.43874	0.160535	8.96214	3.18451e-19	1.30441e-17
rplD__3426	551.367	1.34157	0.149902	8.94965	3.56599e-19	1.44663e-17
speA__853	127.308	2.56654	0.287929	8.9138	4.93125e-19	1.98142e-17
kefC_2__2678	333.088	4.74754	0.533991	8.89069	6.07312e-19	2.41722e-17
atpA__317	273.063	1.73964	0.196219	8.86585	7.59218e-19	2.99359e-17
hypo__4501	103.988	-2.19227	0.250506	-8.75138	2.10767e-18	8.23356e-17
icd_1__456	518.04	-1.31082	0.151946	-8.62689	6.30403e-18	2.42407e-16
pspE__1180	74.2168	-3.11196	0.360739	-8.6266	6.32017e-18	2.42407e-16
accC__1324	167.009	2.09198	0.242704	8.61944	6.72802e-18	2.55725e-16
mdtJ__3112	23.7191	-5.33024	0.625643	-8.51962	1.60075e-17	6.02995e-16
rpsN__3414	277.25	1.60681	0.189705	8.47007	2.45245e-17	9.15654e-16
bamC__2277	188.809	1.84872	0.219829	8.40982	4.10625e-17	1.51967e-15
marA__3129	32.0974	-4.68253	0.564172	-8.29983	1.0426e-16	3.825e-15
ihfA__1852	373.251	1.40388	0.169516	8.28165	1.21476e-16	4.41818e-15
rpsQ__3418	289.111	1.56386	0.19089	8.1925	2.55864e-16	9.22639e-15
fabR__2868	123.683	-1.87807	0.229498	-8.18336	2.76029e-16	9.78626e-15
hypo__3795	79.3708	3.18867	0.38965	8.18343	2.75886e-16	9.78626e-15
manY__1882	191.436	1.98393	0.243726	8.14001	3.95258e-16	1.38966e-14
rpsG__2168	434.793	1.46201	0.18038	8.10517	5.26705e-16	1.8365e-14
manZ_1__1883	225.81	1.85929	0.229443	8.10348	5.34111e-16	1.84706e-14
fnr__2959	111.718	-2.15649	0.266839	-8.08159	6.39272e-16	2.19275e-14
sbp__2850	39.5229	-3.97109	0.491865	-8.07353	6.82958e-16	2.32371e-14
atpD__316	517.376	1.27959	0.158777	8.05905	7.68886e-16	2.59514e-14
fabF__433	299.974	1.73687	0.216608	8.0185	1.07044e-15	3.58429e-14
csiD__2481	65.2908	-2.38983	0.298874	-7.99611	1.28408e-15	4.26578e-14
rbsB_1__1991	98.7484	-1.94531	0.24353	-7.98799	1.37159e-15	4.52089e-14
pnp__1507	925.069	0.877894	0.110089	7.97438	1.53153e-15	5.00893e-14
hdeD__2246	103.441	5.05529	0.635476	7.95513	1.7895e-15	5.80762e-14
hypo__3998	241.095	1.37949	0.174603	7.90073	2.77284e-15	8.93024e-14
nanT_1__3059	56.5498	-2.61411	0.331006	-7.89745	2.84662e-15	9.02998e-14
ccdA_2__3577	34.9342	-3.407	0.431386	-7.89781	2.83849e-15	9.02998e-14
srkA__1071	143.489	-1.8236	0.233387	-7.81365	5.55553e-15	1.74916e-13
cspG__2093	120.668	-1.79148	0.229466	-7.80719	5.84766e-15	1.8275e-13
nuoG__117	355.12	1.23902	0.15894	7.79551	6.41479e-15	1.99e-13
hypo__3816	161.759	2.0806	0.267966	7.76444	8.20038e-15	2.52536e-13
rpmE__2858	339.469	-1.33551	0.172067	-7.76159	8.38702e-15	2.56412e-13
hns__3157	160.424	-1.56454	0.201619	-7.75986	8.50213e-15	2.58061e-13
hycE__2509	70.376	4.72237	0.609968	7.74199	9.78743e-15	2.94951e-13
mraY__989	101.014	2.83671	0.366919	7.73116	1.06569e-14	3.18876e-13
nuoM__111	156.906	2.0225	0.261995	7.71959	1.16701e-14	3.46735e-13
ftsZ_1__2696	315.031	1.32595	0.172178	7.70104	1.34959e-14	3.98177e-13
ndh__442	68.6262	-2.39296	0.314396	-7.61129	2.71381e-14	7.93603e-13
hypo__4441	88.1365	2.53874	0.333578	7.61064	2.72748e-14	7.93603e-13
glsA1__588	54.0768	3.89979	0.514769	7.57582	3.56875e-14	1.03127e-12
bamA__3007	385.904	1.27846	0.168915	7.56867	3.77074e-14	1.08223e-12
hypo__4298	21.1283	-4.10115	0.544979	-7.52534	5.25836e-14	1.49899e-12
ynfM__3115	70.3083	4.844	0.647919	7.47624	7.64804e-14	2.16558e-12
rplF__3412	530.389	1.17872	0.157807	7.4694	8.05633e-14	2.26598e-12
yohK_1__1732	49.6576	4.48422	0.601498	7.45509	8.98062e-14	2.50922e-12
tig__608	188.743	-1.44641	0.194508	-7.43623	1.03597e-13	2.87549e-12
ftsA_2__2695	132.492	1.83667	0.247131	7.43195	1.07006e-13	2.95071e-12
lpxD_1__1263	194.322	1.90625	0.256569	7.42978	1.08778e-13	2.9801e-12
appC__400	60.3467	5.20159	0.70208	7.40882	1.27426e-13	3.46845e-12
asd__493	102.414	2.36151	0.319272	7.39653	1.3979e-13	3.78061e-12
hyaA__397	60.1989	4.40702	0.59657	7.38726	1.49887e-13	4.02786e-12
ribB__1406	158.944	1.68493	0.228352	7.37865	1.59905e-13	4.26988e-12
narG__1368	100.874	2.65116	0.359989	7.36455	1.77745e-13	4.71638e-12
hfq__2916	187.794	-1.3591	0.184993	-7.34676	2.03065e-13	5.35458e-12
dkgA_1__1051	114.735	1.95018	0.266309	7.32298	2.42529e-13	6.35547e-12
zntA__504	81.0859	-2.04094	0.278894	-7.31796	2.51768e-13	6.55684e-12
hypo__4226	223.177	1.38613	0.189849	7.30118	2.85253e-13	7.38332e-12
hyaD__399	54.1556	3.74201	0.513446	7.28804	3.14494e-13	8.09056e-12
cirA_2__3293	115.506	-1.85722	0.256491	-7.24085	4.45868e-13	1.14007e-11
nanS_3__1590	48.8599	-2.59924	0.359656	-7.22702	4.93696e-13	1.25476e-11
recN__2476	1081.83	0.823572	0.114998	7.16159	7.9744e-13	2.01461e-11
hypo__4496	57.8842	-2.53354	0.354551	-7.14579	8.94813e-13	2.24715e-11
scrY_1__2533	538.891	5.97054	0.836566	7.13696	9.54145e-13	2.38197e-11
xdhA_1__812	152.355	1.95175	0.273786	7.12874	1.0129e-12	2.51377e-11
groS__2068	168.48	-1.42991	0.200653	-7.12629	1.03112e-12	2.54402e-11
deoR_2__3556	23.1196	-3.80068	0.534549	-7.11006	1.15991e-12	2.84514e-11
rplR__3411	384.721	1.30605	0.183718	7.109	1.16884e-12	2.85048e-11
ybaT__2325	69.5677	4.9331	0.696699	7.08067	1.43462e-12	3.47854e-11
bcsB__3442	75.6999	2.69674	0.384094	7.02105	2.20208e-12	5.30891e-11
hypo__4418	120.629	1.89975	0.272187	6.97957	2.9608e-12	7.0975e-11
maeB__533	180.374	1.54014	0.220995	6.96913	3.18915e-12	7.60172e-11
aphA__347	81.4695	-2.26551	0.325336	-6.96361	3.31671e-12	7.86136e-11
skp__3006	262.877	1.23293	0.177651	6.94016	3.91661e-12	9.23138e-11
cbpA__2101	66.4167	3.16908	0.456863	6.93661	4.01607e-12	9.41321e-11
ddlB__994	96.6426	2.13151	0.307624	6.92895	4.2398e-12	9.88272e-11
kbaZ__3339	14.635	-5.62741	0.816477	-6.89231	5.48954e-12	1.27255e-10
hypo__4217	13.6114	-5.51295	0.801731	-6.87631	6.14231e-12	1.41609e-10
raiA__2467	535.741	-1.15022	0.167455	-6.86882	6.47365e-12	1.48437e-10
rseB__2312	212.322	1.51497	0.221082	6.85254	7.25487e-12	1.6545e-10
rhmR_2__2873	77.0092	-1.93844	0.283832	-6.82955	8.51834e-12	1.9322e-10
napH__1764	49.4094	3.42726	0.50481	6.7892	1.12756e-11	2.54395e-10
hypo__4133	21.8327	-8.50332	1.25961	-6.75077	1.4706e-11	3.30024e-10
sopB__3573	56.9742	-2.42624	0.361321	-6.71493	1.88156e-11	4.20015e-10
rtcB__1399	22.5245	-4.12857	0.614909	-6.71412	1.89203e-11	4.2013e-10
glgB__492	127.454	1.67651	0.249958	6.70717	1.9843e-11	4.38311e-10
rpmG__1929	44.1806	-2.49264	0.372144	-6.69806	2.11199e-11	4.64087e-10
aspC__1465	191.316	1.5157	0.2265	6.69184	2.20383e-11	4.81759e-10
hdeB__2244	84.2981	4.3299	0.648747	6.67426	2.48486e-11	5.40393e-10
sucA_2__925	439.065	0.999428	0.149898	6.6674	2.6038e-11	5.63355e-10
alaS__737	359.238	-1.09366	0.164139	-6.66302	2.68256e-11	5.77434e-10
sucB_2__926	280.121	1.1149	0.167358	6.66178	2.70537e-11	5.79389e-10
rpsB__3010	474.576	1.00581	0.152806	6.58227	4.63333e-11	9.87274e-10
rplS__2470	272.185	1.38012	0.21019	6.56609	5.16542e-11	1.09512e-09
ghxQ__2561	55.1264	2.94466	0.449841	6.54601	5.90961e-11	1.24663e-09
nuoC__120	273.095	1.31389	0.20108	6.53419	6.39546e-11	1.34241e-09
lysA__807	35.9087	-2.7361	0.422476	-6.47635	9.39695e-11	1.95753e-09
lptD__2682	145.28	1.71144	0.264275	6.476	9.4188e-11	1.95753e-09
dsbA__2824	64.4715	-2.00044	0.309281	-6.46801	9.92994e-11	2.05365e-09
sgrR_1__2350	556.212	5.10057	0.79491	6.41653	1.39411e-10	2.86916e-09
rpoB__1569	1316.48	0.615341	0.096193	6.39694	1.58519e-10	3.24656e-09
dmsC_1__2395	57.6269	3.02754	0.473754	6.39053	1.65317e-10	3.36943e-09
kdpE__2631	20.1939	-3.99536	0.625903	-6.38335	1.73251e-10	3.51417e-09
ybhL_2__2452	90.0222	2.43645	0.383483	6.35346	2.10525e-10	4.24978e-09
dapA_1__542	119.938	1.67077	0.2634	6.34312	2.25164e-10	4.52365e-09
arcC1_2__819	76.4841	2.14629	0.338888	6.33334	2.39917e-10	4.79721e-09
lepA__576	214.723	1.4343	0.226709	6.32664	2.50563e-10	4.98644e-09
murD__990	130.538	1.50667	0.238459	6.31834	2.64389e-10	5.23688e-09
feoB__2196	153.06	1.68263	0.266747	6.30796	2.82734e-10	5.57409e-09
hypo__4489	89.4875	-1.69729	0.269512	-6.29761	3.02263e-10	5.93139e-09
hypo__3815	43.2933	5.61449	0.891677	6.29655	3.04344e-10	5.94458e-09
xerC_1__2013	131.563	-1.41563	0.225267	-6.28425	3.2945e-10	6.40529e-09
acpP_1__2149	265.422	-1.11825	0.178193	-6.27551	3.4848e-10	6.74421e-09
hyfB__748	41.7203	4.56617	0.727927	6.27284	3.54515e-10	6.82968e-09
yneM__3127	12.2092	-6.73512	1.07543	-6.26271	3.78346e-10	7.25564e-09
rseA__2313	258.77	1.14836	0.18356	6.25607	3.9479e-10	7.53673e-09
tetR__3593	285.957	1.12227	0.179448	6.254	4.0006e-10	7.60293e-09
ibpB__1954	308.113	-1.06686	0.170728	-6.2489	4.13347e-10	7.82022e-09
atpB__1983	154.71	1.57879	0.252984	6.24067	4.35693e-10	8.20619e-09
rplJ__3468	319.354	1.08658	0.174317	6.23336	4.56538e-10	8.5606e-09
arcB__1311	139.023	-1.25729	0.201735	-6.23237	4.59418e-10	8.57649e-09
frdA__1616	483.52	0.897416	0.144025	6.23097	4.63566e-10	8.6158e-09
bhsA_1__2154	33.9355	-3.01948	0.484894	-6.2271	4.75136e-10	8.79209e-09
dps__693	247.784	1.38834	0.223253	6.21871	5.01273e-10	9.23525e-09
rplW__3425	212.407	1.32649	0.214205	6.19261	5.91776e-10	1.08552e-08
yeeN__3289	26.8262	-3.02699	0.491585	-6.15762	7.38475e-10	1.34876e-08
wfgD_2__1066	64.212	2.32731	0.378622	6.14681	7.90579e-10	1.43703e-08
hupB__2351	118.772	-1.40159	0.228041	-6.1462	7.93617e-10	1.43703e-08
ybaL__2330	108.87	-1.52012	0.247557	-6.14049	8.22699e-10	1.48332e-08
argC__1114	41.6287	-2.56272	0.4177	-6.13532	8.49891e-10	1.52582e-08
arcA__2660	192.719	1.29844	0.212196	6.11903	9.41442e-10	1.68303e-08
ldhA__1195	98.8685	-1.54201	0.252264	-6.11268	9.79701e-10	1.74403e-08
trmJ__561	167.575	-1.25122	0.204913	-6.10609	1.02099e-09	1.8099e-08
pemI__3597	105.602	-1.56677	0.257642	-6.08118	1.19298e-09	2.10594e-08
pucA__820	98.2741	1.72471	0.284156	6.06961	1.28224e-09	2.25406e-08
appB__401	46.4567	3.41742	0.564444	6.05449	1.40866e-09	2.46603e-08
nudE__475	53.6768	-1.93509	0.319751	-6.05188	1.43162e-09	2.49587e-08
wzzB__1699	113.693	-1.5069	0.249763	-6.03331	1.60634e-09	2.78895e-08
hypo__4047	27.4847	-2.86504	0.475043	-6.03112	1.6283e-09	2.81549e-08
preT__56	43.4721	3.16227	0.526012	6.01178	1.83494e-09	3.15223e-08
marR__3130	25.1728	-3.51292	0.584366	-6.01151	1.83799e-09	3.15223e-08
rpmC__3419	369.27	1.15113	0.192513	5.97949	2.23839e-09	3.8234e-08
cydA__930	377.532	0.88037	0.147524	5.96762	2.40734e-09	4.09538e-08
gpsA__267	99.7417	1.95406	0.328335	5.95141	2.6584e-09	4.50433e-08
nuoN__110	94.8411	1.88394	0.317555	5.93264	2.98101e-09	5.03075e-08
cysA_2__713	35.4406	-2.52707	0.427222	-5.91512	3.31629e-09	5.57428e-08
malE__1999	101.605	6.86598	1.16288	5.90427	3.54211e-09	5.93022e-08
hyaC__2089	38.0705	3.84376	0.651535	5.89954	3.64507e-09	6.07848e-08
lamB__2000	184.382	8.54724	1.45223	5.8856	3.96606e-09	6.58773e-08
bcsC__3443	44.0118	2.91974	0.497685	5.86664	4.44714e-09	7.35784e-08
deoA__936	90.0729	1.94679	0.332551	5.85412	4.79543e-09	7.90309e-08
hslV__1100	179.928	1.15008	0.197828	5.81352	6.1171e-09	1.00031e-07
rpmJ__3406	58.9651	2.37491	0.408474	5.8141	6.09598e-09	1.00031e-07
ynhF__1826	22.5483	-3.30332	0.569092	-5.80454	6.45446e-09	1.0514e-07
gldA__1105	100.836	1.68572	0.292459	5.76394	8.21721e-09	1.3334e-07
chpB__1141	78.3118	2.60939	0.452801	5.76278	8.27408e-09	1.33748e-07
ftsW__991	69.2898	2.37457	0.41227	5.75976	8.42341e-09	1.35643e-07
brnQ__2368	65.1944	2.81478	0.488825	5.75825	8.49899e-09	1.36339e-07
gcvT__833	135.514	1.56819	0.272436	5.75615	8.60527e-09	1.37521e-07
yadH__3034	69.9085	2.435	0.423965	5.74341	9.27913e-09	1.47731e-07
nanC_1__3280	14.7227	-4.28712	0.747603	-5.73449	9.78045e-09	1.55127e-07
yvgN_2__1556	72.2399	1.95085	0.340595	5.72775	1.01769e-08	1.6021e-07
mdtI__3113	27.3974	-2.8817	0.503072	-5.7282	1.01499e-08	1.6021e-07
hypo__3781	45.179	-2.23084	0.389654	-5.72517	1.03331e-08	1.62065e-07
nuoH__116	80.5718	2.10116	0.367547	5.71672	1.08603e-08	1.69702e-07
rplB__3424	576.548	0.857071	0.150706	5.68704	1.29257e-08	2.0123e-07
sorC_1__3486	67.1242	-1.69518	0.298277	-5.68323	1.32176e-08	2.04268e-07
hypo__4129	22.1581	-3.26324	0.57415	-5.68359	1.31896e-08	2.04268e-07
slyA__1820	42.7342	-2.39411	0.421643	-5.67804	1.36243e-08	2.09785e-07
leuS__895	203.928	1.09275	0.192565	5.6747	1.38929e-08	2.13143e-07
rimM__2471	268.268	1.23779	0.219142	5.64835	1.61996e-08	2.47632e-07
tktA_1__850	150.907	1.3569	0.240428	5.64369	1.66441e-08	2.53506e-07
frdB__1615	212.673	1.11856	0.198529	5.63421	1.75859e-08	2.66889e-07
rop_1__3559	24.4583	-2.84525	0.506129	-5.62159	1.89203e-08	2.8611e-07
hypo__4645	35.2179	-2.40577	0.428218	-5.61809	1.93076e-08	2.90924e-07
hypo__4020	54.0955	-1.87874	0.334874	-5.61027	2.02006e-08	3.03296e-07
acnB__1291	310.969	0.953947	0.170082	5.60876	2.03785e-08	3.04883e-07
rplM__3064	112.05	1.91881	0.342185	5.60753	2.05236e-08	3.05969e-07
argG__1295	66.0584	-1.87059	0.334094	-5.59898	2.15612e-08	3.20306e-07
ndhC__122	74.4812	2.16071	0.386934	5.58419	2.34792e-08	3.47574e-07
psuG__64	26.6925	-2.92292	0.527931	-5.53657	3.08458e-08	4.55029e-07
hypo__4498	61.8743	-2.05889	0.374396	-5.49924	3.81435e-08	5.60723e-07
hypo__4749	29.4122	-2.36295	0.430164	-5.49314	3.9485e-08	5.78427e-07
hypo__4588	60.6783	-1.83071	0.333564	-5.48833	4.05752e-08	5.92341e-07
rplC__3427	470.544	0.91342	0.166844	5.47469	4.38275e-08	6.37615e-07
hypo__4151	36.2691	-2.60908	0.477501	-5.46403	4.65452e-08	6.74826e-07
mppA__2956	11.9053	-8.63981	1.58312	-5.45744	4.83049e-08	6.9794e-07
sucC_2__927	141.441	1.22618	0.22491	5.45186	4.98462e-08	7.17752e-07
csdA__793	55.4404	-1.74699	0.322062	-5.42438	5.8157e-08	8.34573e-07
hypo__4336	100.91	1.57856	0.291195	5.42096	5.92794e-08	8.47795e-07
opgE__692	49.4606	-1.8952	0.349931	-5.41594	6.09692e-08	8.69017e-07
hypo__3784	88.1759	-1.50849	0.278911	-5.4085	6.35542e-08	9.02812e-07
hypo__4577	47.7036	-1.82795	0.339279	-5.38776	7.13432e-08	1.01006e-06
gltS__1934	47.5539	2.64115	0.492048	5.36766	7.97663e-08	1.12553e-06
msrA__1142	52.2002	3.1906	0.59473	5.36479	8.1043e-08	1.13973e-06
cspC__1885	96.919	1.68776	0.314886	5.35989	8.32717e-08	1.16719e-06
secA_2__2727	58.8683	-1.76143	0.329778	-5.34127	9.22955e-08	1.28939e-06
aspA__382	1731.94	0.512791	0.0960467	5.33897	9.3475e-08	1.30155e-06
hypo__3826	106.131	-2.13495	0.400186	-5.33489	9.56015e-08	1.32679e-06
atpC__1978	71.4768	1.98781	0.372701	5.33353	9.63219e-08	1.3324e-06
dtpB__2236	76.9666	1.83476	0.344328	5.32853	9.90105e-08	1.36512e-06
nrfB__2025	31.413	4.91815	0.923202	5.32727	9.96979e-08	1.37012e-06
mntS__2433	65.7558	-1.73336	0.325655	-5.32268	1.0225e-07	1.40063e-06
ygdR_2__2550	16.6099	-8.30696	1.56178	-5.31892	1.04385e-07	1.42524e-06
bla__1673	962.596	-0.545149	0.102787	-5.30367	1.13496e-07	1.54464e-06
atpG__1979	169.367	1.16428	0.219808	5.2968	1.17848e-07	1.59871e-06
rnr__1159	611.905	-0.774485	0.146293	-5.29405	1.19634e-07	1.61774e-06
fruA_1__1741	50.9265	2.24101	0.423675	5.28947	1.22673e-07	1.65354e-06
ybbN__2320	137.575	-1.23303	0.233278	-5.28564	1.25268e-07	1.68314e-06
sthA__1117	168.294	-1.05569	0.199983	-5.27891	1.29953e-07	1.7381e-06
hypo__4271	98.3928	1.87207	0.354653	5.27859	1.30182e-07	1.7381e-06
ispG__555	98.8202	1.50599	0.285483	5.27523	1.32591e-07	1.75912e-06
hemL__1274	60.2042	1.86033	0.35263	5.27559	1.32332e-07	1.75912e-06
hdeA__2245	172.382	1.35801	0.257785	5.26798	1.3793e-07	1.82422e-06
mltD__1384	61.1574	-1.94854	0.370426	-5.26027	1.43841e-07	1.89645e-06
htpX__230	166.919	-1.23105	0.234105	-5.25855	1.45198e-07	1.90838e-06
hypo__3720	54.938	2.12927	0.405636	5.2492	1.52758e-07	2.00151e-06
atoB__84	35.4915	2.54637	0.486284	5.23638	1.63754e-07	2.13895e-06
zinT__3281	9.99515	-6.33008	1.21229	-5.2216	1.77383e-07	2.30981e-06
sppA_3__1535	105.082	-1.37849	0.26509	-5.20009	1.99194e-07	2.58584e-06
lacZ__645	80.3834	2.21431	0.428394	5.16886	2.35525e-07	3.0481e-06
ccmF_2__2027	41.1556	5.30782	1.02879	5.15928	2.479e-07	3.19844e-06
mdtM__3266	41.3524	2.77337	0.537689	5.15795	2.4967e-07	3.21146e-06
hypo__3668	145.371	5.94486	1.15716	5.13744	2.78499e-07	3.57139e-06
serS__659	228.271	0.955465	0.186163	5.13242	2.86041e-07	3.65699e-06
ydhX_2__2026	33.3058	3.37721	0.658334	5.12994	2.89837e-07	3.69433e-06
hypo__4354	46.4218	-2.00141	0.391302	-5.11474	3.14168e-07	3.99239e-06
yciK__1170	9.84097	-4.41001	0.863305	-5.10828	3.25102e-07	4.11893e-06
bhsA_4__3068	89.7452	-1.43546	0.28135	-5.10205	3.35994e-07	4.24419e-06
acnA__1173	97.902	1.42979	0.280996	5.0883	3.61291e-07	4.55011e-06
iolS_2__1557	51.6909	2.17969	0.428849	5.08264	3.72218e-07	4.67378e-06
epsE_2__2808	11.5595	-3.84511	0.758004	-5.07267	3.92274e-07	4.91099e-06
lpxP__1525	597.152	-0.640113	0.126215	-5.0716	3.94494e-07	4.92417e-06
pepD__1400	131.067	1.46095	0.288724	5.06001	4.19226e-07	5.21745e-06
hypo__4042	18.7787	-3.0763	0.608574	-5.05493	4.3054e-07	5.34249e-06
lexA__332	263.682	-0.880233	0.174373	-5.04798	4.46517e-07	5.5245e-06
ygiD__1037	92.245	1.47181	0.292062	5.03937	4.67067e-07	5.76186e-06
fbaA_3__841	383.528	0.833555	0.165747	5.02908	4.92833e-07	6.06199e-06
yqaB__736	38.318	-1.8575	0.369985	-5.02048	5.15432e-07	6.32154e-06
atoA__83	21.2261	3.7605	0.749206	5.01932	5.18555e-07	6.3414e-06
yqiJ__3222	10.6866	-6.95987	1.38697	-5.01805	5.2199e-07	6.36495e-06
nhaA__2667	66.229	2.05325	0.409899	5.00916	5.4668e-07	6.6468e-06
pta__127	367.73	0.829527	0.165837	5.00206	5.67219e-07	6.87672e-06
sapB_1__2243	31.3424	3.80726	0.763978	4.98347	6.24538e-07	7.54993e-06
fsaB__1106	73.5404	1.56606	0.3146	4.97792	6.4271e-07	7.74742e-06
hemA__1363	224.742	-0.819409	0.164829	-4.97127	6.65149e-07	7.99505e-06
ynfE__1345	18.184	-3.48459	0.703598	-4.95253	7.32557e-07	8.78028e-06
hypo__4766	6.0526	-8.51299	1.71965	-4.95041	7.40559e-07	8.85105e-06
hypo__4126	97.6673	-1.25595	0.253981	-4.94505	7.61256e-07	9.07271e-06
uacT__2562	46.7107	2.1537	0.435747	4.94253	7.71139e-07	9.16461e-06
gppA__1240	83.3023	1.66032	0.336361	4.93612	7.96915e-07	9.44434e-06
ylpA__3513	117.295	-1.21821	0.247693	-4.91822	8.73357e-07	1.03213e-05
hypo__3793	10.3776	-4.01708	0.816931	-4.91728	8.77529e-07	1.03416e-05
mdoB__1428	36.4857	-2.11067	0.430052	-4.90795	9.20334e-07	1.08158e-05
ygaP__2485	22.4478	-2.81766	0.574584	-4.90383	9.39874e-07	1.10148e-05
ftsQ__2694	68.9447	1.81803	0.370967	4.9008	9.54473e-07	1.11549e-05
appA_2__2092	23.8659	3.89818	0.795818	4.89833	9.66558e-07	1.12649e-05
uxaB__1355	75.8386	-1.34141	0.274761	-4.88212	1.04951e-06	1.2198e-05
mntB_2__3391	52.9185	-2.1876	0.449272	-4.8692	1.12051e-06	1.29874e-05
ppnN__784	69.0707	1.63262	0.336637	4.8498	1.23585e-06	1.42851e-05
yncE_2__3592	38.1138	-1.91516	0.395858	-4.83799	1.31158e-06	1.51191e-05
dctA__3444	235.668	0.906647	0.187469	4.83625	1.32309e-06	1.52101e-05
rpsS__3423	101.824	1.54398	0.319335	4.83498	1.33162e-06	1.52665e-05
dsdA__1520	35.6694	-1.96864	0.407596	-4.82988	1.36612e-06	1.56197e-05
dmsA__658	98.2772	1.35316	0.280574	4.82283	1.41536e-06	1.61389e-05
cdd__55	33.6927	2.70518	0.561336	4.81919	1.44146e-06	1.63922e-05
hybB__2791	182.402	0.977051	0.203073	4.81133	1.49931e-06	1.70042e-05
por_1__67	103.861	1.27421	0.265699	4.79568	1.62124e-06	1.83378e-05
rpsL__2169	71.4443	1.78952	0.373326	4.79344	1.63943e-06	1.8494e-05
ychF__3144	104.034	-1.3009	0.271675	-4.78843	1.68091e-06	1.89114e-05
menD__107	29.8398	2.7714	0.579158	4.78523	1.70794e-06	1.90629e-05
ubiD__1200	204.586	0.982916	0.205406	4.78523	1.70792e-06	1.90629e-05
gltD_3__1314	31.1947	2.48965	0.520241	4.78558	1.70498e-06	1.90629e-05
wbbL__13	33.3618	2.68582	0.562445	4.77525	1.7948e-06	1.9927e-05
ibpA__1955	654.406	-0.646313	0.135335	-4.77565	1.79128e-06	1.9927e-05
allR__3498	114.032	1.307	0.273746	4.77448	1.80169e-06	1.9951e-05
hypo__3860	25.2976	-2.69727	0.565526	-4.76949	1.84695e-06	2.03986e-05
infC__1855	496.889	-0.647836	0.135934	-4.76581	1.88096e-06	2.072e-05
hypo__4102	6.34758	-7.23209	1.52173	-4.75255	2.00863e-06	2.20688e-05
cyoC__2356	48.1241	2.29097	0.482213	4.75095	2.0246e-06	2.21865e-05
hypo__4144	94.8625	1.37781	0.291094	4.73323	2.20977e-06	2.41529e-05
nusG__3471	129.272	1.28243	0.271028	4.73173	2.22609e-06	2.42684e-05
mdtF__2249	44.602	2.09819	0.44359	4.73002	2.24493e-06	2.44107e-05
fucO__787	118.506	1.25353	0.265884	4.71459	2.42201e-06	2.62686e-05
surE__757	38.2576	2.91111	0.624309	4.66293	3.11745e-06	3.37245e-05
dpiA__2604	8.18329	-4.36358	0.936827	-4.65783	3.19562e-06	3.44817e-05
atoE__1774	17.7818	4.52418	0.971497	4.65691	3.20991e-06	3.45475e-05
hypo__4481	7.83325	-5.5315	1.18954	-4.65013	3.31729e-06	3.56124e-05
yjfC__1157	19.6106	-2.48388	0.534217	-4.64957	3.32632e-06	3.56187e-05
ftsA_1__2267	30.1828	-2.01182	0.432756	-4.64886	3.33774e-06	3.56504e-05
yddM__3329	8.32342	-4.78561	1.03041	-4.64438	3.41099e-06	3.63408e-05
chaC__1366	26.5304	-2.26141	0.487386	-4.63988	3.48614e-06	3.70479e-05
hypo__4027	29.9806	4.16459	0.898048	4.63738	3.52849e-06	3.74037e-05
hokC_2__3171	1170.75	0.50459	0.108978	4.6302	3.65311e-06	3.86277e-05
focA__3525	50.5913	2.13569	0.462608	4.61662	3.90039e-06	4.11394e-05
metH__1584	70.8351	1.47457	0.319864	4.60999	4.02692e-06	4.22626e-05
yccJ__2102	43.5093	2.22478	0.482556	4.61041	4.01868e-06	4.22626e-05
fdhE__2837	90.5819	-1.2679	0.275443	-4.60313	4.16187e-06	4.35705e-05
murC__993	89.4157	1.44307	0.313754	4.59935	4.23811e-06	4.42589e-05
narH__1369	30.3826	2.72613	0.593607	4.59249	4.37981e-06	4.56258e-05
hypo__4716	13.2325	-3.25089	0.708753	-4.58677	4.50164e-06	4.67793e-05
murG__992	66.8648	1.48413	0.32473	4.57035	4.86916e-06	5.04742e-05
yedI__2756	45.9137	2.19142	0.480336	4.56227	5.06045e-06	5.23286e-05
rplY__1751	70.7521	-1.36179	0.298623	-4.56023	5.10976e-06	5.27092e-05
hycG__2508	19.6885	4.93463	1.08243	4.55883	5.14397e-06	5.29327e-05
lepB__575	53.5182	1.89478	0.416509	4.54919	5.38518e-06	5.51458e-05
tsaB__1881	63.3998	-1.53186	0.336705	-4.54956	5.3759e-06	5.51458e-05
accA__1257	97.2595	1.37456	0.302255	4.54769	5.4239e-06	5.54078e-05
hyaE__2090	22.6137	6.82195	1.50033	4.54698	5.44218e-06	5.54603e-05
yeeA__1692	43.3161	-1.74034	0.38355	-4.53744	5.69421e-06	5.78889e-05
nlpD_1__2523	79.7796	1.63674	0.361064	4.5331	5.81254e-06	5.89498e-05
rpsD__3403	970.535	0.550611	0.121642	4.52648	5.99747e-06	6.06794e-05
hypo__3931	12.053	-3.79037	0.837919	-4.52356	6.0809e-06	6.13763e-05
argB__1115	51.4636	-1.61877	0.358554	-4.51472	6.34019e-06	6.38407e-05
ptsG_1__2150	54.9513	1.94652	0.432227	4.50347	6.68519e-06	6.71543e-05
proS_2__1252	102.653	1.84859	0.41061	4.50205	6.73023e-06	6.74462e-05
rpsR__2905	50.389	2.60148	0.578134	4.49978	6.80227e-06	6.80066e-05
fabG_2__432	145.508	1.11949	0.248827	4.49907	6.82515e-06	6.8074e-05
hypo__3730	15.1675	-3.43837	0.764707	-4.49633	6.91367e-06	6.87943e-05
eno__774	611.583	0.571853	0.127479	4.48588	7.26151e-06	7.20855e-05
hycI__746	26.9689	3.20443	0.715428	4.47904	7.49783e-06	7.42567e-05
zntR__3401	26.2273	-2.08375	0.466117	-4.47045	7.80563e-06	7.7124e-05
fieF__2849	81.7812	-1.35248	0.302604	-4.46949	7.84065e-06	7.71534e-05
frr__3008	271.081	1.01639	0.227413	4.46937	7.84518e-06	7.71534e-05
hypo__3969	28.3239	3.16946	0.71255	4.44806	8.66498e-06	8.50176e-05
epd__843	77.8131	1.56968	0.355034	4.42122	9.81463e-06	9.6074e-05
ssnA__822	199.075	0.874468	0.197816	4.42061	9.84209e-06	9.61199e-05
htpG__2331	395.967	-0.618499	0.139952	-4.41937	9.89873e-06	9.64498e-05
yhhW__496	49.2286	2.60728	0.590342	4.41655	1.00288e-05	9.74915e-05
ogt__1189	9.80989	-3.93325	0.891826	-4.41034	1.0321e-05	0.000100102
btsT__3262	123.668	1.13429	0.257727	4.40114	1.07685e-05	0.000104203
dgoK1_2__1204	7.75709	-4.64429	1.0571	-4.39342	1.1158e-05	0.000107725
glmS__315	233.097	0.80857	0.184379	4.38537	1.15789e-05	0.000111533
hypo__3865	50.1296	-1.49728	0.342309	-4.37407	1.21953e-05	0.000117203
hypo__4487	28.4779	-2.05988	0.471639	-4.3675	1.25677e-05	0.000120507
pchR__3285	6.52242	-7.50507	1.7196	-4.36443	1.27454e-05	0.000121934
typA__2830	454.609	0.685501	0.157224	4.36002	1.30048e-05	0.000124134
preA__57	28.1034	2.40564	0.551993	4.35811	1.31192e-05	0.000124944
hypo__3905	5.36063	-7.65427	1.75672	-4.35714	1.31772e-05	0.000125213
ubiH__835	88.9825	1.41873	0.326075	4.35092	1.35566e-05	0.000128528
damX__2186	196.881	0.87559	0.201823	4.3384	1.43525e-05	0.000135743
uspA__2235	193.159	0.98682	0.227485	4.33795	1.43819e-05	0.000135743
hypo__4526	20.1821	-2.30667	0.532686	-4.33026	1.48933e-05	0.000140256
trxA__2996	99.9307	-1.13513	0.262706	-4.32093	1.55376e-05	0.000145998
cho__191	115.346	-1.16063	0.268828	-4.31736	1.57909e-05	0.000148048
nqo9__747	17.9341	3.57624	0.830871	4.30421	1.67585e-05	0.000156771
acrA__2339	194.267	0.931638	0.216813	4.29697	1.73148e-05	0.000161618
bcsA__1546	164.347	2.81452	0.658441	4.27452	1.91554e-05	0.000178403
malT__2200	34.4168	2.64313	0.618601	4.27275	1.93075e-05	0.000179424
hypo__4301	13.4011	-3.44988	0.809432	-4.2621	2.02512e-05	0.000187779
pphB__751	8.08386	-3.86327	0.90847	-4.2525	2.11401e-05	0.000195593
hypo__4119	173.467	6.19386	1.45746	4.24976	2.14e-05	0.000197563
cvpA__1794	73.3199	-1.16112	0.273434	-4.24641	2.17221e-05	0.0002001
argI__1129	10.8334	-3.89447	0.919757	-4.23424	2.29328e-05	0.000210792
rlmC__671	18.807	3.27092	0.772677	4.23323	2.30359e-05	0.000211279
zipA__2254	37.9765	1.95985	0.463556	4.22786	2.35929e-05	0.000215919
pal__2650	175.372	0.905077	0.214621	4.2171	2.4746e-05	0.000225981
ybhS__2447	37.4963	3.75485	0.891866	4.21011	2.55247e-05	0.000232589
poxB__666	29.6995	2.53296	0.601817	4.20885	2.56674e-05	0.000233386
hypo__3979	9.32747	-4.88957	1.16348	-4.20255	2.63922e-05	0.00023946
hypo__3934	18.5493	-2.40527	0.572562	-4.2009	2.65861e-05	0.000240702
stpA__2486	10.116	-3.61072	0.860279	-4.19715	2.70294e-05	0.00024419
lhgO__728	17.1417	-2.55548	0.6094	-4.19344	2.74761e-05	0.000247556
hypo__4089	16.3828	-2.58788	0.617179	-4.19308	2.75193e-05	0.000247556
dnaK_2__2664	2032.3	0.393329	0.0938354	4.19169	2.7689e-05	0.000248553
sdhB__924	117.592	1.10241	0.26319	4.18865	2.80621e-05	0.000250834
hypo__4275	22.6486	-2.02928	0.484456	-4.18877	2.80465e-05	0.000250834
rne__427	207.625	0.753946	0.180094	4.1864	2.83415e-05	0.000252796
bluF__3387	53.7215	-1.61435	0.385732	-4.18515	2.84975e-05	0.000253652
tfaE__3297	41.2992	1.90308	0.454929	4.18324	2.87388e-05	0.000255261
rhlB__1239	61.8768	1.51344	0.361929	4.18159	2.89476e-05	0.000256038
hypo__4451	11.6059	-2.98215	0.713132	-4.18176	2.89262e-05	0.000256038
hypo__3712	34.4294	2.30759	0.551933	4.18093	2.90321e-05	0.000256248
ptsI__520	189.665	1.02889	0.246215	4.17884	2.92999e-05	0.000258072
yjhB__2123	87.3353	1.42453	0.340967	4.17791	2.94196e-05	0.000258586
ompF_2__3306	10.2151	-3.37117	0.807045	-4.17718	2.95143e-05	0.000258879
recX__2500	50.9115	-1.55073	0.371374	-4.17565	2.97135e-05	0.000260086
sacA__1684	20.6671	6.29467	1.508	4.1742	2.99039e-05	0.00026121
hypo__4736	61.8209	-1.45523	0.348818	-4.17189	3.02083e-05	0.000263324
metK__854	46.2712	1.92466	0.462016	4.16578	3.10294e-05	0.000269924
cdaR__3012	35.9791	-1.91408	0.459573	-4.1649	3.11491e-05	0.000270407
grxA__2420	79.0398	-1.18307	0.284436	-4.15935	3.19155e-05	0.000276492
cdhB__823	139.055	0.979304	0.235513	4.15817	3.20802e-05	0.000277349
yrdA_2__3395	48.9703	1.65581	0.399219	4.14763	3.35929e-05	0.000289833
hypo__4615	52.8431	-1.3816	0.333383	-4.14419	3.41016e-05	0.000293622
uspG__2600	86.3087	1.21095	0.292241	4.14365	3.41815e-05	0.00029371
fdhF_2__354	62.7411	1.66542	0.40302	4.13236	3.59051e-05	0.000307894
hyfA_2__745	21.6723	3.85097	0.93256	4.12946	3.63623e-05	0.000311182
murF__988	91.2713	1.24321	0.301469	4.12385	3.72588e-05	0.000318029
hypo__3861	12.0639	-3.28348	0.796282	-4.12352	3.73132e-05	0.000318029
ulaR_1__2910	6.35177	-4.41118	1.07084	-4.11938	3.79895e-05	0.000323141
proY__2367	26.9913	3.2822	0.797099	4.11768	3.82707e-05	0.000324878
hypo__3800	8.20223	-4.55484	1.10687	-4.11508	3.87049e-05	0.000327904
lacC__66	31.7317	2.28438	0.556715	4.10332	4.07257e-05	0.000343838
cirA_3__3368	4.65766	-7.31095	1.78177	-4.10319	4.07487e-05	0.000343838
argS__1011	63.9443	1.54344	0.376711	4.09714	4.18283e-05	0.000352242
fadB__2972	6.9515	-6.09361	1.48758	-4.09632	4.19768e-05	0.000352789
oppF_2__3163	78.1095	1.20615	0.294584	4.09444	4.23192e-05	0.000354959
hypo__3635	52.2275	-1.40384	0.343015	-4.09266	4.26454e-05	0.000356279
hypo__4330	4.08811	-7.43981	1.81783	-4.09268	4.26419e-05	0.000356279
ynjE__199	14.7341	-2.84317	0.695104	-4.09028	4.30861e-05	0.000359249
hsdR_2__1405	52.5361	1.81958	0.445205	4.08706	4.36881e-05	0.00036355
cyoB__609	109.482	1.10172	0.270395	4.0745	4.61134e-05	0.000382977
purL__568	148.542	1.07135	0.263126	4.07163	4.66847e-05	0.00038696
ydjE_1__1871	6.73109	-4.47497	1.10117	-4.06383	4.82734e-05	0.000399344
hypo__4192	5.00326	-5.33851	1.31397	-4.06289	4.8468e-05	0.000400169
mobA_2__3598	62.8444	-1.35481	0.333627	-4.06085	4.88938e-05	0.000402897
gss__2795	101.72	1.06165	0.261569	4.05878	4.93289e-05	0.000405689
hypo__4028	65.4646	-1.37041	0.337728	-4.05773	4.95517e-05	0.000406729
hypo__4715	39.1609	-1.5635	0.386029	-4.0502	5.1173e-05	0.000419221
emrA__2496	7.98674	-4.02377	0.995507	-4.04194	5.30118e-05	0.000433444
ilvC__1243	40.7565	1.94427	0.481895	4.03463	5.4688e-05	0.000446284
ybdL__872	11.4477	-3.53	0.875228	-4.03323	5.50152e-05	0.000448087
asnS__383	91.3395	1.32642	0.329744	4.02256	5.75678e-05	0.000467974
yqjD__3246	81.8285	1.31968	0.328164	4.02141	5.78503e-05	0.000469366
clpS__2404	63.7395	1.33783	0.333857	4.00718	6.1447e-05	0.000497591
kduI__810	10.1515	-2.9684	0.740914	-4.00641	6.16498e-05	0.000498277
trmD__726	224.54	0.868277	0.216989	4.00147	6.29495e-05	0.000507809
nuoB__121	72.5435	1.29697	0.324512	3.99667	6.42402e-05	0.000510413
rpnA_3__1217	9.67826	-3.31883	0.830373	-3.99679	6.42066e-05	0.000510413
folP_2__1647	158.119	0.876942	0.219283	3.99913	6.35752e-05	0.000510413
murR__2307	4.05264	-7.3458	1.83742	-3.9979	6.39069e-05	0.000510413
corA__2987	38.5092	-1.78586	0.446793	-3.99706	6.41343e-05	0.000510413
dhaR__3369	20.6941	-2.11292	0.528643	-3.99687	6.41859e-05	0.000510413
tonB_2__3393	8.92263	-4.39349	1.09891	-3.99806	6.3865e-05	0.000510413
cspA__3501	2789.18	-0.410659	0.102749	-3.99674	6.42214e-05	0.000510413
hokA_2__3476	41.6134	1.79232	0.448883	3.99285	6.52832e-05	0.000517725
nanM_2__1592	12.1757	-2.77404	0.695462	-3.98877	6.64169e-05	0.000525728
galE__715	52.6122	-1.37581	0.345457	-3.98257	6.81753e-05	0.000538636
pykF__166	106.731	1.05944	0.26645	3.97613	7.00461e-05	0.000552382
dhaK__1519	22.0497	2.56483	0.645204	3.97523	7.0312e-05	0.000552801
glcC__2802	4.6975	-7.09577	1.78507	-3.97506	7.03613e-05	0.000552801
yehA__1717	3.69793	-7.55105	1.90016	-3.97391	7.07033e-05	0.000554456
gntR__2205	96.0589	-1.0858	0.273642	-3.96795	7.24947e-05	0.000567449
nupG__2588	29.6882	2.71867	0.685906	3.96362	7.38215e-05	0.000576764
yihG__1072	4.25161	-7.09504	1.79149	-3.96041	7.48226e-05	0.000583506
btuC__1851	23.3149	2.49631	0.630628	3.95845	7.54374e-05	0.000587058
hypo__4053	3.40506	-7.46663	1.88643	-3.95807	7.55564e-05	0.000587058
hypo__4484	86.1496	-1.30947	0.330911	-3.95718	7.58404e-05	0.000588182
nuoJ__114	54.4678	1.42729	0.360972	3.954	7.68547e-05	0.000593865
rbsD__321	17.2836	-2.55702	0.646643	-3.95431	7.67572e-05	0.000593865
ldrD_2__3612	68.5248	1.41784	0.359012	3.94928	7.83855e-05	0.000604585
hypo__4490	37.7789	-1.57532	0.399088	-3.94729	7.90403e-05	0.000608524
rseC__2311	50.8372	1.64919	0.41875	3.93837	8.20378e-05	0.000630451
hypo__4447	4.76409	-5.69797	1.44738	-3.93674	8.2596e-05	0.000633587
fkpA__458	138.436	-0.872976	0.221901	-3.93408	8.35171e-05	0.00063949
nemA__156	59.7745	-1.34226	0.341299	-3.93281	8.39573e-05	0.000641696
hypo__4095	4.84321	-6.12046	1.55729	-3.93019	8.48799e-05	0.000647574
znuA__1897	54.4616	-1.47349	0.375307	-3.92609	8.63387e-05	0.000657515
mnmA__453	75.4897	-1.18017	0.300642	-3.92551	8.65466e-05	0.00065791
hypo__3920	3.88834	-7.23882	1.84479	-3.92393	8.71174e-05	0.000661058
hypo__4569	7.3292	-4.1148	1.04911	-3.92218	8.77526e-05	0.000664682
uspF__2965	113.921	1.13871	0.290439	3.92064	8.83146e-05	0.000667741
rpmD__3409	159.242	1.00443	0.257547	3.89999	9.61981e-05	0.000726046
yliI__679	83.4726	1.19397	0.306393	3.89686	9.74489e-05	0.000734173
macB_1__663	61.245	1.5127	0.388736	3.89132	9.96993e-05	0.000749788
murE__987	108.17	1.03317	0.265783	3.88728	0.000101376	0.00076104
xerD_5__3562	179.812	0.911215	0.234864	3.87975	0.000104564	0.000783582
livH__2211	6.46443	-4.43742	1.14576	-3.87289	0.000107552	0.000804542
guaD__825	70.822	1.22877	0.317398	3.87137	0.000108225	0.000808142
hyfA_3__749	15.5781	5.8914	1.52417	3.86531	0.000110948	0.000825558
ybgD__2763	3.64376	-7.09051	1.83426	-3.8656	0.000110817	0.000825558
hypo__4585	38.0733	2.06426	0.534203	3.86419	0.000111459	0.0008279
srlE__740	16.5927	-3.29907	0.854395	-3.8613	0.000112786	0.00083552
uspE__2958	342.697	0.63855	0.165381	3.86109	0.000112881	0.00083552
hypo__3774	26.3485	3.6028	0.933226	3.86059	0.000113116	0.000835789
gcvH__2571	123.508	0.992158	0.257176	3.8579	0.000114366	0.000843546
rplT__1853	320.983	0.648348	0.168261	3.85322	0.000116576	0.000858349
ppiB__1653	47.658	-1.52195	0.395424	-3.84891	0.000118645	0.000871128
hypo__4253	6.8232	-5.41055	1.4058	-3.84875	0.000118724	0.000871128
hyuA__818	41.3096	1.63082	0.424399	3.84265	0.000121712	0.000889952
hypo__4307	3.29929	-7.53049	1.9595	-3.84307	0.000121506	0.000889952
hypo__4710	20.13	-2.53241	0.660492	-3.83413	0.000126009	0.000919776
hypo__3637	33.1336	1.90859	0.497907	3.83322	0.000126476	0.000921596
nanA_1__1317	38.2532	-1.74203	0.455254	-3.8265	0.00012998	0.000943868
hypo__4711	47.2472	-1.53523	0.401177	-3.82681	0.000129813	0.000943868
ugpQ__500	16.7746	3.63024	0.949059	3.82509	0.000130725	0.000947642
uspB__2234	13.4091	5.84468	1.53173	3.81574	0.000135776	0.000982573
hsdR_3__1431	43.5216	-1.35572	0.355877	-3.80952	0.000139237	0.00100589
ptsH__2256	68.5457	1.44418	0.379314	3.80736	0.000140458	0.00101125
hypo__4132	104.853	1.05085	0.275981	3.80768	0.000140277	0.00101125
infB__3351	1576.82	0.397143	0.104544	3.79879	0.000145402	0.00104506
yhfX__2185	15.5735	-2.27388	0.598728	-3.79785	0.000145956	0.00104726
pitA_1__2233	68.1136	1.42497	0.375977	3.79003	0.000150627	0.00107894
hypo__4760	3.02342	-7.55856	1.99503	-3.78869	0.000151446	0.00108297
entB__868	33.1184	-1.7401	0.459555	-3.7865	0.000152787	0.00109071
gltB__1313	53.8576	1.55663	0.412694	3.77187	0.00016203	0.00115473
hypo__4421	24.2189	3.18781	0.846227	3.76709	0.000165162	0.00117507
ileS__952	299.007	0.61678	0.164101	3.75854	0.000170908	0.00121391
melA__373	45.8785	3.06967	0.818773	3.74911	0.000177467	0.00125416
treF__1551	49.8682	1.60436	0.427921	3.74921	0.000177394	0.00125416
hypo__3906	2.9444	-7.19004	1.91755	-3.74959	0.000177122	0.00125416
sgrT__2689	28.0711	-1.79051	0.477757	-3.74775	0.000178428	0.00125884
prfB__2564	67.5945	-1.17866	0.314895	-3.74301	0.000181829	0.00128069
cdsA__1265	58.1791	1.29512	0.346252	3.7404	0.000183724	0.00129003
hypo__3727	5.00228	-4.32984	1.1576	-3.74035	0.000183766	0.00129003
cirA_4__3491	35.4389	-1.5992	0.427614	-3.73982	0.000184154	0.00129061
fdoH__2839	520.03	0.598639	0.160143	3.73816	0.000185374	0.001297
pdxI__1628	25.5276	2.4983	0.66859	3.73667	0.000186475	0.00130255
hypo__3878	49.4355	1.65643	0.443665	3.73352	0.00018882	0.00131675
xanQ__2560	55.4157	1.37209	0.367552	3.73304	0.00018918	0.00131708
aroC__142	15.8129	-2.3091	0.618763	-3.73181	0.000190111	0.0013192
msbA_2__1460	97.285	1.06396	0.285154	3.73116	0.000190598	0.0013192
glnH__2436	75.9853	-1.10917	0.297226	-3.73175	0.000190157	0.0013192
rspR__3126	39.5702	-1.4033	0.376121	-3.73098	0.000190735	0.0013192
hypE__750	55.3115	1.43951	0.386262	3.72677	0.000193951	0.00133925
fur__2626	42.7601	-1.47906	0.397245	-3.7233	0.000196638	0.00135558
pntB__1341	63.582	1.25128	0.336223	3.72157	0.000197987	0.00136265
bacC__1580	17.3851	-2.14253	0.576017	-3.71956	0.000199569	0.00137131
hypo__4532	24.074	-2.47724	0.666665	-3.71588	0.000202501	0.00138919
hypo__3769	10.4894	-3.57638	0.963128	-3.7133	0.000204578	0.00140116
ubiI__834	63.1166	1.30085	0.350411	3.71237	0.00020533	0.00140403
hypo__3785	24.9251	-1.86579	0.502797	-3.71082	0.00020659	0.00141036
yfhM__2288	147.545	0.864701	0.23314	3.70893	0.000208136	0.00141862
ybcO_1__1022	9.7838	-2.82426	0.761849	-3.70711	0.000209637	0.00142654
hypo__4201	11.7185	-2.50438	0.678452	-3.69131	0.0002231	0.00151571
ispA__615	139.224	-0.798708	0.216408	-3.69075	0.000223591	0.00151661
hypo__4551	86.2581	1.19365	0.323809	3.68626	0.000227571	0.00154112
yajL__612	56.2635	-1.15478	0.313434	-3.68428	0.000229351	0.00155069
dinB_1__1397	86.5628	-0.999088	0.272236	-3.66993	0.000242614	0.00163741
ldrD_1__3611	72.4777	1.30894	0.356702	3.66958	0.000242953	0.00163741
dtpA__1817	41.9913	1.66882	0.455022	3.66756	0.000244879	0.00164776
papC_1__1807	12.9726	-2.57236	0.703777	-3.65508	0.000257104	0.00172726
plsX__429	41.825	1.84457	0.505174	3.65136	0.000260857	0.00174969
hypF__744	29.3283	2.03938	0.558726	3.65005	0.000262188	0.00175583
ycaD__2394	44.3095	1.63771	0.448975	3.64765	0.000264646	0.00176948
napF__1767	11.0893	5.76938	1.58296	3.64469	0.000267717	0.00178718
yegT__1712	3.25739	-6.96462	1.91146	-3.64362	0.000268833	0.00179179
fabD__431	103.248	-0.902579	0.247908	-3.64077	0.00027182	0.00180885
hycD__2510	18.0481	3.53339	0.972543	3.63314	0.00027999	0.00186028
ulaG__1154	22.369	-2.0446	0.563804	-3.62644	0.000287358	0.00190623
hypo__4055	8.48642	-5.48318	1.51226	-3.62583	0.000288039	0.00190775
fdnH_1__2790	185.591	0.793588	0.218913	3.62513	0.000288811	0.00190986
dgoA_2__1205	3.58856	-6.8306	1.88487	-3.62391	0.000290186	0.00191595
hypo__3892	6.55262	-3.65404	1.0099	-3.61822	0.000296632	0.00195545
hypo__3829	53.8667	1.25509	0.347006	3.6169	0.000298153	0.00196241
nuoF__118	79.0351	1.15769	0.320126	3.61635	0.00029879	0.00196354
hchA__1033	16.7169	2.97883	0.824088	3.6147	0.000300694	0.00197299
hypo__3639	19.2036	2.52233	0.698966	3.60866	0.000307786	0.00201638
ybgI__2635	40.5078	1.53341	0.425138	3.60685	0.000309933	0.0020273
rpmF__2148	39.3108	1.80014	0.499399	3.6046	0.000312632	0.00204179
ynfF_1__1343	3.36846	-7.01361	1.94939	-3.59785	0.000320864	0.00209231
hypo__4483	27.2559	-1.68623	0.468782	-3.59704	0.00032186	0.00209557
pspG__2003	6.68091	-4.00855	1.11505	-3.59495	0.000324456	0.00210921
smpB__2480	13.1629	-2.60754	0.725884	-3.59223	0.000327866	0.0021281
fbaB__43	31.783	1.75528	0.489021	3.58938	0.000331471	0.0021482
hypo__4150	23.1649	-1.8513	0.516141	-3.58681	0.000334749	0.00216612
hypo__4043	3.50202	-6.86535	1.9151	-3.58485	0.000337278	0.00217914
fabH_1__430	66.7651	1.50981	0.421638	3.58082	0.000342522	0.00220964
pgm__912	68.7495	1.15481	0.322608	3.57961	0.000344102	0.00221644
nhaK__2019	59.2889	1.40317	0.392369	3.57614	0.0003487	0.00223922
hypo__4621	25.2383	2.64674	0.740095	3.57621	0.000348605	0.00223922
rcnA__1715	5.19577	-6.60781	1.84839	-3.5749	0.000350361	0.00224646
hslR__2190	27.6644	-1.57836	0.442432	-3.56747	0.000360449	0.00230764
greA__3040	49.8744	-1.23859	0.347232	-3.56703	0.000361054	0.00230801
oxyR_2__2458	4.47305	-6.62303	1.86117	-3.55853	0.000372936	0.00238036
yqiK__3223	17.8614	-2.02315	0.570192	-3.54818	0.000387902	0.00247214
hypo__4163	7.30682	-4.73947	1.33709	-3.54461	0.000393197	0.00250211
gabT__730	20.5271	-1.91633	0.540859	-3.54312	0.000395424	0.00251211
aceE__1294	1573.4	0.419129	0.118306	3.54276	0.000395959	0.00251211
acpH__623	3.47604	-6.67606	1.88681	-3.53828	0.00040275	0.00255135
hypo__4768	177.339	0.702964	0.19882	3.53567	0.000406736	0.00257274
ccmF_1__1757	48.716	1.53059	0.433829	3.5281	0.000418562	0.00264358
bamB__2285	173.347	0.836818	0.237306	3.52632	0.000421375	0.00265737
intA_1__2874	14.5086	-2.21906	0.629863	-3.52309	0.00042655	0.00268599
malK__327	22.6071	4.31853	1.2279	3.51699	0.000436467	0.00274434
hypo__4495	36.8356	-1.5393	0.438046	-3.51402	0.000441375	0.00277107
mepH_1__159	3.95774	-6.48691	1.84708	-3.51199	0.000444765	0.00278821
cobC__892	24.9804	1.91794	0.54657	3.50905	0.000449702	0.00281498
cbpM__2100	24.7968	2.16535	0.617843	3.50469	0.000457147	0.00285734
hypo__4651	34.4171	1.81205	0.518386	3.49556	0.000473074	0.00295251
hypo__3848	13.5323	-2.28781	0.655488	-3.49024	0.000482593	0.00300747
azoR__1627	22.2645	2.52994	0.725531	3.48701	0.000488449	0.00303948
yeeO__3290	26.655	2.00395	0.574917	3.48564	0.000490965	0.00305064
fucU__791	21.5781	-1.8011	0.517327	-3.48155	0.000498528	0.00309307
xerD_3__3452	2.77928	-6.98704	2.00783	-3.4799	0.000501604	0.00310758
ydhR__163	6.77691	-3.66595	1.05439	-3.47684	0.000507357	0.00313862
nlpD_2__2558	14.2226	-2.38989	0.687902	-3.47417	0.00051243	0.00316536
deaD__1506	1566.95	0.387123	0.11146	3.4732	0.000514298	0.00317225
ftsL__2693	116.206	0.858426	0.247216	3.47237	0.00051588	0.00317737
bspRIM__1635	31.9988	-1.49787	0.431584	-3.47063	0.00051923	0.00319334
mdoH__420	106.453	0.993271	0.286389	3.46826	0.000523836	0.00321698
hypo__3790	22.3427	-1.72588	0.498567	-3.46167	0.000536833	0.00329201
araB__975	24.3887	2.50207	0.723297	3.45926	0.000541658	0.00331053
fruB__1742	27.4085	1.92582	0.5568	3.45872	0.000542744	0.00331053
napG__1765	11.9001	3.5808	1.0351	3.45938	0.000541415	0.00331053
rpoS__2522	277.646	0.563264	0.162859	3.4586	0.000542992	0.00331053
repB__3549	72.3114	-1.01738	0.294294	-3.45701	0.00054621	0.00332534
hypo__4708	16.9922	-2.00589	0.580311	-3.45658	0.000547082	0.00332585
yhiM__2232	11.3197	4.43213	1.28292	3.45471	0.00055089	0.00333953
emrE_2__3563	48.7311	1.61129	0.466406	3.45469	0.000550916	0.00333953
dpiB__882	15.6064	-2.4785	0.718002	-3.45194	0.000556579	0.00336902
thiF__1565	21.1705	2.22006	0.643361	3.45073	0.000559076	0.00337928
ydcP_2__1469	9.11978	-3.04528	0.885256	-3.44	0.000581707	0.00351105
yqjE__3247	120.206	2.13602	0.621036	3.43944	0.000582909	0.00351328
mtlR__1916	45.0747	1.42871	0.415729	3.43663	0.000588991	0.00354487
holA__894	33.738	1.81206	0.528923	3.42595	0.000612661	0.00368069
yqjH__1416	24.6148	-1.71858	0.501678	-3.42566	0.000613303	0.00368069
rfbC__16	22.6265	2.0525	0.599537	3.42347	0.000618276	0.00370001
malQ__482	43.1946	1.57475	0.459961	3.42365	0.00061787	0.00370001
modA__2460	60.1423	-1.33706	0.390842	-3.42097	0.000623991	0.00372892
xylA__249	58.374	-1.15704	0.338355	-3.41961	0.000627115	0.00374229
dsbL__2766	3.41904	-5.57178	1.63093	-3.41631	0.000634756	0.00378254
ccp__1552	29.2394	2.13998	0.627537	3.41012	0.000649336	0.00386396
cysH_2__873	3.26965	-6.73673	1.97723	-3.40716	0.000656434	0.0039007
hypo__4733	4.84944	-4.2848	1.25849	-3.40472	0.000662318	0.00393012
hypo__4159	34.1605	-1.62736	0.478353	-3.40201	0.000668915	0.0039637
hypo__4423	15.695	-2.46006	0.723269	-3.40131	0.000670637	0.00396833
narI__1370	17.4797	3.03512	0.892833	3.39943	0.000675269	0.00399014
malG__1997	29.1376	2.63547	0.775656	3.39773	0.000679471	0.00400936
psuK_2__65	26.8587	-1.85911	0.547288	-3.39695	0.000681419	0.00400963
lspA__953	40.0888	1.55959	0.459097	3.39709	0.000681065	0.00400963
maeA__1482	48.1882	1.63905	0.482741	3.39531	0.000685516	0.00402812
hypo__3741	17.4488	-2.30527	0.682805	-3.37617	0.000735018	0.00431299
feoC__2197	12.1196	5.20442	1.54187	3.3754	0.000737095	0.00431917
ydjF_1__1872	7.92252	-3.05424	0.905364	-3.3735	0.000742197	0.00434303
imm_2__3610	3.14648	-6.50265	1.92918	-3.37067	0.000749849	0.00438174
xerD_6__3575	30.4175	-1.50611	0.44737	-3.36658	0.000761069	0.00444115
queA__622	18.683	-1.90408	0.566067	-3.36371	0.00076902	0.00448135
rfbD__18	18.7583	2.65522	0.790004	3.36101	0.00077657	0.0045191
dtnK__908	43.6824	3.9945	1.18904	3.35943	0.000781048	0.00452022
birA__1669	29.4824	-1.48313	0.441403	-3.36004	0.000779311	0.00452022
hypo__4347	32.9342	1.83237	0.545422	3.35955	0.000780692	0.00452022
hypo__4499	93.082	-1.07784	0.320815	-3.35968	0.000780325	0.00452022
ackA__126	174.999	0.72177	0.214988	3.35725	0.000787208	0.00454341
eutB__531	43.94	1.35983	0.405038	3.35729	0.000787114	0.00454341
polA__1073	57.7048	-1.0955	0.327462	-3.34542	0.000821574	0.00472882
hypo__3782	24.268	-1.79486	0.536479	-3.34563	0.000820965	0.00472882
accB__3079	68.8074	1.07716	0.322169	3.34348	0.00082735	0.00475557
cueO__3036	25.7954	-1.81521	0.543057	-3.34258	0.000830041	0.00476455
hypo__4665	26.7824	-1.64326	0.49167	-3.34219	0.000831197	0.0047647
pykA__241	188.432	0.667489	0.200131	3.33526	0.000852185	0.00487838
hypo__4522	32.2038	1.85697	0.556858	3.33472	0.000853851	0.0048813
yhaV__1494	16.0092	-2.01671	0.605131	-3.33269	0.000860103	0.00491038
cra_2__2691	165.098	0.692904	0.208024	3.33089	0.000865676	0.00493552
cyoD__2357	16.5514	2.65804	0.798752	3.32774	0.000875543	0.00498504
glyS__245	121.585	0.788117	0.236913	3.32661	0.000879101	0.00499856
hypo__4503	3.15811	-6.85678	2.06331	-3.3232	0.000889921	0.00505327
hypo__4329	3.47687	-6.50028	1.95653	-3.32236	0.000892603	0.00506168
pspC__2944	25.8789	-1.93026	0.581284	-3.32067	0.000898003	0.00508547
mdtA__1702	6.99029	-3.14616	0.947656	-3.31994	0.000900358	0.00509197
pspB_2__2943	22.2801	-1.79096	0.540524	-3.31338	0.000921763	0.00520605
dtpC__2061	18.5464	2.18804	0.661574	3.30732	0.000941945	0.00531292
dlsT_2__3333	26.1477	2.01607	0.609714	3.30658	0.000944423	0.00531979
hypo__4632	17.3412	-1.98081	0.599369	-3.30482	0.00095037	0.00534615
potF__2418	20.0591	-1.79215	0.543427	-3.29787	0.000974229	0.00547306
ybaB__2333	35.7937	-1.38918	0.421328	-3.29715	0.000976721	0.00547977
hypo__4328	37.4272	-1.28194	0.388992	-3.29556	0.000982269	0.00550358
hpt__1287	45.5462	-1.18398	0.359433	-3.29402	0.000987666	0.00552648
malI__3099	13.4096	-2.16786	0.658212	-3.29355	0.00098931	0.00552834
tolB__2649	143.232	0.843516	0.256165	3.29286	0.000991735	0.00553456
guaA__551	168.852	-0.722787	0.219715	-3.28966	0.00100309	0.00559054
rbsA_1__322	37.1042	-1.29519	0.393958	-3.28763	0.00101035	0.00562356
bcp__543	43.2385	-1.19974	0.365296	-3.28429	0.00102239	0.00568307
hypo__4670	10.6763	-2.6704	0.813187	-3.28386	0.00102394	0.00568423
hypo__3899	10.3257	-5.7462	1.75025	-3.28308	0.0010268	0.00569261
rplI__2904	158.875	0.781922	0.238395	3.27994	0.00103829	0.00574123
hypo__3775	15.7189	-1.88935	0.576	-3.28013	0.00103761	0.00574123
hypo__4593	13.5957	-2.32235	0.708457	-3.27803	0.00104533	0.00577255
pckA__477	207.218	-0.617079	0.188428	-3.27487	0.0010571	0.00582995
hypo__4148	30.5787	-1.61448	0.493497	-3.2715	0.0010698	0.00589226
hypo__4767	17.5781	-1.90564	0.582935	-3.26904	0.00107913	0.00593591
hypo__4294	45.2165	-1.23196	0.377818	-3.26072	0.0011113	0.00610494
tdcB__1489	113.636	-0.877486	0.269514	-3.2558	0.00113072	0.00620354
gadE__2247	10.8366	3.67362	1.129	3.25386	0.0011385	0.0062381
tadA__570	313.24	-2.5473	0.783921	-3.24944	0.00115632	0.0063275
ansB__861	258.336	0.649879	0.200332	3.24401	0.0011786	0.00643277
hypo__4240	4.84548	-4.52592	1.39507	-3.24423	0.00117768	0.00643277
nlhH_2__1538	9.01741	-2.59758	0.801665	-3.24024	0.00119431	0.00651008
tdcC__3334	468.611	0.5215	0.160994	3.23924	0.00119847	0.00652434
prfA_2__3203	8.3805	-3.09458	0.957021	-3.23355	0.0012226	0.00664712
rodZ__2286	74.3773	1.00473	0.310971	3.23096	0.00123374	0.00669902
prs__1361	302.471	0.585511	0.181599	3.22421	0.00126322	0.00685029
nrdG__1135	41.3483	1.60229	0.497388	3.22141	0.00127561	0.00690858
nadR_2__2654	37.4458	1.50193	0.466709	3.21812	0.00129033	0.00697935
hycA__2511	10.6629	5.04352	1.56765	3.21725	0.00129425	0.00699162
rbfA__3350	74.94	1.12717	0.350418	3.21665	0.00129695	0.00699722
cysI__766	17.5784	-1.96378	0.611279	-3.21258	0.00131548	0.00708815
rseP__1264	61.3099	1.18393	0.368613	3.21184	0.0013189	0.00708844
hypo__4374	6.59176	-3.34446	1.04122	-3.21206	0.00131787	0.00708844
hypo__4232	5.75286	-6.05955	1.88798	-3.20955	0.00132944	0.00713601
osmY_1__3346	34.9877	1.51734	0.472911	3.20852	0.00133419	0.00715239
cycA__2900	55.3435	1.20627	0.376165	3.20677	0.00134233	0.0071869
ccmA__74	11.5711	3.24156	1.01292	3.20021	0.00137329	0.00734338
tdcF__1486	227.17	-0.529306	0.165586	-3.19657	0.00139073	0.0074272
ptsP__805	74.3854	1.24235	0.389991	3.18559	0.00144457	0.00770497
hypo__4739	17.1138	-2.1239	0.667018	-3.18417	0.00145172	0.00773335
guaB__552	88.4333	-0.866958	0.272872	-3.17716	0.00148724	0.00790793
hypo__4672	4.22042	-5.99619	1.88739	-3.17697	0.00148824	0.00790793
ftnA_1__1019	14.2587	2.86917	0.904281	3.17287	0.0015094	0.00801028
znuC__244	425.423	-0.475374	0.150005	-3.16906	0.00152933	0.00810585
hypo__4143	13.9893	3.46927	1.09598	3.16546	0.00154836	0.00819642
hypo__4662	5.42346	-3.79442	1.19892	-3.16485	0.00155161	0.0082033
carB__959	95.4164	0.929902	0.294031	3.16259	0.00156371	0.00825692
ldcC__1256	22.0998	1.92376	0.60871	3.16039	0.00157556	0.00830913
queG__1163	29.1277	-1.61425	0.511408	-3.15648	0.00159684	0.00840425
ecpA__3213	15.7364	2.88915	0.915346	3.15635	0.00159758	0.00840425
ompN__2966	5.83334	-3.50532	1.11271	-3.15026	0.00163126	0.00857074
glmM__1297	141.208	-0.7122	0.226117	-3.1497	0.0016344	0.00857653
hypo__3726	3.15398	-5.47108	1.73911	-3.14591	0.00165573	0.00867768
levE__1495	2.48558	-6.31141	2.00974	-3.14041	0.00168713	0.00883125
ydjG__208	28.6179	2.89657	0.923099	3.13787	0.00170178	0.00887661
dnaE__1258	127.468	0.786668	0.250655	3.13845	0.00169842	0.00887661
yjjG__1656	15.583	-2.02683	0.645935	-3.13782	0.0017021	0.00887661
lptE__2611	44.7461	1.41204	0.450246	3.13616	0.00171177	0.00891598
hypo__4104	2.21388	-6.52592	2.08317	-3.13268	0.00173218	0.00901116
pdhR_3__3037	122.235	-0.989031	0.315926	-3.13058	0.00174461	0.00906469
ydfO__3389	3.4427	-5.29447	1.69196	-3.12919	0.00175287	0.00909637
ftsI__986	234.772	0.685799	0.219449	3.12509	0.00177749	0.00921281
proQ__1888	27.5764	1.90125	0.608908	3.12239	0.0017939	0.00928645
exbB__2788	53.3146	-1.16287	0.372525	-3.12158	0.00179882	0.0093005
pys2__1001	11.0432	-2.26908	0.727545	-3.11881	0.00181581	0.00937688
fliH__2747	2.37685	-6.66873	2.13903	-3.11764	0.00182306	0.00937986
fryA_2__3379	3.54924	-4.93024	1.58125	-3.11793	0.00182126	0.00937986
hypo__4511	37.4931	-1.24412	0.39905	-3.11771	0.00182261	0.00937986
ppsA__175	215.714	0.594282	0.190805	3.1146	0.00184195	0.00943842
xylG__250	18.9441	-1.71141	0.549433	-3.11487	0.00184023	0.00943842
slp_2__2237	39.065	3.73638	1.19972	3.11437	0.00184339	0.00943842
hypo__4373	2.86916	-5.07064	1.62769	-3.11524	0.00183797	0.00943842
mdh_1__532	32.8982	-1.30008	0.4177	-3.11248	0.00185525	0.00948763
cydB__931	166.125	0.732189	0.235643	3.10719	0.00188872	0.00964298
cidA__2021	12.6001	3.97072	1.27801	3.10696	0.0018902	0.00964298
hisJ__1792	29.7166	-1.37835	0.443878	-3.10525	0.00190119	0.00968733
mnmG__1985	149.928	-0.707423	0.227971	-3.10313	0.00191488	0.0097336
yfdX__3376	7.44099	-2.70433	0.871439	-3.10329	0.00191381	0.0097336
hypo__4634	7.0205	-2.75056	0.886569	-3.10248	0.00191909	0.00974326
srlB__2503	4.13763	-4.4755	1.44462	-3.09806	0.00194795	0.00987788
satP__2663	13.2487	3.06934	0.991097	3.09691	0.00195548	0.00990416
queE__773	8.87328	-3.44116	1.11189	-3.09487	0.00196899	0.00996066
kup_1__1989	26.7125	2.19274	0.709556	3.0903	0.00199953	0.010103
mepM__243	63.4505	-0.970686	0.314161	-3.08977	0.0020031	0.010109
hypo__4502	12.67	-2.0701	0.670413	-3.0878	0.00201643	0.0101589
hypo__4647	16.4686	-2.06078	0.667438	-3.0876	0.00201781	0.0101589
pyrD__389	8.27063	-3.03644	0.983606	-3.08705	0.00202151	0.0101654
frdC__3519	171.299	0.665636	0.215948	3.08239	0.00205342	0.0103136
ygfX__2568	36.9334	-1.60881	0.52275	-3.07758	0.00208686	0.0104691
pyrF__1176	16.0242	-1.82588	0.593533	-3.0763	0.00209589	0.0105018
solA__422	11.4252	-2.54648	0.828457	-3.07377	0.00211374	0.0105787
yobA__1892	15.0852	-2.22606	0.725387	-3.06879	0.00214925	0.0107437
ravA__320	24.2371	1.85181	0.604215	3.06482	0.00217802	0.0108747
ygaV__2484	34.9034	-1.6449	0.536905	-3.06366	0.00218646	0.0109039
recQ_1__348	77.1848	-0.978206	0.319627	-3.06046	0.00220995	0.0110079
adeQ__1944	17.9115	2.40486	0.785873	3.06011	0.00221253	0.0110079
mdlB__600	43.4912	1.48424	0.48555	3.05682	0.00223698	0.0111164
flu_2__3579	10.3892	3.43757	1.12482	3.05609	0.00224242	0.0111303
pdeR__1177	19.9621	1.97226	0.645474	3.05553	0.00224663	0.0111381
deoC__935	101.16	0.804667	0.263533	3.05338	0.00226278	0.011205
hemR_2__3551	42.9696	-1.25859	0.412433	-3.05162	0.00227608	0.0112576
sapD__2937	31.8589	2.58826	0.849287	3.04757	0.00230703	0.0113974
nuoI__115	53.9638	1.13921	0.374635	3.04086	0.002359	0.0116269
bfr__1661	33.4392	-1.27383	0.418886	-3.041	0.00235796	0.0116269
sodA__1091	27.5757	-1.60953	0.5308	-3.03227	0.00242722	0.0119492
hypo__3810	5.49625	-3.35141	1.10695	-3.02762	0.00246486	0.0121203
fimA_1__3022	10.6008	-2.24389	0.742349	-3.02269	0.00250542	0.0123054
yggP_1__849	8.64651	-2.67415	0.885105	-3.02128	0.00251704	0.0123482
ftsH__1299	754.378	0.393351	0.130262	3.01968	0.00253042	0.0123993
secB__1922	36.6215	1.38919	0.460127	3.01915	0.00253485	0.0124066
hypo__3721	17.7668	2.02748	0.671674	3.01854	0.00253993	0.0124171
malF__1998	21.2235	2.8617	0.948689	3.01648	0.00255724	0.0124873
hypo__4210	39.9466	-1.17094	0.388466	-3.01427	0.00257602	0.0125644
yqhD__1052	163.971	0.681852	0.226287	3.01322	0.00258495	0.0125934
hypo__3640	16.8695	2.41771	0.803715	3.00816	0.00262833	0.01279
livK__2212	11.8958	-2.19853	0.731668	-3.00483	0.00265732	0.0129162
rcnR__1714	2.33866	-6.28825	2.09467	-3.00203	0.00268187	0.0130205
hypo__4513	25.8618	1.64269	0.548036	2.99742	0.00272276	0.0132038
fimC_1__3021	2.70493	-6.11916	2.0432	-2.99489	0.00274543	0.0132985
hscA__2291	125.327	0.860012	0.287304	2.99339	0.00275896	0.0133487
moaA__702	65.889	-0.965339	0.32267	-2.99172	0.00277413	0.0134067
glyQ__246	41.7964	1.37327	0.459496	2.98864	0.0028022	0.0134806
otsB__1017	14.3898	2.37565	0.794691	2.98941	0.00279521	0.0134806
ydgH__3110	26.9844	1.79527	0.600656	2.98885	0.00280027	0.0134806
hypo__3986	6.35088	-3.46052	1.1578	-2.98887	0.00280009	0.0134806
gatY_2__1327	3.72666	-4.6649	1.56246	-2.98561	0.00283017	0.0135996
rbsK_4__1642	5.30107	-3.25187	1.08961	-2.98444	0.00284098	0.0136361
trpR__2656	23.2996	-1.41158	0.473294	-2.98246	0.00285943	0.013709
recJ__830	48.997	-1.14248	0.383405	-2.97983	0.0028841	0.0138116
repE_1__3574	31.9393	-1.68422	0.565467	-2.97845	0.00289709	0.0138581
cyaA__1224	145.717	0.729323	0.244962	2.97728	0.00290814	0.0138952
priB__2906	77.6902	0.901619	0.302902	2.9766	0.00291463	0.0139104
yhdJ_1__1331	3.64644	-5.1651	1.73578	-2.97567	0.00292351	0.0139371
yagE__1123	2.17138	-6.42754	2.16169	-2.97339	0.00294531	0.0140251
pepP__836	149.641	0.668619	0.224992	2.97174	0.00296114	0.0140846
ispH__955	71.5295	0.867112	0.291829	2.97131	0.00296537	0.0140888
gnd__12	211.078	0.569939	0.191931	2.9695	0.0029829	0.0141562
tsf__3009	205.364	0.600933	0.202615	2.96589	0.00301804	0.0142767
narU__3325	7.16767	4.78097	1.61215	2.96559	0.00302107	0.0142767
hypo__3904	9.19474	-2.69562	0.908709	-2.96643	0.00301277	0.0142767
hypo__4082	2.08915	-6.27951	2.11751	-2.96551	0.00302182	0.0142767
decR__2349	56.8853	-0.945015	0.318762	-2.96464	0.00303035	0.0142919
sfsA__3024	23.569	2.05188	0.692153	2.96449	0.00303183	0.0142919
manX_1__228	67.4701	1.091	0.368595	2.95989	0.00307753	0.0144912
yfeY__2262	15.6707	-2.06372	0.69873	-2.95352	0.00314168	0.0147603
crl__3204	34.5081	-1.31979	0.446808	-2.95382	0.00313868	0.0147603
hypo__4684	15.3047	-1.85944	0.630004	-2.95147	0.00316265	0.0148423
fabB__139	197.443	0.60603	0.205641	2.94703	0.00320843	0.0150404
hypo__3704	62.1837	1.10032	0.373414	2.94664	0.00321248	0.0150427
mngR_1__2227	9.57934	-2.46456	0.83658	-2.946	0.00321917	0.0150573
fabZ__1262	81.1138	0.932496	0.316881	2.94273	0.00325331	0.0151543
uup__2076	56.3578	-1.00751	0.342461	-2.94196	0.00326147	0.0151543
uvrY__2730	29.1211	-1.42666	0.484828	-2.94261	0.00325457	0.0151543
pgrR_2__3460	74.4685	-0.796545	0.270613	-2.94348	0.00324542	0.0151543
hypo__4086	10.0854	-2.3623	0.802877	-2.9423	0.00325789	0.0151543
hypo__4480	38.556	-1.35262	0.459612	-2.94296	0.00325092	0.0151543
alr__338	24.2649	1.76597	0.600469	2.94098	0.00327171	0.0151685
rapA__971	267.353	-0.473692	0.161049	-2.94129	0.00326852	0.0151685
yjaB_1__1589	2.95374	-4.47887	1.52332	-2.9402	0.00328	0.0151903
glnE__3225	34.0313	1.29905	0.442064	2.9386	0.00329698	0.0152521
ycgJ__1383	12.0582	-2.05459	0.699536	-2.93707	0.00331328	0.0153108
rbsC_3__2724	16.7294	2.18254	0.74391	2.93388	0.00334756	0.0154522
aaeA_2__3071	24.7028	-1.48847	0.508016	-2.92996	0.00339004	0.0156312
hypo__4031	7.7449	4.6604	1.59131	2.92865	0.00340433	0.01568
nanM_1__1440	5.65244	-3.17894	1.08617	-2.92674	0.0034253	0.0157422
hypo__3844	4.23409	-5.64356	1.92826	-2.92676	0.00342514	0.0157422
narJ__3155	9.1592	3.3952	1.16201	2.92183	0.00347981	0.0159753
hypo__4460	3.90499	-4.04694	1.38641	-2.919	0.00351153	0.0161034
hokA_1__2526	52.6776	1.39886	0.479731	2.91592	0.00354642	0.0162458
hypo__3836	4.16674	-5.65097	1.93841	-2.91527	0.00355385	0.0162622
sorB_2__1581	3.20777	-4.78491	1.64253	-2.91314	0.00357811	0.0163554
acrR_1__2337	9.16179	-2.39859	0.824683	-2.9085	0.0036317	0.0165824
nuoE__119	52.7286	1.14873	0.396192	2.89943	0.00373836	0.017051
bioA__707	12.3824	-2.11561	0.730471	-2.89623	0.0037767	0.0171887
msmE__2946	2.52311	-4.86882	1.68093	-2.8965	0.00377345	0.0171887
rpnD__1433	6.23882	-3.04987	1.05436	-2.89263	0.00382027	0.0173682
gstB__678	14.7666	-2.02444	0.700671	-2.88929	0.00386118	0.0175353
hypo__4392	3.58724	-5.66817	1.96234	-2.88847	0.00387117	0.0175618
yjgN__2877	2.96127	-4.43374	1.53582	-2.88688	0.00389084	0.0176321
hypo__3713	20.7156	-1.61618	0.560805	-2.88189	0.00395295	0.0178943
fimD_3__3276	11.9444	4.59828	1.59667	2.87991	0.00397787	0.0179878
sufS__168	37.6318	1.34539	0.467826	2.87582	0.00402975	0.0181798
fldA__2627	69.1424	-0.976349	0.339488	-2.87595	0.0040282	0.0181798
asr__3114	3.4481	-5.67641	1.97403	-2.87555	0.00403325	0.0181798
exuT_2__3241	56.7416	1.03117	0.358747	2.87437	0.00404833	0.0182283
icaA__1454	4.33522	-3.80942	1.32593	-2.87303	0.0040656	0.0182865
narQ__538	35.4152	-1.18464	0.41342	-2.86547	0.00416388	0.0187086
hypo__4303	6.72568	-2.86315	0.99933	-2.86506	0.00416924	0.0187128
nifJ__1194	137.333	0.668157	0.233412	2.86256	0.00420227	0.0188323
hypo__4231	52.8295	-1.02289	0.357356	-2.86237	0.00420479	0.0188323
pepA__1126	48.1588	1.16709	0.408464	2.85728	0.00427294	0.0191172
hypo__4425	2.07924	-6.10365	2.1377	-2.85525	0.00430034	0.0192194
ugpC_1__501	7.12538	-2.57432	0.902097	-2.85371	0.00432121	0.0192923
lgoD_1__1048	4.54393	-3.44216	1.20654	-2.85292	0.00433194	0.0193197
mdtH__2131	26.2971	1.80171	0.632216	2.84983	0.0043742	0.0194876
rbsK_1__323	20.9593	-1.64399	0.577188	-2.84828	0.0043956	0.0195623
argA_1__798	16.4177	-1.73858	0.611217	-2.84445	0.00444884	0.0197784
btuF__3013	12.5283	-1.94831	0.685597	-2.84178	0.0044863	0.0199239
fadD__221	35.6981	-1.14683	0.403737	-2.84054	0.00450372	0.0199524
nudK__536	23.7652	-1.48046	0.521196	-2.84051	0.00450414	0.0199524
era_1__2310	57.6984	1.02982	0.362574	2.84031	0.00450691	0.0199524
zitB__2463	7.31393	4.54632	1.60168	2.83847	0.00453304	0.020047
dppB_1__2034	16.7082	2.2541	0.794531	2.83702	0.00455367	0.0201172
aceB__1587	45.2759	1.30118	0.459133	2.83399	0.00459702	0.0202875
ccmB__1761	17.4641	2.0491	0.723421	2.83251	0.00461842	0.0203606
hypo__3705	66.7577	0.930996	0.328724	2.83215	0.00462354	0.0203619
yahB_1__1828	16.6069	-1.69623	0.599787	-2.82806	0.00468314	0.0206029
viaA__1988	17.6284	1.85284	0.655425	2.82693	0.00469968	0.0206541
proA__1403	21.1261	1.79398	0.63508	2.82481	0.00473084	0.0207124
thiH__1567	14.8132	2.15005	0.760895	2.82568	0.00471797	0.0207124
ccdA_1__2679	32.6258	-1.30029	0.460274	-2.82503	0.00472766	0.0207124
cybB__3528	4.12601	-4.7991	1.69898	-2.82469	0.00473257	0.0207124
yqjC__3245	60.1491	0.969674	0.343465	2.82321	0.00475455	0.020787
hipO__1118	3.37202	-5.03454	1.78429	-2.8216	0.00477851	0.0208701
yeiL__1739	2.8775	-5.10443	1.81084	-2.81882	0.00482005	0.0210081
hypo__4125	9.16181	-2.38544	0.846186	-2.81905	0.00481657	0.0210081
gyrA__85	434.495	-0.400187	0.142089	-2.81646	0.00485562	0.0211413
nirD__467	5.76063	4.60191	1.6343	2.81582	0.00486525	0.0211613
lutB__3454	15.141	2.11833	0.753664	2.8107	0.00494332	0.0214788
fldC__1434	28.0421	1.45238	0.51761	2.80593	0.00501713	0.021777
hypo__3743	6.24977	-3.34352	1.19225	-2.80437	0.00504155	0.0218605
lpxA__1261	49.6871	1.12022	0.399734	2.80242	0.00507212	0.0219705
grpE__2475	151.852	-0.599236	0.213862	-2.80197	0.0050791	0.0219782
rusA_2__1536	2.37231	-5.87285	2.0977	-2.79967	0.00511556	0.0221132
rfbB__19	49.4804	1.08725	0.388735	2.79689	0.00515974	0.0222814
sfaA__3019	2.14737	-6.07001	2.17255	-2.79396	0.00520672	0.0224613
secD__2365	154.32	0.695806	0.249097	2.79331	0.0052172	0.0224835
sapB_2__2939	18.5988	2.05023	0.73434	2.79194	0.00523933	0.0225446
hypo__3685	4.18113	-3.64675	1.30625	-2.79177	0.00524207	0.0225446
def__1542	186.41	0.604358	0.216561	2.7907	0.0052594	0.0225961
oppC__3161	16.5302	2.03879	0.731201	2.78828	0.0052989	0.0227427
hypo__4024	1.80627	-6.12508	2.2042	-2.77882	0.00545567	0.0233917
nanA_2__1595	8.00076	-2.40113	0.865564	-2.77406	0.00553607	0.023707
hypo__3847	6.4539	-2.83171	1.02087	-2.77381	0.00554044	0.023707
gyrB__306	650.106	-0.346908	0.125284	-2.76898	0.00562324	0.0240369
creC__946	7.98228	-2.50637	0.90527	-2.76865	0.00562897	0.024037
oppA__3159	51.2772	1.06862	0.386519	2.76472	0.00569716	0.0243037
actP__2023	28.0473	2.56146	0.926939	2.76335	0.0057211	0.0243811
kdgR_2__2977	9.7318	-2.12859	0.770865	-2.7613	0.00575722	0.0245103
feoA__2195	9.0485	3.27645	1.18813	2.75765	0.00582183	0.0247355
hypo__3827	63.6571	-0.950853	0.344784	-2.75782	0.00581882	0.0247355
hypo__3886	37.0559	1.27799	0.463702	2.75605	0.00585034	0.0248316
lapB_1__2302	36.3955	1.78499	0.648464	2.75264	0.00591171	0.0250668
hypo__4088	3.03966	-4.31805	1.57033	-2.74977	0.00596375	0.0252621
ygjH__3233	26.8719	-1.18287	0.430331	-2.74875	0.00598239	0.0253156
ahpC__874	1028.13	-0.290407	0.105695	-2.7476	0.00600339	0.025379
yfiF_1__581	15.7166	-1.70448	0.620657	-2.74625	0.00602799	0.0254508
osmY_2__3583	28.5541	1.57517	0.573622	2.74601	0.00603242	0.0254508
prlF__3337	15.2561	-1.5987	0.582533	-2.74439	0.00606233	0.0255514
yieH__311	15.1128	-1.67165	0.609436	-2.74295	0.00608901	0.0256127
ssb__2012	68.0543	-0.877215	0.319772	-2.74325	0.00608337	0.0256127
tktB__535	21.4936	1.75904	0.641468	2.74221	0.00610272	0.0256448
axe1-6A__1969	2.06953	-5.38154	1.96368	-2.74054	0.00613385	0.02575
glgS__3221	1176.59	0.323102	0.117938	2.73958	0.00615177	0.0257995
cysJ__767	38.7966	-1.13768	0.41555	-2.73777	0.00618566	0.0259159
yciO__2922	41.0159	1.25344	0.458165	2.73577	0.00622337	0.026048
atpI__1984	43.1359	-1.3079	0.478565	-2.73295	0.0062769	0.0260652
groL__2069	1013.22	-0.291661	0.106695	-2.73359	0.00626485	0.0260652
lpoB__2152	7.47824	3.2557	1.1908	2.73405	0.00625603	0.0260652
ugpB__2209	6.52984	-2.66661	0.975112	-2.73467	0.00624429	0.0260652
ybaQ__2326	10.0498	-2.08945	0.764463	-2.73323	0.00627167	0.0260652
hypo__3691	72.8181	0.832305	0.304424	2.73403	0.00625635	0.0260652
hypo__3960	5.10809	-4.09345	1.4977	-2.73316	0.00627305	0.0260652
hypo__4342	5.05828	4.57588	1.67331	2.73463	0.00624496	0.0260652
norR__2505	17.49	-1.69202	0.62099	-2.72471	0.00643573	0.0266985
atpE__1982	169.482	0.650863	0.23901	2.72316	0.006466	0.0267977
bioF_1__705	4.3543	-4.18963	1.53892	-2.72245	0.00647994	0.0268291
rayT__3177	4.37812	-3.3627	1.23594	-2.72077	0.00651308	0.0269258
rclC__3458	1.75096	-6.14038	2.25698	-2.72062	0.00651605	0.0269258
ybhI_2__2457	2.98546	-4.83154	1.77679	-2.71925	0.00654298	0.0270106
ydgK__3095	16.028	2.65265	0.975787	2.71847	0.00655842	0.0270479
holB__437	24.3437	1.61903	0.595749	2.71765	0.00657479	0.0270654
gabP__2482	6.80401	-2.50528	0.921976	-2.71729	0.00658193	0.0270654
pgrR_1__2955	10.5576	-2.02536	0.745339	-2.71736	0.00658042	0.0270654
hypo__4676	6.72602	4.49146	1.65327	2.71671	0.0065934	0.0270862
uppS__1266	47.3222	1.12909	0.416482	2.71101	0.00670792	0.0275299
hokC_1__2666	30.0702	-1.21618	0.44869	-2.71051	0.00671797	0.0275443
uidC_2__3104	1.52453	-6.36828	2.3504	-2.70945	0.00673952	0.0276059
comR__2153	13.575	-2.23531	0.826669	-2.704	0.006851	0.0280181
hypo__4497	87.2755	-0.804033	0.297362	-2.70388	0.00685344	0.0280181
glgM__15	19.3724	1.72901	0.639774	2.70253	0.00688138	0.0281051
acrB_1__2275	39.0514	1.26126	0.466831	2.70176	0.00689736	0.0281431
lpxB__1260	27.7187	1.44708	0.535825	2.70067	0.00692005	0.0282084
hypo__3747	14.9931	2.29998	0.851879	2.69989	0.00693624	0.0282199
hypo__4429	5.48521	4.78537	1.77223	2.70021	0.00692966	0.0282199
artJ__2414	11.426	-1.921	0.711651	-2.69935	0.00694742	0.0282381
flr__3323	2.51137	-5.78533	2.14377	-2.69867	0.00696175	0.0282539
hypo__3924	1.65439	-6.37915	2.36394	-2.69853	0.0069647	0.0282539
rapZ__3055	65.5623	1.03722	0.384745	2.69586	0.00702075	0.0284539
purR__1827	17.6495	-1.49757	0.555867	-2.69412	0.0070575	0.0285754
hypo__3744	18.4161	1.94705	0.722916	2.69333	0.00707427	0.0286159
hisH__7	29.4671	1.33218	0.495538	2.68835	0.00718054	0.0290179
galP__2581	20.4856	1.94845	0.725179	2.68686	0.00721282	0.0290926
hypo__3767	15.9353	-1.66936	0.621259	-2.68706	0.00720848	0.0290926
hypo__3656	1.97162	-5.84546	2.17701	-2.68509	0.00725101	0.0292187
hypo__4464	2.39938	-5.24045	1.95277	-2.6836	0.00728346	0.0293215
astE__192	2.28042	-5.12623	1.91608	-2.67538	0.00746455	0.0300219
yebS__1889	14.522	2.48041	0.927522	2.67423	0.00749016	0.030039
cadC_2__2064	2.90668	-4.84496	1.81162	-2.67439	0.0074866	0.030039
hypo__4236	6.18304	-2.8639	1.07073	-2.67472	0.00747909	0.030039
hypo__3814	2.33442	-5.09374	1.905	-2.67388	0.00749793	0.0300416
hypo__4607	62.1744	-0.870622	0.325802	-2.67224	0.0075346	0.0301599
macB_2__1639	19.573	2.05359	0.768604	2.67185	0.00754347	0.0301667
gabD__729	31.0465	-1.11718	0.418563	-2.66909	0.00760576	0.030387
kpsM__2817	34.6687	1.50339	0.56371	2.66695	0.00765426	0.0305519
epmC__140	36.8831	1.1567	0.433888	2.66588	0.00767861	0.0306201
mltF_1__569	8.71933	-2.24352	0.841793	-2.66517	0.00769501	0.0306565
intA_4__3283	6.82556	-4.38254	1.64462	-2.66478	0.00770398	0.0306633
tyrR__2952	100.29	0.696639	0.261557	2.66343	0.00773479	0.0307569
hypo__3951	28.8761	1.60357	0.60216	2.66302	0.00774424	0.0307655
gspO__3588	3.684	-3.58152	1.34688	-2.65911	0.00783465	0.0310954
arnC__100	4.76234	4.51447	1.6987	2.6576	0.00786987	0.0312058
rpsI__3063	261.819	0.510267	0.19203	2.65722	0.00787877	0.0312118
hypo__4492	22.2052	-1.46726	0.552265	-2.6568	0.0078887	0.0312218
occR__2555	24.0285	-1.88112	0.708432	-2.65532	0.00792322	0.031329
tcdA__794	7.01981	-2.35727	0.888692	-2.65252	0.00798944	0.0315613
flhA_2__3178	2.01127	-5.81374	2.19381	-2.65006	0.00804773	0.0317618
fhuD_2__3017	26.5669	-1.15674	0.437614	-2.64329	0.00821044	0.0323737
rna__876	12.2849	-1.75174	0.662982	-2.64221	0.00823659	0.0324465
sixA__145	76.2014	-0.811401	0.30757	-2.6381	0.00833726	0.0328124
ftsB__2524	10.5868	3.42592	1.29911	2.63713	0.00836099	0.0328751
rlmM__792	21.252	1.7536	0.66519	2.63625	0.00838291	0.0329306
hypo__3876	1.59562	-6.16127	2.33811	-2.63515	0.00840997	0.0330062
gspM__3589	6.0899	-2.99178	1.1373	-2.63059	0.00852371	0.0334215
rimO_2__1050	28.847	1.3838	0.526254	2.62953	0.00855028	0.0334635
yqjA__3243	74.2814	-0.793588	0.301781	-2.62968	0.00854658	0.0334635
hypo__4600	4.43076	-3.79142	1.44364	-2.6263	0.00863189	0.0337516
ybjJ__2424	26.9857	1.75133	0.667087	2.62534	0.00865626	0.0338155
hypo__4249	9.82208	2.82218	1.07521	2.62476	0.00867102	0.0338418
glrR__2305	53.6581	-0.922983	0.351937	-2.62258	0.00872666	0.0340275
hypA__2512	15.8979	1.84595	0.704073	2.62182	0.00874623	0.0340409
rplX__3416	918.665	-0.302751	0.115468	-2.62194	0.00874303	0.0340409
uvrB__2456	286.57	0.450126	0.171784	2.62031	0.00878511	0.0341607
hypo__3977	20.466	1.81821	0.694596	2.61765	0.00885373	0.0343958
sorF__3487	6.74959	-2.82959	1.08237	-2.61424	0.00894253	0.0347088
ttdT_2__3228	13.9904	4.02941	1.54253	2.61221	0.00899602	0.0348844
tam__1356	5.34077	-3.52686	1.35426	-2.60427	0.00920703	0.0356371
yccF__2085	7.24485	-2.80867	1.0784	-2.60447	0.00920157	0.0356371
pheT__181	266.657	0.449198	0.172547	2.60334	0.00923212	0.0357015
ydhV__164	36.3276	1.1988	0.461157	2.59954	0.00933475	0.0359994
yrfF__2189	52.576	-0.886403	0.340976	-2.5996	0.00933315	0.0359994
frmR__2382	9.885	-2.1076	0.810682	-2.59978	0.00932825	0.0359994
aqpZ__2408	23.3707	1.60274	0.617114	2.59716	0.00939994	0.0362177
folA__965	8.36876	-2.31211	0.890761	-2.59566	0.00944101	0.0363427
entA__869	5.75829	-2.70265	1.04178	-2.59426	0.0094794	0.036424
sdhE__2569	57.416	-0.991312	0.382073	-2.59456	0.00947115	0.036424
yqeG__2557	8.83205	3.4369	1.32801	2.58801	0.00965325	0.0370583
tatA__2976	61.3494	0.855019	0.33074	2.58517	0.00973314	0.037331
mprA_2__3605	16.3137	-1.50093	0.580751	-2.58447	0.00975281	0.0373725
mngR_2__2644	1.73878	-6.01909	2.33038	-2.58288	0.00979788	0.0375111
hypo__3961	2.05614	-5.59122	2.16502	-2.58252	0.00980817	0.0375165
hypo__4696	2.22449	-4.87313	1.89064	-2.57751	0.00995146	0.0380301
nanS_2__1441	4.28202	-3.87915	1.50593	-2.57591	0.00999763	0.0381719
hypo__4443	1.99701	-5.85623	2.27438	-2.57487	0.0100278	0.0382526
xylR__1903	7.18955	-2.499	0.9718	-2.57151	0.0101255	0.038585
dsdX__3372	20.959	-1.51185	0.587981	-2.57125	0.0101332	0.038585
yefM__1697	25.7701	-1.21212	0.471506	-2.57074	0.0101482	0.038607
hypo__3894	19.0651	1.5024	0.584879	2.56873	0.0102071	0.0387963
rmf__2079	86.3409	-0.714969	0.278378	-2.56834	0.0102187	0.0388052
hypo__4459	5.5585	-2.81557	1.0971	-2.56638	0.0102765	0.0389898
dacA__887	131.316	-0.546091	0.213056	-2.56314	0.010373	0.0392791
sufD__1838	48.6224	1.0294	0.401659	2.56288	0.0103807	0.0392791
ybhI_1__2008	1.50062	-6.1859	2.41359	-2.56295	0.0103787	0.0392791
bioB__706	3.75622	-3.93585	1.53701	-2.56071	0.0104458	0.0394899
ybjP__2410	5.43409	3.57798	1.39746	2.56034	0.010457	0.039497
ppsR__176	3.96356	-3.34066	1.30548	-2.55895	0.0104989	0.0396196
ybeZ__2619	38.9851	1.11158	0.434444	2.55863	0.0105086	0.039621
hypo__4712	83.4321	0.749321	0.293084	2.55668	0.0105677	0.0398082
pcm__756	14.6691	1.95568	0.765205	2.55576	0.0105957	0.0398426
hypo__3997	4.87635	-3.14299	1.22973	-2.55585	0.0105929	0.0398426
dgcC__630	10.8239	2.88566	1.13231	2.54846	0.01082	0.0406495
rnd__220	15.6384	2.1258	0.834751	2.54662	0.0108771	0.0408278
sorM__3489	6.56093	-2.44401	0.960081	-2.54563	0.0109082	0.0409081
hypo__4486	16.8056	-1.6772	0.659316	-2.54385	0.0109639	0.0410806
hypo__3669	16.5774	1.95428	0.768816	2.54193	0.0110242	0.0412699
hypo__4592	5.53446	-2.89372	1.13929	-2.53993	0.0110874	0.0414696
tesA__586	5.91292	-2.4573	0.967893	-2.53881	0.011123	0.041529
lysP__1737	40.3357	1.23425	0.486152	2.53881	0.0111229	0.041529
rcsF__3002	23.7541	1.54315	0.608614	2.53552	0.0112282	0.0418847
rarA__2397	75.9317	0.840563	0.331714	2.534	0.0112768	0.0420288
evgS__1521	81.5123	0.763333	0.301725	2.52989	0.0114097	0.0424867
acrR_2__2338	21.4967	-1.45122	0.574214	-2.52731	0.011494	0.0427629
mopA__2517	26.5125	-1.29792	0.513631	-2.52694	0.011506	0.0427699
ribZ__1887	4.41327	-3.64646	1.44344	-2.52623	0.0115294	0.042819
lplT__2552	13.076	2.57727	1.02043	2.52567	0.0115477	0.0428494
hypo__4382	4.59334	4.24469	1.68198	2.52363	0.011615	0.0430611
fecR__3567	12.9132	-1.94139	0.770067	-2.52106	0.0117001	0.0433387
yccM__2095	3.368	-3.94495	1.56553	-2.51988	0.0117395	0.0434464
rng__1322	42.283	1.10036	0.436903	2.51854	0.0117843	0.0435391
hypo__3866	1.47296	-6.18701	2.45661	-2.51851	0.0117852	0.0435391
hda__2281	28.3043	-1.27142	0.505502	-2.51517	0.0118976	0.0439161
ydiF_1__172	4.51354	-3.22711	1.28401	-2.51331	0.0119604	0.0441091
yhbY__3039	13.1242	-1.70006	0.676813	-2.51186	0.0120096	0.0442518
hypo__4742	37.0485	-0.986278	0.392718	-2.51141	0.0120248	0.0442695
ucpA__524	78.2739	-0.73345	0.292083	-2.5111	0.0120356	0.0442705
thiL__619	78.5125	0.727014	0.289769	2.50894	0.0121093	0.0445027
ybdM_2__3294	41.375	-0.975344	0.389125	-2.50651	0.0121931	0.0447717
yhaJ_2__3250	8.22389	-2.07166	0.826846	-2.5055	0.0122279	0.0448604
basS__370	27.3675	-1.14643	0.457688	-2.50482	0.0122513	0.0449071
srmB_2__1276	37.6821	-0.99606	0.397719	-2.50443	0.0122649	0.0449181
dcuS__375	20.5776	1.70248	0.680441	2.50203	0.0123484	0.0451847
hypo__4276	3.96263	-3.56346	1.42519	-2.50035	0.0124072	0.0453605
rlmH__891	14.9766	-1.63699	0.65713	-2.49113	0.0127338	0.0464741
ddpA__2035	32.7692	1.31601	0.528216	2.49142	0.0127234	0.0464741
napB__1763	7.00993	2.81468	1.13027	2.49028	0.0127642	0.0465447
amiB__1162	61.0232	0.859553	0.345871	2.48519	0.0129484	0.0471755
yajI__2362	2.76747	-5.29012	2.13173	-2.48161	0.0130791	0.0476107
yaiA__2374	23.4244	-1.26573	0.510175	-2.48096	0.0131028	0.0476556
ndhF__813	44.4804	1.02486	0.413564	2.47813	0.0132073	0.0479944
hypo__3881	42.1682	-0.92486	0.373378	-2.47701	0.0132489	0.0481044
rdgC__2373	19.4691	-1.70043	0.686701	-2.47623	0.0132777	0.0481258
hypo__3895	16.1186	-1.45975	0.589455	-2.47644	0.01327	0.0481258
prfA_1__3147	44.1226	-0.965217	0.38996	-2.47517	0.0133172	0.0482278
rplU__3043	125.667	0.694423	0.281028	2.47101	0.0134732	0.0487089
hypo__4440	7.05457	-2.39395	0.9688	-2.47105	0.0134718	0.0487089
aroE__1539	53.1611	0.923347	0.374216	2.46742	0.0136092	0.0490812
nadR_1__2007	11.104	2.01452	0.816485	2.4673	0.0136135	0.0490812
flgI_1__2143	1.49009	-5.90648	2.39393	-2.46727	0.0136148	0.0490812
rpoN__3052	92.9943	0.701074	0.284174	2.46706	0.0136227	0.0490812
yohC__1729	7.07807	3.98304	1.61543	2.46563	0.0136774	0.0492362
speB__852	28.5589	1.21453	0.494091	2.45811	0.0139671	0.0502364
purC__541	108.433	-0.593133	0.241348	-2.45759	0.0139872	0.0502659
fldB__2567	19.6877	-1.64264	0.670385	-2.45029	0.0142743	0.0512537
yniD__1856	1.41703	-5.91575	2.41961	-2.44492	0.0144883	0.0519779
otnK__753	10.5555	2.29873	0.940729	2.44357	0.0145428	0.0521293
secM__2697	109.327	-0.612814	0.250834	-2.44311	0.0145614	0.0521517
yhaH__3249	25.5483	-1.19471	0.489593	-2.44022	0.0146785	0.0525263
hypo__4521	6.81528	3.9388	1.61619	2.4371	0.0148057	0.0528929
hypo__4572	1.82269	-5.56153	2.28204	-2.43709	0.014806	0.0528929
ppiA__465	9.28033	-1.96892	0.808477	-2.43535	0.0148776	0.0530705
ftsX__2216	26.6371	1.28628	0.528191	2.43527	0.0148809	0.0530705
apbC__1721	97.5737	-0.587247	0.24123	-2.43439	0.014917	0.0531096
tpd__3543	11.2266	2.20832	0.907056	2.4346	0.0149084	0.0531096
ydgA_2__3105	54.6484	1.00812	0.414206	2.43385	0.0149391	0.0531434
cadC_1__2063	2.98866	-4.44043	1.82476	-2.43344	0.0149561	0.0531592
hypo__3733	4.09996	4.17229	1.71493	2.43292	0.0149775	0.0531902
hypo__3729	5.6443	4.06949	1.67369	2.43145	0.0150387	0.0533626
yfcE__129	17.5421	-1.45603	0.599106	-2.43034	0.0150846	0.0534807
mtlD__263	24.2473	1.42035	0.58484	2.42861	0.0151567	0.0536912
lsrK__770	5.14777	-2.56937	1.05825	-2.42793	0.0151851	0.0537467
hypo__4176	7.09478	-2.50392	1.03205	-2.42616	0.0152594	0.0539643
lpoA__3344	17.7605	1.7012	0.701308	2.42576	0.0152764	0.0539793
hypo__3745	3.95592	-3.92907	1.62232	-2.42188	0.0154404	0.0545131
yciH__2928	6.53334	-2.19969	0.908654	-2.42082	0.0154856	0.054627
ybjG__676	3.9378	-4.84492	2.00287	-2.41899	0.0155639	0.0548571
crr__2257	189.272	0.538578	0.222681	2.41861	0.0155799	0.0548677
nanE__1316	11.8197	-1.75827	0.727564	-2.41666	0.0156638	0.0551172
bcsZ__1547	16.1477	2.04764	0.847558	2.41593	0.0156949	0.0551807
mzrA__3244	29.7228	1.59223	0.659483	2.41436	0.0157631	0.0553741
xerD_1__2566	50.4753	-0.856816	0.355191	-2.41227	0.0158536	0.0556457
aceF__1293	347.137	0.38453	0.159552	2.41006	0.01595	0.0559377
yjjQ__3255	1.83564	-5.55589	2.30658	-2.40871	0.0160088	0.0560974
hypo__4759	1.35251	-5.93177	2.46681	-2.40463	0.0161888	0.0566811
gltC_2__2997	43.2135	-0.922591	0.383939	-2.40296	0.016263	0.0568934
znuB__1898	153.141	-0.488815	0.203572	-2.40119	0.0163418	0.0571218
klcA_2__3609	2.24829	-5.3729	2.23851	-2.40021	0.0163857	0.0572278
garD_1__1122	11.3686	-1.7158	0.715061	-2.39951	0.016417	0.0572897
kptA__1436	4.54313	-2.57738	1.07469	-2.39825	0.0164736	0.0574398
radD__73	20.3288	1.49925	0.625557	2.39667	0.0165448	0.0576404
pgi__326	135.618	0.540547	0.225987	2.39193	0.0167599	0.0582355
rbsA_2__358	3.50537	-4.8424	2.02393	-2.39257	0.0167307	0.0582355
mdtB__1703	25.4484	-1.28543	0.537593	-2.39109	0.0167984	0.0582355
rpoE__2314	140.436	0.556551	0.232748	2.39121	0.0167928	0.0582355
ytfE__2899	3.57161	-3.38239	1.41433	-2.39152	0.0167788	0.0582355
hypo__3777	9.99755	2.35817	0.986221	2.39112	0.0167972	0.0582355
chrR__310	24.3486	1.45182	0.607875	2.38836	0.0169237	0.0586216
phoH__2109	23.2683	-1.18172	0.495109	-2.38678	0.0169966	0.0588259
iadA__1437	59.8025	0.774197	0.324836	2.38334	0.0171561	0.0591853
tolR__2647	25.0123	1.41032	0.591652	2.3837	0.0171395	0.0591853
yhcH__3058	9.43003	-1.81262	0.760285	-2.38413	0.0171195	0.0591853
yhdT__3083	4.65628	4.022	1.68755	2.38333	0.0171566	0.0591853
setB__1743	7.53185	3.8552	1.61781	2.38298	0.0171731	0.0591939
dauR__2172	25.7541	1.48718	0.62433	2.38204	0.017217	0.0592966
rspB__1347	4.10849	-2.802	1.17646	-2.38173	0.0172317	0.059299
psiE__1996	9.44912	-1.93144	0.811188	-2.381	0.0172657	0.0593674
flgL_1__2145	13.8925	-1.6194	0.680418	-2.38	0.0173126	0.0594803
galD__710	1.27945	-5.94152	2.49746	-2.37902	0.0173587	0.0595416
sdhA__923	127.062	0.573624	0.241089	2.37931	0.0173451	0.0595416
glnA__1076	101.928	0.724497	0.304645	2.37817	0.0173987	0.059582
hypo__3808	38.4366	1.07187	0.45067	2.37838	0.0173887	0.059582
slyB__1819	74.2677	0.740033	0.311496	2.37574	0.0175137	0.0599271
hcp__664	13.7496	1.83071	0.770883	2.37482	0.0175576	0.0600287
ltaE__667	10.0011	2.36308	0.996185	2.37213	0.0176859	0.0604099
fixA_1__1846	6.86778	-2.31599	0.976435	-2.37188	0.0176977	0.0604099
nagK__446	23.4438	1.50816	0.63599	2.37135	0.0177231	0.0604477
cca_2__3226	34.2475	1.09699	0.462726	2.37071	0.0177541	0.0605045
sdiA__2731	5.04207	-2.90941	1.22772	-2.36977	0.0177992	0.0606093
allB__1601	6.31514	3.26229	1.37754	2.36821	0.0178746	0.0608168
mnmE__308	26.8953	1.29272	0.546009	2.36757	0.0179051	0.0608717
tdcD__1488	358.948	-0.331847	0.140472	-2.36237	0.0181586	0.0616837
yjmD_1__918	3.3789	-3.42446	1.45115	-2.35982	0.0182837	0.0620089
hypo__3758	31.1592	1.63916	0.694577	2.35994	0.0182777	0.0620089
nlhH_1__1084	13.8282	-1.51686	0.643075	-2.35877	0.0183357	0.0621197
ubiE_3__1515	2.47301	-4.50833	1.91147	-2.35856	0.0183458	0.0621197
sucD_2__928	67.9418	0.827508	0.350949	2.35792	0.0183778	0.0621282
yfcV__1808	3.0192	-4.42431	1.87624	-2.35807	0.0183703	0.0621282
glpQ__90	28.8788	-1.07537	0.456306	-2.35668	0.0184389	0.0622848
ubiA__329	33.1489	1.36765	0.580701	2.35516	0.0185145	0.0624903
traQ__3514	2.49611	-4.24169	1.80255	-2.35316	0.0186144	0.0627772
lacG__2207	1.30147	-5.77062	2.45388	-2.35163	0.0186912	0.0629354
efeU_2__3544	49.255	0.966186	0.410829	2.3518	0.0186831	0.0629354
ypdA__1527	23.3165	-1.18595	0.504739	-2.34963	0.018792	0.0632245
hypo__3788	12.3004	2.03234	0.865303	2.3487	0.0188391	0.0633323
mmuM__1671	13.5186	2.05201	0.873873	2.34817	0.0188658	0.0633716
hypo__4701	2.60878	-5.42397	2.31098	-2.34704	0.0189231	0.0635136
yfaL__1775	10.4046	-1.80972	0.771278	-2.34639	0.0189561	0.0635384
xerD_4__3550	55.5569	0.818805	0.348976	2.3463	0.0189606	0.0635384
mlaE__3048	65.9744	0.779156	0.332123	2.34598	0.018977	0.0635428
zwf__240	66.7973	-0.747741	0.319074	-2.34347	0.0191053	0.0638204
gspH__3436	1.89872	-5.42687	2.31528	-2.34394	0.0190812	0.0638204
hypo__4352	8.8562	2.54134	1.0844	2.34355	0.0191011	0.0638204
hypo__3903	1.71425	-5.54285	2.36653	-2.34219	0.019171	0.0639894
proP_2__2833	4.59189	-2.79277	1.19271	-2.34154	0.0192045	0.0639999
hypo__3941	1.48931	-5.76852	2.46331	-2.34177	0.0191923	0.0639999
hypo__4450	4.98368	-3.08686	1.31984	-2.33882	0.0193449	0.064417
yidH__1950	3.59062	-3.20287	1.37171	-2.33494	0.0195466	0.064986
folD__3582	95.5091	0.642868	0.2753	2.33515	0.0195354	0.064986
hypo__4004	1.52005	-5.54088	2.37599	-2.33203	0.0196991	0.0654414
hypo__4653	33.0524	1.2004	0.51481	2.33173	0.0197149	0.0654424
yraJ__3020	1.89252	-4.51053	1.9368	-2.32886	0.0198666	0.065894
fliF_1__2745	1.97218	-4.57509	1.96876	-2.32385	0.0201338	0.0667277
ybhQ__2449	26.0425	-1.08372	0.467124	-2.31999	0.0203417	0.0673639
ydiK__1842	14.8874	2.25003	0.97038	2.31871	0.020411	0.0675403
arnE__1782	1.30656	-5.53792	2.39053	-2.31661	0.0205251	0.0678518
lafU__3202	1.63277	-5.4523	2.3538	-2.31638	0.0205373	0.0678518
dnaJ_1__2665	144.775	0.54092	0.233718	2.31442	0.0206449	0.0681541
mraZ__2692	71.4608	0.726029	0.313891	2.313	0.0207227	0.0683575
hypo__4801	5.2496	3.89929	1.6873	2.31096	0.0208349	0.0686736
treC__1133	1.86233	-4.64389	2.01146	-2.30871	0.0209596	0.0688992
yjgH__2884	3.2318	-3.5554	1.54	-2.30871	0.0209598	0.0688992
yhjD__3447	13.7555	2.26336	0.980801	2.30767	0.0210176	0.0688992
yjeO__3521	2.64176	-3.97239	1.72101	-2.30817	0.0209894	0.0688992
hypo__3846	2.78659	-3.80564	1.64913	-2.30767	0.0210174	0.0688992
hypo__3885	19.275	1.50004	0.649589	2.30921	0.0209319	0.0688992
hypo__4091	55.4693	-0.792923	0.343541	-2.30809	0.0209943	0.0688992
fis__3085	67.9045	0.779224	0.337738	2.30719	0.0210445	0.0689337
recC__802	45.7573	0.923298	0.400681	2.30432	0.0212045	0.0694042
speD__1290	16.5053	-1.45072	0.629863	-2.30323	0.0212662	0.0695519
ftsZ_2__3618	4.41857	3.92281	1.71197	2.29141	0.0219399	0.0717
pnuC_1__2006	6.4771	3.16808	1.38317	2.29045	0.021995	0.0717688
hypo__3778	63.1596	-0.695279	0.303523	-2.2907	0.0219809	0.0717688
cysE_1__29	3.60537	3.60674	1.57538	2.28945	0.0220534	0.0719036
glpD__487	35.2077	1.14909	0.502776	2.2855	0.0222838	0.0725988
hypo__4321	2.40823	-3.99383	1.74855	-2.28408	0.0223668	0.0728128
ompX__2434	187.443	0.503331	0.220696	2.28065	0.0225691	0.0733582
ffh__2473	464.375	-0.341174	0.149578	-2.28092	0.0225533	0.0733582
tatB__2975	65.9593	-0.700095	0.30707	-2.27992	0.0226124	0.0734424
yejG__1749	104.643	-0.647743	0.284299	-2.27839	0.0227035	0.0736817
hypo__4707	1.9105	-4.60147	2.0207	-2.27717	0.0227763	0.0738612
nanK_1__1315	7.3064	-2.25672	0.991514	-2.27603	0.0228441	0.0740241
ansA__206	6.26571	3.70908	1.63023	2.27518	0.0228949	0.0740757
umuC_1__3362	72.0826	-0.724753	0.318548	-2.27518	0.0228952	0.0740757
holE__235	1.60745	-5.24001	2.30641	-2.27194	0.0230902	0.0745468
barA__779	24.808	-1.17018	0.515072	-2.27188	0.0230938	0.0745468
hypo__4357	2.3212	-4.12612	1.81581	-2.27233	0.0230667	0.0745468
osmB__2929	21.7992	-1.50862	0.664191	-2.27136	0.0231253	0.0745916
yiiM__2846	17.251	1.52599	0.672187	2.27018	0.0231964	0.0747636
yrbL__3057	24.3573	-1.09726	0.48365	-2.26872	0.0232856	0.074994
speC__865	11.6937	2.27222	1.00314	2.2651	0.0235065	0.0756475
nemR__1823	17.2189	-1.28472	0.567339	-2.26446	0.0235457	0.0757158
nudI__97	7.48125	-2.2025	0.973381	-2.26274	0.023652	0.0759997
xapA__517	1.61632	-5.50064	2.43188	-2.26189	0.0237041	0.0760513
secF__2364	61.5651	0.850791	0.376115	2.26205	0.0236945	0.0760513
ycdY__2112	18.1265	-1.26232	0.558483	-2.26027	0.0238048	0.0763163
bglH__1970	3.24767	-4.10413	1.81601	-2.25997	0.0238231	0.0763171
wzxE__2994	19.7566	1.52816	0.676335	2.25947	0.0238544	0.0763594
ybhF__2446	50.19	0.839013	0.371687	2.25731	0.0239887	0.076731
pemK__1667	52.4814	-0.77891	0.345298	-2.25576	0.0240855	0.0769823
hypo__4432	6.40862	-2.35387	1.04431	-2.254	0.024196	0.0772772
yadN__3026	2.88739	-4.21991	1.87246	-2.25368	0.0242165	0.077284
dgoA_1__303	3.23905	-3.66189	1.62537	-2.25297	0.0242613	0.0773684
arnT__102	6.85366	3.04068	1.35005	2.25228	0.0243047	0.0774484
fumD__165	3.53663	-3.46938	1.54101	-2.25137	0.024362	0.0775724
cysH_3__1452	85.4753	0.667453	0.296788	2.24892	0.0245174	0.0780083
hypo__4601	8.22473	-2.13844	0.951067	-2.24847	0.0245465	0.0780421
trmL__265	8.03917	-2.01552	0.897068	-2.24678	0.024654	0.0782656
pstA__1974	11.9185	2.05376	0.914055	2.24686	0.0246489	0.0782656
glnB__2304	12.6704	-1.65892	0.740476	-2.24034	0.0250686	0.0794522
catM__3308	12.8887	-1.59051	0.709848	-2.24064	0.0250495	0.0794522
hypo__4269	4.10796	-3.23227	1.44291	-2.2401	0.0250842	0.0794522
hypo__4668	13.8155	-1.60186	0.715536	-2.23868	0.0251765	0.0796846
ccmC__1760	15.5741	1.92992	0.863619	2.23469	0.0254376	0.0804507
dgcE__35	22.3617	1.24497	0.557258	2.23411	0.0254761	0.080512
panF__3084	12.3077	2.11311	0.946249	2.23315	0.0255393	0.0806514
finO__3510	33.7645	-0.897589	0.402467	-2.23022	0.0257331	0.0812025
nupC__3383	34.6286	1.11605	0.500638	2.22926	0.0257966	0.0813423
livF__2210	4.56849	-2.86071	1.28452	-2.22707	0.0259427	0.0817418
hypo__4581	5.68504	-2.24213	1.00718	-2.22614	0.0260045	0.0818755
cyoA__2355	81.6102	0.648627	0.291463	2.22542	0.0260529	0.0819665
hemN_1__860	27.7634	-1.01571	0.456769	-2.22368	0.02617	0.0822737
dcuB__2053	33.4548	1.13057	0.508585	2.22297	0.026218	0.0823633
gltD_1__537	11.1734	1.80421	0.811763	2.22258	0.026244	0.0823836
dnaC_2__3258	24.9699	-1.0546	0.474686	-2.22168	0.0263052	0.0825144
glcR_1__2519	19.1912	-1.20158	0.541032	-2.22091	0.0263573	0.0826163
mdtC__1704	23.8097	1.25867	0.567108	2.21945	0.0264562	0.0828039
hypo__4083	1.9276	-4.63371	2.08778	-2.21945	0.0264564	0.0828039
yggP_2__1582	5.92554	-2.70795	1.22082	-2.21813	0.0265458	0.0830221
ulaD__1152	11.9767	-1.46746	0.662506	-2.21502	0.0267587	0.0836087
scrY_2__2841	2.4112	-4.82602	2.17897	-2.21481	0.026773	0.0836087
pdxA__968	27.8403	1.10849	0.500663	2.21403	0.0268264	0.0836663
nusA__3352	762.658	0.288844	0.130464	2.21397	0.0268311	0.0836663
tal__534	8.61698	2.31836	1.04763	2.21296	0.0269005	0.0838207
galR__2554	31.024	1.26869	0.573885	2.21071	0.027056	0.084243
holC__1127	11.1374	2.48193	1.12321	2.20968	0.0271274	0.084337
bamE__2477	134.092	-0.571623	0.258691	-2.20968	0.0271275	0.084337
hypo__3707	3.61174	-3.79082	1.71576	-2.20941	0.0271461	0.084337
mntP__1884	3.73009	-2.94079	1.33146	-2.20869	0.0271965	0.0843691
hypo__4463	1.76371	-4.64022	2.10071	-2.20888	0.0271831	0.0843691
aaeX__3072	16.2064	-1.3277	0.601669	-2.2067	0.0273349	0.0847362
yhhJ__2230	11.3832	2.08824	0.947102	2.20487	0.0274631	0.0850085
aas__2553	16.7907	-1.26776	0.574912	-2.20513	0.0274447	0.0850085
mglC__1733	8.45924	2.93154	1.33035	2.20359	0.027553	0.0852243
folP_1__1298	29.638	1.15489	0.524298	2.20274	0.027613	0.0853476
hypo__3783	13.2174	-1.37131	0.62274	-2.20207	0.0276607	0.0854323
ribE__620	69.9855	-0.734756	0.333906	-2.20049	0.0277723	0.0857092
hypo__3914	8.35796	2.09307	0.951301	2.20022	0.027791	0.0857092
hypo__3698	4.7588	-2.39849	1.09183	-2.19676	0.0280377	0.0864069
mepC__2934	5.32771	-2.22356	1.01254	-2.19602	0.0280907	0.0865071
xanP__1935	34.3878	1.35151	0.616312	2.19291	0.0283142	0.0871316
tonB_1__3166	4.36978	3.72198	1.69766	2.19241	0.0283496	0.0871772
ppnP__627	13.1629	-1.65843	0.757607	-2.18903	0.0285945	0.0878662
rsmH__985	96.5913	0.597698	0.273151	2.18816	0.0286583	0.087998
pgaD__2110	1.3002	-5.51356	2.52132	-2.18678	0.0287589	0.0882429
alaA__123	73.5953	0.687221	0.314529	2.18492	0.0288948	0.0885953
yjjI__2652	50.6911	0.836979	0.38353	2.1823	0.029087	0.08912
mngB__929	51.3727	1.23412	0.566198	2.17966	0.0292824	0.0895883
selU__1606	45.7296	-0.986156	0.452416	-2.17976	0.0292755	0.0895883
ascD__89	4.32181	3.68737	1.69511	2.1753	0.0296075	0.0903211
rfaP__277	28.9438	1.11591	0.512971	2.1754	0.0296005	0.0903211
rclA__3457	5.67718	-2.14338	0.985031	-2.17596	0.0295586	0.0903211
hypo__4533	12.7655	-1.67599	0.770409	-2.17546	0.029596	0.0903211
hypo__4506	6.87788	-2.09965	0.965559	-2.17454	0.0296645	0.0904295
emrB_2__2962	6.20886	-2.4709	1.13721	-2.17277	0.0297975	0.090704
oppD__3162	33.3345	0.958257	0.440973	2.17305	0.0297765	0.090704
hypo__3843	2.21464	-4.82192	2.22371	-2.16841	0.0301272	0.0915974
hypo__4204	6.33917	-2.22276	1.02511	-2.16832	0.0301344	0.0915974
malY_2__3097	27.5089	1.10224	0.509408	2.16376	0.0304825	0.0925888
hybD__1059	53.8199	0.762601	0.352619	2.16268	0.0305658	0.0927748
hypo__4695	1.29165	-5.50867	2.55047	-2.15986	0.0307835	0.0933686
bglB__313	2.83331	-3.15061	1.45942	-2.15881	0.0308645	0.093547
yceD__2147	172.852	0.513262	0.237948	2.15704	0.0310026	0.093898
sodB__160	171.774	0.501074	0.232457	2.15555	0.0311186	0.0941144
nimR_2__2960	1.31166	-5.22223	2.42237	-2.15584	0.0310965	0.0941144
umuD__1509	15.3604	-1.30146	0.604082	-2.15444	0.0312057	0.09431
thlA__811	42.8332	-0.789525	0.366588	-2.15371	0.0312627	0.0944146
hypo__4335	5.75557	-3.73735	1.73737	-2.15116	0.031464	0.0949545
ompF_1__2070	11.2268	-1.7147	0.797613	-2.14978	0.0315724	0.0950886
yfhL__2308	7.25634	-2.41462	1.12316	-2.14984	0.031568	0.0950886
dmlR_1__3073	22.2619	-1.17455	0.546371	-2.14974	0.031576	0.0950886
pncC_2__738	7.45166	-1.85462	0.863279	-2.14835	0.0316863	0.0953528
hscC__2613	1.2478	-5.22101	2.431	-2.14768	0.0317393	0.0954442
bfd__3587	6.46938	-2.21769	1.03288	-2.14709	0.0317863	0.0955173
hypo__4477	1.07653	-5.91665	2.75654	-2.14641	0.0318405	0.0956122
hslU__2855	302.596	0.362425	0.169003	2.14449	0.0319934	0.0959384
csrD__3078	14.0855	1.72641	0.805154	2.14419	0.0320174	0.0959384
ycjY_2__3604	11.1191	-1.53032	0.71363	-2.14442	0.0319992	0.0959384
cheY__2715	3.15121	-3.05476	1.42772	-2.1396	0.0323868	0.096956
hypo__4765	8.04078	-1.86343	0.871005	-2.1394	0.0324029	0.096956
yfcO__1802	4.78485	-2.58557	1.20882	-2.13893	0.0324415	0.0970026
katE__186	31.5435	-0.95132	0.44525	-2.1366	0.0326307	0.0974993
eutQ__2272	29.9913	-0.959352	0.449497	-2.13428	0.0328199	0.0977874
fixA_2__2674	2.15584	-4.81898	2.25771	-2.13445	0.0328056	0.0977874
hypo__4731	1.15617	-5.60366	2.62516	-2.1346	0.032794	0.0977874
hypo__4761	1.15617	-5.60366	2.62516	-2.1346	0.032794	0.0977874
deoB_2__937	268.184	0.403471	0.189168	2.13287	0.032935	0.0980612
btuR__1169	16.1912	-1.2885	0.604549	-2.13134	0.0330613	0.098368
iscR__2295	147.809	0.488381	0.229181	2.13099	0.03309	0.098384
ariR__3385	1.14187	-6.02078	2.82683	-2.12987	0.0331822	0.0985886
ivy__3176	98.7011	-0.625338	0.293677	-2.12934	0.0332263	0.0986501
ddlA__632	79.2571	-1.04567	0.491156	-2.129	0.0332543	0.0986637
ruvC__1004	11.709	-1.55937	0.732932	-2.12758	0.033372	0.0989433
bioD1_2__1342	27.3497	1.10292	0.51897	2.1252	0.0335699	0.099251
artM_1__2413	18.9944	1.51504	0.712827	2.12539	0.033554	0.099251
imm_1__2706	3.4085	-2.75106	1.29438	-2.12539	0.0335544	0.099251
hypo__4519	16.1307	1.62925	0.766417	2.1258	0.0335196	0.099251
plsY__1410	9.38566	-2.0899	0.983818	-2.12427	0.0336475	0.0993534
rsxG__1815	7.98187	2.2261	1.04796	2.12422	0.0336516	0.0993534
xylF__1901	17.3978	-1.33657	0.629703	-2.12255	0.0337918	0.0996976
cmoB__1009	18.7778	1.35422	0.638312	2.12157	0.0338737	0.0998695
yphB_1__2299	4.87168	3.10272	1.46285	2.12101	0.0339207	0.0999381
pdeB__598	21.0519	-1.20342	0.567704	-2.11979	0.0340234	0.100171
yhdE__3074	15.4642	1.66143	0.783935	2.11935	0.0340612	0.100212
yedP__1029	6.29645	2.88875	1.36405	2.11778	0.0341938	0.100532
glnP__2437	28.0128	1.33113	0.62875	2.11711	0.0342508	0.10063
hypo__3946	3.78547	-2.83286	1.34066	-2.11303	0.0345981	0.101579
mtgA__1309	8.04331	-1.89945	0.899694	-2.11122	0.0347538	0.101965
gpFI_2__3298	12.8968	1.65464	0.78413	2.11017	0.034844	0.102159
ehaG__1919	8.9417	-1.6742	0.794537	-2.10714	0.0351054	0.102854
cysP__2260	19.9012	-1.22341	0.581429	-2.10414	0.0353659	0.103545
aaeB_2__3070	95.7721	-0.552121	0.262548	-2.10293	0.0354715	0.103783
ppiC__1242	2.02659	-4.81617	2.29163	-2.10163	0.0355855	0.103972
intA_2__3143	12.6791	-1.63158	0.776316	-2.10169	0.0355801	0.103972
hyfA_4__826	6.85666	2.37106	1.12901	2.10013	0.0357172	0.104284
hypo__4482	9.90217	-1.72724	0.822621	-2.09968	0.0357573	0.104329
syd__2539	6.21176	-2.23805	1.06628	-2.09893	0.0358226	0.104448
garK__1490	38.6114	1.51293	0.72159	2.09666	0.036024	0.104962
hypo__4090	2.20825	-3.87656	1.84948	-2.09603	0.0360795	0.105051
hypo__4590	12.8238	-1.38069	0.659435	-2.09375	0.0362825	0.10557
mdoC__419	4.45967	-2.58318	1.23407	-2.09322	0.0363299	0.105593
pspD__2945	10.5607	-1.99208	0.951741	-2.09309	0.0363407	0.105593
clcD_2__1207	53.6405	0.707506	0.338137	2.09237	0.0364057	0.10569
cytR_2__2857	11.8002	-1.71172	0.818158	-2.09216	0.0364241	0.10569
hypo__3970	1.02915	-5.71768	2.73384	-2.09145	0.0364879	0.105802
hypo__3898	5.26884	-3.65509	1.74849	-2.09043	0.0365796	0.105995
yhhS__2221	7.89183	2.24624	1.07547	2.08862	0.036742	0.10632
hypo__4458	1.5008	-5.21234	2.4953	-2.08886	0.0367201	0.10632
tpx__1187	46.2915	0.852401	0.408276	2.0878	0.0368155	0.106336
yidZ__1966	6.23328	-2.5696	1.23052	-2.08823	0.0367775	0.106336
uidB_2__3102	2.06613	-4.36619	2.09137	-2.08772	0.0368231	0.106336
dusC__54	3.45961	-2.94001	1.41113	-2.08345	0.0372106	0.107381
pcnB__1279	19.707	-1.14813	0.551504	-2.08182	0.0373593	0.107737
mutM__282	15.287	-1.25244	0.601836	-2.08103	0.0374309	0.107869
fdrA_1__2391	2.22708	-4.07221	1.9578	-2.08	0.037526	0.10807
ppsE__1444	29.568	1.30504	0.627784	2.0788	0.0376356	0.108311
hypo__4130	1.27126	-5.21047	2.50991	-2.07596	0.0378974	0.10899
otsA__1016	23.5147	1.11457	0.537034	2.07542	0.0379478	0.109061
mdaB__2774	21.2296	1.34838	0.650096	2.07412	0.0380684	0.109333
cysB_1__2924	52.3452	-0.782254	0.377441	-2.07252	0.038217	0.109643
hypo__4355	1.26774	-5.20996	2.51398	-2.0724	0.0382282	0.109643
tabA_2__2881	7.87515	-1.74963	0.844559	-2.07165	0.0382983	0.109769
surA__969	88.846	0.568358	0.274734	2.06876	0.0385688	0.110395
ycaL__1458	4.60254	-2.93071	1.41657	-2.06888	0.0385571	0.110395
mhpT__2383	4.24428	3.51475	1.70003	2.06747	0.03869	0.110667
dppA__3504	24.3687	1.13954	0.551934	2.06464	0.0389571	0.111355
ribC__162	17.6655	-1.22166	0.592009	-2.06358	0.0390575	0.111566
thiC__1563	21.0666	1.23571	0.599238	2.06214	0.0391942	0.111807
tatE__2608	148.821	0.53814	0.260962	2.06214	0.0391946	0.111807
xerC_3__2393	7.81389	2.92441	1.41875	2.06126	0.0392784	0.11197
dlgD__254	3.61638	-3.20517	1.55688	-2.05872	0.039521	0.112585
dgcP__219	25.728	-1.15241	0.56038	-2.05649	0.0397356	0.113121
nrfG__2029	5.97639	2.39457	1.16458	2.05617	0.0397664	0.113132
hypo__4179	66.1217	0.642784	0.312715	2.0555	0.0398312	0.11324
hemG__1196	6.10995	2.82552	1.37559	2.05404	0.0399716	0.113563
fre__1199	61.6913	0.694786	0.338489	2.05261	0.0401103	0.11388
dcuR__2054	6.81925	2.53723	1.23687	2.05133	0.040235	0.114157
hypo__4333	27.4232	-1.00124	0.488237	-2.05072	0.0402946	0.114249
hypo__3719	13.1721	-1.34309	0.655199	-2.04989	0.0403748	0.1144
ccmH_1__1755	22.5848	1.12816	0.550502	2.04933	0.0404294	0.114478
rspA__3123	6.52371	-2.05643	1.00372	-2.04881	0.0404804	0.114545
mioC__1986	24.9943	-1.21987	0.595836	-2.04732	0.0406265	0.114881
nrdI__2490	6.64562	-2.3329	1.13987	-2.04664	0.0406936	0.114994
nqrC__1641	9.50065	-1.59667	0.780308	-2.04621	0.0407362	0.115037
topA_1__1172	106.675	-0.490171	0.239637	-2.04547	0.0408084	0.115094
fatA__3538	9.03325	-1.92783	0.942497	-2.04545	0.0408106	0.115094
hypo__3947	9.77801	-1.66788	0.815747	-2.0446	0.0408939	0.115252
potD__2160	37.6373	0.851291	0.41643	2.04426	0.0409279	0.11527
hypo__4578	14.1979	-1.37706	0.673755	-2.04386	0.040967	0.115303
mgsA__393	15.9341	-1.38284	0.677568	-2.04089	0.0412616	0.115978
ppc__1112	61.8436	0.732814	0.359057	2.04094	0.0412571	0.115978
cetB__1255	7.25516	2.77664	1.36167	2.03915	0.0414351	0.116388
hypD__2515	51.3235	0.695744	0.341535	2.03711	0.0416394	0.116873
hypo__4508	3.06833	-2.91977	1.43346	-2.03687	0.0416633	0.116873
nfuA__2198	45.5153	-0.768278	0.377347	-2.036	0.0417504	0.116983
hypo__4624	5.78987	2.58755	1.27094	2.03592	0.0417579	0.116983
nikD__506	5.38144	2.65857	1.30664	2.03466	0.0418847	0.117115
pyrI__2885	8.69521	-1.80407	0.88676	-2.03446	0.0419057	0.117115
dlsT_1__3252	4.61147	2.81661	1.38453	2.03435	0.041916	0.117115
hypo__4553	5.00026	3.44421	1.69253	2.03494	0.0418567	0.117115
yohK_2__2022	12.8087	1.70479	0.838296	2.03364	0.0419883	0.117239
lolA__2398	53.8281	0.773436	0.38051	2.03263	0.0420899	0.117445
dgcZ_1__681	7.01628	-2.23721	1.10104	-2.03191	0.0421631	0.117572
hypBA1__259	1.46354	-4.81027	2.36861	-2.03084	0.0422709	0.117794
fetB__2321	3.01323	3.61955	1.78547	2.02723	0.0426392	0.118742
proP_3__3124	6.32833	-2.0285	1.00189	-2.02467	0.0429008	0.119392
napC__1762	8.31446	2.39457	1.18301	2.02413	0.0429565	0.119468
hypo__4092	22.7784	-1.08312	0.535494	-2.02265	0.043109	0.119735
hypo__4377	7.46929	-2.07729	1.02701	-2.02266	0.0431086	0.119735
nrdD__1134	392.365	0.390409	0.193281	2.01991	0.0433931	0.120365
metI__3000	9.39313	2.15879	1.06873	2.01996	0.0433878	0.120365
hypo__4186	7.77229	-1.97282	0.977484	-2.01826	0.043564	0.12076
hypo__4530	19.5834	1.65609	0.821635	2.01561	0.0438412	0.121448
hypo__4255	5.37959	-2.13863	1.06151	-2.0147	0.0439359	0.121631
hypo__4289	2.00139	-4.15445	2.06459	-2.01224	0.0441942	0.122266
ygbN__2520	10.6767	2.0685	1.02828	2.0116	0.0442618	0.122299
hypo__3828	30.0881	-1.00134	0.497787	-2.01158	0.0442642	0.122299
pgl__711	13.5257	-1.68419	0.838704	-2.00809	0.0446339	0.12324
ccpA__2950	2.50297	-3.33077	1.6589	-2.00781	0.0446633	0.12324
csgA__2119	3.72938	-2.76357	1.3768	-2.00723	0.0447247	0.123295
fixB_2__2675	2.17396	-4.69303	2.33824	-2.00708	0.0447414	0.123295
hldE__3224	54.3144	0.725192	0.361684	2.00504	0.0449586	0.123812
hypo__4221	2.46724	3.73141	1.86233	2.00362	0.045111	0.124151
hha__2342	10.9408	-1.71811	0.858173	-2.00205	0.0452794	0.124533
siaQ_2__2783	1.47022	-4.34771	2.17243	-2.00131	0.0453587	0.12467
narY__1477	4.43254	2.8988	1.44995	1.99925	0.0455814	0.1252
aes__592	8.55663	-1.73309	0.867892	-1.9969	0.0458363	0.125819
hldD__272	80.968	0.6806	0.34102	1.99578	0.0459581	0.126071
fumA__1336	43.2243	0.772217	0.387051	1.99513	0.0460284	0.126157
tatC__2974	39.2265	-0.80879	0.40542	-1.99494	0.0460491	0.126157
acpS__572	6.62818	-1.83266	0.921172	-1.98949	0.0466469	0.127712
clsC__418	17.5284	1.4007	0.704433	1.98841	0.0467669	0.127858
maa__597	18.3158	-1.42483	0.716817	-1.98772	0.0468423	0.127858
fucA__788	19.3893	1.30502	0.65657	1.98764	0.046852	0.127858
yjjW__934	32.6499	0.883825	0.444579	1.988	0.0468114	0.127858
tsr__3261	6.82702	-1.91881	0.964853	-1.98871	0.0467334	0.127858
hypo__4534	12.8097	1.47148	0.741238	1.98516	0.0471268	0.128525
gatC_2__1709	5.47634	3.41166	1.71943	1.98419	0.0472349	0.128736
yifK__2992	6.47546	-1.82097	0.917942	-1.98376	0.0472829	0.128784
kefF__964	5.88886	2.53178	1.27664	1.98317	0.0473488	0.12888
valS__1128	145.681	0.473389	0.238873	1.98176	0.0475063	0.128988
glnG__2829	18.1852	1.26921	0.640248	1.98237	0.0474383	0.128988
mukB__3305	151.84	0.446079	0.225097	1.98172	0.0475108	0.128988
hypo__3662	2.94594	-3.28731	1.65876	-1.98179	0.0475026	0.128988
hypo__4128	75.0281	0.694446	0.350685	1.98026	0.0476749	0.129351
dkgB__1382	4.75989	-2.33487	1.17993	-1.97882	0.0478365	0.129706
gspB__3429	3.72839	-2.46392	1.24551	-1.97825	0.0479008	0.129797
psd__1618	53.2017	0.719489	0.363759	1.97793	0.0479368	0.129811
fucP_1__2541	5.28435	3.3301	1.68512	1.97618	0.0481342	0.130262
mlaD__3047	32.7267	0.981466	0.497086	1.97444	0.0483317	0.130713
yceJ__2125	5.52713	-3.15283	1.59729	-1.97386	0.0483975	0.130806
tpiA__1095	124.72	-0.575963	0.291885	-1.97325	0.0484667	0.13091
ecfA1_1__844	1.40888	-4.8053	2.44012	-1.96929	0.0489203	0.131966
yjbR_2__3477	10.023	-1.53719	0.780524	-1.96943	0.0489041	0.131966
hypo__4215	29.554	-0.862971	0.438356	-1.96865	0.0489929	0.132077
yihI__2827	12.5163	-1.3166	0.668956	-1.96815	0.0490513	0.13215
galK__717	56.9752	-0.671191	0.3413	-1.96657	0.0492328	0.132555
glmU_2__3295	1.4563	-4.80499	2.44488	-1.96533	0.0493765	0.132857
cyoE__610	19.9805	1.24309	0.633214	1.96314	0.0496295	0.133283
nrdH__2489	2.76056	-3.35031	1.70648	-1.96329	0.049613	0.133283
fliG_2__3186	1.06764	-5.07716	2.58578	-1.96349	0.0495893	0.133283
argP__2573	30.6783	-0.873853	0.445261	-1.96256	0.0496969	0.133379
yehW__1726	5.2375	2.80846	1.43178	1.96152	0.049819	0.133621
dctM_2__2782	2.15334	-3.20788	1.6371	-1.95949	0.050055	0.134169
ccmE__1758	8.39138	1.85245	0.94582	1.95856	0.0501643	0.134377
hypo__3990	7.59403	-1.67082	0.853314	-1.95804	0.0502256	0.134455
phoP__2163	56.2532	-0.676777	0.345791	-1.95718	0.050326	0.134554
kgtP_1__2318	63.6726	-0.759221	0.387874	-1.95739	0.0503018	0.134554
leuD__979	12.2264	-1.35598	0.692957	-1.9568	0.0503705	0.134587
hypo__4367	3.23025	-4.16318	2.1291	-1.95537	0.050539	0.134952
recF_2__2407	31.8734	1.00177	0.512553	1.95447	0.0506452	0.13515
hypo__3854	15.0748	1.51297	0.775533	1.95088	0.051071	0.1362
sugE__3516	13.9579	-1.29392	0.66339	-1.95046	0.0511207	0.136247
kbl__271	69.5665	0.65226	0.334549	1.94967	0.0512157	0.136414
fhuF__3253	9.88936	-1.82353	0.936336	-1.94752	0.051473	0.137012
hypo__4160	5.90453	-1.91303	0.983695	-1.94474	0.0518059	0.137812
menA__1099	20.9046	1.25539	0.646371	1.94221	0.0521117	0.138538
dsbE__1756	18.3625	1.15315	0.593864	1.94178	0.0521638	0.138589
atoD__82	5.68603	2.7016	1.39214	1.94061	0.052306	0.138792
fryB_1__1107	9.53901	-1.40677	0.724885	-1.94069	0.0522965	0.138792
miaA__1161	320.93	0.326208	0.168172	1.93973	0.0524128	0.138988
phoR__625	9.21441	1.85759	0.958188	1.93865	0.0525441	0.139161
emrB_1__2497	20.913	1.31675	0.67912	1.93891	0.0525119	0.139161
rhmR_1__1780	2.25236	3.88917	2.00695	1.93785	0.0526414	0.139244
oxyR_1__2020	10.487	-1.57642	0.813453	-1.93794	0.052631	0.139244
hypo__4679	7.15677	-1.96378	1.01358	-1.93747	0.0526882	0.13928
udp__1206	62.539	0.663292	0.342936	1.93416	0.053094	0.140265
kdsB__1462	38.2112	0.902702	0.466835	1.93366	0.0531544	0.140337
hypo__4288	20.0916	1.26898	0.656515	1.93291	0.0532477	0.140495
ycgL__3359	1.57765	-4.8024	2.48513	-1.93246	0.0533033	0.140554
rho__1238	570.343	0.249493	0.129134	1.93205	0.0533534	0.140598
mtlA_2__2578	2.99661	-2.55891	1.32567	-1.93028	0.0535724	0.141087
yjeM__3520	11.1589	-1.58654	0.822558	-1.92879	0.0537572	0.141486
xylB_2__509	1.87314	-4.04427	2.10385	-1.92232	0.0545652	0.143344
gap__1624	13.8213	1.55707	0.809962	1.9224	0.0545552	0.143344
rob_1__2657	70.7655	0.635747	0.330636	1.9228	0.054505	0.143344
ppk__548	46.1289	0.827628	0.430751	1.92136	0.0546861	0.143572
gntK__495	14.9623	-1.32551	0.690143	-1.92063	0.054778	0.143687
rluA__970	22.6378	-1.02048	0.531367	-1.92048	0.0547979	0.143687
nimT__1876	3.81263	3.36801	1.75431	1.91985	0.0548769	0.143805
phnC__369	2.53947	-3.06197	1.5954	-1.91924	0.0549535	0.143916
espC__377	33.0604	-0.864414	0.450585	-1.91843	0.0550568	0.144097
frmA__637	22.0501	-1.03547	0.541012	-1.91394	0.0556272	0.145476
deoR_1__2426	10.3313	-1.63956	0.856728	-1.91375	0.0556527	0.145476
hypo__3875	1.01859	-5.75363	3.01048	-1.9112	0.0559789	0.146238
ilvA__1244	15.7026	1.3851	0.724905	1.91073	0.0560394	0.146306
tqsA__3111	18.1069	-1.16321	0.609189	-1.90944	0.0562056	0.146649
allA__1605	1.42602	-4.80047	2.51673	-1.90742	0.0564657	0.147055
gntP__3272	9.14278	2.1095	1.1059	1.90749	0.0564568	0.147055
hypo__4633	10.7622	-1.40452	0.736156	-1.90791	0.0564023	0.147055
hisF__9	9.57119	1.75834	0.923027	1.90497	0.0567837	0.147792
dxs_1__616	36.1723	-0.781779	0.410844	-1.90286	0.0570587	0.148295
fdoI__2838	75.5096	-0.569937	0.299507	-1.90292	0.0570514	0.148295
thiS__3466	4.94361	2.48835	1.30781	1.90268	0.0570825	0.148295
cca_1__733	5.54819	-2.45908	1.29356	-1.90102	0.0572991	0.148478
fabH_2__1371	2.8763	3.44877	1.81489	1.90026	0.0573992	0.148478
ydhP__1825	6.17013	3.20214	1.68465	1.90078	0.0573308	0.148478
ftsE__2217	29.2686	0.916621	0.482186	1.90097	0.0573063	0.148478
yqfG__2563	6.11574	3.21266	1.68961	1.90142	0.0572475	0.148478
dmsD__3119	7.96943	-1.8784	0.988396	-1.90045	0.0573745	0.148478
hypo__3864	15.4161	1.87837	0.988259	1.90068	0.0573437	0.148478
hypo__3968	8.97832	2.25255	1.18635	1.89872	0.0576007	0.148908
hypo__4778	1.50416	-4.26821	2.24962	-1.8973	0.0577883	0.149301
fecI__3566	11.6005	-1.58055	0.833325	-1.89667	0.0578711	0.149424
oxyR_3__2866	47.671	0.803686	0.423934	1.89578	0.0579893	0.149637
ybcJ__3581	13.0211	1.52387	0.804253	1.89477	0.0581235	0.149805
hypo__4773	6.21592	-2.01662	1.06432	-1.89475	0.0581252	0.149805
rsuA__72	20.7702	-0.973356	0.514753	-1.89092	0.0586354	0.151027
salL__1220	6.0675	-2.02287	1.07078	-1.88915	0.0588712	0.151514
hypo__4523	1.39837	-4.79906	2.54057	-1.88897	0.058896	0.151514
mlrA__1725	6.419	2.33825	1.23809	1.8886	0.0589453	0.151548
cirA_1__1736	10.1101	-1.59627	0.845714	-1.88748	0.0590952	0.151841
aspT_2__2422	77.8694	0.639655	0.339003	1.88687	0.059178	0.151961
hypo__4638	2.85541	-2.77517	1.47231	-1.88491	0.0594421	0.152546
araD__973	2.95424	3.39117	1.80014	1.88384	0.0595871	0.152825
allE__1599	10.1746	1.60874	0.855174	1.88118	0.0599475	0.153656
fumB__374	49.8346	0.671444	0.357283	1.87931	0.0602026	0.154217
hypo__4610	1.37191	-4.94605	2.63398	-1.87779	0.0604104	0.154561
hypo__4635	1.19187	-4.79823	2.5549	-1.87805	0.0603748	0.154561
hypo__4385	18.1268	1.16454	0.621176	1.87474	0.0608283	0.155536
ybhK__2455	3.32948	3.30109	1.76146	1.87406	0.0609216	0.15568
sufB__1840	182.376	0.379121	0.202347	1.87362	0.0609832	0.155743
adeP__1967	76.8541	0.645148	0.344401	1.87325	0.0610344	0.15578
caiA_1__173	5.34477	-1.95576	1.04513	-1.87131	0.0613017	0.156273
bolA__2353	54.1062	0.759851	0.406002	1.87155	0.0612692	0.156273
bioC__704	1.6215	-3.74333	2.00086	-1.87086	0.0613648	0.156339
hypo__3690	37.5536	0.848844	0.454157	1.86905	0.0616153	0.156788
hypo__4019	128.103	-0.456836	0.244397	-1.86923	0.0615902	0.156788
tus__3106	12.6574	-1.27505	0.682919	-1.86706	0.0618929	0.1574
trpGD__2921	4.76374	-2.16075	1.15765	-1.8665	0.0619716	0.157483
hypo__4517	10.2138	1.98117	1.06155	1.86629	0.0620003	0.157483
atsA_2__951	10.6862	-1.48048	0.793592	-1.86555	0.0621049	0.157485
ygiF__1407	25.413	0.986277	0.52864	1.86569	0.0620853	0.157485
dxs_2__1631	1.17187	-4.32383	2.3178	-1.86549	0.0621132	0.157485
adk__594	44.0316	-0.780307	0.418406	-1.86495	0.062188	0.157571
fixX_2__2527	7.68784	-1.62748	0.872778	-1.86471	0.0622218	0.157571
nanK_2__1594	6.76737	-1.72523	0.925831	-1.86344	0.0624006	0.157835
pbpC__2287	44.9356	0.820596	0.44034	1.86355	0.0623846	0.157835
hypo__3825	41.3588	0.776966	0.417035	1.86307	0.0624522	0.157871
rclR_1__2786	4.12122	3.30669	1.77598	1.86189	0.0626183	0.158196
rsmJ__511	7.64835	2.23798	1.20408	1.85867	0.0630738	0.159251
yijD__2869	23.6371	0.979798	0.527316	1.85808	0.0631571	0.159366
ligA__518	91.1063	0.506564	0.272711	1.85751	0.0632382	0.159475
ttdA__1411	3.36664	-2.65481	1.42999	-1.85652	0.0633793	0.159735
hscB__2292	106.205	0.488973	0.263419	1.85626	0.0634171	0.159735
nanR_2__3492	4.13808	-2.24701	1.21096	-1.85556	0.0635158	0.159888
hypo__4505	12.0859	-1.37996	0.74413	-1.85446	0.0636729	0.160188
ybaY__2346	4.07972	-2.72591	1.47148	-1.85249	0.0639551	0.160707
hypo__3651	1.37256	-4.98859	2.69278	-1.85258	0.063943	0.160707
dbpA_1__1192	21.2328	-1.03226	0.558159	-1.84941	0.064399	0.161632
ccmH_2__2028	2.75678	3.0616	1.65545	1.8494	0.0644	0.161632
hisC__6	29.8244	0.972203	0.526041	1.84815	0.0645807	0.161893
nlpI__3348	792.335	0.258756	0.140004	1.8482	0.0645732	0.161893
ydhU__1832	5.99529	2.31306	1.25237	1.84696	0.0647535	0.162134
hypo__4077	5.48962	3.08982	1.67276	1.84714	0.0647268	0.162134
hypo__4740	81.8423	-0.552444	0.299378	-1.84531	0.0649927	0.162636
ccmD__1759	2.6089	3.43041	1.85962	1.84469	0.0650833	0.16267
glnD__3011	53.8112	0.656577	0.355899	1.84484	0.0650611	0.16267
nimR_1__1875	3.08042	-3.26932	1.7729	-1.84406	0.065175	0.162802
trmB__862	11.6284	1.50663	0.817329	1.84336	0.0652768	0.162887
fepA__3533	16.5557	1.40514	0.762299	1.84329	0.0652861	0.162887
tolA__2648	27.7552	-0.886623	0.481139	-1.84276	0.0653644	0.162986
lipB__886	31.793	-0.803595	0.436286	-1.8419	0.06549	0.163203
dcm__1032	9.77451	-1.42725	0.775475	-1.84049	0.0656966	0.163621
gsk__591	7.00875	-1.65492	0.89964	-1.83954	0.0658359	0.16378
ribF__2671	29.7327	0.862103	0.468655	1.83952	0.0658382	0.16378
pyrC__423	18.9088	-1.10683	0.601888	-1.83894	0.0659241	0.163897
topA_2__1541	52.1091	0.715513	0.389404	1.83746	0.0661423	0.164268
yohD__1730	10.1763	1.60281	0.872325	1.8374	0.0661512	0.164268
yqjG__1427	18.8693	1.34822	0.734589	1.83535	0.0664543	0.164924
rhaB__1090	3.81622	3.24697	1.77014	1.8343	0.0666087	0.165196
sulA__2082	418.016	-0.292438	0.159447	-1.83408	0.0666422	0.165196
rluE__455	5.6533	2.20536	1.20273	1.83362	0.0667105	0.165268
gltX__1532	72.4244	-0.540225	0.294814	-1.83243	0.0668881	0.165611
nikC__2225	4.17046	2.70086	1.47432	1.83194	0.0669604	0.165693
dctD__2009	2.28386	-3.73958	2.04186	-1.83146	0.0670313	0.165771
rpmA__3042	78.2451	-0.610208	0.333527	-1.82956	0.0673157	0.166377
fepE__3530	278.494	0.300351	0.164202	1.82916	0.0673755	0.166427
lpxM__242	20.4622	-1.01615	0.556203	-1.82695	0.0677078	0.166955
dctB__346	4.28136	-2.20328	1.20597	-1.82699	0.067702	0.166955
hypo__4402	2.68678	2.97721	1.62926	1.82733	0.06765	0.166955
srlD__741	15.2278	-1.47701	0.809497	-1.8246	0.0680621	0.16773
xerC_5__3370	2.43475	-3.19756	1.75332	-1.82371	0.0681957	0.167961
gltD_2__827	23.3105	0.957144	0.525276	1.82218	0.0684284	0.168401
fhuE__2151	8.32814	-1.59566	0.875831	-1.82188	0.068473	0.168401
dtpD__2634	14.9716	1.19638	0.65682	1.82148	0.0685341	0.168401
argR__3067	16.2297	-1.2947	0.710756	-1.82157	0.0685196	0.168401
hypo__4583	3.66174	-2.85799	1.57038	-1.81993	0.0687689	0.16888
trkA__3398	35.5907	0.780682	0.429169	1.81905	0.0689032	0.169111
chbG__187	5.75628	2.19223	1.20563	1.81832	0.0690151	0.169288
lldR_2__3242	33.7698	-0.872646	0.480456	-1.81629	0.0693263	0.169952
yhhX__497	35.2724	0.757159	0.418116	1.81088	0.0701588	0.171694
arnA__1781	8.60912	1.63079	0.900357	1.81127	0.0700995	0.171694
prpR__2388	1.11815	-4.79325	2.6468	-1.81096	0.0701463	0.171694
hypo__3638	16.7773	1.12004	0.618634	1.81051	0.0702174	0.171726
hypo__4657	1.09486	-4.7932	2.64778	-1.81027	0.0702536	0.171726
ybjI__675	22.2257	1.09264	0.604106	1.80869	0.0704996	0.172228
rpsO__3349	113.422	0.504122	0.279388	1.80438	0.0711719	0.17377
gspA_2__1928	20.7362	1.13067	0.626777	1.80394	0.0712402	0.173775
hypo__4570	2.00538	-4.17273	2.31325	-1.80384	0.0712566	0.173775
queD__768	1.13659	-4.79263	2.65902	-1.8024	0.0714818	0.173995
dinF__2001	81.1516	-0.562476	0.312051	-1.80251	0.0714649	0.173995
appX__2091	8.87978	1.84123	1.02165	1.80221	0.0715117	0.173995
ihfB__3301	24.3186	-0.931864	0.516905	-1.80278	0.0714233	0.173995
hypo__3948	4.34058	-2.22313	1.23382	-1.80183	0.0715725	0.174043
atoS__81	17.6829	1.13944	0.632826	1.80056	0.0717721	0.174227
hcpA_1__2319	4.24461	2.42985	1.34931	1.8008	0.0717339	0.174227
ulaA_2__2909	8.3372	-1.5239	0.846281	-1.8007	0.0717507	0.174227
menC__104	5.84041	2.3511	1.30636	1.79973	0.0719033	0.174345
hypo__4044	10.2497	-1.49721	0.831881	-1.79979	0.0718944	0.174345
hypo__4437	1.18201	-4.79235	2.66463	-1.79851	0.0720969	0.174714
yedS__2759	4.83105	3.09553	1.72555	1.79393	0.0728236	0.176374
fetA__587	5.10123	2.58271	1.44049	1.79294	0.072983	0.176658
nhaR__2668	12.741	1.43403	0.799986	1.79257	0.0730423	0.1767
hypo__4371	6.57944	1.90444	1.06329	1.79109	0.0732794	0.177172
pdeI__682	7.13835	-1.72303	0.962313	-1.79051	0.0733718	0.177214
mutS__2518	35.6478	-0.76004	0.424496	-1.79046	0.0733808	0.177214
yadV__3027	1.16763	-5.08561	2.84148	-1.78978	0.0734898	0.177376
ubiF__901	31.6051	0.856139	0.478653	1.78864	0.0736723	0.177613
argH__1116	123.139	-0.41113	0.229842	-1.78875	0.0736551	0.177613
pabA__463	4.18617	3.06817	1.71566	1.78834	0.0737216	0.177631
hspQ__2087	52.2298	0.726088	0.406663	1.78548	0.0741838	0.178642
gspL__3590	1.99958	-3.27594	1.83559	-1.78468	0.074314	0.178854
dinG_1__222	42.7051	-0.672157	0.376694	-1.78436	0.0743657	0.178876
yihX__1081	5.96895	2.20879	1.23961	1.78185	0.074774	0.179756
rplA__3469	464.69	0.257003	0.144266	1.78145	0.0748383	0.179808
ybhA__712	2.38432	-3.08241	1.73166	-1.78003	0.0750709	0.180264
entD__1630	3.47299	3.14022	1.76449	1.77968	0.0751288	0.1803
narX__1367	10.3172	1.56037	0.877006	1.7792	0.0752071	0.180386
hypo__4641	1.6828	-4.17433	2.34921	-1.77691	0.0755835	0.181186
sufC__1839	34.5746	0.824844	0.464963	1.774	0.0760637	0.182233
dmsC_2__3120	50.0506	0.714786	0.403113	1.77317	0.0762012	0.182459
prpB__651	1.10595	-5.11014	2.88291	-1.77256	0.0763016	0.182582
ahpF__875	252.846	0.365387	0.206162	1.77233	0.0763393	0.182582
hypo__3718	5.07162	-1.92512	1.08803	-1.76936	0.0768341	0.183662
hypo__3870	1.03429	-4.30669	2.43562	-1.76821	0.0770252	0.184014
yhjV__3509	8.36886	-1.83083	1.0357	-1.76773	0.0771067	0.184105
dmdA__709	6.4689	-1.56287	0.884313	-1.76732	0.0771742	0.184162
dusA__333	13.2776	-1.33289	0.755	-1.76542	0.0774931	0.184761
gor__514	67.8601	0.706305	0.40012	1.76523	0.077525	0.184761
deoD__938	126.833	-0.423265	0.239804	-1.76504	0.0775568	0.184761
aroF__724	42.1901	-0.76777	0.435204	-1.76416	0.0777045	0.184904
aaeA_1__1821	21.0986	-0.896706	0.508283	-1.76419	0.0777008	0.184904
hisM__1790	8.60465	-1.54509	0.877161	-1.76146	0.0781601	0.185884
patA__1417	10.3128	1.72461	0.979916	1.75995	0.078416	0.186387
hxpB__185	7.92827	1.94349	1.1062	1.7569	0.0789342	0.187513
hcxA__871	1.01895	-4.78912	2.73174	-1.75314	0.0795775	0.188935
aroH__177	8.21557	1.83447	1.04727	1.75167	0.0798314	0.189431
rfaL__1926	5.44414	-2.11687	1.20878	-1.75125	0.0799027	0.189494
manZ_2__3341	3.71047	2.66861	1.52464	1.75032	0.0800627	0.18973
bluR__3388	58.1499	-0.662549	0.378567	-1.75015	0.0800921	0.18973
wzyE__2993	18.7057	1.23674	0.707199	1.74879	0.0803272	0.190125
hypo__3872	3.08928	-2.60652	1.49058	-1.74866	0.0803493	0.190125
mfd__444	32.4793	0.816824	0.467432	1.74747	0.0805559	0.190507
chbR__1860	7.01233	-1.84376	1.05547	-1.74687	0.0806606	0.190648
nnr__2919	49.4973	0.627422	0.35933	1.74609	0.0807953	0.19086
fdnI__3328	5.662	-2.0257	1.1605	-1.74555	0.0808898	0.190869
hypo__4169	36.2158	0.734991	0.421027	1.74571	0.0808611	0.190869
yqiC__3220	8.98099	-1.44054	0.826021	-1.74396	0.0811668	0.191416
yeiG__60	4.46925	2.62307	1.50566	1.74214	0.0814838	0.192056
hypo__4681	9.57103	-1.38989	0.798144	-1.7414	0.0816128	0.192252
msrP__1036	3.08509	3.11389	1.78962	1.73997	0.0818646	0.192738
ebgC__3235	3.28594	-2.39441	1.37673	-1.7392	0.081999	0.192947
hypo__4584	13.9063	-1.38736	0.798362	-1.73776	0.0822538	0.193439
tomB__2341	42.3819	-0.687466	0.396133	-1.73544	0.0826624	0.194291
rsmA__967	45.49	0.686462	0.395744	1.73461	0.0828101	0.194422
fabG_4__1665	1.79055	-4.17679	2.4076	-1.73484	0.0827694	0.194422
envZ__478	20.8628	1.12454	0.648802	1.73325	0.0830506	0.194878
nagD__903	17.6835	1.18593	0.685128	1.73097	0.0834576	0.195724
dapE__539	15.6037	-1.04714	0.605066	-1.73062	0.0835193	0.195729
tatD__1201	20.1594	-0.988682	0.571349	-1.73044	0.0835524	0.195729
yciN__2923	10.7913	-1.4298	0.826711	-1.7295	0.0837189	0.195901
gltR_2__3132	2.9171	-2.92674	1.69203	-1.72972	0.0836806	0.195901
cysT__2259	16.696	-1.03642	0.599446	-1.72896	0.0838164	0.196021
gcvR_2__3627	1.16519	-4.50854	2.61026	-1.72724	0.0841243	0.196632
ldcA__1512	2.95558	3.1903	1.8496	1.72486	0.0845533	0.197307
rstA__3107	16.7959	-1.18565	0.687343	-1.72497	0.0845331	0.197307
ydcZ__3318	6.23683	1.97756	1.14649	1.72488	0.0845495	0.197307
hypo__3877	1.00753	-4.78711	2.77651	-1.72415	0.0846814	0.197496
dprA_1__2014	31.8842	-0.759671	0.441048	-1.72242	0.0849928	0.198113
hypo__3859	17.5777	-1.11999	0.650353	-1.72212	0.0850477	0.198132
hypo__4214	1.47434	-4.17754	2.42637	-1.72173	0.0851191	0.198188
ptsO__3056	7.94324	1.77217	1.02966	1.72112	0.0852285	0.198226
hypo__4007	46.7491	-0.684133	0.397493	-1.72112	0.085229	0.198226
hypo__3771	1.86926	-3.53394	2.05523	-1.71948	0.0855264	0.198808
cecR__2445	31.8538	0.860719	0.500859	1.71849	0.0857081	0.19912
gmhA__1391	11.1325	1.7843	1.03898	1.71736	0.0859128	0.199486
hypo__4127	18.2364	-1.00286	0.584604	-1.71545	0.086263	0.200189
ampH__633	6.98772	-1.70216	0.992664	-1.71474	0.0863935	0.200382
xerC_4__2988	26.4808	0.858868	0.501107	1.71394	0.0865392	0.200406
sorC_2__3535	10.1026	1.49279	0.870988	1.7139	0.0865465	0.200406
hypo__3974	4.35483	-1.85282	1.081	-1.71399	0.0865302	0.200406
mltF_2__1456	3.16171	2.68513	1.56716	1.71337	0.086644	0.200522
codA__647	8.68056	1.54528	0.902465	1.71228	0.0868445	0.200601
cpdB__1144	27.0903	-0.810706	0.4735	-1.71215	0.0868682	0.200601
ispE__1362	40.0189	0.847795	0.495022	1.71264	0.0867782	0.200601
dhfrI__1645	17.465	-1.05545	0.616397	-1.71229	0.0868441	0.200601
hypo__4507	7.99226	2.76485	1.61629	1.71061	0.0871523	0.201146
hcaT__2297	3.25283	3.04523	1.78076	1.71007	0.087253	0.201269
hypo__4650	3.88247	-2.30694	1.35202	-1.70629	0.0879537	0.202774
hypo__4241	4.05919	-2.03579	1.19474	-1.70396	0.0883886	0.203665
cusR__3484	6.03729	-1.80497	1.05955	-1.70353	0.0884689	0.203739
hin__3527	14.9427	-1.14829	0.674581	-1.70223	0.0887132	0.20419
hypo__3791	67.7074	0.573597	0.337165	1.70123	0.0888991	0.204436
hypo__3883	33.969	-0.692829	0.407273	-1.70114	0.0889167	0.204436
ybhC__708	17.3654	-1.11393	0.655328	-1.6998	0.0891685	0.204903
assT__1038	4.67846	-2.15305	1.26691	-1.69945	0.089235	0.204944
cusS__1577	4.76049	-1.82106	1.0724	-1.69812	0.0894849	0.205406
hypo__4199	3.06644	3.05071	1.80001	1.69483	0.0901079	0.206724
lgt__804	39.4257	0.770362	0.454625	1.6945	0.0901706	0.206755
yceB__2129	8.74438	-1.45962	0.861838	-1.69362	0.0903384	0.207028
prlC__512	120.808	-0.41439	0.244891	-1.69214	0.0906202	0.207561
nrdB__88	55.1146	0.634569	0.375174	1.6914	0.0907604	0.207693
galM__718	80.1838	0.552843	0.326871	1.69132	0.0907765	0.207693
era_3__3578	1.53045	-4.17935	2.47343	-1.6897	0.0910861	0.208289
ndhS__814	20.51	1.09491	0.648831	1.68752	0.0915041	0.209018
erfK__1448	17.4272	1.26445	0.749284	1.68754	0.0914992	0.209018
glxK__1600	2.55247	3.20924	1.90229	1.68704	0.091595	0.209112
hypo__3703	5.26222	-2.06693	1.2257	-1.68633	0.0917326	0.209313
yejK__1752	27.7221	-0.788921	0.468045	-1.68557	0.0918794	0.209422
bhsA_3__2443	108.223	0.497532	0.295166	1.6856	0.0918729	0.209422
msbA_1__661	35.0059	0.815145	0.483941	1.68439	0.0921069	0.209667
metB__1102	8.94981	1.51132	0.89747	1.68398	0.0921857	0.209667
ybdK__1575	13.8971	1.48857	0.883806	1.68428	0.0921281	0.209667
malX_2__3098	7.48708	-1.6807	0.998002	-1.68407	0.0921686	0.209667
nudB__1005	19.194	1.1277	0.670375	1.68219	0.0925329	0.210343
mdh_2__1320	108.043	0.449614	0.267986	1.67775	0.0933953	0.212075
pnuC_2__2464	22.2004	0.998676	0.595237	1.67778	0.0933904	0.212075
tcyP__1858	86.4719	0.577449	0.344428	1.67654	0.0936316	0.212497
aat__662	6.92246	-1.74173	1.03925	-1.67594	0.0937501	0.212585
hypo__3978	12.3489	-1.20071	0.716484	-1.67583	0.0937714	0.212585
ybiV__690	2.75757	2.76195	1.65169	1.6722	0.0944855	0.214089
hsdM_1__1404	29.5535	0.774344	0.463374	1.6711	0.0947019	0.214465
hypo__4343	5.76048	-1.65677	0.992724	-1.66891	0.0951346	0.215329
lapA__2926	64.8639	0.562766	0.337609	1.66691	0.0955316	0.216111
yijE__2862	28.8837	0.866998	0.520301	1.66634	0.0956462	0.216255
ompT__1578	1.27927	-4.18068	2.50984	-1.66572	0.0957692	0.216301
hypo__4589	64.1079	-0.558965	0.335563	-1.66575	0.0957629	0.216301
hcaR_1__3116	5.10934	-1.71223	1.02858	-1.66466	0.0959807	0.216663
ydfB__3169	1.04144	-5.247	3.15323	-1.66401	0.0961104	0.216724
hypo__4612	4.66047	-1.76203	1.0589	-1.66402	0.0961088	0.216724
secG__3038	47.3248	-0.671891	0.403988	-1.66315	0.0962832	0.216997
siaQ_1__2585	2.25119	-3.28963	1.97965	-1.66172	0.0965689	0.217525
hmp__566	7.91616	-1.81971	1.09559	-1.66093	0.0967272	0.217765
psuT__1740	22.9911	-0.983455	0.592389	-1.66015	0.0968841	0.218002
rsgA__1619	58.628	0.566171	0.34151	1.65785	0.0973481	0.218929
ptsG_2__1212	1.61838	-3.38168	2.04193	-1.65612	0.0976969	0.219597
ilvD__1245	29.6287	0.768513	0.46439	1.65489	0.0979476	0.219926
hypo__3693	31.7151	0.887973	0.536511	1.65509	0.0979069	0.219926
ydhX_1__1833	9.72459	1.45254	0.878149	1.65409	0.0981091	0.220172
hypo__4224	1.3694	-4.18134	2.5284	-1.65375	0.0981791	0.220211
kdpD__914	17.0463	1.0245	0.620223	1.65182	0.0985704	0.220972
rhaM__1087	1.14737	-4.1815	2.53298	-1.65082	0.0987751	0.221313
sbcD__2370	5.28673	-1.69285	1.02577	-1.65032	0.0988785	0.221427
rbsA_3__1326	2.82128	-2.48116	1.50585	-1.64768	0.0994187	0.222337
lysO__2409	6.75252	2.00951	1.21969	1.64756	0.099443	0.222337
hypo__4629	1.14453	-4.18165	2.53738	-1.64802	0.0993487	0.222337
hypo__4134	1.5283	-3.4218	2.07735	-1.64719	0.0995182	0.222387
mexB__2933	6.80511	2.10707	1.27965	1.6466	0.0996405	0.222543
hypo__4060	2.62856	-2.59725	1.57774	-1.64619	0.0997255	0.222615
hemD__1226	11.7798	1.39718	0.849217	1.64525	0.0999181	0.222927
metF__1103	2.84752	2.68649	1.63314	1.64499	0.0999727	0.222931
iaaA__684	4.76913	2.03974	1.24027	1.64459	0.100054	0.222994
hypo__3684	3.16532	-2.5423	1.54735	-1.643	0.100384	0.223611
frc__1524	1.76203	-3.26335	1.98688	-1.64246	0.100496	0.223624
hypo__4245	9.5068	1.75509	1.06856	1.64249	0.100489	0.223624
hypo__4383	9.33294	1.52338	0.927808	1.64192	0.100607	0.223754
rbbA__2231	44.5381	0.690112	0.420724	1.64029	0.100944	0.224385
sapC__2938	22.5309	1.04031	0.634915	1.6385	0.101317	0.225096
asnB__902	72.3032	-0.524734	0.320328	-1.63811	0.101398	0.225157
hypo__3682	1.88404	-3.26301	1.99617	-1.63463	0.102126	0.226654
nagZ__441	27.3483	0.835146	0.511433	1.63295	0.102479	0.22708
efeU_1__2107	1.32383	-3.90909	2.39368	-1.63309	0.102451	0.22708
hypo__4564	35.9439	-0.809803	0.495896	-1.63301	0.102467	0.22708
ybaA__2344	3.67709	-2.11301	1.29479	-1.63193	0.102694	0.227316
hypo__4149	1.30841	-4.18252	2.56283	-1.63199	0.102681	0.227316
hypo__4297	7.42026	-1.45326	0.891177	-1.63072	0.10295	0.227764
serB__941	9.24283	1.8996	1.16561	1.62969	0.103166	0.227985
ydfG__1349	17.2533	1.14357	0.701801	1.62948	0.103212	0.227985
cusA__3480	9.2358	1.41072	0.86569	1.62959	0.103187	0.227985
glnS__910	52.1087	0.624083	0.383306	1.62816	0.103491	0.228482
hmuT__2241	1.4839	-3.60549	2.21483	-1.62788	0.10355	0.228493
hslO__2191	69.8999	-0.508257	0.312472	-1.62657	0.103829	0.22875
lutR_2__2638	2.37623	-2.71742	1.67031	-1.6269	0.103759	0.22875
pndA__3596	2.92287	2.94733	1.81198	1.62658	0.103827	0.22875
xerD_2__3279	13.5903	-1.21747	0.748723	-1.62607	0.103936	0.228865
mdtE__2248	7.04189	1.87072	1.15233	1.62343	0.104499	0.229984
rpnA_1__93	7.29305	-1.58582	0.978513	-1.62064	0.105095	0.230829
yjaB_2__1609	6.63217	-1.49337	0.921313	-1.62092	0.105036	0.230829
grxB__2130	38.7317	0.718199	0.443166	1.62061	0.105101	0.230829
hypo__3887	22.2432	-0.868955	0.536155	-1.62072	0.105078	0.230829
msrC__232	5.27835	2.08363	1.28702	1.61895	0.105457	0.23149
hypo__3772	3.80885	2.43432	1.50526	1.61721	0.105834	0.232196
hisS__554	156.32	-0.347728	0.215237	-1.61556	0.10619	0.232857
cobT__1449	18.1443	0.968969	0.599984	1.61499	0.106312	0.233003
hypo__4474	10.5816	-1.28246	0.794664	-1.61383	0.106564	0.233433
csgD__2117	5.27221	-2.37015	1.46893	-1.61352	0.106632	0.233461
amiC__797	7.88746	-1.57041	0.973751	-1.61274	0.1068	0.233708
gsiA__683	8.06181	1.67468	1.04033	1.60976	0.10745	0.234168
gudD__780	11.6031	1.46195	0.907369	1.61119	0.107138	0.234168
lptB_2__1308	74.6323	0.504598	0.313282	1.61068	0.10725	0.234168
hemR_1__2240	17.1497	-0.995586	0.618573	-1.60949	0.10751	0.234168
yqaA__2498	5.0444	2.74141	1.70279	1.60996	0.107407	0.234168
cea__3558	5773.45	-0.145903	0.0905769	-1.61082	0.107219	0.234168
hypo__3750	25.7516	-0.842435	0.523136	-1.61036	0.10732	0.234168
hypo__3882	48.8562	0.655138	0.406991	1.60971	0.107461	0.234168
hypo__3980	3.97833	-1.98276	1.23134	-1.61025	0.107343	0.234168
phoQ__451	53.2526	0.548903	0.341237	1.60857	0.107711	0.234485
agp_1__404	32.8648	-0.697343	0.434095	-1.60643	0.10818	0.235384
ybgC__933	14.6101	1.19603	0.744661	1.60614	0.108242	0.235399
rdgB__859	39.5673	-0.644212	0.401405	-1.60489	0.108517	0.235875
arnF__1783	1.26555	-3.68834	2.30311	-1.60146	0.109274	0.237277
yabI__2685	2.18961	-2.95486	1.84495	-1.60159	0.109247	0.237277
yshB__2828	8.01945	1.74468	1.09016	1.6004	0.10951	0.237667
alaC__1526	23.6322	0.949427	0.593471	1.59979	0.109646	0.23772
kch__3164	16.3264	1.10831	0.692789	1.59978	0.109648	0.23772
hflC_2__2913	272.342	0.310198	0.193997	1.59898	0.109824	0.23798
zntB__2963	15.5018	1.14777	0.718741	1.59692	0.110284	0.238737
hypo__4375	1.85779	3.38456	2.11945	1.59691	0.110287	0.238737
proB__1402	26.0287	0.926491	0.580511	1.59599	0.110491	0.239056
hypo__4549	18.177	0.997337	0.625043	1.59563	0.110572	0.239109
hypo__4714	3.65746	-2.63972	1.65515	-1.59486	0.110744	0.239359
dnaT__3257	16.0937	-1.02451	0.643006	-1.59331	0.11109	0.239983
hypo__3674	2.65352	-2.62089	1.64545	-1.59281	0.111203	0.240105
clsA__1376	9.08277	1.59364	1.00089	1.59222	0.111335	0.240267
hflX__2915	224.778	0.345987	0.217356	1.5918	0.11143	0.240349
hybE__2792	47.052	0.603037	0.379936	1.58721	0.112466	0.242336
hypo__4209	4.61122	2.70055	1.70141	1.58724	0.112458	0.242336
iscA__2293	84.306	-0.440325	0.277481	-1.58687	0.112542	0.242377
creD__2659	6.91461	-1.44819	0.912771	-1.58659	0.112606	0.24239
hypo__4273	19.0752	-0.990961	0.624873	-1.58586	0.112771	0.242621
hypo__4550	2.2897	2.7431	1.73005	1.58556	0.112838	0.242643
tmk_1__436	15.7086	1.08649	0.686521	1.58261	0.11351	0.243704
hypo__3841	5.78457	1.98992	1.2572	1.58282	0.113463	0.243704
hypo__4677	4.48628	-2.95939	1.87021	-1.58238	0.113563	0.243704
hypo__4719	5.374	-1.79816	1.13631	-1.58246	0.113544	0.243704
hypo__4281	21.0257	0.906895	0.573553	1.58119	0.113835	0.244164
basR__2048	8.32281	-1.29674	0.820842	-1.57977	0.11416	0.244736
por_3__1438	51.349	-0.547765	0.346937	-1.57886	0.114368	0.244933
yibH__1913	2.70846	2.97881	1.88658	1.57895	0.114348	0.244933
hypo__4727	3.04468	-2.29901	1.4578	-1.57704	0.114787	0.245706
hypo__4049	2.87863	-2.12678	1.35071	-1.57457	0.115356	0.246674
hypo__4238	8.09255	-1.49099	0.946818	-1.57473	0.115318	0.246674
cra_1__2535	17.9457	0.981057	0.623401	1.57372	0.115552	0.246968
uvrD_1__1221	103.768	-0.442507	0.281284	-1.57317	0.11568	0.247116
ltrA__3602	78.9563	-0.438191	0.278665	-1.57246	0.115843	0.247339
hypo__3658	6.0959	-1.60659	1.02199	-1.57202	0.115945	0.247432
srpC_2__3564	30.1362	-0.847764	0.539446	-1.57155	0.116056	0.247543
smg__3396	97.7099	0.438985	0.279704	1.56946	0.11654	0.248449
hxpA__125	32.6907	0.78327	0.499626	1.56771	0.116948	0.249194
hypo__4540	11.7879	1.25375	0.801028	1.56517	0.117543	0.250335
folB__1409	3.20129	-2.39598	1.5313	-1.56467	0.11766	0.250457
hypo__4292	3.7477	-1.92018	1.22767	-1.56409	0.117797	0.250623
efp__3515	71.7065	-0.517191	0.33078	-1.56355	0.117923	0.250692
hypo__3798	6.19988	-1.5568	0.995751	-1.56344	0.117948	0.250692
pdxH__152	12.7111	-1.25031	0.800374	-1.56215	0.118252	0.251085
hypo__4358	1.19631	-4.18617	2.67972	-1.56217	0.118249	0.251085
fhuB__3016	10.6291	1.34217	0.859701	1.5612	0.118476	0.251433
nfsA__674	15.4099	-1.00901	0.647114	-1.55924	0.118939	0.25229
yfgD__2280	9.38411	-1.40093	0.900824	-1.55517	0.119906	0.254212
apbE__78	3.76135	-2.48201	1.5967	-1.55446	0.120075	0.254296
prmC__1364	50.6443	-0.613848	0.39495	-1.55424	0.120126	0.254296
rutG__2103	2.35121	2.97949	1.9167	1.55449	0.120068	0.254296
galS__1735	11.418	-1.27225	0.819298	-1.55285	0.120459	0.254872
crcB__2607	2.11993	2.97954	1.91909	1.55258	0.120523	0.25488
mscM__3522	59.1366	0.514754	0.332179	1.54963	0.12123	0.256248
hypo__3676	1.08542	-3.59725	2.32266	-1.54877	0.121438	0.256558
hypo__4036	5.02555	-1.80684	1.16711	-1.54813	0.121591	0.256753
ycfH__438	21.8625	0.965685	0.624882	1.54539	0.122253	0.25789
[truncated: 2,673 more rows]

## Sheet: TranslationalRegulation_plussma
#This is the same analysis as "TranslationalRegulation_BvA_sampleE" - translation controlling for transcriptional changes...except small proteins were added.
Gene	baseMean	log2FoldChange	lfcSE	stat	pvalue	padj
glgS__3221	1174.43	2.79054	0.157962	17.6659	7.68e-70	3.11e-66
cea__3558	5771.39	1.8839	0.125523	15.0084	6.47e-51	1.31e-47
nrdD__1134	391.967	-3.97634	0.272286	-14.6036	2.67e-48	3.6e-45
hypo__4467	2893.25	-3.03785	0.213533	-14.2266	6.26e-46	6.35e-43
purK__1650	710.924	4.12677	0.300207	13.7464	5.35e-43	4.34e-40
rplE__3415	1481.04	-2.15131	0.162676	-13.2245	6.33e-40	4.28e-37
raiA__2467	535.692	3.04162	0.234932	12.9468	2.45e-38	1.42e-35
rpsH__3413	923.001	-2.4545	0.191238	-12.8348	1.05e-37	5.3e-35
rpoA__1545	1476.79	-1.96558	0.159124	-12.3525	4.72e-35	2.13e-32
deaD__1506	1567.47	-1.83499	0.154377	-11.8864	1.39e-32	5.64e-30
rpoC__1568	1692.18	-1.56768	0.144386	-10.8575	1.84e-27	6.77e-25
rpsK__3404	1550	-1.61662	0.150098	-10.7704	4.75e-27	1.6e-24
dinI__2128	377.816	2.90402	0.275862	10.5271	6.48e-26	2.02e-23
ybbN__2320	137.434	3.36733	0.323373	10.4131	2.16e-25	6.25e-23
hns__3157	160.434	2.94749	0.291544	10.1099	4.99e-24	1.35e-21
ompA__2081	3630.14	-1.48115	0.147517	-10.0406	1.01e-23	2.56e-21
recN__2476	1085.21	-1.64141	0.174398	-9.41186	4.87e-21	1.16e-18
xdhA_1__812	152.393	-3.19471	0.349064	-9.15223	5.58e-20	1.26e-17
gcvP__832	762.202	-1.74816	0.192043	-9.10297	8.79e-20	1.87e-17
rpsC__3421	684.74	-1.69449	0.186263	-9.0973	9.26e-20	1.88e-17
rpsA__3300	1333.36	-1.34441	0.148401	-9.0593	1.31e-19	2.53e-17
rpmI__1854	260.554	-2.76466	0.319731	-8.64683	5.29e-18	9.75e-16
dcuA__2066	442.362	-1.90325	0.222177	-8.56634	1.07e-17	1.88e-15
acrB_2__2340	398.573	-2.03287	0.240752	-8.44382	3.07e-17	5.19e-15
soxS__2016	160.649	3.08112	0.368619	8.35853	6.35e-17	1.03e-14
iscS__560	724.529	-1.40466	0.168275	-8.3474	6.98e-17	1.09e-14
nuoG__117	355.815	-1.88241	0.226245	-8.32022	8.78e-17	1.32e-14
axeA1_1__1591	117.035	2.95531	0.358441	8.2449	1.65e-16	2.39e-14
hypo__3949	946.946	1.5157	0.185828	8.15646	3.45e-16	4.82e-14
pnp__1507	926.411	-1.24499	0.154207	-8.07352	6.83e-16	9.23e-14
rplL__3467	768.205	1.39723	0.173628	8.04726	8.47e-16	1.11e-13
rmf__2079	86.2707	3.144	0.391263	8.0355	9.32e-16	1.18e-13
pflB__1621	1396.67	-1.11961	0.142078	-7.88025	3.27e-15	4.01e-13
hdeA__2245	172.13	2.69364	0.345958	7.78603	6.91e-15	8.24e-13
zapB__2853	77.518	3.70863	0.476549	7.78226	7.12e-15	8.25e-13
nusA__3352	763.308	-1.4105	0.184032	-7.66443	1.8e-14	2.02e-12
acpP_1__2149	265.435	1.92499	0.251562	7.65216	1.98e-14	2.16e-12
rpoB__1569	1318.18	-1.03265	0.135319	-7.63124	2.33e-14	2.48e-12
grxA__2420	79.0621	3.14282	0.418882	7.50288	6.24e-14	6.49e-12
hypo__3644	46.8283	7.49213	1.00367	7.46472	8.35e-14	8.46e-12
hypo__4496	57.8064	3.54086	0.477235	7.41953	1.18e-13	1.16e-11
uvrA__2011	1582.16	-1.06061	0.143441	-7.394	1.42e-13	1.37e-11
yidA__305	57.3664	4.43829	0.614636	7.221	5.16e-13	4.86e-11
lpxC__995	1229.26	-1.01697	0.141494	-7.18739	6.6e-13	6.08e-11
lysC__325	105.292	3.11211	0.436967	7.12206	1.06e-12	9.58e-11
rraB__2878	219.006	2.13434	0.301093	7.08863	1.35e-12	1.19e-10
xdhA_2__824	461.421	-1.41303	0.201194	-7.02325	2.17e-12	1.87e-10
rpoD__3230	889.096	-1.27184	0.181696	-6.99981	2.56e-12	2.16e-10
fusA__2167	2220.6	-1.00074	0.143522	-6.97274	3.11e-12	2.57e-10
rpsJ__3428	393.72	-1.94689	0.280127	-6.95002	3.65e-12	2.96e-10
rpsN__3414	277.535	-1.74672	0.251958	-6.93257	4.13e-12	3.28e-10
hypo__4646	116.879	2.84888	0.412895	6.89978	5.21e-12	4.06e-10
rplO__3408	410.065	-1.68978	0.24583	-6.87377	6.25e-12	4.78e-10
aceE__1294	1575.17	-1.12237	0.165067	-6.79951	1.05e-11	7.88e-10
typA__2830	454.642	-1.41954	0.211861	-6.70035	2.08e-11	1.53e-09
tdcC__3334	469.024	-1.49764	0.22515	-6.65175	2.9e-11	2.1e-09
fabF__433	299.959	-1.84303	0.277258	-6.64734	2.98e-11	2.12e-09
hfq__2916	188.02	1.87527	0.284653	6.58793	4.46e-11	3.12e-09
nuoL__112	225.807	-1.84018	0.279489	-6.58409	4.58e-11	3.12e-09
lpxP__1525	597.22	-1.20883	0.183633	-6.58289	4.61e-11	3.12e-09
tdcG__1485	678.592	-1.20497	0.18434	-6.53666	6.29e-11	4.18e-09
ompC__1771	2507.79	-1.15454	0.178889	-6.45396	1.09e-10	7.12e-09
lpp_1__1836	2635.13	-0.972822	0.150789	-6.45153	1.11e-10	7.12e-09
mraY__989	101.151	-2.91412	0.458352	-6.35782	2.05e-10	1.3e-08
sucA_2__925	439.835	-1.34392	0.211593	-6.35141	2.13e-10	1.33e-08
lepA__576	214.927	-1.91723	0.303976	-6.30716	2.84e-10	1.75e-08
cadA__380	295.835	-1.89163	0.301516	-6.27373	3.53e-10	2.13e-08
fucI__789	75.1421	3.08303	0.496149	6.21393	5.17e-10	3.08e-08
mlc_1__2303	30.5781	4.83556	0.779859	6.20056	5.63e-10	3.26e-08
rseA__2313	259.071	-1.56411	0.252186	-6.20218	5.57e-10	3.26e-08
bssS__2127	65.2225	3.0954	0.502997	6.15392	7.56e-10	4.31e-08
tdcE__1487	807.372	-1.08845	0.177143	-6.14448	8.02e-10	4.52e-08
hypo__4047	27.5	4.50207	0.73705	6.10823	1.01e-09	5.59e-08
clpA__2403	804.934	-0.9865	0.162648	-6.06526	1.32e-09	7.22e-08
clpB__2465	2142	-0.7707	0.128111	-6.01589	1.79e-09	9.67e-08
rplP__3420	543.283	-1.33208	0.221717	-6.00802	1.88e-09	1e-07
rpsB__3010	474.707	-1.2136	0.204015	-5.94859	2.7e-09	1.42e-07
rpsM__3405	600.159	-1.05285	0.178253	-5.90651	3.49e-09	1.82e-07
selU__1606	45.7288	3.85744	0.657914	5.86313	4.54e-09	2.33e-07
rplY__1751	70.7946	2.58294	0.441401	5.85168	4.87e-09	2.47e-07
ygeX__816	187.652	-1.95151	0.333789	-5.84653	5.02e-09	2.49e-07
rseB__2312	212.362	-1.67341	0.28624	-5.84618	5.03e-09	2.49e-07
rplS__2470	272.564	-1.6675	0.286335	-5.82361	5.76e-09	2.81e-07
trxC__582	89.8435	2.45724	0.423271	5.80535	6.42e-09	3.09e-07
frdA__1616	484.527	-1.20136	0.206998	-5.80373	6.49e-09	3.09e-07
hypo__4420	166.125	-2.54677	0.44003	-5.78771	7.14e-09	3.36e-07
cydA__930	378.078	-1.19681	0.208069	-5.75198	8.82e-09	4.11e-07
rpsE__3410	437.341	-1.40595	0.244833	-5.74249	9.33e-09	4.3e-07
bamA__3007	386.434	-1.31607	0.230972	-5.69797	1.21e-08	5.52e-07
znuC__244	425.56	-1.24092	0.21801	-5.69205	1.26e-08	5.65e-07
rimM__2471	268.52	-1.67844	0.296579	-5.65936	1.52e-08	6.77e-07
hupB__2351	118.827	1.87552	0.334209	5.61182	2e-08	8.82e-07
lexA__332	263.606	1.35131	0.241475	5.59607	2.19e-08	9.56e-07
hypo__4501	104.061	2.12568	0.381017	5.57896	2.42e-08	1.04e-06
nuoM__111	156.998	-1.8593	0.33362	-5.57312	2.5e-08	1.07e-06
infC__1855	497.929	1.16922	0.21051	5.55422	2.79e-08	1.18e-06
ftsH__1299	754.673	-0.988633	0.179029	-5.52218	3.35e-08	1.4e-06
hflC_2__2913	272.314	-1.45639	0.264949	-5.49689	3.87e-08	1.6e-06
uspF__2965	113.863	2.17138	0.396916	5.47062	4.48e-08	1.84e-06
tcyP__1858	86.5052	-2.65995	0.491385	-5.41317	6.19e-08	2.51e-06
chpB__1141	78.2719	-2.87543	0.532968	-5.39513	6.85e-08	2.69e-06
slyA__1820	42.6928	3.0907	0.572779	5.39597	6.82e-08	2.69e-06
ihfA__1852	373.97	1.31791	0.244196	5.39692	6.78e-08	2.69e-06
mppA__2956	11.8965	9.36515	1.74135	5.37809	7.53e-08	2.93e-06
nusG__3471	129.335	-1.92028	0.360011	-5.33396	9.61e-08	3.71e-06
fdoG_1__1085	430.297	-1.11642	0.211221	-5.28558	1.25e-07	4.79e-06
hypo__3998	242.121	-1.70722	0.323248	-5.28147	1.28e-07	4.85e-06
rpmG__1929	44.1929	2.9019	0.550083	5.27539	1.32e-07	4.97e-06
ghrB__1607	45.0298	3.48354	0.663174	5.25283	1.5e-07	5.57e-06
rnr__1159	611.856	-1.09378	0.208303	-5.2509	1.51e-07	5.58e-06
yneM__3127	12.2106	7.03678	1.3422	5.24272	1.58e-07	5.73e-06
[truncated: 4,806 more rows]

## Sheet: RIBO_BvsA_plussmall
#This is the same analysis as "Ribo_BvA_sampleE" - Ribo-Seq differences over time..except small proteins were added.
[truncated: 4,918 more rows]

[truncated: 1 more sheets: RNA_BvsA_plussmall]
