# Supplementary material for: MetaRibo-Seq measures translation in microbiomes
Source: Nat Commun. 2020 Jun 29;11:3268. doi: 10.1038/s41467-020-17081-z (PMC7324362; doi:10.1038/s41467-020-17081-z)
Supplement: Supplementary file 8 — Supplementary Data 5 [file 41467_2020_17081_MOESM8_ESM.xlsx]

## Sheet: RPKM_623
Cluster	Contig_Start_Stop	RPKM RNA-Seq	RPKM MetaRibo-Seq
116632	gnl|N|P_contig000004_165098_165238	764.003	2206.09
127388	gnl|N|P_contig000004_165098_165238	764.003	2206.09
1429	gnl|N|P_contig000004_165098_165238	764.003	2206.09
145257	gnl|N|P_contig000004_165098_165238	764.003	2206.09
148012	gnl|N|P_contig000004_165098_165238	764.003	2206.09
155316	gnl|N|P_contig000004_165098_165238	764.003	2206.09
1608	gnl|N|P_contig000004_165098_165238	764.003	2206.09
53484	gnl|N|P_contig000004_165098_165238	764.003	2206.09
56088	gnl|N|P_contig000004_165098_165238	764.003	2206.09
83786	gnl|N|P_contig000004_165098_165238	764.003	2206.09
90	gnl|N|P_contig000004_165098_165238	764.003	2206.09
1603	gnl|N|P_contig000016_167343_167492	309.866	392.582
285467	gnl|N|P_contig000018_153954_154067	1593.48	1325.19
108154	gnl|N|P_contig000030_77261_77395	0	17.4611
108166	gnl|N|P_contig000030_77261_77395	0	17.4611
110095	gnl|N|P_contig000030_77261_77395	0	17.4611
110630	gnl|N|P_contig000030_77261_77395	0	17.4611
110876	gnl|N|P_contig000030_77261_77395	0	17.4611
111085	gnl|N|P_contig000030_77261_77395	0	17.4611
118265	gnl|N|P_contig000030_77261_77395	0	17.4611
121730	gnl|N|P_contig000030_77261_77395	0	17.4611
128147	gnl|N|P_contig000030_77261_77395	0	17.4611
128923	gnl|N|P_contig000030_77261_77395	0	17.4611
133081	gnl|N|P_contig000030_77261_77395	0	17.4611
133194	gnl|N|P_contig000030_77261_77395	0	17.4611
133289	gnl|N|P_contig000030_77261_77395	0	17.4611
133696	gnl|N|P_contig000030_77261_77395	0	17.4611
134274	gnl|N|P_contig000030_77261_77395	0	17.4611
134286	gnl|N|P_contig000030_77261_77395	0	17.4611
134554	gnl|N|P_contig000030_77261_77395	0	17.4611
138558	gnl|N|P_contig000030_77261_77395	0	17.4611
146173	gnl|N|P_contig000030_77261_77395	0	17.4611
151980	gnl|N|P_contig000030_77261_77395	0	17.4611
162896	gnl|N|P_contig000030_77261_77395	0	17.4611
164329	gnl|N|P_contig000030_77261_77395	0	17.4611
167368	gnl|N|P_contig000030_77261_77395	0	17.4611
181590	gnl|N|P_contig000030_77261_77395	0	17.4611
181711	gnl|N|P_contig000030_77261_77395	0	17.4611
184811	gnl|N|P_contig000030_77261_77395	0	17.4611
188788	gnl|N|P_contig000030_77261_77395	0	17.4611
199700	gnl|N|P_contig000030_77261_77395	0	17.4611
200268	gnl|N|P_contig000030_77261_77395	0	17.4611
202109	gnl|N|P_contig000030_77261_77395	0	17.4611
207360	gnl|N|P_contig000030_77261_77395	0	17.4611
218039	gnl|N|P_contig000030_77261_77395	0	17.4611
223716	gnl|N|P_contig000030_77261_77395	0	17.4611
36741	gnl|N|P_contig000030_77261_77395	0	17.4611
45160	gnl|N|P_contig000030_77261_77395	0	17.4611
49119	gnl|N|P_contig000030_77261_77395	0	17.4611
57559	gnl|N|P_contig000030_77261_77395	0	17.4611
77275	gnl|N|P_contig000030_77261_77395	0	17.4611
97131	gnl|N|P_contig000030_77261_77395	0	17.4611
320157	gnl|N|P_contig000038_23754_23861	118.661	43.7344
107929	gnl|N|P_contig000039_89736_89876	0	16.7128
161317	gnl|N|P_contig000039_89736_89876	0	16.7128
254	gnl|N|P_contig000039_89736_89876	0	16.7128
30164	gnl|N|P_contig000039_89736_89876	0	16.7128
199997	gnl|N|P_contig000043_42372_42488	79.6034	40.3412
220778	gnl|N|P_contig000043_42372_42488	79.6034	40.3412
242263	gnl|N|P_contig000043_42372_42488	79.6034	40.3412
263535	gnl|N|P_contig000043_42372_42488	79.6034	40.3412
286022	gnl|N|P_contig000043_42372_42488	79.6034	40.3412
287077	gnl|N|P_contig000043_42372_42488	79.6034	40.3412
290735	gnl|N|P_contig000043_42372_42488	79.6034	40.3412
302034	gnl|N|P_contig000043_42372_42488	79.6034	40.3412
377251	gnl|N|P_contig000047_25491_25580	12.9691	210.318
378249	gnl|N|P_contig000047_25491_25580	12.9691	210.318
381269	gnl|N|P_contig000047_25491_25580	12.9691	210.318
382640	gnl|N|P_contig000047_25491_25580	12.9691	210.318
395554	gnl|N|P_contig000047_25491_25580	12.9691	210.318
17156	gnl|N|P_contig000049_48974_49123	69.7198	94.2197
185	gnl|N|P_contig000049_48974_49123	69.7198	94.2197
2673	gnl|N|P_contig000049_48974_49123	69.7198	94.2197
29914	gnl|N|P_contig000049_48974_49123	69.7198	94.2197
30069	gnl|N|P_contig000049_48974_49123	69.7198	94.2197
31579	gnl|N|P_contig000049_48974_49123	69.7198	94.2197
8668	gnl|N|P_contig000049_48974_49123	69.7198	94.2197
115150	gnl|N|P_contig000060_51317_51454	196.587	239.103
306134	gnl|N|P_contig000073_33874_33984	227.352	255.25
17156	gnl|N|P_contig000087_26713_26862	0	172.736
185	gnl|N|P_contig000087_26713_26862	0	172.736
2673	gnl|N|P_contig000087_26713_26862	0	172.736
29914	gnl|N|P_contig000087_26713_26862	0	172.736
30069	gnl|N|P_contig000087_26713_26862	0	172.736
30278	gnl|N|P_contig000087_26713_26862	0	172.736
31579	gnl|N|P_contig000087_26713_26862	0	172.736
5370	gnl|N|P_contig000087_26713_26862	0	172.736
8668	gnl|N|P_contig000087_26713_26862	0	172.736
199997	gnl|N|P_contig000089_13772_13888	3386.46	806.824
242263	gnl|N|P_contig000089_13772_13888	3386.46	806.824
263535	gnl|N|P_contig000089_13772_13888	3386.46	806.824
286022	gnl|N|P_contig000089_13772_13888	3386.46	806.824
287077	gnl|N|P_contig000089_13772_13888	3386.46	806.824
290735	gnl|N|P_contig000089_13772_13888	3386.46	806.824
302034	gnl|N|P_contig000089_13772_13888	3386.46	806.824
108564	gnl|N|P_contig000141_2045_2191	374.209	368.597
131947	gnl|N|P_contig000141_2045_2191	374.209	368.597
57506	gnl|N|P_contig000141_2045_2191	374.209	368.597
57753	gnl|N|P_contig000141_2045_2191	374.209	368.597
60079	gnl|N|P_contig000141_2045_2191	374.209	368.597
60434	gnl|N|P_contig000141_2045_2191	374.209	368.597
73287	gnl|N|P_contig000141_2045_2191	374.209	368.597
74967	gnl|N|P_contig000141_2045_2191	374.209	368.597
17156	gnl|X|GPBGFMPE_1001_15903_16052	1.96464	151.709
2673	gnl|X|GPBGFMPE_1001_15903_16052	1.96464	151.709
29914	gnl|X|GPBGFMPE_1001_15903_16052	1.96464	151.709
30069	gnl|X|GPBGFMPE_1001_15903_16052	1.96464	151.709
30278	gnl|X|GPBGFMPE_1001_15903_16052	1.96464	151.709
8668	gnl|X|GPBGFMPE_1001_15903_16052	1.96464	151.709
326640	gnl|X|GPBGFMPE_1031_4644_4739	0	16.996
107611	gnl|X|GPBGFMPE_104_114424_114558	0	44.1812
2128	gnl|X|GPBGFMPE_104_114424_114558	0	44.1812
220955	gnl|X|GPBGFMPE_104_114424_114558	0	44.1812
177921	gnl|X|GPBGFMPE_1043_5346_5477	40.2226	45.193
197510	gnl|X|GPBGFMPE_1043_5346_5477	40.2226	45.193
200150	gnl|X|GPBGFMPE_1043_5346_5477	40.2226	45.193
214580	gnl|X|GPBGFMPE_1043_5346_5477	40.2226	45.193
240803	gnl|X|GPBGFMPE_1043_5346_5477	40.2226	45.193
113826	gnl|X|GPBGFMPE_10714_1771_1917	0	18.4318
124536	gnl|X|GPBGFMPE_10714_1771_1917	0	18.4318
151236	gnl|X|GPBGFMPE_10714_1771_1917	0	18.4318
30220	gnl|X|GPBGFMPE_10714_1771_1917	0	18.4318
30320	gnl|X|GPBGFMPE_10714_1771_1917	0	18.4318
30776	gnl|X|GPBGFMPE_10714_1771_1917	0	18.4318
366	gnl|X|GPBGFMPE_10714_1771_1917	0	18.4318
57286	gnl|X|GPBGFMPE_10714_1771_1917	0	18.4318
57439	gnl|X|GPBGFMPE_10714_1771_1917	0	18.4318
59617	gnl|X|GPBGFMPE_10714_1771_1917	0	18.4318
81	gnl|X|GPBGFMPE_10714_1771_1917	0	18.4318
82836	gnl|X|GPBGFMPE_10714_1771_1917	0	18.4318
84438	gnl|X|GPBGFMPE_10714_1771_1917	0	18.4318
96104	gnl|X|GPBGFMPE_10714_1771_1917	0	18.4318
377339	gnl|X|GPBGFMPE_1117_10630_10719	13.1564	66.52
246680	gnl|X|GPBGFMPE_112_103858_103971	0	33.3403
290967	gnl|X|GPBGFMPE_112_103858_103971	0	33.3403
291286	gnl|X|GPBGFMPE_112_103858_103971	0	33.3403
295037	gnl|X|GPBGFMPE_112_103858_103971	0	33.3403
319530	gnl|X|GPBGFMPE_112_103858_103971	0	33.3403
319941	gnl|X|GPBGFMPE_112_103858_103971	0	33.3403
320840	gnl|X|GPBGFMPE_112_103858_103971	0	33.3403
333331	gnl|X|GPBGFMPE_112_43058_43150	12.7274	298.354
337027	gnl|X|GPBGFMPE_112_43058_43150	12.7274	298.354
345232	gnl|X|GPBGFMPE_112_43058_43150	12.7274	298.354
350024	gnl|X|GPBGFMPE_112_43058_43150	12.7274	298.354
359563	gnl|X|GPBGFMPE_112_43058_43150	12.7274	298.354
367710	gnl|X|GPBGFMPE_112_43058_43150	12.7274	298.354
370753	gnl|X|GPBGFMPE_112_43058_43150	12.7274	298.354
377245	gnl|X|GPBGFMPE_112_43058_43150	12.7274	298.354
377726	gnl|X|GPBGFMPE_112_43058_43150	12.7274	298.354
300041	gnl|X|GPBGFMPE_112_75997_76104	413.106	563.357
319487	gnl|X|GPBGFMPE_112_75997_76104	413.106	563.357
433030	gnl|X|GPBGFMPE_1152_15126_15191	4.50355	24.8403
304196	gnl|X|GPBGFMPE_1158_19030_19131	0	26.6439
319543	gnl|X|GPBGFMPE_1158_19030_19131	0	26.6439
332769	gnl|X|GPBGFMPE_1158_19030_19131	0	26.6439
337565	gnl|X|GPBGFMPE_1158_19030_19131	0	26.6439
346181	gnl|X|GPBGFMPE_1158_19030_19131	0	26.6439
200069	gnl|X|GPBGFMPE_1158_20281_20409	18.2957	21.0237
402966	gnl|X|GPBGFMPE_11900_529_612	0	12.9689
333166	gnl|X|GPBGFMPE_124_16951_17052	0	42.6303
155186	gnl|X|GPBGFMPE_124_51546_51680	6.55368	96.3953
367929	gnl|X|GPBGFMPE_125_73148_73243	6.16276	237.944
291560	gnl|X|GPBGFMPE_1_268032_268142	0	48.9279
324970	gnl|X|GPBGFMPE_1_268032_268142	0	48.9279
332690	gnl|X|GPBGFMPE_1_268032_268142	0	48.9279
333011	gnl|X|GPBGFMPE_1_268032_268142	0	48.9279
333032	gnl|X|GPBGFMPE_1_268032_268142	0	48.9279
333404	gnl|X|GPBGFMPE_1_268032_268142	0	48.9279
333999	gnl|X|GPBGFMPE_1_268032_268142	0	48.9279
334203	gnl|X|GPBGFMPE_1_268032_268142	0	48.9279
387074	gnl|X|GPBGFMPE_145_1315_1404	0	54.4255
199997	gnl|X|GPBGFMPE_145_22371_22484	0	19.0516
220778	gnl|X|GPBGFMPE_145_22371_22484	0	19.0516
263535	gnl|X|GPBGFMPE_145_22371_22484	0	19.0516
286022	gnl|X|GPBGFMPE_145_22371_22484	0	19.0516
290735	gnl|X|GPBGFMPE_145_22371_22484	0	19.0516
302034	gnl|X|GPBGFMPE_145_22371_22484	0	19.0516
155153	gnl|X|GPBGFMPE_14564_222_359	0	11.7856
96278	gnl|X|GPBGFMPE_14564_222_359	0	11.7856
10	gnl|X|GPBGFMPE_1529_2040_2183	28.659	67.7464
52	gnl|X|GPBGFMPE_1529_2040_2183	28.659	67.7464
58352	gnl|X|GPBGFMPE_1529_2040_2183	28.659	67.7464
91603	gnl|X|GPBGFMPE_1529_2040_2183	28.659	67.7464
1603	gnl|X|GPBGFMPE_1531_8234_8383	0	32.5092
116632	gnl|X|GPBGFMPE_155_2046_2180	48.0603	20.0824
127388	gnl|X|GPBGFMPE_155_2046_2180	48.0603	20.0824
1429	gnl|X|GPBGFMPE_155_2046_2180	48.0603	20.0824
145257	gnl|X|GPBGFMPE_155_2046_2180	48.0603	20.0824
148012	gnl|X|GPBGFMPE_155_2046_2180	48.0603	20.0824
155316	gnl|X|GPBGFMPE_155_2046_2180	48.0603	20.0824
1608	gnl|X|GPBGFMPE_155_2046_2180	48.0603	20.0824
222214	gnl|X|GPBGFMPE_155_2046_2180	48.0603	20.0824
53484	gnl|X|GPBGFMPE_155_2046_2180	48.0603	20.0824
56088	gnl|X|GPBGFMPE_155_2046_2180	48.0603	20.0824
83786	gnl|X|GPBGFMPE_155_2046_2180	48.0603	20.0824
90	gnl|X|GPBGFMPE_155_2046_2180	48.0603	20.0824
108395	gnl|X|GPBGFMPE_160_96938_97072	32.7684	140.577
117284	gnl|X|GPBGFMPE_160_96938_97072	32.7684	140.577
142978	gnl|X|GPBGFMPE_160_96938_97072	32.7684	140.577
155148	gnl|X|GPBGFMPE_160_96938_97072	32.7684	140.577
177794	gnl|X|GPBGFMPE_160_96938_97072	32.7684	140.577
2724	gnl|X|GPBGFMPE_160_96938_97072	32.7684	140.577
31287	gnl|X|GPBGFMPE_160_96938_97072	32.7684	140.577
85213	gnl|X|GPBGFMPE_160_96938_97072	32.7684	140.577
433030	gnl|X|GPBGFMPE_160_98208_98273	54.0426	41.4006
291560	gnl|X|GPBGFMPE_175_98438_98542	1204.7	2427.11
332690	gnl|X|GPBGFMPE_175_98438_98542	1204.7	2427.11
333011	gnl|X|GPBGFMPE_175_98438_98542	1204.7	2427.11
333404	gnl|X|GPBGFMPE_175_98438_98542	1204.7	2427.11
333547	gnl|X|GPBGFMPE_175_98438_98542	1204.7	2427.11
333999	gnl|X|GPBGFMPE_175_98438_98542	1204.7	2427.11
334203	gnl|X|GPBGFMPE_175_98438_98542	1204.7	2427.11
86750	gnl|X|GPBGFMPE_18_40829_40978	0	46.9577
91149	gnl|X|GPBGFMPE_18_40829_40978	0	46.9577
199997	gnl|X|GPBGFMPE_191_18613_18729	116.083	320.141
220778	gnl|X|GPBGFMPE_191_18613_18729	116.083	320.141
242263	gnl|X|GPBGFMPE_191_18613_18729	116.083	320.141
263535	gnl|X|GPBGFMPE_191_18613_18729	116.083	320.141
286022	gnl|X|GPBGFMPE_191_18613_18729	116.083	320.141
290735	gnl|X|GPBGFMPE_191_18613_18729	116.083	320.141
302034	gnl|X|GPBGFMPE_191_18613_18729	116.083	320.141
17156	gnl|X|GPBGFMPE_1933_9839_9988	1.96464	21.6728
185	gnl|X|GPBGFMPE_1933_9839_9988	1.96464	21.6728
2673	gnl|X|GPBGFMPE_1933_9839_9988	1.96464	21.6728
29914	gnl|X|GPBGFMPE_1933_9839_9988	1.96464	21.6728
30069	gnl|X|GPBGFMPE_1933_9839_9988	1.96464	21.6728
30278	gnl|X|GPBGFMPE_1933_9839_9988	1.96464	21.6728
31579	gnl|X|GPBGFMPE_1933_9839_9988	1.96464	21.6728
5370	gnl|X|GPBGFMPE_1933_9839_9988	1.96464	21.6728
8668	gnl|X|GPBGFMPE_1933_9839_9988	1.96464	21.6728
117284	gnl|X|GPBGFMPE_19_72307_72441	109.228	72.2965
142978	gnl|X|GPBGFMPE_19_72307_72441	109.228	72.2965
155148	gnl|X|GPBGFMPE_19_72307_72441	109.228	72.2965
177794	gnl|X|GPBGFMPE_19_72307_72441	109.228	72.2965
10	gnl|X|GPBGFMPE_209_65684_65824	14.6365	84.5754
52	gnl|X|GPBGFMPE_209_65684_65824	14.6365	84.5754
58352	gnl|X|GPBGFMPE_209_65684_65824	14.6365	84.5754
91603	gnl|X|GPBGFMPE_209_65684_65824	14.6365	84.5754
278337	gnl|X|GPBGFMPE_209_8597_8713	340.678	13.9192
357729	gnl|X|GPBGFMPE_213_83475_83579	56.2944	20.7003
116632	gnl|X|GPBGFMPE_220_50062_50196	273.07	80.3295
127388	gnl|X|GPBGFMPE_220_50062_50196	273.07	80.3295
1429	gnl|X|GPBGFMPE_220_50062_50196	273.07	80.3295
145257	gnl|X|GPBGFMPE_220_50062_50196	273.07	80.3295
148012	gnl|X|GPBGFMPE_220_50062_50196	273.07	80.3295
155316	gnl|X|GPBGFMPE_220_50062_50196	273.07	80.3295
1608	gnl|X|GPBGFMPE_220_50062_50196	273.07	80.3295
222214	gnl|X|GPBGFMPE_220_50062_50196	273.07	80.3295
53484	gnl|X|GPBGFMPE_220_50062_50196	273.07	80.3295
56088	gnl|X|GPBGFMPE_220_50062_50196	273.07	80.3295
83786	gnl|X|GPBGFMPE_220_50062_50196	273.07	80.3295
90	gnl|X|GPBGFMPE_220_50062_50196	273.07	80.3295
199997	gnl|X|GPBGFMPE_2265_391_504	0	33.3403
263535	gnl|X|GPBGFMPE_2265_391_504	0	33.3403
286022	gnl|X|GPBGFMPE_2265_391_504	0	33.3403
287077	gnl|X|GPBGFMPE_2265_391_504	0	33.3403
290735	gnl|X|GPBGFMPE_2265_391_504	0	33.3403
302034	gnl|X|GPBGFMPE_2265_391_504	0	33.3403
1357	gnl|X|GPBGFMPE_240_77717_77866	0	46.9577
141	gnl|X|GPBGFMPE_240_77717_77866	0	46.9577
14399	gnl|X|GPBGFMPE_240_77717_77866	0	46.9577
18444	gnl|X|GPBGFMPE_240_77717_77866	0	46.9577
19	gnl|X|GPBGFMPE_240_77717_77866	0	46.9577
29756	gnl|X|GPBGFMPE_240_77717_77866	0	46.9577
29993	gnl|X|GPBGFMPE_240_77717_77866	0	46.9577
35538	gnl|X|GPBGFMPE_240_77717_77866	0	46.9577
40	gnl|X|GPBGFMPE_240_77717_77866	0	46.9577
40169	gnl|X|GPBGFMPE_240_77717_77866	0	46.9577
40305	gnl|X|GPBGFMPE_240_77717_77866	0	46.9577
5248	gnl|X|GPBGFMPE_240_77717_77866	0	46.9577
11299	gnl|X|GPBGFMPE_2454_7413_7553	14.6365	115.33
127876	gnl|X|GPBGFMPE_2585_4988_5125	25.6407	911.417
145381	gnl|X|GPBGFMPE_2585_4988_5125	25.6407	911.417
156126	gnl|X|GPBGFMPE_2585_4988_5125	25.6407	911.417
34167	gnl|X|GPBGFMPE_2585_4988_5125	25.6407	911.417
38339	gnl|X|GPBGFMPE_2585_4988_5125	25.6407	911.417
86418	gnl|X|GPBGFMPE_2585_4988_5125	25.6407	911.417
290661	gnl|X|GPBGFMPE_258_70793_70897	0	56.9258
332772	gnl|X|GPBGFMPE_258_70793_70897	0	56.9258
333010	gnl|X|GPBGFMPE_258_70793_70897	0	56.9258
333942	gnl|X|GPBGFMPE_258_70793_70897	0	56.9258
350868	gnl|X|GPBGFMPE_258_70793_70897	0	56.9258
103970	gnl|X|GPBGFMPE_2681_4975_5106	91.6181	28.7592
155327	gnl|X|GPBGFMPE_2681_4975_5106	91.6181	28.7592
178428	gnl|X|GPBGFMPE_2681_4975_5106	91.6181	28.7592
108680	gnl|X|GPBGFMPE_280_70863_71012	0	14.4485
10919	gnl|X|GPBGFMPE_280_70863_71012	0	14.4485
29837	gnl|X|GPBGFMPE_280_70863_71012	0	14.4485
30684	gnl|X|GPBGFMPE_280_70863_71012	0	14.4485
31209	gnl|X|GPBGFMPE_280_70863_71012	0	14.4485
31836	gnl|X|GPBGFMPE_280_70863_71012	0	14.4485
4638	gnl|X|GPBGFMPE_280_70863_71012	0	14.4485
57494	gnl|X|GPBGFMPE_280_70863_71012	0	14.4485
57983	gnl|X|GPBGFMPE_280_70863_71012	0	14.4485
86012	gnl|X|GPBGFMPE_280_70863_71012	0	14.4485
116632	gnl|X|GPBGFMPE_2959_2316_2456	14.6365	23.066
127388	gnl|X|GPBGFMPE_2959_2316_2456	14.6365	23.066
1429	gnl|X|GPBGFMPE_2959_2316_2456	14.6365	23.066
145257	gnl|X|GPBGFMPE_2959_2316_2456	14.6365	23.066
148012	gnl|X|GPBGFMPE_2959_2316_2456	14.6365	23.066
155316	gnl|X|GPBGFMPE_2959_2316_2456	14.6365	23.066
1608	gnl|X|GPBGFMPE_2959_2316_2456	14.6365	23.066
53484	gnl|X|GPBGFMPE_2959_2316_2456	14.6365	23.066
56088	gnl|X|GPBGFMPE_2959_2316_2456	14.6365	23.066
83786	gnl|X|GPBGFMPE_2959_2316_2456	14.6365	23.066
90	gnl|X|GPBGFMPE_2959_2316_2456	14.6365	23.066
107611	gnl|X|GPBGFMPE_297_37280_37414	196.61	100.412
420884	gnl|X|GPBGFMPE_3004_7612_7686	90.9839	21.8192
421304	gnl|X|GPBGFMPE_3004_7612_7686	90.9839	21.8192
82603	gnl|X|GPBGFMPE_3_103537_103680	12.2824	52.6916
178427	gnl|X|GPBGFMPE_3171_4757_4894	38.461	23.5711
57494	gnl|X|GPBGFMPE_3171_4757_4894	38.461	23.5711
57983	gnl|X|GPBGFMPE_3171_4757_4894	38.461	23.5711
720	gnl|X|GPBGFMPE_3_276369_276509	365.914	46.1321
199997	gnl|X|GPBGFMPE_339_36042_36158	290.207	23.1986
220778	gnl|X|GPBGFMPE_339_36042_36158	290.207	23.1986
242263	gnl|X|GPBGFMPE_339_36042_36158	290.207	23.1986
263535	gnl|X|GPBGFMPE_339_36042_36158	290.207	23.1986
287077	gnl|X|GPBGFMPE_339_36042_36158	290.207	23.1986
290735	gnl|X|GPBGFMPE_339_36042_36158	290.207	23.1986
302034	gnl|X|GPBGFMPE_339_36042_36158	290.207	23.1986
10	gnl|X|GPBGFMPE_341_60007_60147	0	30.7547
52	gnl|X|GPBGFMPE_341_60007_60147	0	30.7547
58352	gnl|X|GPBGFMPE_341_60007_60147	0	30.7547
91603	gnl|X|GPBGFMPE_341_60007_60147	0	30.7547
178403	gnl|X|GPBGFMPE_360_28070_28207	0	15.7141
91140	gnl|X|GPBGFMPE_360_28070_28207	0	15.7141
124	gnl|X|GPBGFMPE_36_104479_104628	0	25.2849
94296	gnl|X|GPBGFMPE_3613_5789_5938	0	25.2849
333010	gnl|X|GPBGFMPE_369_35886_35990	0	20.7003
333942	gnl|X|GPBGFMPE_369_35886_35990	0	20.7003
350868	gnl|X|GPBGFMPE_369_35886_35990	0	20.7003
10	gnl|X|GPBGFMPE_373_15969_16109	20.9093	19.2217
52	gnl|X|GPBGFMPE_373_15969_16109	20.9093	19.2217
58352	gnl|X|GPBGFMPE_373_15969_16109	20.9093	19.2217
91603	gnl|X|GPBGFMPE_373_15969_16109	20.9093	19.2217
9156	gnl|X|GPBGFMPE_375_23764_23910	0	25.8045
115192	gnl|X|GPBGFMPE_3965_850_996	0	33.1772
34007	gnl|X|GPBGFMPE_3965_850_996	0	33.1772
429696	gnl|X|GPBGFMPE_4085_20_88	167.89	277.018
10	gnl|X|GPBGFMPE_4089_2240_2386	0	22.1181
52	gnl|X|GPBGFMPE_4089_2240_2386	0	22.1181
58352	gnl|X|GPBGFMPE_4089_2240_2386	0	22.1181
91603	gnl|X|GPBGFMPE_4089_2240_2386	0	22.1181
103970	gnl|X|GPBGFMPE_4213_4019_4150	51.3955	41.0845
155327	gnl|X|GPBGFMPE_4213_4019_4150	51.3955	41.0845
178428	gnl|X|GPBGFMPE_4213_4019_4150	51.3955	41.0845
116632	gnl|X|GPBGFMPE_43_18253_18387	78.6441	104.428
127388	gnl|X|GPBGFMPE_43_18253_18387	78.6441	104.428
1429	gnl|X|GPBGFMPE_43_18253_18387	78.6441	104.428
145257	gnl|X|GPBGFMPE_43_18253_18387	78.6441	104.428
148012	gnl|X|GPBGFMPE_43_18253_18387	78.6441	104.428
155316	gnl|X|GPBGFMPE_43_18253_18387	78.6441	104.428
1608	gnl|X|GPBGFMPE_43_18253_18387	78.6441	104.428
222214	gnl|X|GPBGFMPE_43_18253_18387	78.6441	104.428
53484	gnl|X|GPBGFMPE_43_18253_18387	78.6441	104.428
56088	gnl|X|GPBGFMPE_43_18253_18387	78.6441	104.428
83786	gnl|X|GPBGFMPE_43_18253_18387	78.6441	104.428
90	gnl|X|GPBGFMPE_43_18253_18387	78.6441	104.428
108166	gnl|X|GPBGFMPE_455_46096_46242	0	14.7454
110095	gnl|X|GPBGFMPE_455_46096_46242	0	14.7454
110630	gnl|X|GPBGFMPE_455_46096_46242	0	14.7454
110876	gnl|X|GPBGFMPE_455_46096_46242	0	14.7454
111085	gnl|X|GPBGFMPE_455_46096_46242	0	14.7454
118265	gnl|X|GPBGFMPE_455_46096_46242	0	14.7454
121730	gnl|X|GPBGFMPE_455_46096_46242	0	14.7454
127687	gnl|X|GPBGFMPE_455_46096_46242	0	14.7454
128147	gnl|X|GPBGFMPE_455_46096_46242	0	14.7454
128923	gnl|X|GPBGFMPE_455_46096_46242	0	14.7454
133081	gnl|X|GPBGFMPE_455_46096_46242	0	14.7454
133194	gnl|X|GPBGFMPE_455_46096_46242	0	14.7454
133289	gnl|X|GPBGFMPE_455_46096_46242	0	14.7454
133696	gnl|X|GPBGFMPE_455_46096_46242	0	14.7454
134274	gnl|X|GPBGFMPE_455_46096_46242	0	14.7454
134286	gnl|X|GPBGFMPE_455_46096_46242	0	14.7454
134554	gnl|X|GPBGFMPE_455_46096_46242	0	14.7454
138558	gnl|X|GPBGFMPE_455_46096_46242	0	14.7454
146173	gnl|X|GPBGFMPE_455_46096_46242	0	14.7454
151980	gnl|X|GPBGFMPE_455_46096_46242	0	14.7454
36741	gnl|X|GPBGFMPE_455_46096_46242	0	14.7454
45160	gnl|X|GPBGFMPE_455_46096_46242	0	14.7454
49119	gnl|X|GPBGFMPE_455_46096_46242	0	14.7454
57559	gnl|X|GPBGFMPE_455_46096_46242	0	14.7454
77275	gnl|X|GPBGFMPE_455_46096_46242	0	14.7454
97131	gnl|X|GPBGFMPE_455_46096_46242	0	14.7454
116632	gnl|X|GPBGFMPE_470_16447_16581	74.275	84.3459
127388	gnl|X|GPBGFMPE_470_16447_16581	74.275	84.3459
1429	gnl|X|GPBGFMPE_470_16447_16581	74.275	84.3459
145257	gnl|X|GPBGFMPE_470_16447_16581	74.275	84.3459
148012	gnl|X|GPBGFMPE_470_16447_16581	74.275	84.3459
155316	gnl|X|GPBGFMPE_470_16447_16581	74.275	84.3459
1608	gnl|X|GPBGFMPE_470_16447_16581	74.275	84.3459
222214	gnl|X|GPBGFMPE_470_16447_16581	74.275	84.3459
53484	gnl|X|GPBGFMPE_470_16447_16581	74.275	84.3459
56088	gnl|X|GPBGFMPE_470_16447_16581	74.275	84.3459
83786	gnl|X|GPBGFMPE_470_16447_16581	74.275	84.3459
90	gnl|X|GPBGFMPE_470_16447_16581	74.275	84.3459
17156	gnl|X|GPBGFMPE_476_36256_36405	5.89391	21.6728
185	gnl|X|GPBGFMPE_476_36256_36405	5.89391	21.6728
2673	gnl|X|GPBGFMPE_476_36256_36405	5.89391	21.6728
29914	gnl|X|GPBGFMPE_476_36256_36405	5.89391	21.6728
30069	gnl|X|GPBGFMPE_476_36256_36405	5.89391	21.6728
30278	gnl|X|GPBGFMPE_476_36256_36405	5.89391	21.6728
31579	gnl|X|GPBGFMPE_476_36256_36405	5.89391	21.6728
5370	gnl|X|GPBGFMPE_476_36256_36405	5.89391	21.6728
8668	gnl|X|GPBGFMPE_476_36256_36405	5.89391	21.6728
116632	gnl|X|GPBGFMPE_518_33567_33701	39.3221	60.2471
127388	gnl|X|GPBGFMPE_518_33567_33701	39.3221	60.2471
1429	gnl|X|GPBGFMPE_518_33567_33701	39.3221	60.2471
145257	gnl|X|GPBGFMPE_518_33567_33701	39.3221	60.2471
148012	gnl|X|GPBGFMPE_518_33567_33701	39.3221	60.2471
155316	gnl|X|GPBGFMPE_518_33567_33701	39.3221	60.2471
1608	gnl|X|GPBGFMPE_518_33567_33701	39.3221	60.2471
222214	gnl|X|GPBGFMPE_518_33567_33701	39.3221	60.2471
53484	gnl|X|GPBGFMPE_518_33567_33701	39.3221	60.2471
56088	gnl|X|GPBGFMPE_518_33567_33701	39.3221	60.2471
83786	gnl|X|GPBGFMPE_518_33567_33701	39.3221	60.2471
90	gnl|X|GPBGFMPE_518_33567_33701	39.3221	60.2471
10	gnl|X|GPBGFMPE_528_2372_2518	0	11.0591
52	gnl|X|GPBGFMPE_528_2372_2518	0	11.0591
58352	gnl|X|GPBGFMPE_528_2372_2518	0	11.0591
91603	gnl|X|GPBGFMPE_528_2372_2518	0	11.0591
63940	gnl|X|GPBGFMPE_5320_4473_4622	53.0452	25.2849
291560	gnl|X|GPBGFMPE_535_970_1074	22.5178	51.7507
324970	gnl|X|GPBGFMPE_535_970_1074	22.5178	51.7507
332690	gnl|X|GPBGFMPE_535_970_1074	22.5178	51.7507
333011	gnl|X|GPBGFMPE_535_970_1074	22.5178	51.7507
333404	gnl|X|GPBGFMPE_535_970_1074	22.5178	51.7507
333547	gnl|X|GPBGFMPE_535_970_1074	22.5178	51.7507
334203	gnl|X|GPBGFMPE_535_970_1074	22.5178	51.7507
103970	gnl|X|GPBGFMPE_5395_2098_2229	160.89	143.796
155327	gnl|X|GPBGFMPE_5395_2098_2229	160.89	143.796
178428	gnl|X|GPBGFMPE_5395_2098_2229	160.89	143.796
1156	gnl|X|GPBGFMPE_5492_2608_2757	0	14.4485
85555	gnl|X|GPBGFMPE_5492_2608_2757	0	14.4485
108395	gnl|X|GPBGFMPE_556_18612_18743	51.3955	102.711
117284	gnl|X|GPBGFMPE_556_18612_18743	51.3955	102.711
142978	gnl|X|GPBGFMPE_556_18612_18743	51.3955	102.711
155148	gnl|X|GPBGFMPE_556_18612_18743	51.3955	102.711
177794	gnl|X|GPBGFMPE_556_18612_18743	51.3955	102.711
156126	gnl|X|GPBGFMPE_5752_2783_2923	0	23.066
34167	gnl|X|GPBGFMPE_5752_2783_2923	0	23.066
86418	gnl|X|GPBGFMPE_5752_2783_2923	0	23.066
10	gnl|X|GPBGFMPE_595_19073_19216	40.9414	90.3285
52	gnl|X|GPBGFMPE_595_19073_19216	40.9414	90.3285
58352	gnl|X|GPBGFMPE_595_19073_19216	40.9414	90.3285
91603	gnl|X|GPBGFMPE_595_19073_19216	40.9414	90.3285
275516	gnl|X|GPBGFMPE_60_154518_154622	1260.99	6313.59
277046	gnl|X|GPBGFMPE_60_154518_154622	1260.99	6313.59
290634	gnl|X|GPBGFMPE_60_154518_154622	1260.99	6313.59
319838	gnl|X|GPBGFMPE_60_154518_154622	1260.99	6313.59
335890	gnl|X|GPBGFMPE_6157_2130_2237	0	80.4796
348639	gnl|X|GPBGFMPE_6157_2130_2237	0	80.4796
290967	gnl|X|GPBGFMPE_63_1347_1448	23.1866	101.247
295037	gnl|X|GPBGFMPE_63_1347_1448	23.1866	101.247
319456	gnl|X|GPBGFMPE_63_1347_1448	23.1866	101.247
319509	gnl|X|GPBGFMPE_63_1347_1448	23.1866	101.247
319530	gnl|X|GPBGFMPE_63_1347_1448	23.1866	101.247
319941	gnl|X|GPBGFMPE_63_1347_1448	23.1866	101.247
320840	gnl|X|GPBGFMPE_63_1347_1448	23.1866	101.247
325814	gnl|X|GPBGFMPE_63_1347_1448	23.1866	101.247
333331	gnl|X|GPBGFMPE_63_1347_1448	23.1866	101.247
337027	gnl|X|GPBGFMPE_63_1347_1448	23.1866	101.247
345225	gnl|X|GPBGFMPE_63_1347_1448	23.1866	101.247
345232	gnl|X|GPBGFMPE_63_1347_1448	23.1866	101.247
350024	gnl|X|GPBGFMPE_63_1347_1448	23.1866	101.247
359563	gnl|X|GPBGFMPE_63_1347_1448	23.1866	101.247
367710	gnl|X|GPBGFMPE_63_1347_1448	23.1866	101.247
370753	gnl|X|GPBGFMPE_63_1347_1448	23.1866	101.247
107611	gnl|X|GPBGFMPE_633_1390_1527	96.1525	58.9278
2128	gnl|X|GPBGFMPE_633_1390_1527	96.1525	58.9278
61046	gnl|X|GPBGFMPE_656_19887_20030	12.2824	101.62
82552	gnl|X|GPBGFMPE_656_19887_20030	12.2824	101.62
82567	gnl|X|GPBGFMPE_656_19887_20030	12.2824	101.62
94241	gnl|X|GPBGFMPE_656_19887_20030	12.2824	101.62
116632	gnl|X|GPBGFMPE_657_23185_23319	19.661	20.0824
127388	gnl|X|GPBGFMPE_657_23185_23319	19.661	20.0824
1429	gnl|X|GPBGFMPE_657_23185_23319	19.661	20.0824
145257	gnl|X|GPBGFMPE_657_23185_23319	19.661	20.0824
148012	gnl|X|GPBGFMPE_657_23185_23319	19.661	20.0824
155316	gnl|X|GPBGFMPE_657_23185_23319	19.661	20.0824
1608	gnl|X|GPBGFMPE_657_23185_23319	19.661	20.0824
222214	gnl|X|GPBGFMPE_657_23185_23319	19.661	20.0824
53484	gnl|X|GPBGFMPE_657_23185_23319	19.661	20.0824
56088	gnl|X|GPBGFMPE_657_23185_23319	19.661	20.0824
83786	gnl|X|GPBGFMPE_657_23185_23319	19.661	20.0824
90	gnl|X|GPBGFMPE_657_23185_23319	19.661	20.0824
199997	gnl|X|GPBGFMPE_663_2418_2534	22.7119	41.7575
220778	gnl|X|GPBGFMPE_663_2418_2534	22.7119	41.7575
242263	gnl|X|GPBGFMPE_663_2418_2534	22.7119	41.7575
286022	gnl|X|GPBGFMPE_663_2418_2534	22.7119	41.7575
287077	gnl|X|GPBGFMPE_663_2418_2534	22.7119	41.7575
290735	gnl|X|GPBGFMPE_663_2418_2534	22.7119	41.7575
302034	gnl|X|GPBGFMPE_663_2418_2534	22.7119	41.7575
333023	gnl|X|GPBGFMPE_7451_54_152	71.6892	131.806
352012	gnl|X|GPBGFMPE_7451_54_152	71.6892	131.806
360021	gnl|X|GPBGFMPE_7451_54_152	71.6892	131.806
366288	gnl|X|GPBGFMPE_7451_54_152	71.6892	131.806
17156	gnl|X|GPBGFMPE_7642_1450_1599	9.82318	21.6728
185	gnl|X|GPBGFMPE_7642_1450_1599	9.82318	21.6728
2673	gnl|X|GPBGFMPE_7642_1450_1599	9.82318	21.6728
29914	gnl|X|GPBGFMPE_7642_1450_1599	9.82318	21.6728
30069	gnl|X|GPBGFMPE_7642_1450_1599	9.82318	21.6728
30278	gnl|X|GPBGFMPE_7642_1450_1599	9.82318	21.6728
31579	gnl|X|GPBGFMPE_7642_1450_1599	9.82318	21.6728
5370	gnl|X|GPBGFMPE_7642_1450_1599	9.82318	21.6728
8668	gnl|X|GPBGFMPE_7642_1450_1599	9.82318	21.6728
116632	gnl|X|GPBGFMPE_7697_122_256	32.7684	100.412
127388	gnl|X|GPBGFMPE_7697_122_256	32.7684	100.412
1429	gnl|X|GPBGFMPE_7697_122_256	32.7684	100.412
145257	gnl|X|GPBGFMPE_7697_122_256	32.7684	100.412
148012	gnl|X|GPBGFMPE_7697_122_256	32.7684	100.412
155316	gnl|X|GPBGFMPE_7697_122_256	32.7684	100.412
1608	gnl|X|GPBGFMPE_7697_122_256	32.7684	100.412
222214	gnl|X|GPBGFMPE_7697_122_256	32.7684	100.412
53484	gnl|X|GPBGFMPE_7697_122_256	32.7684	100.412
56088	gnl|X|GPBGFMPE_7697_122_256	32.7684	100.412
83786	gnl|X|GPBGFMPE_7697_122_256	32.7684	100.412
90	gnl|X|GPBGFMPE_7697_122_256	32.7684	100.412
306155	gnl|X|GPBGFMPE_770_31155_31262	0	25.1499
319584	gnl|X|GPBGFMPE_770_31155_31262	0	25.1499
319779	gnl|X|GPBGFMPE_770_31155_31262	0	25.1499
320334	gnl|X|GPBGFMPE_770_31155_31262	0	25.1499
332756	gnl|X|GPBGFMPE_770_31155_31262	0	25.1499
347493	gnl|X|GPBGFMPE_770_31155_31262	0	25.1499
377804	gnl|X|GPBGFMPE_7863_2899_2991	15.9093	17.5502
112544	gnl|X|GPBGFMPE_787_7392_7526	1271.41	4896.08
29750	gnl|X|GPBGFMPE_787_7392_7526	1271.41	4896.08
96922	gnl|X|GPBGFMPE_787_7392_7526	1271.41	4896.08
377251	gnl|X|GPBGFMPE_8198_1601_1690	0	24.1891
378249	gnl|X|GPBGFMPE_8198_1601_1690	0	24.1891
381269	gnl|X|GPBGFMPE_8198_1601_1690	0	24.1891
382640	gnl|X|GPBGFMPE_8198_1601_1690	0	24.1891
395554	gnl|X|GPBGFMPE_8198_1601_1690	0	24.1891
333863	gnl|X|GPBGFMPE_82_65553_65657	5.62944	15.5252
199997	gnl|X|GPBGFMPE_8395_1870_1986	5.04708	27.8383
220778	gnl|X|GPBGFMPE_8395_1870_1986	5.04708	27.8383
242263	gnl|X|GPBGFMPE_8395_1870_1986	5.04708	27.8383
263535	gnl|X|GPBGFMPE_8395_1870_1986	5.04708	27.8383
287077	gnl|X|GPBGFMPE_8395_1870_1986	5.04708	27.8383
116632	gnl|X|GPBGFMPE_884_5318_5452	0	12.0494
127388	gnl|X|GPBGFMPE_884_5318_5452	0	12.0494
1429	gnl|X|GPBGFMPE_884_5318_5452	0	12.0494
145257	gnl|X|GPBGFMPE_884_5318_5452	0	12.0494
148012	gnl|X|GPBGFMPE_884_5318_5452	0	12.0494
155316	gnl|X|GPBGFMPE_884_5318_5452	0	12.0494
1608	gnl|X|GPBGFMPE_884_5318_5452	0	12.0494
222214	gnl|X|GPBGFMPE_884_5318_5452	0	12.0494
53484	gnl|X|GPBGFMPE_884_5318_5452	0	12.0494
56088	gnl|X|GPBGFMPE_884_5318_5452	0	12.0494
83786	gnl|X|GPBGFMPE_884_5318_5452	0	12.0494
90	gnl|X|GPBGFMPE_884_5318_5452	0	12.0494
433030	gnl|X|GPBGFMPE_9_252709_252774	1562.73	190.443
108395	gnl|X|GPBGFMPE_9_253978_254112	69.9059	253.038
117284	gnl|X|GPBGFMPE_9_253978_254112	69.9059	253.038
142978	gnl|X|GPBGFMPE_9_253978_254112	69.9059	253.038
155148	gnl|X|GPBGFMPE_9_253978_254112	69.9059	253.038
177794	gnl|X|GPBGFMPE_9_253978_254112	69.9059	253.038
2724	gnl|X|GPBGFMPE_9_253978_254112	69.9059	253.038
31287	gnl|X|GPBGFMPE_9_253978_254112	69.9059	253.038
85213	gnl|X|GPBGFMPE_9_253978_254112	69.9059	253.038
86750	gnl|X|GPBGFMPE_9_253978_254112	69.9059	253.038
291392	gnl|X|HDALDHFB_100928_3240_3356	103.496	54.2249
299477	gnl|X|HDALDHFB_100928_3240_3356	103.496	54.2249
177798	gnl|X|HDALDHFB_104985_1572_1703	0	29.5483
18648	gnl|X|HDALDHFB_105540_733_882	0	32.4733
30244	gnl|X|HDALDHFB_105540_733_882	0	32.4733
56	gnl|X|HDALDHFB_105540_733_882	0	32.4733
82552	gnl|X|HDALDHFB_107982_82_225	0	37.2195
82567	gnl|X|HDALDHFB_107982_82_225	0	37.2195
94241	gnl|X|HDALDHFB_107982_82_225	0	37.2195
155153	gnl|X|HDALDHFB_112040_400_534	0	10.8325
96278	gnl|X|HDALDHFB_112040_400_534	0	10.8325
116632	gnl|X|HDALDHFB_112291_404_544	8.57542	51.8414
127388	gnl|X|HDALDHFB_112291_404_544	8.57542	51.8414
1429	gnl|X|HDALDHFB_112291_404_544	8.57542	51.8414
145257	gnl|X|HDALDHFB_112291_404_544	8.57542	51.8414
148012	gnl|X|HDALDHFB_112291_404_544	8.57542	51.8414
155316	gnl|X|HDALDHFB_112291_404_544	8.57542	51.8414
1608	gnl|X|HDALDHFB_112291_404_544	8.57542	51.8414
53484	gnl|X|HDALDHFB_112291_404_544	8.57542	51.8414
56088	gnl|X|HDALDHFB_112291_404_544	8.57542	51.8414
83786	gnl|X|HDALDHFB_112291_404_544	8.57542	51.8414
90	gnl|X|HDALDHFB_112291_404_544	8.57542	51.8414
131884	gnl|X|HDALDHFB_112911_27_164	940.584	1674.06
132803	gnl|X|HDALDHFB_112911_27_164	940.584	1674.06
46797	gnl|X|HDALDHFB_112911_27_164	940.584	1674.06
259764	gnl|X|HDALDHFB_113235_1057_1176	26.9033	300.883
143296	gnl|X|HDALDHFB_113987_1504_1644	0	10.3683
58017	gnl|X|HDALDHFB_113987_1504_1644	0	10.3683
85996	gnl|X|HDALDHFB_113987_1504_1644	0	10.3683
103970	gnl|X|HDALDHFB_116854_223_354	21.384	136.661
155327	gnl|X|HDALDHFB_116854_223_354	21.384	136.661
178428	gnl|X|HDALDHFB_116854_223_354	21.384	136.661
108106	gnl|X|HDALDHFB_116971_1980_2129	590.879	2182.21
11117	gnl|X|HDALDHFB_116971_1980_2129	590.879	2182.21
91145	gnl|X|HDALDHFB_116971_1980_2129	590.879	2182.21
116632	gnl|X|HDALDHFB_117481_1246_1380	5.97293	28.8867
127388	gnl|X|HDALDHFB_117481_1246_1380	5.97293	28.8867
1429	gnl|X|HDALDHFB_117481_1246_1380	5.97293	28.8867
145257	gnl|X|HDALDHFB_117481_1246_1380	5.97293	28.8867
148012	gnl|X|HDALDHFB_117481_1246_1380	5.97293	28.8867
155316	gnl|X|HDALDHFB_117481_1246_1380	5.97293	28.8867
1608	gnl|X|HDALDHFB_117481_1246_1380	5.97293	28.8867
222214	gnl|X|HDALDHFB_117481_1246_1380	5.97293	28.8867
53484	gnl|X|HDALDHFB_117481_1246_1380	5.97293	28.8867
56088	gnl|X|HDALDHFB_117481_1246_1380	5.97293	28.8867
83786	gnl|X|HDALDHFB_117481_1246_1380	5.97293	28.8867
90	gnl|X|HDALDHFB_117481_1246_1380	5.97293	28.8867
155153	gnl|X|HDALDHFB_118382_862_996	2.98646	25.2759
96278	gnl|X|HDALDHFB_118382_862_996	2.98646	25.2759
333023	gnl|X|HDALDHFB_121257_2099_2197	0	54.31
352012	gnl|X|HDALDHFB_121257_2099_2197	0	54.31
360021	gnl|X|HDALDHFB_121257_2099_2197	0	54.31
220649	gnl|X|HDALDHFB_128890_2181_2306	0	15.4833
220688	gnl|X|HDALDHFB_131476_2193_2318	0	220.637
38303	gnl|X|HDALDHFB_135317_973_1116	36.3806	20.3015
82552	gnl|X|HDALDHFB_135317_973_1116	36.3806	20.3015
82563	gnl|X|HDALDHFB_135317_973_1116	36.3806	20.3015
82567	gnl|X|HDALDHFB_135317_973_1116	36.3806	20.3015
135243	gnl|X|HDALDHFB_135980_126_254	0	15.1204
139663	gnl|X|HDALDHFB_135980_126_254	0	15.1204
183939	gnl|X|HDALDHFB_135980_126_254	0	15.1204
94296	gnl|X|HDALDHFB_135980_126_254	0	15.1204
116632	gnl|X|HDALDHFB_13712_202_336	56.7428	72.2168
127388	gnl|X|HDALDHFB_13712_202_336	56.7428	72.2168
1429	gnl|X|HDALDHFB_13712_202_336	56.7428	72.2168
145257	gnl|X|HDALDHFB_13712_202_336	56.7428	72.2168
148012	gnl|X|HDALDHFB_13712_202_336	56.7428	72.2168
155316	gnl|X|HDALDHFB_13712_202_336	56.7428	72.2168
1608	gnl|X|HDALDHFB_13712_202_336	56.7428	72.2168
222214	gnl|X|HDALDHFB_13712_202_336	56.7428	72.2168
53484	gnl|X|HDALDHFB_13712_202_336	56.7428	72.2168
56088	gnl|X|HDALDHFB_13712_202_336	56.7428	72.2168
83786	gnl|X|HDALDHFB_13712_202_336	56.7428	72.2168
90	gnl|X|HDALDHFB_13712_202_336	56.7428	72.2168
244000	gnl|X|HDALDHFB_137390_2975_3091	0	25.0269
278337	gnl|X|HDALDHFB_137390_2975_3091	0	25.0269
82610	gnl|X|HDALDHFB_140681_83_226	11.194	213.166
11997	gnl|X|HDALDHFB_144229_83_226	0	40.603
38295	gnl|X|HDALDHFB_144229_83_226	0	40.603
431	gnl|X|HDALDHFB_144229_83_226	0	40.603
459	gnl|X|HDALDHFB_144229_83_226	0	40.603
4773	gnl|X|HDALDHFB_144229_83_226	0	40.603
57548	gnl|X|HDALDHFB_144229_83_226	0	40.603
57940	gnl|X|HDALDHFB_144229_83_226	0	40.603
60524	gnl|X|HDALDHFB_144229_83_226	0	40.603
6453	gnl|X|HDALDHFB_144229_83_226	0	40.603
65963	gnl|X|HDALDHFB_144229_83_226	0	40.603
8124	gnl|X|HDALDHFB_144229_83_226	0	40.603
82576	gnl|X|HDALDHFB_144229_83_226	0	40.603
85442	gnl|X|HDALDHFB_144229_83_226	0	40.603
90752	gnl|X|HDALDHFB_144229_83_226	0	40.603
33630	gnl|X|HDALDHFB_144792_1613_1756	0	13.5343
87585	gnl|X|HDALDHFB_144792_1613_1756	0	13.5343
222926	gnl|X|HDALDHFB_145324_487_612	0	19.3541
113826	gnl|X|HDALDHFB_145514_2218_2361	2.7985	16.9179
124536	gnl|X|HDALDHFB_145514_2218_2361	2.7985	16.9179
151236	gnl|X|HDALDHFB_145514_2218_2361	2.7985	16.9179
30220	gnl|X|HDALDHFB_145514_2218_2361	2.7985	16.9179
30320	gnl|X|HDALDHFB_145514_2218_2361	2.7985	16.9179
30776	gnl|X|HDALDHFB_145514_2218_2361	2.7985	16.9179
366	gnl|X|HDALDHFB_145514_2218_2361	2.7985	16.9179
57286	gnl|X|HDALDHFB_145514_2218_2361	2.7985	16.9179
57439	gnl|X|HDALDHFB_145514_2218_2361	2.7985	16.9179
59617	gnl|X|HDALDHFB_145514_2218_2361	2.7985	16.9179
81	gnl|X|HDALDHFB_145514_2218_2361	2.7985	16.9179
82836	gnl|X|HDALDHFB_145514_2218_2361	2.7985	16.9179
84438	gnl|X|HDALDHFB_145514_2218_2361	2.7985	16.9179
96104	gnl|X|HDALDHFB_145514_2218_2361	2.7985	16.9179
131863	gnl|X|HDALDHFB_146271_3324_3449	0	23.2249
158023	gnl|X|HDALDHFB_146271_3324_3449	0	23.2249
134503	gnl|X|HDALDHFB_149912_873_1016	27.985	20.3015
107579	gnl|X|HDALDHFB_153695_218_358	0	24.1926
113826	gnl|X|HDALDHFB_156263_3908_4051	0	23.6851
124536	gnl|X|HDALDHFB_156263_3908_4051	0	23.6851
151236	gnl|X|HDALDHFB_156263_3908_4051	0	23.6851
30220	gnl|X|HDALDHFB_156263_3908_4051	0	23.6851
30320	gnl|X|HDALDHFB_156263_3908_4051	0	23.6851
30776	gnl|X|HDALDHFB_156263_3908_4051	0	23.6851
366	gnl|X|HDALDHFB_156263_3908_4051	0	23.6851
57286	gnl|X|HDALDHFB_156263_3908_4051	0	23.6851
57439	gnl|X|HDALDHFB_156263_3908_4051	0	23.6851
59617	gnl|X|HDALDHFB_156263_3908_4051	0	23.6851
81	gnl|X|HDALDHFB_156263_3908_4051	0	23.6851
82836	gnl|X|HDALDHFB_156263_3908_4051	0	23.6851
84438	gnl|X|HDALDHFB_156263_3908_4051	0	23.6851
96104	gnl|X|HDALDHFB_156263_3908_4051	0	23.6851
135394	gnl|X|HDALDHFB_1578_1986_2114	43.7704	98.2826
199687	gnl|X|HDALDHFB_1578_1986_2114	43.7704	98.2826
107633	gnl|X|HDALDHFB_158885_1525_1665	0	10.3683
220778	gnl|X|HDALDHFB_162022_427_543	0	16.6846
263535	gnl|X|HDALDHFB_162022_427_543	0	16.6846
286022	gnl|X|HDALDHFB_162022_427_543	0	16.6846
290735	gnl|X|HDALDHFB_162022_427_543	0	16.6846
302034	gnl|X|HDALDHFB_162022_427_543	0	16.6846
103970	gnl|X|HDALDHFB_162867_696_827	824.811	1218.87
155327	gnl|X|HDALDHFB_162867_696_827	824.811	1218.87
178428	gnl|X|HDALDHFB_162867_696_827	824.811	1218.87
10	gnl|X|HDALDHFB_16320_3610_3750	8.57542	44.9292
52	gnl|X|HDALDHFB_16320_3610_3750	8.57542	44.9292
58352	gnl|X|HDALDHFB_16320_3610_3750	8.57542	44.9292
91603	gnl|X|HDALDHFB_16320_3610_3750	8.57542	44.9292
291560	gnl|X|HDALDHFB_164815_495_605	0	13.196
324970	gnl|X|HDALDHFB_164815_495_605	0	13.196
332690	gnl|X|HDALDHFB_164815_495_605	0	13.196
333011	gnl|X|HDALDHFB_164815_495_605	0	13.196
333032	gnl|X|HDALDHFB_164815_495_605	0	13.196
333404	gnl|X|HDALDHFB_164815_495_605	0	13.196
333999	gnl|X|HDALDHFB_164815_495_605	0	13.196
334203	gnl|X|HDALDHFB_164815_495_605	0	13.196
112544	gnl|X|HDALDHFB_165116_5948_6082	74.6616	400.803
29750	gnl|X|HDALDHFB_165116_5948_6082	74.6616	400.803
17156	gnl|X|HDALDHFB_172627_3673_3822	2.68581	38.968
185	gnl|X|HDALDHFB_172627_3673_3822	2.68581	38.968
2673	gnl|X|HDALDHFB_172627_3673_3822	2.68581	38.968
29914	gnl|X|HDALDHFB_172627_3673_3822	2.68581	38.968
30069	gnl|X|HDALDHFB_172627_3673_3822	2.68581	38.968
30278	gnl|X|HDALDHFB_172627_3673_3822	2.68581	38.968
31579	gnl|X|HDALDHFB_172627_3673_3822	2.68581	38.968
5370	gnl|X|HDALDHFB_172627_3673_3822	2.68581	38.968
8668	gnl|X|HDALDHFB_172627_3673_3822	2.68581	38.968
116632	gnl|X|HDALDHFB_174497_445_585	0	17.2805
127388	gnl|X|HDALDHFB_174497_445_585	0	17.2805
1429	gnl|X|HDALDHFB_174497_445_585	0	17.2805
145257	gnl|X|HDALDHFB_174497_445_585	0	17.2805
148012	gnl|X|HDALDHFB_174497_445_585	0	17.2805
155316	gnl|X|HDALDHFB_174497_445_585	0	17.2805
1608	gnl|X|HDALDHFB_174497_445_585	0	17.2805
53484	gnl|X|HDALDHFB_174497_445_585	0	17.2805
56088	gnl|X|HDALDHFB_174497_445_585	0	17.2805
83786	gnl|X|HDALDHFB_174497_445_585	0	17.2805
90	gnl|X|HDALDHFB_174497_445_585	0	17.2805
199997	gnl|X|HDALDHFB_182708_1175_1288	0	55.6645
263535	gnl|X|HDALDHFB_182708_1175_1288	0	55.6645
286022	gnl|X|HDALDHFB_182708_1175_1288	0	55.6645
290735	gnl|X|HDALDHFB_182708_1175_1288	0	55.6645
302034	gnl|X|HDALDHFB_182708_1175_1288	0	55.6645
11997	gnl|X|HDALDHFB_185252_1715_1861	112.381	23.1984
38295	gnl|X|HDALDHFB_185252_1715_1861	112.381	23.1984
431	gnl|X|HDALDHFB_185252_1715_1861	112.381	23.1984
459	gnl|X|HDALDHFB_185252_1715_1861	112.381	23.1984
4773	gnl|X|HDALDHFB_185252_1715_1861	112.381	23.1984
57548	gnl|X|HDALDHFB_185252_1715_1861	112.381	23.1984
57940	gnl|X|HDALDHFB_185252_1715_1861	112.381	23.1984
60524	gnl|X|HDALDHFB_185252_1715_1861	112.381	23.1984
6453	gnl|X|HDALDHFB_185252_1715_1861	112.381	23.1984
65963	gnl|X|HDALDHFB_185252_1715_1861	112.381	23.1984
8124	gnl|X|HDALDHFB_185252_1715_1861	112.381	23.1984
82576	gnl|X|HDALDHFB_185252_1715_1861	112.381	23.1984
85442	gnl|X|HDALDHFB_185252_1715_1861	112.381	23.1984
90752	gnl|X|HDALDHFB_185252_1715_1861	112.381	23.1984
199997	gnl|X|HDALDHFB_18595_2119_2232	17.7074	42.8188
263535	gnl|X|HDALDHFB_18595_2119_2232	17.7074	42.8188
290735	gnl|X|HDALDHFB_18595_2119_2232	17.7074	42.8188
302034	gnl|X|HDALDHFB_18595_2119_2232	17.7074	42.8188
319925	gnl|X|HDALDHFB_187470_5068_5172	0	23.2622
116632	gnl|X|HDALDHFB_18848_515_655	20.0093	24.1926
127388	gnl|X|HDALDHFB_18848_515_655	20.0093	24.1926
1429	gnl|X|HDALDHFB_18848_515_655	20.0093	24.1926
148012	gnl|X|HDALDHFB_18848_515_655	20.0093	24.1926
155316	gnl|X|HDALDHFB_18848_515_655	20.0093	24.1926
1608	gnl|X|HDALDHFB_18848_515_655	20.0093	24.1926
53484	gnl|X|HDALDHFB_18848_515_655	20.0093	24.1926
56088	gnl|X|HDALDHFB_18848_515_655	20.0093	24.1926
83786	gnl|X|HDALDHFB_18848_515_655	20.0093	24.1926
90	gnl|X|HDALDHFB_18848_515_655	20.0093	24.1926
319530	gnl|X|HDALDHFB_192701_4011_4106	0	15.2796
319941	gnl|X|HDALDHFB_192701_4011_4106	0	15.2796
320840	gnl|X|HDALDHFB_192701_4011_4106	0	15.2796
325814	gnl|X|HDALDHFB_192701_4011_4106	0	15.2796
333331	gnl|X|HDALDHFB_192701_4011_4106	0	15.2796
337027	gnl|X|HDALDHFB_192701_4011_4106	0	15.2796
345225	gnl|X|HDALDHFB_192701_4011_4106	0	15.2796
345232	gnl|X|HDALDHFB_192701_4011_4106	0	15.2796
350024	gnl|X|HDALDHFB_192701_4011_4106	0	15.2796
350205	gnl|X|HDALDHFB_192701_4011_4106	0	15.2796
351022	gnl|X|HDALDHFB_192701_4011_4106	0	15.2796
359563	gnl|X|HDALDHFB_192701_4011_4106	0	15.2796
367710	gnl|X|HDALDHFB_192701_4011_4106	0	15.2796
370753	gnl|X|HDALDHFB_192701_4011_4106	0	15.2796
377245	gnl|X|HDALDHFB_192701_4011_4106	0	15.2796
377726	gnl|X|HDALDHFB_192701_4011_4106	0	15.2796
382658	gnl|X|HDALDHFB_192701_4011_4106	0	15.2796
1981	gnl|X|HDALDHFB_192984_68_217	53.7163	123.399
386465	gnl|X|HDALDHFB_195644_3462_3554	8.6997	57.852
17156	gnl|X|HDALDHFB_197623_1417_1566	0	71.4414
185	gnl|X|HDALDHFB_197623_1417_1566	0	71.4414
2673	gnl|X|HDALDHFB_197623_1417_1566	0	71.4414
29914	gnl|X|HDALDHFB_197623_1417_1566	0	71.4414
30069	gnl|X|HDALDHFB_197623_1417_1566	0	71.4414
30278	gnl|X|HDALDHFB_197623_1417_1566	0	71.4414
31579	gnl|X|HDALDHFB_197623_1417_1566	0	71.4414
8668	gnl|X|HDALDHFB_197623_1417_1566	0	71.4414
11299	gnl|X|HDALDHFB_198813_199_339	0	41.4731
29783	gnl|X|HDALDHFB_201935_511_660	316.926	194.84
202060	gnl|X|HDALDHFB_201942_1442_1567	35.2164	69.6748
241731	gnl|X|HDALDHFB_201942_1442_1567	35.2164	69.6748
259710	gnl|X|HDALDHFB_201942_1442_1567	35.2164	69.6748
203758	gnl|X|HDALDHFB_205470_772_897	0	19.3541
116632	gnl|X|HDALDHFB_206478_9902_10036	20.9052	194.985
127388	gnl|X|HDALDHFB_206478_9902_10036	20.9052	194.985
1429	gnl|X|HDALDHFB_206478_9902_10036	20.9052	194.985
145257	gnl|X|HDALDHFB_206478_9902_10036	20.9052	194.985
148012	gnl|X|HDALDHFB_206478_9902_10036	20.9052	194.985
155316	gnl|X|HDALDHFB_206478_9902_10036	20.9052	194.985
1608	gnl|X|HDALDHFB_206478_9902_10036	20.9052	194.985
222214	gnl|X|HDALDHFB_206478_9902_10036	20.9052	194.985
53484	gnl|X|HDALDHFB_206478_9902_10036	20.9052	194.985
56088	gnl|X|HDALDHFB_206478_9902_10036	20.9052	194.985
83786	gnl|X|HDALDHFB_206478_9902_10036	20.9052	194.985
90	gnl|X|HDALDHFB_206478_9902_10036	20.9052	194.985
300041	gnl|X|HDALDHFB_211373_2506_2613	0	94.9618
319487	gnl|X|HDALDHFB_211373_2506_2613	0	94.9618
17156	gnl|X|HDALDHFB_211571_1141_1290	40.2872	48.71
185	gnl|X|HDALDHFB_211571_1141_1290	40.2872	48.71
2673	gnl|X|HDALDHFB_211571_1141_1290	40.2872	48.71
29914	gnl|X|HDALDHFB_211571_1141_1290	40.2872	48.71
30069	gnl|X|HDALDHFB_211571_1141_1290	40.2872	48.71
30278	gnl|X|HDALDHFB_211571_1141_1290	40.2872	48.71
31579	gnl|X|HDALDHFB_211571_1141_1290	40.2872	48.71
8668	gnl|X|HDALDHFB_211571_1141_1290	40.2872	48.71
199997	gnl|X|HDALDHFB_211847_61_174	0	21.4094
220778	gnl|X|HDALDHFB_211847_61_174	0	21.4094
242263	gnl|X|HDALDHFB_211847_61_174	0	21.4094
263535	gnl|X|HDALDHFB_211847_61_174	0	21.4094
286022	gnl|X|HDALDHFB_211847_61_174	0	21.4094
287077	gnl|X|HDALDHFB_211847_61_174	0	21.4094
290735	gnl|X|HDALDHFB_211847_61_174	0	21.4094
302034	gnl|X|HDALDHFB_211847_61_174	0	21.4094
120978	gnl|X|HDALDHFB_218184_662_793	0	14.7741
177940	gnl|X|HDALDHFB_218184_662_793	0	14.7741
83541	gnl|X|HDALDHFB_218184_662_793	0	14.7741
199997	gnl|X|HDALDHFB_218455_268_381	38.9562	21.4094
263535	gnl|X|HDALDHFB_218455_268_381	38.9562	21.4094
286022	gnl|X|HDALDHFB_218455_268_381	38.9562	21.4094
287077	gnl|X|HDALDHFB_218455_268_381	38.9562	21.4094
290735	gnl|X|HDALDHFB_218455_268_381	38.9562	21.4094
302034	gnl|X|HDALDHFB_218455_268_381	38.9562	21.4094
116632	gnl|X|HDALDHFB_23724_7_141	41.8105	436.912
127388	gnl|X|HDALDHFB_23724_7_141	41.8105	436.912
1429	gnl|X|HDALDHFB_23724_7_141	41.8105	436.912
145257	gnl|X|HDALDHFB_23724_7_141	41.8105	436.912
148012	gnl|X|HDALDHFB_23724_7_141	41.8105	436.912
155316	gnl|X|HDALDHFB_23724_7_141	41.8105	436.912
1608	gnl|X|HDALDHFB_23724_7_141	41.8105	436.912
222214	gnl|X|HDALDHFB_23724_7_141	41.8105	436.912
53484	gnl|X|HDALDHFB_23724_7_141	41.8105	436.912
56088	gnl|X|HDALDHFB_23724_7_141	41.8105	436.912
83786	gnl|X|HDALDHFB_23724_7_141	41.8105	436.912
90	gnl|X|HDALDHFB_23724_7_141	41.8105	436.912
110579	gnl|X|HDALDHFB_239931_1300_1446	0	33.1406
121456	gnl|X|HDALDHFB_239931_1300_1446	0	33.1406
46797	gnl|X|HDALDHFB_239931_1300_1446	0	33.1406
202073	gnl|X|HDALDHFB_239977_193_306	46.0391	17.1275
261201	gnl|X|HDALDHFB_239977_193_306	46.0391	17.1275
275540	gnl|X|HDALDHFB_239977_193_306	46.0391	17.1275
199997	gnl|X|HDALDHFB_242165_7320_7433	3.54147	42.8188
242263	gnl|X|HDALDHFB_242165_7320_7433	3.54147	42.8188
263535	gnl|X|HDALDHFB_242165_7320_7433	3.54147	42.8188
286022	gnl|X|HDALDHFB_242165_7320_7433	3.54147	42.8188
287077	gnl|X|HDALDHFB_242165_7320_7433	3.54147	42.8188
290735	gnl|X|HDALDHFB_242165_7320_7433	3.54147	42.8188
302034	gnl|X|HDALDHFB_242165_7320_7433	3.54147	42.8188
377339	gnl|X|HDALDHFB_243533_367_456	260.795	478.416
134926	gnl|X|HDALDHFB_24356_269_412	0	16.9179
345881	gnl|X|HDALDHFB_245876_2881_2982	0	43.1156
333023	gnl|X|HDALDHFB_247884_903_1001	12.2506	98.7455
352012	gnl|X|HDALDHFB_247884_903_1001	12.2506	98.7455
366288	gnl|X|HDALDHFB_247884_903_1001	12.2506	98.7455
113792	gnl|X|HDALDHFB_248456_2749_2883	0	28.8867
177883	gnl|X|HDALDHFB_248456_2749_2883	0	28.8867
70549	gnl|X|HDALDHFB_248456_2749_2883	0	28.8867
116632	gnl|X|HDALDHFB_249752_370_504	20.9052	21.6651
127388	gnl|X|HDALDHFB_249752_370_504	20.9052	21.6651
1429	gnl|X|HDALDHFB_249752_370_504	20.9052	21.6651
145257	gnl|X|HDALDHFB_249752_370_504	20.9052	21.6651
148012	gnl|X|HDALDHFB_249752_370_504	20.9052	21.6651
155316	gnl|X|HDALDHFB_249752_370_504	20.9052	21.6651
1608	gnl|X|HDALDHFB_249752_370_504	20.9052	21.6651
222214	gnl|X|HDALDHFB_249752_370_504	20.9052	21.6651
53484	gnl|X|HDALDHFB_249752_370_504	20.9052	21.6651
56088	gnl|X|HDALDHFB_249752_370_504	20.9052	21.6651
83786	gnl|X|HDALDHFB_249752_370_504	20.9052	21.6651
90	gnl|X|HDALDHFB_249752_370_504	20.9052	21.6651
199997	gnl|X|HDALDHFB_252514_1591_1704	28.3318	21.4094
263535	gnl|X|HDALDHFB_252514_1591_1704	28.3318	21.4094
286022	gnl|X|HDALDHFB_252514_1591_1704	28.3318	21.4094
287077	gnl|X|HDALDHFB_252514_1591_1704	28.3318	21.4094
290735	gnl|X|HDALDHFB_252514_1591_1704	28.3318	21.4094
302034	gnl|X|HDALDHFB_252514_1591_1704	28.3318	21.4094
220649	gnl|X|HDALDHFB_263545_476_589	0	17.1275
231862	gnl|X|HDALDHFB_263545_476_589	0	17.1275
265615	gnl|X|HDALDHFB_263545_476_589	0	17.1275
319480	gnl|X|HDALDHFB_263623_144_251	0	22.6099
276203	gnl|X|HDALDHFB_266210_2221_2334	0	81.3558
117284	gnl|X|HDALDHFB_269859_339_473	642.09	50.5518
142978	gnl|X|HDALDHFB_269859_339_473	642.09	50.5518
155148	gnl|X|HDALDHFB_269859_339_473	642.09	50.5518
177794	gnl|X|HDALDHFB_269859_339_473	642.09	50.5518
415341	gnl|X|HDALDHFB_274242_1074_1154	0	102.819
291560	gnl|X|HDALDHFB_274338_5447_5551	30.7836	46.5243
324970	gnl|X|HDALDHFB_274338_5447_5551	30.7836	46.5243
333011	gnl|X|HDALDHFB_274338_5447_5551	30.7836	46.5243
333032	gnl|X|HDALDHFB_274338_5447_5551	30.7836	46.5243
333404	gnl|X|HDALDHFB_274338_5447_5551	30.7836	46.5243
333999	gnl|X|HDALDHFB_274338_5447_5551	30.7836	46.5243
319584	gnl|X|HDALDHFB_2746_74_178	0	32.567
333243	gnl|X|HDALDHFB_2746_74_178	0	32.567
199997	gnl|X|HDALDHFB_280247_1961_2074	0	47.1007
220778	gnl|X|HDALDHFB_280247_1961_2074	0	47.1007
263535	gnl|X|HDALDHFB_280247_1961_2074	0	47.1007
286022	gnl|X|HDALDHFB_280247_1961_2074	0	47.1007
290735	gnl|X|HDALDHFB_280247_1961_2074	0	47.1007
302034	gnl|X|HDALDHFB_280247_1961_2074	0	47.1007
162885	gnl|X|HDALDHFB_280690_55_198	19.5895	13.5343
165950	gnl|X|HDALDHFB_280690_55_198	19.5895	13.5343
59885	gnl|X|HDALDHFB_282135_4295_4441	0	13.2562
11179	gnl|X|HDALDHFB_282192_92_235	0	10.1508
86014	gnl|X|HDALDHFB_282192_92_235	0	10.1508
107611	gnl|X|HDALDHFB_283639_681_815	44.797	108.325
2128	gnl|X|HDALDHFB_283639_681_815	44.797	108.325
220955	gnl|X|HDALDHFB_283639_681_815	44.797	108.325
199997	gnl|X|HDALDHFB_284452_267_380	21.2488	29.9732
263535	gnl|X|HDALDHFB_284452_267_380	21.2488	29.9732
286022	gnl|X|HDALDHFB_284452_267_380	21.2488	29.9732
287077	gnl|X|HDALDHFB_284452_267_380	21.2488	29.9732
290735	gnl|X|HDALDHFB_284452_267_380	21.2488	29.9732
302034	gnl|X|HDALDHFB_284452_267_380	21.2488	29.9732
112544	gnl|X|HDALDHFB_289187_1225_1359	56.7428	288.867
29750	gnl|X|HDALDHFB_289187_1225_1359	56.7428	288.867
96922	gnl|X|HDALDHFB_289187_1225_1359	56.7428	288.867
108432	gnl|X|HDALDHFB_290460_2214_2348	26.8782	54.1626
134282	gnl|X|HDALDHFB_290460_2214_2348	26.8782	54.1626
202883	gnl|X|HDALDHFB_290460_2214_2348	26.8782	54.1626
335890	gnl|X|HDALDHFB_292342_4881_4979	12.2506	44.4355
155628	gnl|X|HDALDHFB_293595_8570_8704	56.7428	241.926
221080	gnl|X|HDALDHFB_293595_8570_8704	56.7428	241.926
155628	gnl|X|HDALDHFB_293595_9861_9986	19.2089	255.474
221080	gnl|X|HDALDHFB_293595_9861_9986	19.2089	255.474
174754	gnl|X|HDALDHFB_294742_527_655	0	11.3403
83879	gnl|X|HDALDHFB_296540_1486_1629	8.39551	172.563
240713	gnl|X|HDALDHFB_297031_610_732	0	15.864
135404	gnl|X|HDALDHFB_298500_1595_1717	45.923	27.762
155218	gnl|X|HDALDHFB_298500_1595_1717	45.923	27.762
193274	gnl|X|HDALDHFB_298500_1595_1717	45.923	27.762
209694	gnl|X|HDALDHFB_298500_1595_1717	45.923	27.762
226797	gnl|X|HDALDHFB_298500_1595_1717	45.923	27.762
242324	gnl|X|HDALDHFB_298500_1595_1717	45.923	27.762
260808	gnl|X|HDALDHFB_298500_1595_1717	45.923	27.762
261701	gnl|X|HDALDHFB_298500_1595_1717	45.923	27.762
61046	gnl|X|HDALDHFB_299616_1938_2081	0	10.1508
82552	gnl|X|HDALDHFB_299616_1938_2081	0	10.1508
82567	gnl|X|HDALDHFB_299616_1938_2081	0	10.1508
94241	gnl|X|HDALDHFB_299616_1938_2081	0	10.1508
108395	gnl|X|HDALDHFB_300920_275_409	131.404	494.685
117284	gnl|X|HDALDHFB_300920_275_409	131.404	494.685
142978	gnl|X|HDALDHFB_300920_275_409	131.404	494.685
155148	gnl|X|HDALDHFB_300920_275_409	131.404	494.685
177794	gnl|X|HDALDHFB_300920_275_409	131.404	494.685
2724	gnl|X|HDALDHFB_300920_275_409	131.404	494.685
31287	gnl|X|HDALDHFB_300920_275_409	131.404	494.685
85213	gnl|X|HDALDHFB_300920_275_409	131.404	494.685
85306	gnl|X|HDALDHFB_300920_275_409	131.404	494.685
108459	gnl|X|HDALDHFB_305726_498_647	0	16.2367
321801	gnl|X|HDALDHFB_308240_887_991	438.666	2102.9
334613	gnl|X|HDALDHFB_308240_887_991	438.666	2102.9
335361	gnl|X|HDALDHFB_308240_887_991	438.666	2102.9
346173	gnl|X|HDALDHFB_308240_887_991	438.666	2102.9
347913	gnl|X|HDALDHFB_308240_887_991	438.666	2102.9
363643	gnl|X|HDALDHFB_308240_887_991	438.666	2102.9
193274	gnl|X|HDALDHFB_309189_130_246	0	304.494
209694	gnl|X|HDALDHFB_309189_130_246	0	304.494
226797	gnl|X|HDALDHFB_309189_130_246	0	304.494
242324	gnl|X|HDALDHFB_309189_130_246	0	304.494
260808	gnl|X|HDALDHFB_309189_130_246	0	304.494
261701	gnl|X|HDALDHFB_309189_130_246	0	304.494
291488	gnl|X|HDALDHFB_309189_130_246	0	304.494
293861	gnl|X|HDALDHFB_309189_130_246	0	304.494
134491	gnl|X|HDALDHFB_311234_94_228	0	75.8277
159603	gnl|X|HDALDHFB_311887_253_384	0	18.4677
220649	gnl|X|HDALDHFB_311887_253_384	0	18.4677
231862	gnl|X|HDALDHFB_311887_253_384	0	18.4677
199997	gnl|X|HDALDHFB_312887_1942_2055	24.7903	38.537
220778	gnl|X|HDALDHFB_312887_1942_2055	24.7903	38.537
263535	gnl|X|HDALDHFB_312887_1942_2055	24.7903	38.537
286022	gnl|X|HDALDHFB_312887_1942_2055	24.7903	38.537
287077	gnl|X|HDALDHFB_312887_1942_2055	24.7903	38.537
290735	gnl|X|HDALDHFB_312887_1942_2055	24.7903	38.537
302034	gnl|X|HDALDHFB_312887_1942_2055	24.7903	38.537
113826	gnl|X|HDALDHFB_312984_1655_1795	0	31.1048
124536	gnl|X|HDALDHFB_312984_1655_1795	0	31.1048
151236	gnl|X|HDALDHFB_312984_1655_1795	0	31.1048
30220	gnl|X|HDALDHFB_312984_1655_1795	0	31.1048
30320	gnl|X|HDALDHFB_312984_1655_1795	0	31.1048
30776	gnl|X|HDALDHFB_312984_1655_1795	0	31.1048
366	gnl|X|HDALDHFB_312984_1655_1795	0	31.1048
57286	gnl|X|HDALDHFB_312984_1655_1795	0	31.1048
57439	gnl|X|HDALDHFB_312984_1655_1795	0	31.1048
59617	gnl|X|HDALDHFB_312984_1655_1795	0	31.1048
81	gnl|X|HDALDHFB_312984_1655_1795	0	31.1048
82836	gnl|X|HDALDHFB_312984_1655_1795	0	31.1048
84438	gnl|X|HDALDHFB_312984_1655_1795	0	31.1048
96104	gnl|X|HDALDHFB_312984_1655_1795	0	31.1048
3434	gnl|X|HDALDHFB_313444_287_433	0	13.2562
59838	gnl|X|HDALDHFB_313444_287_433	0	13.2562
10	gnl|X|HDALDHFB_314112_4242_4385	69.9626	270.687
52	gnl|X|HDALDHFB_314112_4242_4385	69.9626	270.687
58352	gnl|X|HDALDHFB_314112_4242_4385	69.9626	270.687
91603	gnl|X|HDALDHFB_314112_4242_4385	69.9626	270.687
261949	gnl|X|HDALDHFB_317595_26_148	0	11.898
116632	gnl|X|HDALDHFB_322951_2459_2593	0	28.8867
127388	gnl|X|HDALDHFB_322951_2459_2593	0	28.8867
1429	gnl|X|HDALDHFB_322951_2459_2593	0	28.8867
145257	gnl|X|HDALDHFB_322951_2459_2593	0	28.8867
148012	gnl|X|HDALDHFB_322951_2459_2593	0	28.8867
155316	gnl|X|HDALDHFB_322951_2459_2593	0	28.8867
1608	gnl|X|HDALDHFB_322951_2459_2593	0	28.8867
222214	gnl|X|HDALDHFB_322951_2459_2593	0	28.8867
53484	gnl|X|HDALDHFB_322951_2459_2593	0	28.8867
56088	gnl|X|HDALDHFB_322951_2459_2593	0	28.8867
83786	gnl|X|HDALDHFB_322951_2459_2593	0	28.8867
90	gnl|X|HDALDHFB_322951_2459_2593	0	28.8867
108680	gnl|X|HDALDHFB_323994_2254_2388	11.9459	256.37
155173	gnl|X|HDALDHFB_323994_2254_2388	11.9459	256.37
178427	gnl|X|HDALDHFB_323994_2254_2388	11.9459	256.37
73323	gnl|X|HDALDHFB_323994_2254_2388	11.9459	256.37
10	gnl|X|HDALDHFB_324290_365_505	25.7263	34.5609
52	gnl|X|HDALDHFB_324290_365_505	25.7263	34.5609
58352	gnl|X|HDALDHFB_324290_365_505	25.7263	34.5609
91603	gnl|X|HDALDHFB_324290_365_505	25.7263	34.5609
116632	gnl|X|HDALDHFB_330823_2239_2373	403.173	155.266
127388	gnl|X|HDALDHFB_330823_2239_2373	403.173	155.266
1429	gnl|X|HDALDHFB_330823_2239_2373	403.173	155.266
145257	gnl|X|HDALDHFB_330823_2239_2373	403.173	155.266
148012	gnl|X|HDALDHFB_330823_2239_2373	403.173	155.266
155316	gnl|X|HDALDHFB_330823_2239_2373	403.173	155.266
1608	gnl|X|HDALDHFB_330823_2239_2373	403.173	155.266
222214	gnl|X|HDALDHFB_330823_2239_2373	403.173	155.266
53484	gnl|X|HDALDHFB_330823_2239_2373	403.173	155.266
56088	gnl|X|HDALDHFB_330823_2239_2373	403.173	155.266
83786	gnl|X|HDALDHFB_330823_2239_2373	403.173	155.266
90	gnl|X|HDALDHFB_330823_2239_2373	403.173	155.266
110579	gnl|X|HDALDHFB_336022_301_438	20.4475	63.5719
121456	gnl|X|HDALDHFB_336022_301_438	20.4475	63.5719
46797	gnl|X|HDALDHFB_336022_301_438	20.4475	63.5719
82565	gnl|X|HDALDHFB_336022_301_438	20.4475	63.5719
121456	gnl|X|HDALDHFB_339062_1004_1147	411.38	504.154
131782	gnl|X|HDALDHFB_339062_1004_1147	411.38	504.154
82565	gnl|X|HDALDHFB_339062_1004_1147	411.38	504.154
387074	gnl|X|HDALDHFB_344262_1020_1109	0	10.8731
345481	gnl|X|HDALDHFB_344570_4848_4949	0	33.5344
83130	gnl|X|HDALDHFB_347479_2245_2388	0	23.6851
10	gnl|X|HDALDHFB_348135_243_392	21.4865	220.819
52	gnl|X|HDALDHFB_348135_243_392	21.4865	220.819
58352	gnl|X|HDALDHFB_348135_243_392	21.4865	220.819
91603	gnl|X|HDALDHFB_348135_243_392	21.4865	220.819
83333	gnl|X|HDALDHFB_34871_101_244	2.7985	16.9179
156126	gnl|X|HDALDHFB_353560_234_365	0	14.7741
86418	gnl|X|HDALDHFB_353560_234_365	0	14.7741
2359	gnl|X|HDALDHFB_354294_207_350	0	27.0687
416420	gnl|X|HDALDHFB_355578_165_242	0	37.7028
82561	gnl|X|HDALDHFB_362233_493_636	0	30.4523
84035	gnl|X|HDALDHFB_362233_493_636	0	30.4523
89437	gnl|X|HDALDHFB_362233_493_636	0	30.4523
345737	gnl|X|HDALDHFB_36377_266_364	4.08353	14.8118
402338	gnl|X|HDALDHFB_366189_622_705	9.64304	34.9773
199997	gnl|X|HDALDHFB_369900_5045_5158	0	12.8457
263535	gnl|X|HDALDHFB_369900_5045_5158	0	12.8457
286022	gnl|X|HDALDHFB_369900_5045_5158	0	12.8457
287077	gnl|X|HDALDHFB_369900_5045_5158	0	12.8457
290735	gnl|X|HDALDHFB_369900_5045_5158	0	12.8457
302034	gnl|X|HDALDHFB_369900_5045_5158	0	12.8457
131884	gnl|X|HDALDHFB_370856_220_357	37.9739	187.184
132803	gnl|X|HDALDHFB_370856_220_357	37.9739	187.184
46797	gnl|X|HDALDHFB_370856_220_357	37.9739	187.184
111138	gnl|X|HDALDHFB_372408_1439_1573	0	14.4434
10	gnl|X|HDALDHFB_37294_305_454	75.2028	146.13
52	gnl|X|HDALDHFB_37294_305_454	75.2028	146.13
58352	gnl|X|HDALDHFB_37294_305_454	75.2028	146.13
91603	gnl|X|HDALDHFB_37294_305_454	75.2028	146.13
108432	gnl|X|HDALDHFB_373203_407_541	382.267	1029.09
134282	gnl|X|HDALDHFB_373203_407_541	382.267	1029.09
202883	gnl|X|HDALDHFB_373203_407_541	382.267	1029.09
108585	gnl|X|HDALDHFB_373649_544_681	5.84213	17.6589
5672	gnl|X|HDALDHFB_373649_544_681	5.84213	17.6589
83095	gnl|X|HDALDHFB_373649_544_681	5.84213	17.6589
10	gnl|X|HDALDHFB_378298_49_189	0	27.6487
52	gnl|X|HDALDHFB_378298_49_189	0	27.6487
58352	gnl|X|HDALDHFB_378298_49_189	0	27.6487
91603	gnl|X|HDALDHFB_378298_49_189	0	27.6487
199997	gnl|X|HDALDHFB_378811_1181_1297	234.592	1238.83
242263	gnl|X|HDALDHFB_378811_1181_1297	234.592	1238.83
263535	gnl|X|HDALDHFB_378811_1181_1297	234.592	1238.83
286022	gnl|X|HDALDHFB_378811_1181_1297	234.592	1238.83
287077	gnl|X|HDALDHFB_378811_1181_1297	234.592	1238.83
290735	gnl|X|HDALDHFB_378811_1181_1297	234.592	1238.83
302034	gnl|X|HDALDHFB_378811_1181_1297	234.592	1238.83
156627	gnl|X|HDALDHFB_378952_62_196	11.9459	10.8325
220693	gnl|X|HDALDHFB_378952_62_196	11.9459	10.8325
177888	gnl|X|HDALDHFB_379198_465_587	3.28021	91.2182
157232	gnl|X|HDALDHFB_380573_226_360	0	10.8325
222180	gnl|X|HDALDHFB_380573_226_360	0	10.8325
368585	gnl|X|HDALDHFB_380648_4565_4657	0	52.5927
377972	gnl|X|HDALDHFB_380648_4565_4657	0	52.5927
24552	gnl|X|HDALDHFB_382427_4162_4308	0	23.1984
321801	gnl|X|HDALDHFB_382651_518_619	150.565	292.228
334613	gnl|X|HDALDHFB_382651_518_619	150.565	292.228
335361	gnl|X|HDALDHFB_382651_518_619	150.565	292.228
346173	gnl|X|HDALDHFB_382651_518_619	150.565	292.228
347913	gnl|X|HDALDHFB_382651_518_619	150.565	292.228
363643	gnl|X|HDALDHFB_382651_518_619	150.565	292.228
17156	gnl|X|HDALDHFB_388565_108_257	0	25.9787
185	gnl|X|HDALDHFB_388565_108_257	0	25.9787
2673	gnl|X|HDALDHFB_388565_108_257	0	25.9787
29914	gnl|X|HDALDHFB_388565_108_257	0	25.9787
30069	gnl|X|HDALDHFB_388565_108_257	0	25.9787
30278	gnl|X|HDALDHFB_388565_108_257	0	25.9787
31579	gnl|X|HDALDHFB_388565_108_257	0	25.9787
5370	gnl|X|HDALDHFB_388565_108_257	0	25.9787
8668	gnl|X|HDALDHFB_388565_108_257	0	25.9787
4638	gnl|X|HDALDHFB_391029_142_285	2.7985	64.2881
83638	gnl|X|HDALDHFB_391029_142_285	2.7985	64.2881
17156	gnl|X|HDALDHFB_399908_1166_1315	24.1723	198.087
185	gnl|X|HDALDHFB_399908_1166_1315	24.1723	198.087
2673	gnl|X|HDALDHFB_399908_1166_1315	24.1723	198.087
29914	gnl|X|HDALDHFB_399908_1166_1315	24.1723	198.087
30069	gnl|X|HDALDHFB_399908_1166_1315	24.1723	198.087
30278	gnl|X|HDALDHFB_399908_1166_1315	24.1723	198.087
31579	gnl|X|HDALDHFB_399908_1166_1315	24.1723	198.087
5370	gnl|X|HDALDHFB_399908_1166_1315	24.1723	198.087
8668	gnl|X|HDALDHFB_399908_1166_1315	24.1723	198.087
228910	gnl|X|HDALDHFB_400626_191_304	0	12.8457
277022	gnl|X|HDALDHFB_400626_191_304	0	12.8457
291557	gnl|X|HDALDHFB_400626_191_304	0	12.8457
291669	gnl|X|HDALDHFB_400626_191_304	0	12.8457
292977	gnl|X|HDALDHFB_400626_191_304	0	12.8457
295984	gnl|X|HDALDHFB_400626_191_304	0	12.8457
308529	gnl|X|HDALDHFB_400626_191_304	0	12.8457
308805	gnl|X|HDALDHFB_400626_191_304	0	12.8457
317813	gnl|X|HDALDHFB_400626_191_304	0	12.8457
319957	gnl|X|HDALDHFB_400626_191_304	0	12.8457
321811	gnl|X|HDALDHFB_400626_191_304	0	12.8457
220619	gnl|X|HDALDHFB_400779_3700_3825	0	19.3541
113826	gnl|X|HDALDHFB_401811_2516_2653	23.3685	14.1271
124536	gnl|X|HDALDHFB_401811_2516_2653	23.3685	14.1271
151236	gnl|X|HDALDHFB_401811_2516_2653	23.3685	14.1271
30220	gnl|X|HDALDHFB_401811_2516_2653	23.3685	14.1271
30320	gnl|X|HDALDHFB_401811_2516_2653	23.3685	14.1271
30776	gnl|X|HDALDHFB_401811_2516_2653	23.3685	14.1271
366	gnl|X|HDALDHFB_401811_2516_2653	23.3685	14.1271
57286	gnl|X|HDALDHFB_401811_2516_2653	23.3685	14.1271
57439	gnl|X|HDALDHFB_401811_2516_2653	23.3685	14.1271
59617	gnl|X|HDALDHFB_401811_2516_2653	23.3685	14.1271
81	gnl|X|HDALDHFB_401811_2516_2653	23.3685	14.1271
82836	gnl|X|HDALDHFB_401811_2516_2653	23.3685	14.1271
84438	gnl|X|HDALDHFB_401811_2516_2653	23.3685	14.1271
96104	gnl|X|HDALDHFB_401811_2516_2653	23.3685	14.1271
91145	gnl|X|HDALDHFB_402170_4975_5118	36.3806	20.3015
121456	gnl|X|HDALDHFB_404487_554_691	490.739	2433.39
131782	gnl|X|HDALDHFB_404487_554_691	490.739	2433.39
120978	gnl|X|HDALDHFB_405353_269_406	0	14.1271
177940	gnl|X|HDALDHFB_405353_269_406	0	14.1271
83541	gnl|X|HDALDHFB_405353_269_406	0	14.1271
275775	gnl|X|HDALDHFB_40703_8547_8666	70.6211	105.716
275783	gnl|X|HDALDHFB_409657_408_527	33.6291	52.8579
11997	gnl|X|HDALDHFB_411212_148_288	2.85847	17.2805
177929	gnl|X|HDALDHFB_411212_148_288	2.85847	17.2805
180105	gnl|X|HDALDHFB_411212_148_288	2.85847	17.2805
181797	gnl|X|HDALDHFB_411212_148_288	2.85847	17.2805
38295	gnl|X|HDALDHFB_411212_148_288	2.85847	17.2805
431	gnl|X|HDALDHFB_411212_148_288	2.85847	17.2805
459	gnl|X|HDALDHFB_411212_148_288	2.85847	17.2805
4773	gnl|X|HDALDHFB_411212_148_288	2.85847	17.2805
57548	gnl|X|HDALDHFB_411212_148_288	2.85847	17.2805
57940	gnl|X|HDALDHFB_411212_148_288	2.85847	17.2805
60524	gnl|X|HDALDHFB_411212_148_288	2.85847	17.2805
6453	gnl|X|HDALDHFB_411212_148_288	2.85847	17.2805
65963	gnl|X|HDALDHFB_411212_148_288	2.85847	17.2805
8124	gnl|X|HDALDHFB_411212_148_288	2.85847	17.2805
82576	gnl|X|HDALDHFB_411212_148_288	2.85847	17.2805
85442	gnl|X|HDALDHFB_411212_148_288	2.85847	17.2805
90752	gnl|X|HDALDHFB_411212_148_288	2.85847	17.2805
199997	gnl|X|HDALDHFB_412472_1331_1447	37.9487	95.9363
220778	gnl|X|HDALDHFB_412472_1331_1447	37.9487	95.9363
242263	gnl|X|HDALDHFB_412472_1331_1447	37.9487	95.9363
263535	gnl|X|HDALDHFB_412472_1331_1447	37.9487	95.9363
287077	gnl|X|HDALDHFB_412472_1331_1447	37.9487	95.9363
290735	gnl|X|HDALDHFB_412472_1331_1447	37.9487	95.9363
302034	gnl|X|HDALDHFB_412472_1331_1447	37.9487	95.9363
371082	gnl|X|HDALDHFB_425007_275_361	4.65333	56.262
387602	gnl|X|HDALDHFB_425007_275_361	4.65333	56.262
156126	gnl|X|HDALDHFB_433479_755_892	35.0528	17.6589
34167	gnl|X|HDALDHFB_433479_755_892	35.0528	17.6589
86418	gnl|X|HDALDHFB_433479_755_892	35.0528	17.6589
275476	gnl|X|HDALDHFB_439861_518_625	7.48012	58.7859
308503	gnl|X|HDALDHFB_439861_518_625	7.48012	58.7859
155218	gnl|X|HDALDHFB_440147_481_600	0	20.33
193274	gnl|X|HDALDHFB_440147_481_600	0	20.33
209694	gnl|X|HDALDHFB_440147_481_600	0	20.33
226797	gnl|X|HDALDHFB_440147_481_600	0	20.33
242324	gnl|X|HDALDHFB_440147_481_600	0	20.33
260808	gnl|X|HDALDHFB_440147_481_600	0	20.33
261701	gnl|X|HDALDHFB_440147_481_600	0	20.33
291488	gnl|X|HDALDHFB_440147_481_600	0	20.33
293861	gnl|X|HDALDHFB_440147_481_600	0	20.33
320334	gnl|X|HDALDHFB_442370_1252_1359	0	36.1759
333243	gnl|X|HDALDHFB_442370_1252_1359	0	36.1759
199997	gnl|X|HDALDHFB_443098_1776_1892	0	50.0537
242263	gnl|X|HDALDHFB_443098_1776_1892	0	50.0537
263535	gnl|X|HDALDHFB_443098_1776_1892	0	50.0537
286022	gnl|X|HDALDHFB_443098_1776_1892	0	50.0537
287077	gnl|X|HDALDHFB_443098_1776_1892	0	50.0537
290735	gnl|X|HDALDHFB_443098_1776_1892	0	50.0537
302034	gnl|X|HDALDHFB_443098_1776_1892	0	50.0537
116632	gnl|X|HDALDHFB_444093_117_251	0	10.8325
127388	gnl|X|HDALDHFB_444093_117_251	0	10.8325
1429	gnl|X|HDALDHFB_444093_117_251	0	10.8325
145257	gnl|X|HDALDHFB_444093_117_251	0	10.8325
148012	gnl|X|HDALDHFB_444093_117_251	0	10.8325
155316	gnl|X|HDALDHFB_444093_117_251	0	10.8325
1608	gnl|X|HDALDHFB_444093_117_251	0	10.8325
222214	gnl|X|HDALDHFB_444093_117_251	0	10.8325
53484	gnl|X|HDALDHFB_444093_117_251	0	10.8325
56088	gnl|X|HDALDHFB_444093_117_251	0	10.8325
83786	gnl|X|HDALDHFB_444093_117_251	0	10.8325
90	gnl|X|HDALDHFB_444093_117_251	0	10.8325
116632	gnl|X|HDALDHFB_444890_220_354	44.797	158.877
127388	gnl|X|HDALDHFB_444890_220_354	44.797	158.877
1429	gnl|X|HDALDHFB_444890_220_354	44.797	158.877
145257	gnl|X|HDALDHFB_444890_220_354	44.797	158.877
148012	gnl|X|HDALDHFB_444890_220_354	44.797	158.877
155316	gnl|X|HDALDHFB_444890_220_354	44.797	158.877
1608	gnl|X|HDALDHFB_444890_220_354	44.797	158.877
222214	gnl|X|HDALDHFB_444890_220_354	44.797	158.877
53484	gnl|X|HDALDHFB_444890_220_354	44.797	158.877
56088	gnl|X|HDALDHFB_444890_220_354	44.797	158.877
83786	gnl|X|HDALDHFB_444890_220_354	44.797	158.877
90	gnl|X|HDALDHFB_444890_220_354	44.797	158.877
292399	gnl|X|HDALDHFB_446146_58_168	58.2089	79.1759
305860	gnl|X|HDALDHFB_446146_58_168	58.2089	79.1759
379268	gnl|X|HDALDHFB_446995_181_261	50.0233	72.5779
386659	gnl|X|HDALDHFB_446995_181_261	50.0233	72.5779
386738	gnl|X|HDALDHFB_446995_181_261	50.0233	72.5779
395096	gnl|X|HDALDHFB_446995_181_261	50.0233	72.5779
409313	gnl|X|HDALDHFB_446995_181_261	50.0233	72.5779
409351	gnl|X|HDALDHFB_446995_181_261	50.0233	72.5779
409481	gnl|X|HDALDHFB_446995_181_261	50.0233	72.5779
11997	gnl|X|HDALDHFB_452101_172_318	16.446	13.2562
38295	gnl|X|HDALDHFB_452101_172_318	16.446	13.2562
431	gnl|X|HDALDHFB_452101_172_318	16.446	13.2562
459	gnl|X|HDALDHFB_452101_172_318	16.446	13.2562
4773	gnl|X|HDALDHFB_452101_172_318	16.446	13.2562
57548	gnl|X|HDALDHFB_452101_172_318	16.446	13.2562
57940	gnl|X|HDALDHFB_452101_172_318	16.446	13.2562
60524	gnl|X|HDALDHFB_452101_172_318	16.446	13.2562
6453	gnl|X|HDALDHFB_452101_172_318	16.446	13.2562
65963	gnl|X|HDALDHFB_452101_172_318	16.446	13.2562
8124	gnl|X|HDALDHFB_452101_172_318	16.446	13.2562
82576	gnl|X|HDALDHFB_452101_172_318	16.446	13.2562
85442	gnl|X|HDALDHFB_452101_172_318	16.446	13.2562
90752	gnl|X|HDALDHFB_452101_172_318	16.446	13.2562
178502	gnl|X|HDALDHFB_453854_1143_1277	32.8511	43.3301
180088	gnl|X|HDALDHFB_453854_1143_1277	32.8511	43.3301
223321	gnl|X|HDALDHFB_453854_1143_1277	32.8511	43.3301
29783	gnl|X|HDALDHFB_453854_1143_1277	32.8511	43.3301
420019	gnl|X|HDALDHFB_456281_988_1068	0	30.2408
140158	gnl|X|HDALDHFB_458268_532_663	0	11.0806
117284	gnl|X|HDALDHFB_45985_128_265	0	17.6589
142978	gnl|X|HDALDHFB_45985_128_265	0	17.6589
155148	gnl|X|HDALDHFB_45985_128_265	0	17.6589
177794	gnl|X|HDALDHFB_45985_128_265	0	17.6589
108680	gnl|X|HDALDHFB_50035_665_796	0	33.2418
178427	gnl|X|HDALDHFB_50035_665_796	0	33.2418
73323	gnl|X|HDALDHFB_50035_665_796	0	33.2418
86012	gnl|X|HDALDHFB_50035_665_796	0	33.2418
11299	gnl|X|HDALDHFB_54025_1812_1952	0	13.8244
37889	gnl|X|HDALDHFB_58802_2556_2702	0	29.8265
46	gnl|X|HDALDHFB_59412_119_268	24.1723	71.4414
155186	gnl|X|HDALDHFB_59826_1723_1857	86.6075	90.2711
291557	gnl|X|HDALDHFB_61260_326_427	0	19.1625
291669	gnl|X|HDALDHFB_61260_326_427	0	19.1625
292977	gnl|X|HDALDHFB_61260_326_427	0	19.1625
295984	gnl|X|HDALDHFB_61260_326_427	0	19.1625
307369	gnl|X|HDALDHFB_61260_326_427	0	19.1625
308529	gnl|X|HDALDHFB_61260_326_427	0	19.1625
308805	gnl|X|HDALDHFB_61260_326_427	0	19.1625
317813	gnl|X|HDALDHFB_61260_326_427	0	19.1625
319957	gnl|X|HDALDHFB_61260_326_427	0	19.1625
321811	gnl|X|HDALDHFB_61260_326_427	0	19.1625
334384	gnl|X|HDALDHFB_61260_326_427	0	19.1625
334562	gnl|X|HDALDHFB_61260_326_427	0	19.1625
343439	gnl|X|HDALDHFB_61260_326_427	0	19.1625
346549	gnl|X|HDALDHFB_61260_326_427	0	19.1625
121456	gnl|X|HDALDHFB_62388_401_526	0	139.35
292399	gnl|X|HDALDHFB_63445_2593_2703	47.2947	118.764
305860	gnl|X|HDALDHFB_63445_2593_2703	47.2947	118.764
305424	gnl|X|HDALDHFB_64453_536_643	14.9602	49.7419
155555	gnl|X|HDALDHFB_64481_159_293	20.9052	10.8325
333010	gnl|X|HDALDHFB_66822_1443_1547	0	13.9573
333942	gnl|X|HDALDHFB_66822_1443_1547	0	13.9573
350868	gnl|X|HDALDHFB_66822_1443_1547	0	13.9573
292541	gnl|X|HDALDHFB_68672_1269_1379	25.4664	35.1893
116632	gnl|X|HDALDHFB_73943_1529_1663	107.513	249.148
127388	gnl|X|HDALDHFB_73943_1529_1663	107.513	249.148
1429	gnl|X|HDALDHFB_73943_1529_1663	107.513	249.148
145257	gnl|X|HDALDHFB_73943_1529_1663	107.513	249.148
148012	gnl|X|HDALDHFB_73943_1529_1663	107.513	249.148
155316	gnl|X|HDALDHFB_73943_1529_1663	107.513	249.148
1608	gnl|X|HDALDHFB_73943_1529_1663	107.513	249.148
222214	gnl|X|HDALDHFB_73943_1529_1663	107.513	249.148
53484	gnl|X|HDALDHFB_73943_1529_1663	107.513	249.148
56088	gnl|X|HDALDHFB_73943_1529_1663	107.513	249.148
83786	gnl|X|HDALDHFB_73943_1529_1663	107.513	249.148
90	gnl|X|HDALDHFB_73943_1529_1663	107.513	249.148
116632	gnl|X|HDALDHFB_75036_442_576	98.5533	220.261
127388	gnl|X|HDALDHFB_75036_442_576	98.5533	220.261
1429	gnl|X|HDALDHFB_75036_442_576	98.5533	220.261
145257	gnl|X|HDALDHFB_75036_442_576	98.5533	220.261
148012	gnl|X|HDALDHFB_75036_442_576	98.5533	220.261
155316	gnl|X|HDALDHFB_75036_442_576	98.5533	220.261
1608	gnl|X|HDALDHFB_75036_442_576	98.5533	220.261
222214	gnl|X|HDALDHFB_75036_442_576	98.5533	220.261
53484	gnl|X|HDALDHFB_75036_442_576	98.5533	220.261
56088	gnl|X|HDALDHFB_75036_442_576	98.5533	220.261
83786	gnl|X|HDALDHFB_75036_442_576	98.5533	220.261
90	gnl|X|HDALDHFB_75036_442_576	98.5533	220.261
240867	gnl|X|HDALDHFB_77173_235_354	0	20.33
260219	gnl|X|HDALDHFB_77173_235_354	0	20.33
131884	gnl|X|HDALDHFB_78625_57_194	14.6053	204.843
132803	gnl|X|HDALDHFB_78625_57_194	14.6053	204.843
46797	gnl|X|HDALDHFB_78625_57_194	14.6053	204.843
292399	gnl|X|HDALDHFB_8137_309_419	43.6567	206.737
305860	gnl|X|HDALDHFB_8137_309_419	43.6567	206.737
220711	gnl|X|HDALDHFB_81916_1813_1938	22.4104	85.1581
242540	gnl|X|HDALDHFB_84596_1430_1558	0	22.6806
199997	gnl|X|HDALDHFB_88255_1931_2044	0	25.6913
263535	gnl|X|HDALDHFB_88255_1931_2044	0	25.6913
286022	gnl|X|HDALDHFB_88255_1931_2044	0	25.6913
287077	gnl|X|HDALDHFB_88255_1931_2044	0	25.6913
290735	gnl|X|HDALDHFB_88255_1931_2044	0	25.6913
302034	gnl|X|HDALDHFB_88255_1931_2044	0	25.6913
108432	gnl|X|HDALDHFB_8931_279_407	0	45.3612
134282	gnl|X|HDALDHFB_8931_279_407	0	45.3612
202883	gnl|X|HDALDHFB_8931_279_407	0	45.3612
177888	gnl|X|HDALDHFB_94892_4642_4767	70.4328	77.4165
415465	gnl|X|HDALDHFB_94932_646_723	20.7889	43.9866
415856	gnl|X|HDALDHFB_94932_646_723	20.7889	43.9866
84064	gnl|X|HDALDHFB_98418_261_404	19.5895	13.5343
361151	gnl|X|HDALDHFB_99006_56_154	0	54.31
116632	gnl|X|HDALDHFB_99203_120_254	98.5533	101.104
127388	gnl|X|HDALDHFB_99203_120_254	98.5533	101.104
1429	gnl|X|HDALDHFB_99203_120_254	98.5533	101.104
145257	gnl|X|HDALDHFB_99203_120_254	98.5533	101.104
148012	gnl|X|HDALDHFB_99203_120_254	98.5533	101.104
155316	gnl|X|HDALDHFB_99203_120_254	98.5533	101.104
1608	gnl|X|HDALDHFB_99203_120_254	98.5533	101.104
222214	gnl|X|HDALDHFB_99203_120_254	98.5533	101.104
53484	gnl|X|HDALDHFB_99203_120_254	98.5533	101.104
56088	gnl|X|HDALDHFB_99203_120_254	98.5533	101.104
83786	gnl|X|HDALDHFB_99203_120_254	98.5533	101.104
90	gnl|X|HDALDHFB_99203_120_254	98.5533	101.104
34855	gnl|X|HDALDHFB_9983_3876_4022	19.187	19.8844
199997	gnl|X|PJJNKMKO_110078_27993_28109	295.166	26.6061
220778	gnl|X|PJJNKMKO_110078_27993_28109	295.166	26.6061
242263	gnl|X|PJJNKMKO_110078_27993_28109	295.166	26.6061
263535	gnl|X|PJJNKMKO_110078_27993_28109	295.166	26.6061
286022	gnl|X|PJJNKMKO_110078_27993_28109	295.166	26.6061
287077	gnl|X|PJJNKMKO_110078_27993_28109	295.166	26.6061
30297	gnl|X|PJJNKMKO_111904_245_394	0	24.8562
300041	gnl|X|PJJNKMKO_114766_302_409	0	40.3816
319487	gnl|X|PJJNKMKO_114766_302_409	0	40.3816
108680	gnl|X|PJJNKMKO_123035_261_401	31.3546	39.6811
157787	gnl|X|PJJNKMKO_123035_261_401	31.3546	39.6811
73323	gnl|X|PJJNKMKO_123035_261_401	31.3546	39.6811
402338	gnl|X|PJJNKMKO_124938_4141_4224	105.775	81.8057
259710	gnl|X|PJJNKMKO_125088_40659_40772	93.2313	333.212
291199	gnl|X|PJJNKMKO_125088_40659_40772	93.2313	333.212
139396	gnl|X|PJJNKMKO_125167_2444_2581	0	36.0445
199997	gnl|X|PJJNKMKO_130421_1922_2035	7.76928	43.6999
220778	gnl|X|PJJNKMKO_130421_1922_2035	7.76928	43.6999
242263	gnl|X|PJJNKMKO_130421_1922_2035	7.76928	43.6999
263535	gnl|X|PJJNKMKO_130421_1922_2035	7.76928	43.6999
286022	gnl|X|PJJNKMKO_130421_1922_2035	7.76928	43.6999
287077	gnl|X|PJJNKMKO_130421_1922_2035	7.76928	43.6999
290735	gnl|X|PJJNKMKO_130421_1922_2035	7.76928	43.6999
302034	gnl|X|PJJNKMKO_130421_1922_2035	7.76928	43.6999
107592	gnl|X|PJJNKMKO_130579_37_177	0	17.636
131300	gnl|X|PJJNKMKO_130579_37_177	0	17.636
177806	gnl|X|PJJNKMKO_130579_37_177	0	17.636
34467	gnl|X|PJJNKMKO_130579_37_177	0	17.636
3463	gnl|X|PJJNKMKO_130579_37_177	0	17.636
203758	gnl|X|PJJNKMKO_13124_568_693	0	24.6905
112019	gnl|X|PJJNKMKO_1334_2182_2331	0	24.8562
86684	gnl|X|PJJNKMKO_1334_2182_2331	0	24.8562
103989	gnl|X|PJJNKMKO_135124_465_605	0	26.4541
199997	gnl|X|PJJNKMKO_136164_9082_9195	0	16.3875
263535	gnl|X|PJJNKMKO_136164_9082_9195	0	16.3875
286022	gnl|X|PJJNKMKO_136164_9082_9195	0	16.3875
287077	gnl|X|PJJNKMKO_136164_9082_9195	0	16.3875
290735	gnl|X|PJJNKMKO_136164_9082_9195	0	16.3875
302034	gnl|X|PJJNKMKO_136164_9082_9195	0	16.3875
306155	gnl|X|PJJNKMKO_137431_91993_92097	16.8832	53.4169
319779	gnl|X|PJJNKMKO_137431_91993_92097	16.8832	53.4169
333867	gnl|X|PJJNKMKO_137431_91993_92097	16.8832	53.4169
116632	gnl|X|PJJNKMKO_137771_3560_3694	39.3102	13.8193
127388	gnl|X|PJJNKMKO_137771_3560_3694	39.3102	13.8193
1429	gnl|X|PJJNKMKO_137771_3560_3694	39.3102	13.8193
145257	gnl|X|PJJNKMKO_137771_3560_3694	39.3102	13.8193
148012	gnl|X|PJJNKMKO_137771_3560_3694	39.3102	13.8193
155316	gnl|X|PJJNKMKO_137771_3560_3694	39.3102	13.8193
1608	gnl|X|PJJNKMKO_137771_3560_3694	39.3102	13.8193
222214	gnl|X|PJJNKMKO_137771_3560_3694	39.3102	13.8193
53484	gnl|X|PJJNKMKO_137771_3560_3694	39.3102	13.8193
56088	gnl|X|PJJNKMKO_137771_3560_3694	39.3102	13.8193
83786	gnl|X|PJJNKMKO_137771_3560_3694	39.3102	13.8193
90	gnl|X|PJJNKMKO_137771_3560_3694	39.3102	13.8193
116632	gnl|X|PJJNKMKO_137832_7634_7768	0	101.341
127388	gnl|X|PJJNKMKO_137832_7634_7768	0	101.341
1429	gnl|X|PJJNKMKO_137832_7634_7768	0	101.341
145257	gnl|X|PJJNKMKO_137832_7634_7768	0	101.341
148012	gnl|X|PJJNKMKO_137832_7634_7768	0	101.341
155316	gnl|X|PJJNKMKO_137832_7634_7768	0	101.341
1608	gnl|X|PJJNKMKO_137832_7634_7768	0	101.341
222214	gnl|X|PJJNKMKO_137832_7634_7768	0	101.341
53484	gnl|X|PJJNKMKO_137832_7634_7768	0	101.341
56088	gnl|X|PJJNKMKO_137832_7634_7768	0	101.341
83786	gnl|X|PJJNKMKO_137832_7634_7768	0	101.341
90	gnl|X|PJJNKMKO_137832_7634_7768	0	101.341
10	gnl|X|PJJNKMKO_138271_1903_2052	0	16.5708
52	gnl|X|PJJNKMKO_138271_1903_2052	0	16.5708
58352	gnl|X|PJJNKMKO_138271_1903_2052	0	16.5708
91603	gnl|X|PJJNKMKO_138271_1903_2052	0	16.5708
38303	gnl|X|PJJNKMKO_138757_25710_25853	0	17.2661
82552	gnl|X|PJJNKMKO_138757_25710_25853	0	17.2661
82563	gnl|X|PJJNKMKO_138757_25710_25853	0	17.2661
82567	gnl|X|PJJNKMKO_138757_25710_25853	0	17.2661
369983	gnl|X|PJJNKMKO_139575_2226_2321	0	45.4824
199997	gnl|X|PJJNKMKO_150837_85637_85750	0	32.7749
220778	gnl|X|PJJNKMKO_150837_85637_85750	0	32.7749
242263	gnl|X|PJJNKMKO_150837_85637_85750	0	32.7749
263535	gnl|X|PJJNKMKO_150837_85637_85750	0	32.7749
286022	gnl|X|PJJNKMKO_150837_85637_85750	0	32.7749
287077	gnl|X|PJJNKMKO_150837_85637_85750	0	32.7749
290735	gnl|X|PJJNKMKO_150837_85637_85750	0	32.7749
302034	gnl|X|PJJNKMKO_150837_85637_85750	0	32.7749
4638	gnl|X|PJJNKMKO_15111_141_278	0	49.5611
73323	gnl|X|PJJNKMKO_15111_141_278	0	49.5611
156126	gnl|X|PJJNKMKO_151537_1783_1926	67.533	94.9633
34167	gnl|X|PJJNKMKO_151537_1783_1926	67.533	94.9633
86418	gnl|X|PJJNKMKO_151537_1783_1926	67.533	94.9633
145381	gnl|X|PJJNKMKO_15200_10066_10206	18.8128	13.227
156126	gnl|X|PJJNKMKO_15200_10066_10206	18.8128	13.227
34167	gnl|X|PJJNKMKO_15200_10066_10206	18.8128	13.227
38339	gnl|X|PJJNKMKO_15200_10066_10206	18.8128	13.227
86418	gnl|X|PJJNKMKO_15200_10066_10206	18.8128	13.227
17156	gnl|X|PJJNKMKO_152041_891_1040	41.245	12.4281
185	gnl|X|PJJNKMKO_152041_891_1040	41.245	12.4281
2673	gnl|X|PJJNKMKO_152041_891_1040	41.245	12.4281
29914	gnl|X|PJJNKMKO_152041_891_1040	41.245	12.4281
30069	gnl|X|PJJNKMKO_152041_891_1040	41.245	12.4281
30278	gnl|X|PJJNKMKO_152041_891_1040	41.245	12.4281
31579	gnl|X|PJJNKMKO_152041_891_1040	41.245	12.4281
5370	gnl|X|PJJNKMKO_152041_891_1040	41.245	12.4281
8668	gnl|X|PJJNKMKO_152041_891_1040	41.245	12.4281
368988	gnl|X|PJJNKMKO_154379_1504_1590	0	43.0648
369198	gnl|X|PJJNKMKO_155383_42441_42536	360.413	539.292
379268	gnl|X|PJJNKMKO_155383_42441_42536	360.413	539.292
398044	gnl|X|PJJNKMKO_156015_65_145	0	38.5788
409298	gnl|X|PJJNKMKO_156015_65_145	0	38.5788
321801	gnl|X|PJJNKMKO_160042_1336_1434	582.299	296.034
334613	gnl|X|PJJNKMKO_160042_1336_1434	582.299	296.034
335361	gnl|X|PJJNKMKO_160042_1336_1434	582.299	296.034
346173	gnl|X|PJJNKMKO_160042_1336_1434	582.299	296.034
347913	gnl|X|PJJNKMKO_160042_1336_1434	582.299	296.034
363643	gnl|X|PJJNKMKO_160042_1336_1434	582.299	296.034
387330	gnl|X|PJJNKMKO_161710_3537_3617	625.524	447.515
412382	gnl|X|PJJNKMKO_161712_2371_2448	0	176.36
415341	gnl|X|PJJNKMKO_161712_2371_2448	0	176.36
200599	gnl|X|PJJNKMKO_163403_5723_5848	0	39.5047
202060	gnl|X|PJJNKMKO_163403_5723_5848	0	39.5047
259710	gnl|X|PJJNKMKO_163403_5723_5848	0	39.5047
199965	gnl|X|PJJNKMKO_163844_40648_40773	0	24.6905
220703	gnl|X|PJJNKMKO_163844_40648_40773	0	24.6905
58294	gnl|X|PJJNKMKO_167503_23177_23320	380.64	181.294
1981	gnl|X|PJJNKMKO_167909_5184_5333	0	12.4281
110579	gnl|X|PJJNKMKO_168246_519_656	140.981	324.4
121456	gnl|X|PJJNKMKO_168246_519_656	140.981	324.4
131782	gnl|X|PJJNKMKO_168246_519_656	140.981	324.4
333247	gnl|X|PJJNKMKO_169510_2190_2285	0	32.4874
367574	gnl|X|PJJNKMKO_169510_2190_2285	0	32.4874
107592	gnl|X|PJJNKMKO_170928_4500_4640	6.27092	114.634
131300	gnl|X|PJJNKMKO_170928_4500_4640	6.27092	114.634
177806	gnl|X|PJJNKMKO_170928_4500_4640	6.27092	114.634
34467	gnl|X|PJJNKMKO_170928_4500_4640	6.27092	114.634
3463	gnl|X|PJJNKMKO_170928_4500_4640	6.27092	114.634
155153	gnl|X|PJJNKMKO_176149_808_942	78.6205	27.6386
96278	gnl|X|PJJNKMKO_176149_808_942	78.6205	27.6386
10	gnl|X|PJJNKMKO_176202_56926_57075	0	107.71
52	gnl|X|PJJNKMKO_176202_56926_57075	0	107.71
58352	gnl|X|PJJNKMKO_176202_56926_57075	0	107.71
91603	gnl|X|PJJNKMKO_176202_56926_57075	0	107.71
110579	gnl|X|PJJNKMKO_176906_3755_3892	2569.7	684.845
121456	gnl|X|PJJNKMKO_176906_3755_3892	2569.7	684.845
131782	gnl|X|PJJNKMKO_176906_3755_3892	2569.7	684.845
29803	gnl|X|PJJNKMKO_178100_32800_32937	6.40824	31.5389
31836	gnl|X|PJJNKMKO_178100_32800_32937	6.40824	31.5389
4638	gnl|X|PJJNKMKO_178100_32800_32937	6.40824	31.5389
57494	gnl|X|PJJNKMKO_178100_32800_32937	6.40824	31.5389
319456	gnl|X|PJJNKMKO_180395_9464_9562	0	125.972
320840	gnl|X|PJJNKMKO_180395_9464_9562	0	125.972
333331	gnl|X|PJJNKMKO_180395_9464_9562	0	125.972
345225	gnl|X|PJJNKMKO_180395_9464_9562	0	125.972
345245	gnl|X|PJJNKMKO_180395_9464_9562	0	125.972
351564	gnl|X|PJJNKMKO_180395_9464_9562	0	125.972
357858	gnl|X|PJJNKMKO_180395_9464_9562	0	125.972
377373	gnl|X|PJJNKMKO_180395_9464_9562	0	125.972
379527	gnl|X|PJJNKMKO_180395_9464_9562	0	125.972
382658	gnl|X|PJJNKMKO_180395_9464_9562	0	125.972
348507	gnl|X|PJJNKMKO_183243_4413_4511	0	25.1943
38303	gnl|X|PJJNKMKO_186144_74956_75099	0	34.5321
61046	gnl|X|PJJNKMKO_186144_74956_75099	0	34.5321
82552	gnl|X|PJJNKMKO_186144_74956_75099	0	34.5321
82567	gnl|X|PJJNKMKO_186144_74956_75099	0	34.5321
94241	gnl|X|PJJNKMKO_186144_74956_75099	0	34.5321
155153	gnl|X|PJJNKMKO_188242_1073_1210	19.2247	18.0222
96278	gnl|X|PJJNKMKO_188242_1073_1210	19.2247	18.0222
369198	gnl|X|PJJNKMKO_188614_822_911	49.3218	48.5487
386659	gnl|X|PJJNKMKO_188614_822_911	49.3218	48.5487
386738	gnl|X|PJJNKMKO_188614_822_911	49.3218	48.5487
395096	gnl|X|PJJNKMKO_188614_822_911	49.3218	48.5487
337027	gnl|X|PJJNKMKO_18918_27309_27401	0	93.9311
345225	gnl|X|PJJNKMKO_18918_27309_27401	0	93.9311
350024	gnl|X|PJJNKMKO_18918_27309_27401	0	93.9311
351564	gnl|X|PJJNKMKO_18918_27309_27401	0	93.9311
357858	gnl|X|PJJNKMKO_18918_27309_27401	0	93.9311
370753	gnl|X|PJJNKMKO_18918_27309_27401	0	93.9311
377245	gnl|X|PJJNKMKO_18918_27309_27401	0	93.9311
377373	gnl|X|PJJNKMKO_18918_27309_27401	0	93.9311
379527	gnl|X|PJJNKMKO_18918_27309_27401	0	93.9311
382658	gnl|X|PJJNKMKO_18918_27309_27401	0	93.9311
392030	gnl|X|PJJNKMKO_18918_27309_27401	0	93.9311
305470	gnl|X|PJJNKMKO_189376_1962_2069	0	17.3064
31899	gnl|X|PJJNKMKO_192661_25076_25219	0	12.9495
46560	gnl|X|PJJNKMKO_192661_25076_25219	0	12.9495
604	gnl|X|PJJNKMKO_192661_25076_25219	0	12.9495
116632	gnl|X|PJJNKMKO_192907_7116_7250	32.7585	32.245
127388	gnl|X|PJJNKMKO_192907_7116_7250	32.7585	32.245
1429	gnl|X|PJJNKMKO_192907_7116_7250	32.7585	32.245
145257	gnl|X|PJJNKMKO_192907_7116_7250	32.7585	32.245
148012	gnl|X|PJJNKMKO_192907_7116_7250	32.7585	32.245
155316	gnl|X|PJJNKMKO_192907_7116_7250	32.7585	32.245
1608	gnl|X|PJJNKMKO_192907_7116_7250	32.7585	32.245
222214	gnl|X|PJJNKMKO_192907_7116_7250	32.7585	32.245
53484	gnl|X|PJJNKMKO_192907_7116_7250	32.7585	32.245
56088	gnl|X|PJJNKMKO_192907_7116_7250	32.7585	32.245
83786	gnl|X|PJJNKMKO_192907_7116_7250	32.7585	32.245
90	gnl|X|PJJNKMKO_192907_7116_7250	32.7585	32.245
116632	gnl|X|PJJNKMKO_196057_373_507	0	50.6707
127388	gnl|X|PJJNKMKO_196057_373_507	0	50.6707
1429	gnl|X|PJJNKMKO_196057_373_507	0	50.6707
145257	gnl|X|PJJNKMKO_196057_373_507	0	50.6707
148012	gnl|X|PJJNKMKO_196057_373_507	0	50.6707
155316	gnl|X|PJJNKMKO_196057_373_507	0	50.6707
1608	gnl|X|PJJNKMKO_196057_373_507	0	50.6707
222214	gnl|X|PJJNKMKO_196057_373_507	0	50.6707
53484	gnl|X|PJJNKMKO_196057_373_507	0	50.6707
56088	gnl|X|PJJNKMKO_196057_373_507	0	50.6707
83786	gnl|X|PJJNKMKO_196057_373_507	0	50.6707
90	gnl|X|PJJNKMKO_196057_373_507	0	50.6707
108988	gnl|X|PJJNKMKO_196691_4566_4706	68.9801	22.0451
112105	gnl|X|PJJNKMKO_196691_4566_4706	68.9801	22.0451
134925	gnl|X|PJJNKMKO_196691_4566_4706	68.9801	22.0451
164876	gnl|X|PJJNKMKO_196691_4566_4706	68.9801	22.0451
168405	gnl|X|PJJNKMKO_196691_4566_4706	68.9801	22.0451
177906	gnl|X|PJJNKMKO_196691_4566_4706	68.9801	22.0451
186685	gnl|X|PJJNKMKO_196691_4566_4706	68.9801	22.0451
195740	gnl|X|PJJNKMKO_196691_4566_4706	68.9801	22.0451
31464	gnl|X|PJJNKMKO_196691_4566_4706	68.9801	22.0451
423	gnl|X|PJJNKMKO_196691_4566_4706	68.9801	22.0451
58544	gnl|X|PJJNKMKO_196691_4566_4706	68.9801	22.0451
72642	gnl|X|PJJNKMKO_196691_4566_4706	68.9801	22.0451
94271	gnl|X|PJJNKMKO_196691_4566_4706	68.9801	22.0451
177888	gnl|X|PJJNKMKO_197254_47809_47931	208.688	1517.86
402966	gnl|X|PJJNKMKO_202132_595_669	166.095	175.169
135404	gnl|X|PJJNKMKO_202285_2303_2425	14.3923	15.1786
155218	gnl|X|PJJNKMKO_202285_2303_2425	14.3923	15.1786
193274	gnl|X|PJJNKMKO_202285_2303_2425	14.3923	15.1786
209694	gnl|X|PJJNKMKO_202285_2303_2425	14.3923	15.1786
226797	gnl|X|PJJNKMKO_202285_2303_2425	14.3923	15.1786
242324	gnl|X|PJJNKMKO_202285_2303_2425	14.3923	15.1786
260808	gnl|X|PJJNKMKO_202285_2303_2425	14.3923	15.1786
261701	gnl|X|PJJNKMKO_202285_2303_2425	14.3923	15.1786
292399	gnl|X|PJJNKMKO_20255_419_520	34.7694	48.892
305860	gnl|X|PJJNKMKO_20255_419_520	34.7694	48.892
345250	gnl|X|PJJNKMKO_20255_419_520	34.7694	48.892
112544	gnl|X|PJJNKMKO_205875_7382_7516	2764.82	8793.67
29750	gnl|X|PJJNKMKO_205875_7382_7516	2764.82	8793.67
96922	gnl|X|PJJNKMKO_205875_7382_7516	2764.82	8793.67
113826	gnl|X|PJJNKMKO_210186_2607_2750	0	12.9495
124536	gnl|X|PJJNKMKO_210186_2607_2750	0	12.9495
151236	gnl|X|PJJNKMKO_210186_2607_2750	0	12.9495
30220	gnl|X|PJJNKMKO_210186_2607_2750	0	12.9495
30320	gnl|X|PJJNKMKO_210186_2607_2750	0	12.9495
30776	gnl|X|PJJNKMKO_210186_2607_2750	0	12.9495
366	gnl|X|PJJNKMKO_210186_2607_2750	0	12.9495
57286	gnl|X|PJJNKMKO_210186_2607_2750	0	12.9495
57439	gnl|X|PJJNKMKO_210186_2607_2750	0	12.9495
59617	gnl|X|PJJNKMKO_210186_2607_2750	0	12.9495
81	gnl|X|PJJNKMKO_210186_2607_2750	0	12.9495
82836	gnl|X|PJJNKMKO_210186_2607_2750	0	12.9495
84438	gnl|X|PJJNKMKO_210186_2607_2750	0	12.9495
96104	gnl|X|PJJNKMKO_210186_2607_2750	0	12.9495
252149	gnl|X|PJJNKMKO_210427_1463_1582	0	46.6836
37889	gnl|X|PJJNKMKO_217846_1630_1776	42.0925	97.2398
116632	gnl|X|PJJNKMKO_221034_12244_12378	39.3102	41.4579
127388	gnl|X|PJJNKMKO_221034_12244_12378	39.3102	41.4579
1429	gnl|X|PJJNKMKO_221034_12244_12378	39.3102	41.4579
145257	gnl|X|PJJNKMKO_221034_12244_12378	39.3102	41.4579
148012	gnl|X|PJJNKMKO_221034_12244_12378	39.3102	41.4579
155316	gnl|X|PJJNKMKO_221034_12244_12378	39.3102	41.4579
1608	gnl|X|PJJNKMKO_221034_12244_12378	39.3102	41.4579
222214	gnl|X|PJJNKMKO_221034_12244_12378	39.3102	41.4579
53484	gnl|X|PJJNKMKO_221034_12244_12378	39.3102	41.4579
56088	gnl|X|PJJNKMKO_221034_12244_12378	39.3102	41.4579
83786	gnl|X|PJJNKMKO_221034_12244_12378	39.3102	41.4579
90	gnl|X|PJJNKMKO_221034_12244_12378	39.3102	41.4579
199997	gnl|X|PJJNKMKO_222413_4734_4847	178.693	32.7749
242263	gnl|X|PJJNKMKO_222413_4734_4847	178.693	32.7749
263535	gnl|X|PJJNKMKO_222413_4734_4847	178.693	32.7749
286022	gnl|X|PJJNKMKO_222413_4734_4847	178.693	32.7749
287077	gnl|X|PJJNKMKO_222413_4734_4847	178.693	32.7749
290735	gnl|X|PJJNKMKO_222413_4734_4847	178.693	32.7749
302034	gnl|X|PJJNKMKO_222413_4734_4847	178.693	32.7749
120978	gnl|X|PJJNKMKO_226226_983_1114	0	47.1192
177940	gnl|X|PJJNKMKO_226226_983_1114	0	47.1192
83541	gnl|X|PJJNKMKO_226226_983_1114	0	47.1192
10	gnl|X|PJJNKMKO_226897_13726_13863	70.4906	49.5611
52	gnl|X|PJJNKMKO_226897_13726_13863	70.4906	49.5611
58352	gnl|X|PJJNKMKO_226897_13726_13863	70.4906	49.5611
91603	gnl|X|PJJNKMKO_226897_13726_13863	70.4906	49.5611
121456	gnl|X|PJJNKMKO_230727_3591_3728	0	36.0445
131782	gnl|X|PJJNKMKO_230727_3591_3728	0	36.0445
321801	gnl|X|PJJNKMKO_234036_778_882	101.299	100.899
334613	gnl|X|PJJNKMKO_234036_778_882	101.299	100.899
335361	gnl|X|PJJNKMKO_234036_778_882	101.299	100.899
346173	gnl|X|PJJNKMKO_234036_778_882	101.299	100.899
347913	gnl|X|PJJNKMKO_234036_778_882	101.299	100.899
363643	gnl|X|PJJNKMKO_234036_778_882	101.299	100.899
110579	gnl|X|PJJNKMKO_235349_976_1113	38.4494	49.5611
121456	gnl|X|PJJNKMKO_235349_976_1113	38.4494	49.5611
131782	gnl|X|PJJNKMKO_235349_976_1113	38.4494	49.5611
17156	gnl|X|PJJNKMKO_240112_33342_33491	47.1371	33.1416
185	gnl|X|PJJNKMKO_240112_33342_33491	47.1371	33.1416
2673	gnl|X|PJJNKMKO_240112_33342_33491	47.1371	33.1416
29914	gnl|X|PJJNKMKO_240112_33342_33491	47.1371	33.1416
30069	gnl|X|PJJNKMKO_240112_33342_33491	47.1371	33.1416
30278	gnl|X|PJJNKMKO_240112_33342_33491	47.1371	33.1416
31579	gnl|X|PJJNKMKO_240112_33342_33491	47.1371	33.1416
5370	gnl|X|PJJNKMKO_240112_33342_33491	47.1371	33.1416
8668	gnl|X|PJJNKMKO_240112_33342_33491	47.1371	33.1416
111138	gnl|X|PJJNKMKO_241766_4825_4959	0	36.8514
425544	gnl|X|PJJNKMKO_24243_1105_1176	358.59	5181.52
305636	gnl|X|PJJNKMKO_246183_1567_1680	0	76.4749
110579	gnl|X|PJJNKMKO_246315_3721_3858	44.8577	112.639
121456	gnl|X|PJJNKMKO_246315_3721_3858	44.8577	112.639
131782	gnl|X|PJJNKMKO_246315_3721_3858	44.8577	112.639
118455	gnl|X|PJJNKMKO_246602_327_464	83.3071	198.245
209694	gnl|X|PJJNKMKO_246602_655_768	0	27.3125
226797	gnl|X|PJJNKMKO_246602_655_768	0	27.3125
242324	gnl|X|PJJNKMKO_246602_655_768	0	27.3125
260808	gnl|X|PJJNKMKO_246602_655_768	0	27.3125
261701	gnl|X|PJJNKMKO_246602_655_768	0	27.3125
291488	gnl|X|PJJNKMKO_246602_655_768	0	27.3125
293861	gnl|X|PJJNKMKO_246602_655_768	0	27.3125
116632	gnl|X|PJJNKMKO_246839_10967_11101	111.379	2077.5
127388	gnl|X|PJJNKMKO_246839_10967_11101	111.379	2077.5
1429	gnl|X|PJJNKMKO_246839_10967_11101	111.379	2077.5
145257	gnl|X|PJJNKMKO_246839_10967_11101	111.379	2077.5
148012	gnl|X|PJJNKMKO_246839_10967_11101	111.379	2077.5
155316	gnl|X|PJJNKMKO_246839_10967_11101	111.379	2077.5
1608	gnl|X|PJJNKMKO_246839_10967_11101	111.379	2077.5
222214	gnl|X|PJJNKMKO_246839_10967_11101	111.379	2077.5
53484	gnl|X|PJJNKMKO_246839_10967_11101	111.379	2077.5
56088	gnl|X|PJJNKMKO_246839_10967_11101	111.379	2077.5
83786	gnl|X|PJJNKMKO_246839_10967_11101	111.379	2077.5
90	gnl|X|PJJNKMKO_246839_10967_11101	111.379	2077.5
333331	gnl|X|PJJNKMKO_247719_10537_10629	57.2562	60.3843
337027	gnl|X|PJJNKMKO_247719_10537_10629	57.2562	60.3843
345232	gnl|X|PJJNKMKO_247719_10537_10629	57.2562	60.3843
350024	gnl|X|PJJNKMKO_247719_10537_10629	57.2562	60.3843
359563	gnl|X|PJJNKMKO_247719_10537_10629	57.2562	60.3843
367710	gnl|X|PJJNKMKO_247719_10537_10629	57.2562	60.3843
370753	gnl|X|PJJNKMKO_247719_10537_10629	57.2562	60.3843
377245	gnl|X|PJJNKMKO_247719_10537_10629	57.2562	60.3843
377726	gnl|X|PJJNKMKO_247719_10537_10629	57.2562	60.3843
1020	gnl|X|PJJNKMKO_252956_181_324	349.944	522.298
135845	gnl|X|PJJNKMKO_252956_181_324	349.944	522.298
155267	gnl|X|PJJNKMKO_252956_181_324	349.944	522.298
614	gnl|X|PJJNKMKO_252956_181_324	349.944	522.298
82620	gnl|X|PJJNKMKO_252956_181_324	349.944	522.298
86021	gnl|X|PJJNKMKO_252956_181_324	349.944	522.298
87236	gnl|X|PJJNKMKO_252956_181_324	349.944	522.298
94339	gnl|X|PJJNKMKO_252956_181_324	349.944	522.298
17156	gnl|X|PJJNKMKO_254206_2306_2455	23.5685	37.2842
185	gnl|X|PJJNKMKO_254206_2306_2455	23.5685	37.2842
2673	gnl|X|PJJNKMKO_254206_2306_2455	23.5685	37.2842
29914	gnl|X|PJJNKMKO_254206_2306_2455	23.5685	37.2842
30069	gnl|X|PJJNKMKO_254206_2306_2455	23.5685	37.2842
30278	gnl|X|PJJNKMKO_254206_2306_2455	23.5685	37.2842
31579	gnl|X|PJJNKMKO_254206_2306_2455	23.5685	37.2842
5370	gnl|X|PJJNKMKO_254206_2306_2455	23.5685	37.2842
8668	gnl|X|PJJNKMKO_254206_2306_2455	23.5685	37.2842
387074	gnl|X|PJJNKMKO_255017_24512_24601	0	104.033
199997	gnl|X|PJJNKMKO_255017_42335_42448	62.1542	398.762
220778	gnl|X|PJJNKMKO_255017_42335_42448	62.1542	398.762
263535	gnl|X|PJJNKMKO_255017_42335_42448	62.1542	398.762
286022	gnl|X|PJJNKMKO_255017_42335_42448	62.1542	398.762
290735	gnl|X|PJJNKMKO_255017_42335_42448	62.1542	398.762
302034	gnl|X|PJJNKMKO_255017_42335_42448	62.1542	398.762
11299	gnl|X|PJJNKMKO_255520_477_614	134.573	473.084
199701	gnl|X|PJJNKMKO_257650_65071_65199	68.5882	24.1118
333023	gnl|X|PJJNKMKO_264241_305_409	168.832	136.51
352012	gnl|X|PJJNKMKO_264241_305_409	168.832	136.51
366288	gnl|X|PJJNKMKO_264241_305_409	168.832	136.51
345511	gnl|X|PJJNKMKO_269322_1170_1271	0	30.5575
10	gnl|X|PJJNKMKO_269541_1389_1535	18.0396	38.0504
52	gnl|X|PJJNKMKO_269541_1389_1535	18.0396	38.0504
58352	gnl|X|PJJNKMKO_269541_1389_1535	18.0396	38.0504
91603	gnl|X|PJJNKMKO_269541_1389_1535	18.0396	38.0504
292399	gnl|X|PJJNKMKO_271817_463_564	17.3847	55.0035
305860	gnl|X|PJJNKMKO_271817_463_564	17.3847	55.0035
345250	gnl|X|PJJNKMKO_271817_463_564	17.3847	55.0035
163353	gnl|X|PJJNKMKO_273309_8756_8887	140.737	136.646
275516	gnl|X|PJJNKMKO_273851_9220_9324	2093.52	5009.31
277046	gnl|X|PJJNKMKO_273851_9220_9324	2093.52	5009.31
290634	gnl|X|PJJNKMKO_273851_9220_9324	2093.52	5009.31
319838	gnl|X|PJJNKMKO_273851_9220_9324	2093.52	5009.31
131884	gnl|X|PJJNKMKO_277810_595_732	83.3071	99.1223
132803	gnl|X|PJJNKMKO_277810_595_732	83.3071	99.1223
46797	gnl|X|PJJNKMKO_277810_595_732	83.3071	99.1223
10	gnl|X|PJJNKMKO_278210_36980_37123	171.902	207.193
52	gnl|X|PJJNKMKO_278210_36980_37123	171.902	207.193
58352	gnl|X|PJJNKMKO_278210_36980_37123	171.902	207.193
91603	gnl|X|PJJNKMKO_278210_36980_37123	171.902	207.193
17156	gnl|X|PJJNKMKO_279953_4068_4217	23.5685	28.9989
185	gnl|X|PJJNKMKO_279953_4068_4217	23.5685	28.9989
2673	gnl|X|PJJNKMKO_279953_4068_4217	23.5685	28.9989
29914	gnl|X|PJJNKMKO_279953_4068_4217	23.5685	28.9989
30069	gnl|X|PJJNKMKO_279953_4068_4217	23.5685	28.9989
30278	gnl|X|PJJNKMKO_279953_4068_4217	23.5685	28.9989
31579	gnl|X|PJJNKMKO_279953_4068_4217	23.5685	28.9989
5370	gnl|X|PJJNKMKO_279953_4068_4217	23.5685	28.9989
8668	gnl|X|PJJNKMKO_279953_4068_4217	23.5685	28.9989
320844	gnl|X|PJJNKMKO_280460_2330_2434	0	17.8056
345409	gnl|X|PJJNKMKO_280460_2330_2434	0	17.8056
118455	gnl|X|PJJNKMKO_282971_349_489	50.1673	110.225
209	gnl|X|PJJNKMKO_283538_10075_10224	41.245	86.9966
275792	gnl|X|PJJNKMKO_283538_29286_29402	1718.02	3809.99
290708	gnl|X|PJJNKMKO_283538_29286_29402	1718.02	3809.99
177798	gnl|X|PJJNKMKO_286896_15228_15359	0	18.8477
143296	gnl|X|PJJNKMKO_287675_12198_12341	18.4181	60.4312
85996	gnl|X|PJJNKMKO_287675_12198_12341	18.4181	60.4312
321801	gnl|X|PJJNKMKO_290938_432_536	84.4162	29.676
334613	gnl|X|PJJNKMKO_290938_432_536	84.4162	29.676
335361	gnl|X|PJJNKMKO_290938_432_536	84.4162	29.676
346173	gnl|X|PJJNKMKO_290938_432_536	84.4162	29.676
347913	gnl|X|PJJNKMKO_290938_432_536	84.4162	29.676
363643	gnl|X|PJJNKMKO_290938_432_536	84.4162	29.676
260610	gnl|X|PJJNKMKO_291613_45588_45707	29.5102	98.5544
110579	gnl|X|PJJNKMKO_292954_19_156	0	49.5611
121456	gnl|X|PJJNKMKO_292954_19_156	0	49.5611
131782	gnl|X|PJJNKMKO_292954_19_156	0	49.5611
420019	gnl|X|PJJNKMKO_294332_4326_4406	0	15.4315
306155	gnl|X|PJJNKMKO_296904_2453_2560	73.8444	17.3064
319779	gnl|X|PJJNKMKO_296904_2453_2560	73.8444	17.3064
320334	gnl|X|PJJNKMKO_296904_2453_2560	73.8444	17.3064
110579	gnl|X|PJJNKMKO_29922_1715_1858	30.6968	60.4312
121456	gnl|X|PJJNKMKO_29922_1715_1858	30.6968	60.4312
131782	gnl|X|PJJNKMKO_29922_1715_1858	30.6968	60.4312
82565	gnl|X|PJJNKMKO_29922_1715_1858	30.6968	60.4312
2724	gnl|X|PJJNKMKO_299433_4626_4775	29.4607	66.2831
31287	gnl|X|PJJNKMKO_299433_4626_4775	29.4607	66.2831
85306	gnl|X|PJJNKMKO_299433_4626_4775	29.4607	66.2831
88933	gnl|X|PJJNKMKO_299433_4626_4775	29.4607	66.2831
91149	gnl|X|PJJNKMKO_299433_4626_4775	29.4607	66.2831
135394	gnl|X|PJJNKMKO_304943_78779_78907	68.5882	53.0459
183939	gnl|X|PJJNKMKO_306514_13555_13671	0	15.9637
202073	gnl|X|PJJNKMKO_306514_13555_13671	0	15.9637
261201	gnl|X|PJJNKMKO_306514_13555_13671	0	15.9637
275540	gnl|X|PJJNKMKO_306514_13555_13671	0	15.9637
113826	gnl|X|PJJNKMKO_309845_11144_11287	0	47.4817
124536	gnl|X|PJJNKMKO_309845_11144_11287	0	47.4817
151236	gnl|X|PJJNKMKO_309845_11144_11287	0	47.4817
30220	gnl|X|PJJNKMKO_309845_11144_11287	0	47.4817
30320	gnl|X|PJJNKMKO_309845_11144_11287	0	47.4817
30776	gnl|X|PJJNKMKO_309845_11144_11287	0	47.4817
366	gnl|X|PJJNKMKO_309845_11144_11287	0	47.4817
57286	gnl|X|PJJNKMKO_309845_11144_11287	0	47.4817
57439	gnl|X|PJJNKMKO_309845_11144_11287	0	47.4817
59617	gnl|X|PJJNKMKO_309845_11144_11287	0	47.4817
81	gnl|X|PJJNKMKO_309845_11144_11287	0	47.4817
82836	gnl|X|PJJNKMKO_309845_11144_11287	0	47.4817
84438	gnl|X|PJJNKMKO_309845_11144_11287	0	47.4817
96104	gnl|X|PJJNKMKO_309845_11144_11287	0	47.4817
86012	gnl|X|PJJNKMKO_31014_15938_16084	90.1981	186.024
108395	gnl|X|PJJNKMKO_312657_33806_33946	0	22.0451
117284	gnl|X|PJJNKMKO_312657_33806_33946	0	22.0451
177794	gnl|X|PJJNKMKO_312657_33806_33946	0	22.0451
2724	gnl|X|PJJNKMKO_312657_33806_33946	0	22.0451
31287	gnl|X|PJJNKMKO_312657_33806_33946	0	22.0451
86750	gnl|X|PJJNKMKO_312657_33806_33946	0	22.0451
88933	gnl|X|PJJNKMKO_312657_33806_33946	0	22.0451
220711	gnl|X|PJJNKMKO_313293_180_305	0	29.6286
112105	gnl|X|PJJNKMKO_314721_26763_26894	33.5087	160.205
134925	gnl|X|PJJNKMKO_314721_26763_26894	33.5087	160.205
58544	gnl|X|PJJNKMKO_314721_26763_26894	33.5087	160.205
72642	gnl|X|PJJNKMKO_314721_26763_26894	33.5087	160.205
85187	gnl|X|PJJNKMKO_318058_4919_5056	32.0412	261.322
17156	gnl|X|PJJNKMKO_318270_2529_2672	184.181	276.257
185	gnl|X|PJJNKMKO_318270_2529_2672	184.181	276.257
30278	gnl|X|PJJNKMKO_318270_2529_2672	184.181	276.257
5370	gnl|X|PJJNKMKO_318270_2529_2672	184.181	276.257
240713	gnl|X|PJJNKMKO_31922_30583_30705	0	35.4166
261949	gnl|X|PJJNKMKO_321050_1044_1151	0	126.914
304196	gnl|X|PJJNKMKO_321050_1044_1151	0	126.914
319543	gnl|X|PJJNKMKO_321050_1044_1151	0	126.914
332769	gnl|X|PJJNKMKO_321050_1044_1151	0	126.914
337565	gnl|X|PJJNKMKO_321050_1044_1151	0	126.914
346181	gnl|X|PJJNKMKO_321050_1044_1151	0	126.914
221348	gnl|X|PJJNKMKO_321429_2255_2380	91.3046	24.6905
291232	gnl|X|PJJNKMKO_321429_28808_28921	404.002	191.187
17156	gnl|X|PJJNKMKO_322650_2152_2301	5.89214	49.7123
2673	gnl|X|PJJNKMKO_322650_2152_2301	5.89214	49.7123
29914	gnl|X|PJJNKMKO_322650_2152_2301	5.89214	49.7123
30069	gnl|X|PJJNKMKO_322650_2152_2301	5.89214	49.7123
30278	gnl|X|PJJNKMKO_322650_2152_2301	5.89214	49.7123
31579	gnl|X|PJJNKMKO_322650_2152_2301	5.89214	49.7123
5370	gnl|X|PJJNKMKO_322650_2152_2301	5.89214	49.7123
8668	gnl|X|PJJNKMKO_322650_2152_2301	5.89214	49.7123
121456	gnl|X|PJJNKMKO_322953_3264_3407	73.6723	82.0138
131782	gnl|X|PJJNKMKO_322953_3264_3407	73.6723	82.0138
82565	gnl|X|PJJNKMKO_322953_3264_3407	73.6723	82.0138
61046	gnl|X|PJJNKMKO_324587_1949_2092	0	21.5826
82552	gnl|X|PJJNKMKO_324587_1949_2092	0	21.5826
82567	gnl|X|PJJNKMKO_324587_1949_2092	0	21.5826
94241	gnl|X|PJJNKMKO_324587_1949_2092	0	21.5826
133985	gnl|X|PJJNKMKO_326322_3336_3473	0	22.5278
134598	gnl|X|PJJNKMKO_326322_3336_3473	0	22.5278
110579	gnl|X|PJJNKMKO_328075_368_508	0	57.3171
121456	gnl|X|PJJNKMKO_328075_368_508	0	57.3171
131782	gnl|X|PJJNKMKO_328075_368_508	0	57.3171
82565	gnl|X|PJJNKMKO_328075_368_508	0	57.3171
108395	gnl|X|PJJNKMKO_328342_1154_1288	150.689	105.948
117284	gnl|X|PJJNKMKO_328342_1154_1288	150.689	105.948
142978	gnl|X|PJJNKMKO_328342_1154_1288	150.689	105.948
155148	gnl|X|PJJNKMKO_328342_1154_1288	150.689	105.948
177794	gnl|X|PJJNKMKO_328342_1154_1288	150.689	105.948
2724	gnl|X|PJJNKMKO_328342_1154_1288	150.689	105.948
31287	gnl|X|PJJNKMKO_328342_1154_1288	150.689	105.948
85213	gnl|X|PJJNKMKO_328342_1154_1288	150.689	105.948
199997	gnl|X|PJJNKMKO_329012_3092_3205	0	10.925
220778	gnl|X|PJJNKMKO_329012_3092_3205	0	10.925
263535	gnl|X|PJJNKMKO_329012_3092_3205	0	10.925
286022	gnl|X|PJJNKMKO_329012_3092_3205	0	10.925
287077	gnl|X|PJJNKMKO_329012_3092_3205	0	10.925
290735	gnl|X|PJJNKMKO_329012_3092_3205	0	10.925
302034	gnl|X|PJJNKMKO_329012_3092_3205	0	10.925
29740	gnl|X|PJJNKMKO_329716_10989_11138	0	45.5696
1027	gnl|X|PJJNKMKO_329716_17951_18085	26.2068	451.43
110348	gnl|X|PJJNKMKO_329716_17951_18085	26.2068	451.43
112105	gnl|X|PJJNKMKO_329716_17951_18085	26.2068	451.43
134925	gnl|X|PJJNKMKO_329716_17951_18085	26.2068	451.43
135650	gnl|X|PJJNKMKO_329716_17951_18085	26.2068	451.43
168405	gnl|X|PJJNKMKO_329716_17951_18085	26.2068	451.43
177906	gnl|X|PJJNKMKO_329716_17951_18085	26.2068	451.43
195740	gnl|X|PJJNKMKO_329716_17951_18085	26.2068	451.43
423	gnl|X|PJJNKMKO_329716_17951_18085	26.2068	451.43
58544	gnl|X|PJJNKMKO_329716_17951_18085	26.2068	451.43
67264	gnl|X|PJJNKMKO_329716_17951_18085	26.2068	451.43
72642	gnl|X|PJJNKMKO_329716_17951_18085	26.2068	451.43
112105	gnl|X|PJJNKMKO_329716_18130_18273	0	17.2661
134925	gnl|X|PJJNKMKO_329716_18130_18273	0	17.2661
135650	gnl|X|PJJNKMKO_329716_18130_18273	0	17.2661
168405	gnl|X|PJJNKMKO_329716_18130_18273	0	17.2661
67264	gnl|X|PJJNKMKO_329716_18130_18273	0	17.2661
72642	gnl|X|PJJNKMKO_329716_18130_18273	0	17.2661
83918	gnl|X|PJJNKMKO_329716_18130_18273	0	17.2661
10	gnl|X|PJJNKMKO_32985_5084_5227	0	38.8486
52	gnl|X|PJJNKMKO_32985_5084_5227	0	38.8486
58352	gnl|X|PJJNKMKO_32985_5084_5227	0	38.8486
91603	gnl|X|PJJNKMKO_32985_5084_5227	0	38.8486
369629	gnl|X|PJJNKMKO_33054_309_401	76.3416	26.8375
107611	gnl|X|PJJNKMKO_330565_367_501	0	32.245
175	gnl|X|PJJNKMKO_331041_80_229	29.4607	74.5685
30684	gnl|X|PJJNKMKO_331041_80_229	29.4607	74.5685
83173	gnl|X|PJJNKMKO_331041_80_229	29.4607	74.5685
85713	gnl|X|PJJNKMKO_331041_80_229	29.4607	74.5685
1811	gnl|X|PJJNKMKO_331165_12883_13023	0	96.9982
29803	gnl|X|PJJNKMKO_331165_12883_13023	0	96.9982
29837	gnl|X|PJJNKMKO_331165_12883_13023	0	96.9982
4638	gnl|X|PJJNKMKO_331165_12883_13023	0	96.9982
290967	gnl|X|PJJNKMKO_332101_1407_1511	0	100.899
295037	gnl|X|PJJNKMKO_332101_1407_1511	0	100.899
319509	gnl|X|PJJNKMKO_332101_1407_1511	0	100.899
319530	gnl|X|PJJNKMKO_332101_1407_1511	0	100.899
320840	gnl|X|PJJNKMKO_332101_1407_1511	0	100.899
325814	gnl|X|PJJNKMKO_332101_1407_1511	0	100.899
345225	gnl|X|PJJNKMKO_332101_1407_1511	0	100.899
351022	gnl|X|PJJNKMKO_332101_1407_1511	0	100.899
351564	gnl|X|PJJNKMKO_332101_1407_1511	0	100.899
357858	gnl|X|PJJNKMKO_332101_1407_1511	0	100.899
127876	gnl|X|PJJNKMKO_336552_20964_21104	0	13.227
156126	gnl|X|PJJNKMKO_336552_20964_21104	0	13.227
34167	gnl|X|PJJNKMKO_336552_20964_21104	0	13.227
86418	gnl|X|PJJNKMKO_336552_20964_21104	0	13.227
110579	gnl|X|PJJNKMKO_337030_764_901	0	13.5167
121456	gnl|X|PJJNKMKO_337030_764_901	0	13.5167
46797	gnl|X|PJJNKMKO_337030_764_901	0	13.5167
82565	gnl|X|PJJNKMKO_337030_764_901	0	13.5167
85187	gnl|X|PJJNKMKO_34512_8259_8396	0	54.0667
177913	gnl|X|PJJNKMKO_345633_1089_1220	0	14.1358
291560	gnl|X|PJJNKMKO_34899_1792_1905	209.771	152.95
324970	gnl|X|PJJNKMKO_34899_1792_1905	209.771	152.95
291560	gnl|X|PJJNKMKO_34899_23308_23412	0	59.3521
333011	gnl|X|PJJNKMKO_34899_23308_23412	0	59.3521
333032	gnl|X|PJJNKMKO_34899_23308_23412	0	59.3521
333404	gnl|X|PJJNKMKO_34899_23308_23412	0	59.3521
333547	gnl|X|PJJNKMKO_34899_23308_23412	0	59.3521
33977	gnl|X|PJJNKMKO_35033_804_953	23.5685	62.1404
10	gnl|X|PJJNKMKO_350437_585_731	18.0396	33.8225
52	gnl|X|PJJNKMKO_350437_585_731	18.0396	33.8225
58352	gnl|X|PJJNKMKO_350437_585_731	18.0396	33.8225
91603	gnl|X|PJJNKMKO_350437_585_731	18.0396	33.8225
1672	gnl|X|PJJNKMKO_355692_153_302	17.6764	28.9989
29773	gnl|X|PJJNKMKO_355692_153_302	17.6764	28.9989
83498	gnl|X|PJJNKMKO_355692_153_302	17.6764	28.9989
193274	gnl|X|PJJNKMKO_356364_1115_1231	0	15.9637
209694	gnl|X|PJJNKMKO_356364_1115_1231	0	15.9637
226797	gnl|X|PJJNKMKO_356364_1115_1231	0	15.9637
242324	gnl|X|PJJNKMKO_356364_1115_1231	0	15.9637
260808	gnl|X|PJJNKMKO_356364_1115_1231	0	15.9637
261701	gnl|X|PJJNKMKO_356364_1115_1231	0	15.9637
291488	gnl|X|PJJNKMKO_356364_1115_1231	0	15.9637
293861	gnl|X|PJJNKMKO_356364_1115_1231	0	15.9637
17156	gnl|X|PJJNKMKO_359107_97_246	11.7843	16.5708
185	gnl|X|PJJNKMKO_359107_97_246	11.7843	16.5708
2673	gnl|X|PJJNKMKO_359107_97_246	11.7843	16.5708
29914	gnl|X|PJJNKMKO_359107_97_246	11.7843	16.5708
30069	gnl|X|PJJNKMKO_359107_97_246	11.7843	16.5708
30278	gnl|X|PJJNKMKO_359107_97_246	11.7843	16.5708
31579	gnl|X|PJJNKMKO_359107_97_246	11.7843	16.5708
5370	gnl|X|PJJNKMKO_359107_97_246	11.7843	16.5708
8668	gnl|X|PJJNKMKO_359107_97_246	11.7843	16.5708
145381	gnl|X|PJJNKMKO_360751_5011_5142	0	14.1358
156126	gnl|X|PJJNKMKO_360751_5011_5142	0	14.1358
86418	gnl|X|PJJNKMKO_360751_5011_5142	0	14.1358
10	gnl|X|PJJNKMKO_39973_9609_9755	0	29.5947
52	gnl|X|PJJNKMKO_39973_9609_9755	0	29.5947
58352	gnl|X|PJJNKMKO_39973_9609_9755	0	29.5947
91603	gnl|X|PJJNKMKO_39973_9609_9755	0	29.5947
199997	gnl|X|PJJNKMKO_40127_3337_3450	77.6928	10.925
220778	gnl|X|PJJNKMKO_40127_3337_3450	77.6928	10.925
242263	gnl|X|PJJNKMKO_40127_3337_3450	77.6928	10.925
263535	gnl|X|PJJNKMKO_40127_3337_3450	77.6928	10.925
286022	gnl|X|PJJNKMKO_40127_3337_3450	77.6928	10.925
287077	gnl|X|PJJNKMKO_40127_3337_3450	77.6928	10.925
290735	gnl|X|PJJNKMKO_40127_3337_3450	77.6928	10.925
302034	gnl|X|PJJNKMKO_40127_3337_3450	77.6928	10.925
1571	gnl|X|PJJNKMKO_44583_262_411	82.4899	124.281
1591	gnl|X|PJJNKMKO_44583_262_411	82.4899	124.281
30648	gnl|X|PJJNKMKO_44583_262_411	82.4899	124.281
228910	gnl|X|PJJNKMKO_47776_6362_6475	31.0771	32.7749
277022	gnl|X|PJJNKMKO_47776_6362_6475	31.0771	32.7749
291557	gnl|X|PJJNKMKO_47776_6362_6475	31.0771	32.7749
291669	gnl|X|PJJNKMKO_47776_6362_6475	31.0771	32.7749
292977	gnl|X|PJJNKMKO_47776_6362_6475	31.0771	32.7749
295984	gnl|X|PJJNKMKO_47776_6362_6475	31.0771	32.7749
308529	gnl|X|PJJNKMKO_47776_6362_6475	31.0771	32.7749
308805	gnl|X|PJJNKMKO_47776_6362_6475	31.0771	32.7749
317813	gnl|X|PJJNKMKO_47776_6362_6475	31.0771	32.7749
319957	gnl|X|PJJNKMKO_47776_6362_6475	31.0771	32.7749
321811	gnl|X|PJJNKMKO_47776_6362_6475	31.0771	32.7749
218039	gnl|X|PJJNKMKO_47849_249790_249909	0	15.5612
304196	gnl|X|PJJNKMKO_48176_4467_4571	0	17.8056
319543	gnl|X|PJJNKMKO_48176_4467_4571	0	17.8056
332769	gnl|X|PJJNKMKO_48176_4467_4571	0	17.8056
337565	gnl|X|PJJNKMKO_48176_4467_4571	0	17.8056
346181	gnl|X|PJJNKMKO_48176_4467_4571	0	17.8056
377251	gnl|X|PJJNKMKO_51849_746_838	104.97	46.9655
378249	gnl|X|PJJNKMKO_51849_746_838	104.97	46.9655
381269	gnl|X|PJJNKMKO_51849_746_838	104.97	46.9655
382640	gnl|X|PJJNKMKO_51849_746_838	104.97	46.9655
108395	gnl|X|PJJNKMKO_51877_11881_12015	0	27.6386
117284	gnl|X|PJJNKMKO_51877_11881_12015	0	27.6386
142978	gnl|X|PJJNKMKO_51877_11881_12015	0	27.6386
155148	gnl|X|PJJNKMKO_51877_11881_12015	0	27.6386
177794	gnl|X|PJJNKMKO_51877_11881_12015	0	27.6386
2724	gnl|X|PJJNKMKO_51877_11881_12015	0	27.6386
[truncated: 736 more rows]

## Sheet: RPKM_2091
Cluster	Contig_Start_Stop	RPKM
386917	gnl|X|GPBGFMPE_317_25663_25752	310648
386917	gnl|X|GPBGFMPE_553_31199_31288	235547
386898	gnl|X|GPBGFMPE_553_31199_31288	235547
329236	gnl|X|PJJNKMKO_324578_1487_1594	194760
386898	gnl|X|GPBGFMPE_156_95310_95399	190888
301348	gnl|X|PJJNKMKO_324578_1426_1539	165666
356757	gnl|X|GPBGFMPE_274_49783_49881	119482
61675	gnl|X|HDALDHFB_18223_1833_1979	97035.7
210840	gnl|X|GPBGFMPE_17_193688_193810	51438.5
209789	gnl|X|GPBGFMPE_17_193688_193810	51438.5
156414	gnl|X|GPBGFMPE_17_193688_193810	51438.5
90869	gnl|X|GPBGFMPE_14676_229_360	49428.8
71280	gnl|X|GPBGFMPE_14676_229_360	49428.8
250416	gnl|X|GPBGFMPE_14676_229_360	49428.8
235775	gnl|X|GPBGFMPE_14676_229_360	49428.8
210620	gnl|X|GPBGFMPE_14676_229_360	49428.8
200598	gnl|X|GPBGFMPE_14676_229_360	49428.8
184082	gnl|X|GPBGFMPE_14676_229_360	49428.8
141324	gnl|X|GPBGFMPE_14676_229_360	49428.8
136833	gnl|X|GPBGFMPE_14676_229_360	49428.8
196986	gnl|X|PJJNKMKO_223912_405_536	30594.5
196307	gnl|X|PJJNKMKO_223912_405_536	30594.5
148113	gnl|X|PJJNKMKO_223912_405_536	30594.5
430365	gnl|X|PJJNKMKO_183732_64632_64700	29383.5
83481	gnl|X|GPBGFMPE_495_37246_37389	27237.8
32261	gnl|X|GPBGFMPE_495_37246_37389	27237.8
15683	gnl|X|GPBGFMPE_495_37246_37389	27237.8
15223	gnl|X|GPBGFMPE_495_37246_37389	27237.8
144402	gnl|X|GPBGFMPE_495_37246_37389	27237.8
137039	gnl|X|GPBGFMPE_495_37246_37389	27237.8
386917	gnl|X|GPBGFMPE_241_73549_73641	25143.6
386898	gnl|X|GPBGFMPE_241_73549_73641	25143.6
338267	gnl|X|GPBGFMPE_241_73549_73641	25143.6
326649	gnl|X|HDALDHFB_428383_49_162	18831.7
292759	gnl|X|HDALDHFB_428383_49_162	18831.7
95127	gnl|X|PJJNKMKO_278552_93_230	18594.4
88895	gnl|X|PJJNKMKO_278552_93_230	18594.4
23811	gnl|X|PJJNKMKO_278552_93_230	18594.4
178965	gnl|X|PJJNKMKO_278552_93_230	18594.4
171402	gnl|X|PJJNKMKO_278552_93_230	18594.4
152754	gnl|X|PJJNKMKO_278552_93_230	18594.4
128527	gnl|X|PJJNKMKO_278552_93_230	18594.4
1234	gnl|X|PJJNKMKO_278552_93_230	18594.4
922	gnl|X|PJJNKMKO_65293_224_373	17809.4
34981	gnl|X|PJJNKMKO_65293_224_373	17809.4
34534	gnl|X|PJJNKMKO_65293_224_373	17809.4
31924	gnl|X|PJJNKMKO_65293_224_373	17809.4
90869	gnl|X|PJJNKMKO_48411_467_595	16386.4
250416	gnl|X|PJJNKMKO_48411_467_595	16386.4
241477	gnl|X|PJJNKMKO_48411_467_595	16386.4
235775	gnl|X|PJJNKMKO_48411_467_595	16386.4
225333	gnl|X|PJJNKMKO_48411_467_595	16386.4
210620	gnl|X|PJJNKMKO_48411_467_595	16386.4
200598	gnl|X|PJJNKMKO_48411_467_595	16386.4
184082	gnl|X|PJJNKMKO_48411_467_595	16386.4
158100	gnl|X|PJJNKMKO_48411_467_595	16386.4
141324	gnl|X|PJJNKMKO_48411_467_595	16386.4
141266	gnl|X|PJJNKMKO_48411_467_595	16386.4
136833	gnl|X|PJJNKMKO_48411_467_595	16386.4
942	gnl|X|GPBGFMPE_186_82668_82808	12536.4
64580	gnl|X|GPBGFMPE_186_82668_82808	12536.4
498	gnl|X|GPBGFMPE_186_82668_82808	12536.4
179185	gnl|X|GPBGFMPE_186_82668_82808	12536.4
177815	gnl|X|GPBGFMPE_186_82668_82808	12536.4
165703	gnl|X|GPBGFMPE_186_82668_82808	12536.4
120803	gnl|X|GPBGFMPE_186_82668_82808	12536.4
118029	gnl|X|GPBGFMPE_186_82668_82808	12536.4
113033	gnl|X|GPBGFMPE_186_82668_82808	12536.4
36658	gnl|X|GPBGFMPE_38_169086_169220	10406.7
156175	gnl|X|GPBGFMPE_38_169086_169220	10406.7
332989	NODE_11280_length_2200_cov_20.2345_1394_1498	9081.74
279972	NODE_11280_length_2200_cov_20.2345_1394_1498	9081.74
166437	gnl|X|PJJNKMKO_205875_7382_7516	8793.67
155210	gnl|X|PJJNKMKO_205875_7382_7516	8793.67
152721	gnl|X|PJJNKMKO_205875_7382_7516	8793.67
90574	gnl|X|HDALDHFB_271867_123_272	8108.59
52514	gnl|X|HDALDHFB_271867_123_272	8108.59
32994	gnl|X|HDALDHFB_271867_123_272	8108.59
103194	gnl|X|HDALDHFB_271867_123_272	8108.59
364561	gnl|X|GPBGFMPE_268_75334_75438	7974.78
326638	gnl|X|GPBGFMPE_268_75334_75438	7974.78
299187	gnl|X|GPBGFMPE_268_75334_75438	7974.78
276467	gnl|X|GPBGFMPE_268_75334_75438	7974.78
425704	gnl|X|PJJNKMKO_338254_2462_2533	7120.24
123125	gnl|X|PJJNKMKO_305868_15925_16062	6654.71
333239	gnl|X|GPBGFMPE_60_154518_154622	6313.59
319022	gnl|X|GPBGFMPE_60_154518_154622	6313.59
420850	gnl|X|HDALDHFB_12765_3102_3176	5943.54
58856	gnl|X|HDALDHFB_422267_127_258	5850.56
242882	gnl|X|HDALDHFB_422267_127_258	5850.56
221357	gnl|X|HDALDHFB_422267_127_258	5850.56
205640	gnl|X|HDALDHFB_422267_127_258	5850.56
156270	gnl|X|HDALDHFB_422267_127_258	5850.56
137605	gnl|X|HDALDHFB_422267_127_258	5850.56
78146	gnl|X|PJJNKMKO_311319_2678_2812	5292.79
226619	gnl|X|PJJNKMKO_311319_2678_2812	5292.79
141214	gnl|X|PJJNKMKO_311319_2678_2812	5292.79
58856	NODE_10535_length_2335_cov_47.0404_1067_1198	5093.35
242882	NODE_10535_length_2335_cov_47.0404_1067_1198	5093.35
221357	NODE_10535_length_2335_cov_47.0404_1067_1198	5093.35
205640	NODE_10535_length_2335_cov_47.0404_1067_1198	5093.35
156270	NODE_10535_length_2335_cov_47.0404_1067_1198	5093.35
137605	NODE_10535_length_2335_cov_47.0404_1067_1198	5093.35
386898	gnl|X|PJJNKMKO_345142_2314_2403	5090.67
333239	gnl|X|PJJNKMKO_273851_9220_9324	5009.31
319022	gnl|X|PJJNKMKO_273851_9220_9324	5009.31
438093	gnl|N|P_contig000015_58236_58295	4957.18
166437	gnl|X|GPBGFMPE_787_7392_7526	4896.08
155210	gnl|X|GPBGFMPE_787_7392_7526	4896.08
152721	gnl|X|GPBGFMPE_787_7392_7526	4896.08
378054	NODE_1898_length_12427_cov_5.75267_3697_3789	3541.66
353646	gnl|X|HDALDHFB_255629_1500_1601	3406.13
82133	gnl|X|GPBGFMPE_3074_2888_3028	3229.24
25509	gnl|X|GPBGFMPE_3074_2888_3028	3229.24
108994	gnl|X|GPBGFMPE_3074_2888_3028	3229.24
39987	gnl|X|GPBGFMPE_98_63420_63560	3186.96
162017	gnl|X|GPBGFMPE_98_63420_63560	3186.96
14985	gnl|X|GPBGFMPE_98_63420_63560	3186.96
145627	gnl|X|GPBGFMPE_98_63420_63560	3186.96
1417	gnl|X|GPBGFMPE_98_63420_63560	3186.96
109255	gnl|X|GPBGFMPE_98_63420_63560	3186.96
109427	gnl|X|HDALDHFB_306400_163_303	3176.15
223779	gnl|X|PJJNKMKO_113868_37535_37660	3017.17
409923	gnl|X|HDALDHFB_6490_690_773	2687.42
408144	gnl|X|HDALDHFB_6490_690_773	2687.42
380198	gnl|X|HDALDHFB_6490_690_773	2687.42
108253	gnl|X|GPBGFMPE_94_121417_121557	2683.35
332989	NODE_3816_length_5873_cov_20.5057_3994_4098	2437.84
279972	NODE_3816_length_5873_cov_20.5057_3994_4098	2437.84
87358	gnl|X|HDALDHFB_404487_554_691	2433.39
206652	gnl|X|HDALDHFB_404487_554_691	2433.39
363144	gnl|X|GPBGFMPE_175_98438_98542	2427.11
361347	gnl|X|GPBGFMPE_175_98438_98542	2427.11
338371	gnl|X|GPBGFMPE_175_98438_98542	2427.11
312695	gnl|X|GPBGFMPE_175_98438_98542	2427.11
400893	NODE_33262_length_927_cov_2.5711_216_302	2392.6
8032	gnl|N|P_contig000004_165098_165238	2206.09
20875	gnl|N|P_contig000004_165098_165238	2206.09
108613	gnl|N|P_contig000004_165098_165238	2206.09
96252	gnl|X|HDALDHFB_116971_1980_2129	2182.21
83878	gnl|X|HDALDHFB_116971_1980_2129	2182.21
58082	gnl|X|HDALDHFB_116971_1980_2129	2182.21
30841	gnl|X|HDALDHFB_116971_1980_2129	2182.21
1611	gnl|X|HDALDHFB_116971_1980_2129	2182.21
360644	gnl|X|HDALDHFB_308240_887_991	2102.9
328201	gnl|X|HDALDHFB_308240_887_991	2102.9
321417	gnl|X|HDALDHFB_308240_887_991	2102.9
309430	gnl|X|HDALDHFB_308240_887_991	2102.9
298093	gnl|X|HDALDHFB_308240_887_991	2102.9
8032	gnl|X|PJJNKMKO_246839_10967_11101	2077.5
30193	gnl|X|PJJNKMKO_246839_10967_11101	2077.5
231662	gnl|X|PJJNKMKO_246839_10967_11101	2077.5
20875	gnl|X|PJJNKMKO_246839_10967_11101	2077.5
108613	gnl|X|PJJNKMKO_246839_10967_11101	2077.5
322733	NODE_39_length_185214_cov_12.1788_48264_48374	2066.68
320246	NODE_39_length_185214_cov_12.1788_48264_48374	2066.68
312841	NODE_39_length_185214_cov_12.1788_48264_48374	2066.68
268540	NODE_39_length_185214_cov_12.1788_48264_48374	2066.68
261758	NODE_2681_length_8367_cov_4.52815_3426_3542	2029.41
261679	NODE_2681_length_8367_cov_4.52815_3426_3542	2029.41
259051	NODE_2681_length_8367_cov_4.52815_3426_3542	2029.41
241577	NODE_2681_length_8367_cov_4.52815_3426_3542	2029.41
218297	NODE_2681_length_8367_cov_4.52815_3426_3542	2029.41
210352	NODE_2681_length_8367_cov_4.52815_3426_3542	2029.41
181950	NODE_2681_length_8367_cov_4.52815_3426_3542	2029.41
183545	NODE_7620_length_3073_cov_86.1981_2738_2860	1873.89
179940	NODE_7620_length_3073_cov_86.1981_2738_2860	1873.89
221177	gnl|X|PJJNKMKO_64411_18938_19063	1871.54
433161	gnl|X|GPBGFMPE_1327_14077_14142	1871.31
63504	gnl|N|P_contig000001_78770_78916	1826.96
94606	gnl|X|HDALDHFB_131464_36_179	1756.08
335591	gnl|X|PJJNKMKO_237551_309_413	1733.08
64303	gnl|X|HDALDHFB_112911_27_164	1674.06
12123	gnl|X|HDALDHFB_112911_27_164	1674.06
84458	gnl|X|HDALDHFB_403802_312_455	1654.57
200578	gnl|N|P_contig000016_110049_110177	1334.41
58530	gnl|X|PJJNKMKO_112655_5234_5380	1323.31
296550	gnl|X|HDALDHFB_378811_1181_1297	1238.83
226394	gnl|X|HDALDHFB_378811_1181_1297	1238.83
222009	gnl|X|HDALDHFB_378811_1181_1297	1238.83
209227	gnl|X|HDALDHFB_378811_1181_1297	1238.83
184389	gnl|X|HDALDHFB_378811_1181_1297	1238.83
144820	gnl|X|HDALDHFB_162867_696_827	1218.87
225632	gnl|X|GPBGFMPE_2709_13_141	1202.56
169902	gnl|X|GPBGFMPE_2709_13_141	1202.56
11139	NODE_248_length_81102_cov_8.50028_25056_25199	1156.5
345864	gnl|X|GPBGFMPE_297_29832_29933	1119.04
275483	gnl|X|PJJNKMKO_150595_26960_27076	1053.6
60927	gnl|X|HDALDHFB_373203_407_541	1029.09
180558	gnl|X|HDALDHFB_373203_407_541	1029.09
150429	gnl|X|HDALDHFB_373203_407_541	1029.09
118275	NODE_1656_length_14328_cov_44.2965_9930_10070	995.538
109474	NODE_7907_length_2982_cov_21.2774_523_663	958.249
79335	gnl|X|PJJNKMKO_109942_340_471	956.52
171479	gnl|X|PJJNKMKO_109942_340_471	956.52
179091	NODE_7544_length_3100_cov_9.35172_982_1107	950.313
93720	gnl|X|GPBGFMPE_587_15082_15216	911.739
155185	gnl|X|GPBGFMPE_587_15082_15216	911.739
84182	gnl|X|GPBGFMPE_2585_4988_5125	911.417
83	gnl|X|GPBGFMPE_2585_4988_5125	911.417
83735	gnl|X|GPBGFMPE_2585_4988_5125	911.417
31449	gnl|X|GPBGFMPE_2585_4988_5125	911.417
30260	gnl|X|GPBGFMPE_2585_4988_5125	911.417
21298	gnl|X|GPBGFMPE_2585_4988_5125	911.417
14702	gnl|X|GPBGFMPE_2585_4988_5125	911.417
124535	gnl|X|GPBGFMPE_2585_4988_5125	911.417
109077	gnl|X|HDALDHFB_168399_185_325	898.584
296550	gnl|N|P_contig000089_13772_13888	806.824
226394	gnl|N|P_contig000089_13772_13888	806.824
222009	gnl|N|P_contig000089_13772_13888	806.824
184389	gnl|N|P_contig000089_13772_13888	806.824
281395	gnl|X|PJJNKMKO_111193_142186_142302	787.54
206461	NODE_79_length_147847_cov_7.60842_126112_126243	775.205
204457	NODE_79_length_147847_cov_7.60842_126112_126243	775.205
179185	NODE_79_length_147847_cov_7.60842_126112_126243	775.205
177815	NODE_79_length_147847_cov_7.60842_126112_126243	775.205
120803	NODE_79_length_147847_cov_7.60842_126112_126243	775.205
118029	NODE_79_length_147847_cov_7.60842_126112_126243	775.205
113033	NODE_79_length_147847_cov_7.60842_126112_126243	775.205
425619	gnl|X|PJJNKMKO_303310_4832_4903	773.75
433905	gnl|N|P_contig000002_45998_46063	755.932
306417	gnl|X|PJJNKMKO_33168_1793_1903	746.325
179793	gnl|X|PJJNKMKO_237551_2330_2461	725.636
135789	gnl|X|HDALDHFB_11488_48_185	724.013
319564	gnl|X|PJJNKMKO_64249_1075_1182	709.562
179091	NODE_4522_length_4947_cov_15.3622_2966_3091	709.189
277512	gnl|X|HDALDHFB_330396_277_393	692.41
87358	gnl|X|PJJNKMKO_176906_3755_3892	684.845
206652	gnl|X|PJJNKMKO_176906_3755_3892	684.845
244041	gnl|X|PJJNKMKO_79326_284_412	670.307
221807	gnl|X|PJJNKMKO_79326_284_412	670.307
206461	gnl|X|PJJNKMKO_79326_284_412	670.307
183332	gnl|X|PJJNKMKO_79326_284_412	670.307
177815	gnl|X|PJJNKMKO_79326_284_412	670.307
158746	gnl|X|PJJNKMKO_79326_284_412	670.307
127701	gnl|X|PJJNKMKO_79326_284_412	670.307
120803	gnl|X|PJJNKMKO_79326_284_412	670.307
118029	gnl|X|PJJNKMKO_79326_284_412	670.307
317744	gnl|X|GPBGFMPE_169_60055_60165	655.634
306063	gnl|X|GPBGFMPE_169_60055_60165	655.634
287153	gnl|X|GPBGFMPE_169_60055_60165	655.634
94906	NODE_719_length_37047_cov_62.186_25703_25846	612.343
362163	NODE_3012_length_7413_cov_11.5114_1661_1759	550.787
349684	NODE_3012_length_7413_cov_11.5114_1661_1759	550.787
346188	NODE_3012_length_7413_cov_11.5114_1661_1759	550.787
345471	NODE_3012_length_7413_cov_11.5114_1661_1759	550.787
336792	NODE_3012_length_7413_cov_11.5114_1661_1759	550.787
336022	NODE_3012_length_7413_cov_11.5114_1661_1759	550.787
324036	NODE_3012_length_7413_cov_11.5114_1661_1759	550.787
316855	NODE_3012_length_7413_cov_11.5114_1661_1759	550.787
369026	gnl|X|PJJNKMKO_155383_42441_42536	539.292
337350	gnl|X|PJJNKMKO_155383_42441_42536	539.292
325600	gnl|X|PJJNKMKO_155383_42441_42536	539.292
181460	gnl|X|PJJNKMKO_31213_514_648	525.133
166552	gnl|X|PJJNKMKO_31213_514_648	525.133
54679	gnl|X|PJJNKMKO_252956_181_324	522.298
39867	gnl|X|PJJNKMKO_252956_181_324	522.298
24702	gnl|X|PJJNKMKO_252956_181_324	522.298
136867	gnl|X|PJJNKMKO_252956_181_324	522.298
87358	gnl|X|HDALDHFB_339062_1004_1147	504.154
138992	gnl|X|HDALDHFB_339062_1004_1147	504.154
12418	gnl|X|HDALDHFB_339062_1004_1147	504.154
319564	gnl|X|GPBGFMPE_4085_2807_2914	502.998
21152	gnl|X|HDALDHFB_300920_275_409	494.685
251202	gnl|X|HDALDHFB_59701_2138_2260	491.785
308814	gnl|X|HDALDHFB_71350_3125_3235	488.252
395324	gnl|X|GPBGFMPE_36_101577_101663	475.625
57067	gnl|X|PJJNKMKO_255520_477_614	473.084
199759	gnl|X|PJJNKMKO_255520_477_614	473.084
177882	gnl|X|PJJNKMKO_255520_477_614	473.084
142009	gnl|X|PJJNKMKO_255520_477_614	473.084
135997	gnl|X|PJJNKMKO_255520_477_614	473.084
177836	gnl|X|GPBGFMPE_9_130183_130314	472.472
89935	gnl|X|PJJNKMKO_329716_17951_18085	451.43
86445	gnl|X|PJJNKMKO_329716_17951_18085	451.43
82911	gnl|X|PJJNKMKO_329716_17951_18085	451.43
58539	gnl|X|PJJNKMKO_329716_17951_18085	451.43
58014	gnl|X|PJJNKMKO_329716_17951_18085	451.43
29818	gnl|X|PJJNKMKO_329716_17951_18085	451.43
233158	gnl|X|PJJNKMKO_329716_17951_18085	451.43
203341	gnl|X|PJJNKMKO_329716_17951_18085	451.43
160594	gnl|X|PJJNKMKO_329716_17951_18085	451.43
156389	gnl|X|PJJNKMKO_329716_17951_18085	451.43
148119	gnl|X|PJJNKMKO_329716_17951_18085	451.43
147129	gnl|X|PJJNKMKO_329716_17951_18085	451.43
146342	gnl|X|PJJNKMKO_329716_17951_18085	451.43
286428	gnl|X|HDALDHFB_309409_279_392	449.598
206919	gnl|X|HDALDHFB_309409_279_392	449.598
111087	gnl|X|HDALDHFB_450674_2595_2735	449.292
410481	gnl|X|PJJNKMKO_161710_3537_3617	447.515
386457	gnl|X|GPBGFMPE_99_128392_128481	441.451
360582	gnl|X|GPBGFMPE_99_128392_128481	441.451
8032	gnl|X|HDALDHFB_23724_7_141	436.912
30193	gnl|X|HDALDHFB_23724_7_141	436.912
231662	gnl|X|HDALDHFB_23724_7_141	436.912
20875	gnl|X|HDALDHFB_23724_7_141	436.912
108613	gnl|X|HDALDHFB_23724_7_141	436.912
84862	gnl|X|PJJNKMKO_5792_232_375	431.651
323482	gnl|X|HDALDHFB_253745_8976_9083	429.589
166437	gnl|X|HDALDHFB_165116_5948_6082	400.803
155210	gnl|X|HDALDHFB_165116_5948_6082	400.803
152721	gnl|X|HDALDHFB_165116_5948_6082	400.803
330128	gnl|X|PJJNKMKO_255017_42335_42448	398.762
296550	gnl|X|PJJNKMKO_255017_42335_42448	398.762
226394	gnl|X|PJJNKMKO_255017_42335_42448	398.762
222009	gnl|X|PJJNKMKO_255017_42335_42448	398.762
83681	gnl|X|GPBGFMPE_30_7065_7208	395.187
385061	gnl|N|P_contig000003_24331_24420	394.346
387168	NODE_346_length_65259_cov_7.99132_7008_7097	387.353
357223	gnl|X|HDALDHFB_253087_650_748	385.107
377765	gnl|N|P_contig000011_46766_46858	381.487
395341	gnl|N|P_contig000023_95904_95990	380.896
345241	gnl|X|GPBGFMPE_209_28988_29089	378.344
259542	gnl|N|P_contig000002_152602_152733	375.081
178758	gnl|N|P_contig000002_152602_152733	375.081
221536	gnl|N|P_contig000017_83627_83752	374.366
200988	NODE_3849_length_5819_cov_2.59351_5303_5425	368.158
142861	NODE_3849_length_5819_cov_2.59351_5303_5425	368.158
324805	gnl|X|HDALDHFB_192886_728_835	348.193
65816	gnl|X|HDALDHFB_66771_156_293	346.114
109759	gnl|X|HDALDHFB_66771_156_293	346.114
306469	gnl|X|PJJNKMKO_125143_2342_2452	342.3
299815	gnl|X|PJJNKMKO_125143_2342_2452	342.3
271823	gnl|X|PJJNKMKO_125143_2342_2452	342.3
414645	gnl|N|P_contig000046_23835_23912	334.256
307238	gnl|X|PJJNKMKO_125088_40659_40772	333.212
298886	gnl|X|PJJNKMKO_125088_40659_40772	333.212
298737	gnl|X|PJJNKMKO_125088_40659_40772	333.212
241706	gnl|X|PJJNKMKO_125088_40659_40772	333.212
79804	gnl|X|GPBGFMPE_2084_1725_1868	331.205
73677	gnl|X|GPBGFMPE_2084_1725_1868	331.205
58846	gnl|X|GPBGFMPE_2084_1725_1868	331.205
202260	gnl|X|GPBGFMPE_60_168783_168911	327.97
42568	NODE_335_length_66605_cov_33.223_41436_41579	327.869
35277	NODE_335_length_66605_cov_33.223_41436_41579	327.869
206652	gnl|X|PJJNKMKO_168246_519_656	324.4
367928	gnl|N|P_contig000032_22694_22789	320.182
296550	gnl|X|GPBGFMPE_191_18613_18729	320.141
226394	gnl|X|GPBGFMPE_191_18613_18729	320.141
222009	gnl|X|GPBGFMPE_191_18613_18729	320.141
209227	gnl|X|GPBGFMPE_191_18613_18729	320.141
184389	gnl|X|GPBGFMPE_191_18613_18729	320.141
94612	gnl|X|PJJNKMKO_14633_1084_1227	315.106
333711	gnl|X|PJJNKMKO_360609_1151_1255	314.566
57001	gnl|X|GPBGFMPE_40_175384_175530	313.34
177841	gnl|X|PJJNKMKO_75550_995_1126	310.987
230872	gnl|X|HDALDHFB_265412_1277_1402	309.666
268296	gnl|X|HDALDHFB_309189_130_246	304.494
185382	gnl|X|HDALDHFB_309189_130_246	304.494
220638	gnl|X|PJJNKMKO_108222_9905_10030	301.224
205680	gnl|X|PJJNKMKO_108222_9905_10030	301.224
118565	gnl|X|PJJNKMKO_108222_9905_10030	301.224
409451	gnl|X|PJJNKMKO_232827_599_679	300.915
400661	gnl|X|PJJNKMKO_232827_599_679	300.915
201325	gnl|X|HDALDHFB_113235_1057_1176	300.883
177841	NODE_84_length_143123_cov_5.47444_103299_103430	300.007
352018	NODE_1063_length_23613_cov_8.41421_12017_12121	298.337
333407	NODE_1063_length_23613_cov_8.41421_12017_12121	298.337
332678	NODE_1063_length_23613_cov_8.41421_12017_12121	298.337
312695	NODE_1063_length_23613_cov_8.41421_12017_12121	298.337
360644	gnl|X|PJJNKMKO_160042_1336_1434	296.034
328201	gnl|X|PJJNKMKO_160042_1336_1434	296.034
321417	gnl|X|PJJNKMKO_160042_1336_1434	296.034
374108	gnl|X|HDALDHFB_382651_518_619	292.228
357361	gnl|X|HDALDHFB_382651_518_619	292.228
323989	gnl|X|HDALDHFB_382651_518_619	292.228
321417	gnl|X|HDALDHFB_382651_518_619	292.228
309430	gnl|X|HDALDHFB_382651_518_619	292.228
301145	gnl|X|HDALDHFB_382651_518_619	292.228
166437	gnl|X|HDALDHFB_289187_1225_1359	288.867
155210	gnl|X|HDALDHFB_289187_1225_1359	288.867
152721	gnl|X|HDALDHFB_289187_1225_1359	288.867
87358	gnl|X|PJJNKMKO_92018_315_452	288.356
206652	gnl|X|PJJNKMKO_92018_315_452	288.356
31153	gnl|X|HDALDHFB_160111_277_426	285.765
351562	NODE_1445_length_16246_cov_12.6957_396_500	282.236
333550	NODE_1445_length_16246_cov_12.6957_396_500	282.236
404591	gnl|N|P_contig000001_156404_156487	281.902
62060	NODE_269_length_76938_cov_23.9453_74722_74862	279.313
395444	gnl|X|GPBGFMPE_2439_79_165	275.362
302979	gnl|X|PJJNKMKO_210427_4116_4235	274.915
260667	gnl|X|PJJNKMKO_210427_4116_4235	274.915
290938	gnl|X|GPBGFMPE_42_81247_81360	271.485
176797	gnl|X|HDALDHFB_314112_4242_4385	270.687
443400	gnl|X|PJJNKMKO_210275_399_443	266.545
241483	gnl|X|GPBGFMPE_1344_772_894	264.692
305438	gnl|X|HDALDHFB_369980_1889_1999	263.92
386892	gnl|N|P_contig000007_154231_154320	262.898
181202	gnl|X|PJJNKMKO_318058_4919_5056	261.322
296550	NODE_1173_length_20972_cov_15.7798_11656_11772	258.134
226394	NODE_1173_length_20972_cov_15.7798_11656_11772	258.134
184389	NODE_1173_length_20972_cov_15.7798_11656_11772	258.134
158344	gnl|X|PJJNKMKO_238149_9230_9364	257.96
85310	gnl|X|HDALDHFB_323994_2254_2388	256.37
82134	gnl|X|HDALDHFB_323994_2254_2388	256.37
34399	gnl|X|HDALDHFB_323994_2254_2388	256.37
233929	gnl|X|HDALDHFB_323994_2254_2388	256.37
156138	gnl|X|HDALDHFB_323994_2254_2388	256.37
115165	gnl|X|HDALDHFB_323994_2254_2388	256.37
112780	gnl|X|HDALDHFB_323994_2254_2388	256.37
10235	gnl|X|HDALDHFB_323994_2254_2388	256.37
98550	gnl|X|GPBGFMPE_80_83788_83931	255.931
134722	gnl|N|P_contig000295_2697_2825	255.914
121997	gnl|X|HDALDHFB_293595_9861_9986	255.474
67990	NODE_10372_length_2364_cov_9.11044_1837_1983	253.667
56327	gnl|X|HDALDHFB_157715_386_535	253.292
29768	gnl|X|HDALDHFB_157715_386_535	253.292
431640	gnl|X|GPBGFMPE_470_6557_6625	253.274
8032	gnl|X|HDALDHFB_73943_1529_1663	249.148
30193	gnl|X|HDALDHFB_73943_1529_1663	249.148
231662	gnl|X|HDALDHFB_73943_1529_1663	249.148
20875	gnl|X|HDALDHFB_73943_1529_1663	249.148
108613	gnl|X|HDALDHFB_73943_1529_1663	249.148
72013	gnl|X|PJJNKMKO_145784_812_958	245.213
179757	gnl|X|PJJNKMKO_40795_2336_2467	245.02
134589	gnl|X|PJJNKMKO_40795_2336_2467	245.02
420345	gnl|N|P_contig000113_2129_2206	243.095
155673	gnl|X|HDALDHFB_293595_8570_8704	241.926
121997	gnl|X|HDALDHFB_293595_8570_8704	241.926
320209	gnl|N|P_contig000018_132465_132572	240.539
319533	gnl|X|HDALDHFB_145514_4007_4114	239.665
348411	gnl|X|GPBGFMPE_125_73148_73243	237.944
159682	gnl|X|HDALDHFB_202473_469_603	231.094
389737	gnl|X|HDALDHFB_10630_2349_2438	228.335
40471	gnl|X|PJJNKMKO_197263_673_822	227.848
232457	NODE_5403_length_4190_cov_1.9925_3745_3876	226.321
155299	NODE_5403_length_4190_cov_1.9925_3745_3876	226.321
102819	NODE_5403_length_4190_cov_1.9925_3745_3876	226.321
107689	gnl|X|PJJNKMKO_7673_865_1002	225.278
8032	gnl|X|HDALDHFB_75036_442_576	220.261
30193	gnl|X|HDALDHFB_75036_442_576	220.261
231662	gnl|X|HDALDHFB_75036_442_576	220.261
20875	gnl|X|HDALDHFB_75036_442_576	220.261
108613	gnl|X|HDALDHFB_75036_442_576	220.261
214532	gnl|X|HDALDHFB_310904_17_145	219.246
125222	gnl|X|HDALDHFB_310904_17_145	219.246
110115	gnl|X|HDALDHFB_310904_17_145	219.246
144820	NODE_30_length_197875_cov_20.0338_28363_28494	218.05
104229	NODE_30_length_197875_cov_20.0338_28363_28494	218.05
85467	gnl|X|PJJNKMKO_276038_67_210	215.826
222360	NODE_6019_length_3802_cov_11.6256_2175_2300	213.545
176174	NODE_6019_length_3802_cov_11.6256_2175_2300	213.545
36775	gnl|X|HDALDHFB_140681_83_226	213.166
362730	gnl|N|P_contig000047_25491_25580	210.318
357112	gnl|N|P_contig000047_25491_25580	210.318
345872	gnl|N|P_contig000039_90504_90605	208.496
78661	gnl|N|P_contig000021_34495_34641	208.337
84793	gnl|X|PJJNKMKO_351885_1752_1895	207.193
83478	gnl|X|PJJNKMKO_245469_50082_50225	207.193
176797	gnl|X|PJJNKMKO_278210_36980_37123	207.193
118241	gnl|X|PJJNKMKO_245469_50082_50225	207.193
331415	gnl|X|HDALDHFB_8137_309_419	206.737
166437	NODE_127882_length_302_cov_1.2753_162_296	206.553
155210	NODE_127882_length_302_cov_1.2753_162_296	206.553
152721	NODE_127882_length_302_cov_1.2753_162_296	206.553
410114	gnl|X|HDALDHFB_259814_2822_2902	205.637
64303	gnl|X|HDALDHFB_78625_57_194	204.843
12123	gnl|X|HDALDHFB_78625_57_194	204.843
264729	gnl|X|PJJNKMKO_221523_872_991	202.296
159093	gnl|X|PJJNKMKO_221523_872_991	202.296
387378	gnl|X|PJJNKMKO_351885_2219_2308	201.13
107689	gnl|X|PJJNKMKO_246602_327_464	198.245
240764	gnl|X|PJJNKMKO_94106_4200_4322	197.321
367933	gnl|N|P_contig000035_63757_63852	197.035
8032	gnl|X|HDALDHFB_206478_9902_10036	194.985
30193	gnl|X|HDALDHFB_206478_9902_10036	194.985
231662	gnl|X|HDALDHFB_206478_9902_10036	194.985
20875	gnl|X|HDALDHFB_206478_9902_10036	194.985
108613	gnl|X|HDALDHFB_206478_9902_10036	194.985
93987	gnl|X|HDALDHFB_201935_511_660	194.84
78683	gnl|X|HDALDHFB_201935_511_660	194.84
63895	gnl|X|HDALDHFB_201935_511_660	194.84
63489	gnl|X|HDALDHFB_201935_511_660	194.84
396518	gnl|X|GPBGFMPE_15_14341_14427	194.005
96136	gnl|X|HDALDHFB_118079_535_678	192.864
89900	gnl|X|HDALDHFB_118079_535_678	192.864
54084	gnl|X|HDALDHFB_118079_535_678	192.864
38388	gnl|X|HDALDHFB_118079_535_678	192.864
16234	gnl|X|HDALDHFB_118079_535_678	192.864
155473	gnl|X|HDALDHFB_118079_535_678	192.864
115689	gnl|X|HDALDHFB_118079_535_678	192.864
103222	gnl|X|HDALDHFB_118079_535_678	192.864
1002	gnl|X|HDALDHFB_118079_535_678	192.864
356111	gnl|X|GPBGFMPE_10278_1682_1786	191.478
333074	gnl|X|GPBGFMPE_10278_1682_1786	191.478
306771	gnl|X|GPBGFMPE_10278_1682_1786	191.478
59097	NODE_1028_length_24608_cov_13.823_12413_12544	187.974
139874	NODE_1028_length_24608_cov_13.823_12413_12544	187.974
64303	gnl|X|HDALDHFB_370856_220_357	187.184
131806	gnl|X|HDALDHFB_370856_220_357	187.184
402347	gnl|X|HDALDHFB_344911_2888_2971	186.546
94963	gnl|X|PJJNKMKO_31014_15938_16084	186.024
32984	gnl|X|PJJNKMKO_31014_15938_16084	186.024
2591	gnl|X|PJJNKMKO_31014_15938_16084	186.024
8032	NODE_1637_length_14518_cov_5.50059_10213_10347	185.971
30193	NODE_1637_length_14518_cov_5.50059_10213_10347	185.971
231662	NODE_1637_length_14518_cov_5.50059_10213_10347	185.971
20875	NODE_1637_length_14518_cov_5.50059_10213_10347	185.971
108613	NODE_1637_length_14518_cov_5.50059_10213_10347	185.971
58442	NODE_6019_length_3802_cov_11.6256_2010_2144	185.236
156592	NODE_6019_length_3802_cov_11.6256_2010_2144	185.236
435874	gnl|X|GPBGFMPE_45_62616_62678	182.296
207398	gnl|X|HDALDHFB_158752_2905_3033	181.445
378562	gnl|X|PJJNKMKO_309580_20_112	181.153
337993	gnl|N|P_contig000085_6048_6152	179.984
377741	gnl|X|GPBGFMPE_2853_44_136	175.502
5525	NODE_8643_length_2760_cov_2.03179_512_661	175.182
42637	NODE_8643_length_2760_cov_2.03179_512_661	175.182
421212	gnl|X|PJJNKMKO_202132_595_669	175.169
319809	gnl|X|PJJNKMKO_79195_1729_1836	173.064
42976	gnl|N|P_contig000087_26713_26862	172.736
114680	gnl|N|P_contig000087_26713_26862	172.736
91229	gnl|X|HDALDHFB_296540_1486_1629	172.563
409463	gnl|X|HDALDHFB_283279_9114_9194	169.349
108660	gnl|N|P_contig000095_9182_9322	167.128
8032	NODE_496_length_50010_cov_11.1187_28345_28479	166.859
30193	NODE_496_length_50010_cov_11.1187_28345_28479	166.859
231662	NODE_496_length_50010_cov_11.1187_28345_28479	166.859
20875	NODE_496_length_50010_cov_11.1187_28345_28479	166.859
108613	NODE_496_length_50010_cov_11.1187_28345_28479	166.859
387001	gnl|X|PJJNKMKO_311514_1250_1339	166.453
360644	NODE_646_length_41141_cov_14.0579_21599_21703	165.743
333004	NODE_2126_length_10897_cov_12.7668_9890_9994	165.743
328201	NODE_646_length_41141_cov_14.0579_21599_21703	165.743
321417	NODE_646_length_41141_cov_14.0579_21599_21703	165.743
309430	NODE_646_length_41141_cov_14.0579_21599_21703	165.743
298093	NODE_646_length_41141_cov_14.0579_21599_21703	165.743
93310	NODE_2720_length_8246_cov_5.69991_7919_8062	165.312
92885	NODE_2720_length_8246_cov_5.69991_7919_8062	165.312
724	NODE_2720_length_8246_cov_5.69991_7919_8062	165.312
58444	NODE_2720_length_8246_cov_5.69991_7919_8062	165.312
34399	NODE_2720_length_8246_cov_5.69991_7919_8062	165.312
31238	NODE_2720_length_8246_cov_5.69991_7919_8062	165.312
2053	NODE_2720_length_8246_cov_5.69991_7919_8062	165.312
443474	gnl|X|HDALDHFB_321127_1823_1867	164.95
443270	gnl|X|HDALDHFB_321127_1823_1867	164.95
200750	gnl|X|PJJNKMKO_266285_776_904	163.96
62392	gnl|X|GPBGFMPE_6_245989_246132	161.839
41396	NODE_1524_length_15508_cov_15.1807_15099_15248	161.299
10882	NODE_1524_length_15508_cov_15.1807_15099_15248	161.299
177813	gnl|X|PJJNKMKO_314721_26763_26894	160.205
161420	gnl|X|PJJNKMKO_314721_26763_26894	160.205
8032	gnl|X|HDALDHFB_444890_220_354	158.877
30193	gnl|X|HDALDHFB_444890_220_354	158.877
231662	gnl|X|HDALDHFB_444890_220_354	158.877
20875	gnl|X|HDALDHFB_444890_220_354	158.877
108613	gnl|X|HDALDHFB_444890_220_354	158.877
405141	gnl|X|PJJNKMKO_18433_2155_2241	157.904
387752	gnl|X|PJJNKMKO_18433_2155_2241	157.904
386460	gnl|X|PJJNKMKO_18433_2155_2241	157.904
66047	gnl|X|PJJNKMKO_116246_2067_2204	157.695
44822	gnl|X|PJJNKMKO_116246_2067_2204	157.695
204517	gnl|X|PJJNKMKO_116246_2067_2204	157.695
190328	gnl|X|PJJNKMKO_116246_2067_2204	157.695
145272	gnl|X|PJJNKMKO_116246_2067_2204	157.695
143168	gnl|X|PJJNKMKO_116246_2067_2204	157.695
100195	gnl|X|PJJNKMKO_116246_2067_2204	157.695
8032	gnl|X|HDALDHFB_330823_2239_2373	155.266
30193	gnl|X|HDALDHFB_330823_2239_2373	155.266
231662	gnl|X|HDALDHFB_330823_2239_2373	155.266
20875	gnl|X|HDALDHFB_330823_2239_2373	155.266
108613	gnl|X|HDALDHFB_330823_2239_2373	155.266
312695	gnl|X|PJJNKMKO_34899_1792_1905	152.95
290893	gnl|X|PJJNKMKO_34899_1792_1905	152.95
247661	gnl|X|PJJNKMKO_34899_1792_1905	152.95
176797	NODE_351_length_64963_cov_5.23387_44391_44534	152.914
368127	NODE_4522_length_4947_cov_15.3622_3930_4025	152.413
313441	gnl|X|GPBGFMPE_6683_298_411	152.413
282844	gnl|X|GPBGFMPE_6683_298_411	152.413
164215	gnl|X|PJJNKMKO_57925_734_868	152.012
8251	gnl|X|GPBGFMPE_1001_15903_16052	151.709
70135	gnl|X|GPBGFMPE_1001_15903_16052	151.709
119312	gnl|X|GPBGFMPE_1001_15903_16052	151.709
114680	gnl|X|GPBGFMPE_1001_15903_16052	151.709
104625	gnl|X|GPBGFMPE_1001_15903_16052	151.709
306822	gnl|X|PJJNKMKO_162428_799_909	151.51
394877	gnl|X|PJJNKMKO_8467_37874_37960	150.727
331455	NODE_48_length_172297_cov_6.00523_103751_103858	148.208
320892	NODE_48_length_172297_cov_6.00523_103751_103858	148.208
438203	gnl|X|HDALDHFB_64166_10492_10551	147.616
227599	gnl|X|HDALDHFB_353823_2815_2937	146.742
241531	gnl|X|GPBGFMPE_363_14817_14939	145.581
394879	NODE_312_length_69633_cov_8.75721_7191_7277	144.312
144820	gnl|X|GPBGFMPE_5395_2098_2229	143.796
104229	gnl|X|GPBGFMPE_5395_2098_2229	143.796
220685	gnl|X|HDALDHFB_228826_3055_3183	143.644
200068	gnl|X|HDALDHFB_228826_3055_3183	143.644
408800	NODE_1875_length_12549_cov_9.58884_11700_11786	143.166
367360	gnl|X|HDALDHFB_194040_615_710	142.609
306507	gnl|X|HDALDHFB_315164_1711_1821	140.757
305670	gnl|X|PJJNKMKO_149152_6127_6237	140.287
435087	NODE_451_length_52907_cov_64.4095_42193_42258	139.413
222550	gnl|X|HDALDHFB_62388_401_526	139.35
138992	gnl|X|HDALDHFB_62388_401_526	139.35
131806	gnl|X|HDALDHFB_62388_401_526	139.35
47270	gnl|X|HDALDHFB_350670_137_280	138.727
91564	NODE_963_length_26486_cov_9.20771_24343_24477	138.192
38064	NODE_963_length_26486_cov_9.20771_24343_24477	138.192
199344	NODE_963_length_26486_cov_9.20771_24343_24477	138.192
178872	NODE_963_length_26486_cov_9.20771_24343_24477	138.192
157156	NODE_963_length_26486_cov_9.20771_24343_24477	138.192
130468	NODE_963_length_26486_cov_9.20771_24343_24477	138.192
144820	gnl|X|HDALDHFB_116854_223_354	136.661
200103	gnl|X|HDALDHFB_106769_683_811	136.084
66844	gnl|X|PJJNKMKO_81203_330_467	135.167
135068	gnl|X|PJJNKMKO_81203_330_467	135.167
330128	NODE_38_length_185796_cov_10.2437_12163_12276	134.237
296550	NODE_38_length_185796_cov_10.2437_12163_12276	134.237
226394	NODE_38_length_185796_cov_10.2437_12163_12276	134.237
222009	NODE_38_length_185796_cov_10.2437_12163_12276	134.237
209227	NODE_38_length_185796_cov_10.2437_12163_12276	134.237
306132	gnl|X|GPBGFMPE_157_93774_93884	132.105
380255	gnl|X|GPBGFMPE_7451_54_152	131.806
372662	gnl|X|GPBGFMPE_7451_54_152	131.806
347817	gnl|X|GPBGFMPE_7451_54_152	131.806
333880	gnl|X|GPBGFMPE_7451_54_152	131.806
321911	gnl|X|GPBGFMPE_7451_54_152	131.806
329588	gnl|X|PJJNKMKO_321050_1044_1151	126.914
312090	gnl|X|PJJNKMKO_321050_1044_1151	126.914
301816	gnl|X|PJJNKMKO_321050_1044_1151	126.914
298518	gnl|X|PJJNKMKO_321050_1044_1151	126.914
288943	gnl|X|PJJNKMKO_321050_1044_1151	126.914
279290	gnl|X|PJJNKMKO_321050_1044_1151	126.914
268473	gnl|X|PJJNKMKO_321050_1044_1151	126.914
263025	gnl|X|PJJNKMKO_321050_1044_1151	126.914
135069	gnl|X|PJJNKMKO_81203_19171_19308	126.156
381474	gnl|X|PJJNKMKO_180395_9464_9562	125.972
377930	gnl|X|PJJNKMKO_180395_9464_9562	125.972
357860	gnl|X|PJJNKMKO_180395_9464_9562	125.972
333514	gnl|X|PJJNKMKO_180395_9464_9562	125.972
333510	gnl|X|PJJNKMKO_180395_9464_9562	125.972
326709	gnl|X|PJJNKMKO_180395_9464_9562	125.972
247309	NODE_15520_length_1681_cov_17.1187_1012_1140	125.432
186090	NODE_15520_length_1681_cov_17.1187_1012_1140	125.432
395428	gnl|X|GPBGFMPE_3340_6667_6753	125.164
41396	gnl|X|PJJNKMKO_44583_262_411	124.281
10882	gnl|X|PJJNKMKO_44583_262_411	124.281
39187	gnl|X|HDALDHFB_192984_68_217	123.399
347363	gnl|X|GPBGFMPE_30_198266_198367	122.562
320584	gnl|X|GPBGFMPE_30_198266_198367	122.562
199696	gnl|X|HDALDHFB_258921_4709_4837	120.963
108424	gnl|X|HDALDHFB_258921_4709_4837	120.963
133136	NODE_2753_length_8147_cov_23.7148_2681_2818	120.786
298107	gnl|X|GPBGFMPE_864_3694_3810	120.633
266607	gnl|X|GPBGFMPE_864_3694_3810	120.633
91192	gnl|X|HDALDHFB_419731_421_558	120.08
293487	gnl|X|HDALDHFB_267825_504_617	119.893
357470	NODE_937_length_27375_cov_21.36_21822_21920	119.605
160591	gnl|X|HDALDHFB_132981_75_209	119.158
438555	gnl|N|P_contig000013_105008_105067	118.972
190475	gnl|X|HDALDHFB_150551_3080_3211	118.193
307238	NODE_4415_length_5056_cov_3.79364_323_436	115.932
298886	NODE_4415_length_5056_cov_3.79364_323_436	115.932
298737	NODE_4415_length_5056_cov_3.79364_323_436	115.932
241706	NODE_4415_length_5056_cov_3.79364_323_436	115.932
319796	gnl|X|PJJNKMKO_291613_30316_30423	115.376
108687	gnl|X|GPBGFMPE_2454_7413_7553	115.33
91513	gnl|X|HDALDHFB_375116_2325_2468	115.042
345547	gnl|X|HDALDHFB_225145_73_174	114.975
49121	gnl|X|PJJNKMKO_170928_4500_4640	114.634
46073	gnl|X|PJJNKMKO_170928_4500_4640	114.634
156673	gnl|X|PJJNKMKO_170928_4500_4640	114.634
296550	NODE_544_length_46962_cov_9.89816_34438_34554	114.632
226394	NODE_544_length_46962_cov_9.89816_34438_34554	114.632
222009	NODE_544_length_46962_cov_9.89816_34438_34554	114.632
209227	NODE_544_length_46962_cov_9.89816_34438_34554	114.632
184389	NODE_544_length_46962_cov_9.89816_34438_34554	114.632
69090	NODE_76_length_150701_cov_38.1574_128357_128497	113.273
69085	NODE_76_length_150701_cov_38.1574_128357_128497	113.273
46791	NODE_76_length_150701_cov_38.1574_128357_128497	113.273
32779	NODE_76_length_150701_cov_38.1574_128357_128497	113.273
31009	NODE_76_length_150701_cov_38.1574_128357_128497	113.273
146009	NODE_76_length_150701_cov_38.1574_128357_128497	113.273
132305	NODE_76_length_150701_cov_38.1574_128357_128497	113.273
128870	NODE_76_length_150701_cov_38.1574_128357_128497	113.273
112639	NODE_76_length_150701_cov_38.1574_128357_128497	113.273
110324	NODE_76_length_150701_cov_38.1574_128357_128497	113.273
108695	NODE_76_length_150701_cov_38.1574_128357_128497	113.273
79804	NODE_1737_length_13550_cov_25.1657_12719_12862	112.963
73677	NODE_1737_length_13550_cov_25.1657_12719_12862	112.963
58846	NODE_1737_length_13550_cov_25.1657_12719_12862	112.963
436072	gnl|X|GPBGFMPE_959_23235_23297	112.85
332716	gnl|X|PJJNKMKO_579_3195_3299	112.769
302466	gnl|X|PJJNKMKO_579_3195_3299	112.769
408679	gnl|N|P_contig000026_105757_105840	112.761
206652	gnl|X|PJJNKMKO_246315_3721_3858	112.639
32797	NODE_5391_length_4195_cov_2.71594_720_869	111.72
107689	gnl|X|PJJNKMKO_282971_349_489	110.225
66511	NODE_7_length_343788_cov_7.25687_249257_249403	108.618
57889	NODE_7_length_343788_cov_7.25687_249257_249403	108.618
91564	gnl|X|HDALDHFB_283639_681_815	108.325
56333	gnl|X|HDALDHFB_283639_681_815	108.325
38064	gnl|X|HDALDHFB_283639_681_815	108.325
34750	gnl|X|HDALDHFB_283639_681_815	108.325
199344	gnl|X|HDALDHFB_283639_681_815	108.325
178872	gnl|X|HDALDHFB_283639_681_815	108.325
157156	gnl|X|HDALDHFB_283639_681_815	108.325
130468	gnl|X|HDALDHFB_283639_681_815	108.325
377241	gnl|X|PJJNKMKO_288582_21422_21514	107.35
432488	gnl|X|HDALDHFB_291565_2137_2205	106.732
275493	gnl|X|GPBGFMPE_77_123120_123236	106.714
138791	gnl|X|HDALDHFB_25243_424_561	105.953
227971	gnl|X|HDALDHFB_40703_8547_8666	105.716
180097	gnl|X|HDALDHFB_40703_8547_8666	105.716
178573	gnl|X|HDALDHFB_40703_8547_8666	105.716
163492	gnl|X|HDALDHFB_40703_8547_8666	105.716
286428	gnl|X|GPBGFMPE_45_71068_71181	104.784
206919	gnl|X|GPBGFMPE_45_71068_71181	104.784
233934	gnl|X|HDALDHFB_320474_859_984	104.512
223071	gnl|X|HDALDHFB_195974_299_424	104.512
155800	gnl|X|HDALDHFB_195974_299_424	104.512
8032	gnl|X|GPBGFMPE_43_18253_18387	104.428
30193	gnl|X|GPBGFMPE_43_18253_18387	104.428
231662	gnl|X|GPBGFMPE_43_18253_18387	104.428
20875	gnl|X|GPBGFMPE_43_18253_18387	104.428
108613	gnl|X|GPBGFMPE_43_18253_18387	104.428
439802	NODE_3264_length_6874_cov_2.54803_3177_3233	103.775
83866	NODE_269_length_76938_cov_23.9453_64092_64229	102.812
89009	gnl|X|GPBGFMPE_556_18612_18743	102.711
31465	NODE_2679_length_8375_cov_4.45012_5304_5453	101.804
82680	gnl|X|GPBGFMPE_656_19887_20030	101.62
30279	gnl|X|GPBGFMPE_656_19887_20030	101.62
171260	gnl|X|GPBGFMPE_656_19887_20030	101.62
10360	gnl|X|GPBGFMPE_656_19887_20030	101.62
8032	gnl|X|PJJNKMKO_137832_7634_7768	101.341
30193	gnl|X|PJJNKMKO_137832_7634_7768	101.341
231662	gnl|X|PJJNKMKO_137832_7634_7768	101.341
20875	gnl|X|PJJNKMKO_137832_7634_7768	101.341
108613	gnl|X|PJJNKMKO_137832_7634_7768	101.341
350357	gnl|X|GPBGFMPE_63_1347_1448	101.247
292272	gnl|X|GPBGFMPE_63_1347_1448	101.247
290595	gnl|X|GPBGFMPE_63_1347_1448	101.247
8032	gnl|X|HDALDHFB_99203_120_254	101.104
30193	gnl|X|HDALDHFB_99203_120_254	101.104
231662	gnl|X|HDALDHFB_99203_120_254	101.104
20875	gnl|X|HDALDHFB_99203_120_254	101.104
108613	gnl|X|HDALDHFB_99203_120_254	101.104
301192	gnl|X|PJJNKMKO_69546_45817_45927	101.006
357361	gnl|X|PJJNKMKO_234036_778_882	100.899
333514	gnl|X|PJJNKMKO_332101_1407_1511	100.899
326709	gnl|X|PJJNKMKO_332101_1407_1511	100.899
323989	gnl|X|PJJNKMKO_234036_778_882	100.899
321417	gnl|X|PJJNKMKO_234036_778_882	100.899
309430	gnl|X|PJJNKMKO_234036_778_882	100.899
301145	gnl|X|PJJNKMKO_234036_778_882	100.899
298093	gnl|X|PJJNKMKO_234036_778_882	100.899
330777	NODE_8900_length_2690_cov_1.93852_65_166	100.449
322823	NODE_8900_length_2690_cov_1.93852_65_166	100.449
91564	gnl|X|GPBGFMPE_297_37280_37414	100.412
8032	gnl|X|GPBGFMPE_7697_122_256	100.412
38064	gnl|X|GPBGFMPE_297_37280_37414	100.412
30193	gnl|X|GPBGFMPE_7697_122_256	100.412
231662	gnl|X|GPBGFMPE_7697_122_256	100.412
20875	gnl|X|GPBGFMPE_7697_122_256	100.412
199344	gnl|X|GPBGFMPE_297_37280_37414	100.412
178872	gnl|X|GPBGFMPE_297_37280_37414	100.412
157156	gnl|X|GPBGFMPE_297_37280_37414	100.412
155259	gnl|X|GPBGFMPE_1320_13906_14040	100.412
130468	gnl|X|GPBGFMPE_297_37280_37414	100.412
108613	gnl|X|GPBGFMPE_7697_122_256	100.412
69681	NODE_3813_length_5878_cov_5.14717_2223_2369	99.1731
64303	gnl|X|PJJNKMKO_277810_595_732	99.1223
12123	gnl|X|PJJNKMKO_277810_595_732	99.1223
402337	gnl|X|HDALDHFB_244267_402_485	99.1024
380255	gnl|X|HDALDHFB_247884_903_1001	98.7455
372662	gnl|X|HDALDHFB_247884_903_1001	98.7455
333880	gnl|X|HDALDHFB_247884_903_1001	98.7455
321911	gnl|X|HDALDHFB_247884_903_1001	98.7455
386912	gnl|X|HDALDHFB_444533_1352_1441	97.8579
8251	NODE_2097_length_11078_cov_11.6205_9563_9712	97.8374
42976	NODE_2097_length_11078_cov_11.6205_9563_9712	97.8374
119312	NODE_2097_length_11078_cov_11.6205_9563_9712	97.8374
114680	NODE_2097_length_11078_cov_11.6205_9563_9712	97.8374
104625	NODE_2097_length_11078_cov_11.6205_9563_9712	97.8374
270864	gnl|X|HDALDHFB_50097_3176_3295	97.5838
57030	gnl|X|PJJNKMKO_331165_12883_13023	96.9982
39771	gnl|X|PJJNKMKO_331165_12883_13023	96.9982
30239	gnl|X|PJJNKMKO_331165_12883_13023	96.9982
1613	gnl|X|PJJNKMKO_331165_12883_13023	96.9982
11808	gnl|X|PJJNKMKO_331165_12883_13023	96.9982
228151	gnl|X|GPBGFMPE_124_51546_51680	96.3953
200248	gnl|X|GPBGFMPE_124_51546_51680	96.3953
78659	gnl|N|P_contig000082_16733_16879	96.1557
296550	gnl|X|HDALDHFB_412472_1331_1447	95.9363
226394	gnl|X|HDALDHFB_412472_1331_1447	95.9363
222009	gnl|X|HDALDHFB_412472_1331_1447	95.9363
184389	gnl|X|HDALDHFB_412472_1331_1447	95.9363
148462	gnl|X|HDALDHFB_186367_132_269	95.3579
244381	gnl|X|HDALDHFB_131127_3409_3531	95.1842
84182	gnl|X|PJJNKMKO_151537_1783_1926	94.9633
83	gnl|X|PJJNKMKO_151537_1783_1926	94.9633
83735	gnl|X|PJJNKMKO_151537_1783_1926	94.9633
32884	gnl|X|PJJNKMKO_151537_1783_1926	94.9633
31449	gnl|X|PJJNKMKO_151537_1783_1926	94.9633
30260	gnl|X|PJJNKMKO_151537_1783_1926	94.9633
21298	gnl|X|PJJNKMKO_151537_1783_1926	94.9633
87404	NODE_3877_length_5771_cov_2.63418_143_274	94.7389
42976	gnl|N|P_contig000049_48974_49123	94.2197
119312	gnl|N|P_contig000049_48974_49123	94.2197
294536	NODE_1916_length_12285_cov_14.093_1714_1827	94.1401
78146	NODE_181_length_97215_cov_5.54474_29874_30008	94.088
226619	NODE_181_length_97215_cov_5.54474_29874_30008	94.088
141214	NODE_181_length_97215_cov_5.54474_29874_30008	94.088
383845	gnl|X|PJJNKMKO_230063_9403_9495	93.9311
381474	gnl|X|PJJNKMKO_18918_27309_27401	93.9311
377930	gnl|X|PJJNKMKO_18918_27309_27401	93.9311
377676	gnl|X|PJJNKMKO_33054_428_520	93.9311
357860	gnl|X|PJJNKMKO_18918_27309_27401	93.9311
347881	gnl|X|PJJNKMKO_18918_27309_27401	93.9311
333510	gnl|X|PJJNKMKO_18918_27309_27401	93.9311
395321	gnl|X|GPBGFMPE_820_26918_27004	93.8734
378625	gnl|X|GPBGFMPE_820_26918_27004	93.8734
594	gnl|X|PJJNKMKO_357145_820_966	93.012
275493	gnl|X|HDALDHFB_382982_5046_5162	91.7652
200535	gnl|N|P_contig000032_22282_22410	91.398
213621	gnl|X|GPBGFMPE_32833_102_227	90.4188
195384	gnl|X|GPBGFMPE_32833_102_227	90.4188
122633	gnl|X|GPBGFMPE_32833_102_227	90.4188
176797	gnl|X|GPBGFMPE_595_19073_19216	90.3285
228151	gnl|X|HDALDHFB_59826_1723_1857	90.2711
200248	gnl|X|HDALDHFB_59826_1723_1857	90.2711
487	gnl|X|HDALDHFB_75590_99_245	89.4796
18363	gnl|X|HDALDHFB_75590_99_245	89.4796
220994	gnl|X|HDALDHFB_89829_10958_11083	89.0289
168855	gnl|X|HDALDHFB_249203_3300_3437	88.2943
132501	gnl|X|HDALDHFB_249203_3300_3437	88.2943
331268	gnl|N|P_contig000010_58959_59066	87.4687
183458	gnl|N|P_contig000009_34956_35090	87.3056
161060	gnl|N|P_contig000009_34956_35090	87.3056
158497	gnl|N|P_contig000009_34956_35090	87.3056
128989	gnl|X|PJJNKMKO_283538_10075_10224	86.9966
209483	gnl|X|GPBGFMPE_1169_7247_7372	86.1132
202787	gnl|X|HDALDHFB_308880_10_129	85.3858
197726	gnl|X|HDALDHFB_308880_10_129	85.3858
296550	NODE_1722_length_13690_cov_33.3903_12594_12710	84.9124
226394	NODE_1722_length_13690_cov_33.3903_12594_12710	84.9124
184389	NODE_1722_length_13690_cov_33.3903_12594_12710	84.9124
198453	gnl|X|GPBGFMPE_209_65684_65824	84.5754
176797	gnl|X|GPBGFMPE_209_65684_65824	84.5754
8032	gnl|X|GPBGFMPE_470_16447_16581	84.3459
30193	gnl|X|GPBGFMPE_470_16447_16581	84.3459
231662	gnl|X|GPBGFMPE_470_16447_16581	84.3459
20875	gnl|X|GPBGFMPE_470_16447_16581	84.3459
108613	gnl|X|GPBGFMPE_470_16447_16581	84.3459
307941	gnl|X|PJJNKMKO_330021_1696_1806	84.172
420544	gnl|X|GPBGFMPE_5_212572_212649	83.8765
351167	NODE_1034_length_24506_cov_13.0501_23542_23643	83.8699
323247	NODE_1034_length_24506_cov_13.0501_23542_23643	83.8699
333910	gnl|X|HDALDHFB_237434_492_596	83.7438
330128	NODE_690_length_38739_cov_22.5413_22509_22622	83.6801
296550	NODE_690_length_38739_cov_22.5413_22509_22622	83.6801
226394	NODE_690_length_38739_cov_22.5413_22509_22622	83.6801
222009	NODE_690_length_38739_cov_22.5413_22509_22622	83.6801
209227	NODE_690_length_38739_cov_22.5413_22509_22622	83.6801
276608	gnl|X|HDALDHFB_97619_9761_9877	83.4229
355615	NODE_1861_length_12592_cov_26.2509_11411_11515	82.3977
349011	NODE_1861_length_12592_cov_26.2509_11411_11515	82.3977
309200	NODE_1861_length_12592_cov_26.2509_11411_11515	82.3977
438093	gnl|X|GPBGFMPE_2463_4317_4376	82.0994
87358	gnl|X|PJJNKMKO_322953_3264_3407	82.0138
138992	gnl|X|PJJNKMKO_322953_3264_3407	82.0138
12418	gnl|X|PJJNKMKO_322953_3264_3407	82.0138
220690	gnl|X|GPBGFMPE_201_81004_81129	81.8075
78895	NODE_176_length_97789_cov_8.07806_19128_19268	81.613
70516	NODE_176_length_97789_cov_8.07806_19128_19268	81.613
59827	NODE_176_length_97789_cov_8.07806_19128_19268	81.613
5298	NODE_176_length_97789_cov_8.07806_19128_19268	81.613
39618	NODE_176_length_97789_cov_8.07806_19128_19268	81.613
35356	NODE_176_length_97789_cov_8.07806_19128_19268	81.613
132860	NODE_176_length_97789_cov_8.07806_19128_19268	81.613
116821	NODE_176_length_97789_cov_8.07806_19128_19268	81.613
109121	NODE_176_length_97789_cov_8.07806_19128_19268	81.613
441281	gnl|X|PJJNKMKO_52470_1051_1104	81.5251
221937	gnl|X|HDALDHFB_266210_2221_2334	81.3558
320325	gnl|X|PJJNKMKO_351411_11668_11775	80.7632
349765	gnl|X|GPBGFMPE_6157_2130_2237	80.4796
349586	gnl|X|GPBGFMPE_6157_2130_2237	80.4796
325305	gnl|X|GPBGFMPE_6157_2130_2237	80.4796
324658	gnl|X|GPBGFMPE_6157_2130_2237	80.4796
267624	gnl|X|GPBGFMPE_6157_2130_2237	80.4796
144820	NODE_1433_length_16449_cov_10.1912_10988_11119	80.4529
8032	gnl|X|GPBGFMPE_220_50062_50196	80.3295
30193	gnl|X|GPBGFMPE_220_50062_50196	80.3295
231662	gnl|X|GPBGFMPE_220_50062_50196	80.3295
20875	gnl|X|GPBGFMPE_220_50062_50196	80.3295
108613	gnl|X|GPBGFMPE_220_50062_50196	80.3295
331415	gnl|X|HDALDHFB_446146_58_168	79.1759
222550	gnl|X|HDALDHFB_446146_58_168	79.1759
385575	gnl|N|P_contig000020_16480_16569	78.8693
84450	NODE_50949_length_674_cov_2.12278_90_233	78.5232
36460	gnl|N|P_contig000003_215070_215219	78.5164
422271	gnl|X|HDALDHFB_206658_256_330	78.4626
7470	NODE_1361_length_17511_cov_5.27223_6535_6681	78.259
241531	gnl|X|GPBGFMPE_4165_2669_2800	78.0606
162398	NODE_3309_length_6785_cov_2.15706_1578_1712	77.9167
92215	gnl|X|HDALDHFB_4050_535_672	77.699
15783	gnl|X|HDALDHFB_4050_535_672	77.699
132841	gnl|X|HDALDHFB_4050_535_672	77.699
211558	NODE_164_length_101523_cov_20.0356_73007_73129	76.6996
302243	gnl|X|PJJNKMKO_246183_1567_1680	76.4749
293489	gnl|X|PJJNKMKO_246183_1567_1680	76.4749
293995	gnl|X|GPBGFMPE_23_140187_140300	76.2063
5748	gnl|X|GPBGFMPE_10290_606_755	75.8547
48650	gnl|X|GPBGFMPE_10290_606_755	75.8547
43158	gnl|X|GPBGFMPE_10290_606_755	75.8547
38945	gnl|X|GPBGFMPE_10290_606_755	75.8547
38818	gnl|X|HDALDHFB_311234_94_228	75.8277
402714	gnl|X|HDALDHFB_106023_55_138	75.7842
361347	NODE_4825_length_4647_cov_12.6598_4506_4610	75.768
337749	NODE_4825_length_4647_cov_12.6598_4506_4610	75.768
319789	NODE_4825_length_4647_cov_12.6598_4506_4610	75.768
312695	NODE_4825_length_4647_cov_12.6598_4506_4610	75.768
305665	NODE_4825_length_4647_cov_12.6598_4506_4610	75.768
212396	gnl|X|GPBGFMPE_685_35819_35947	75.6854
91236	gnl|X|PJJNKMKO_331041_80_229	74.5685
78271	gnl|X|PJJNKMKO_331041_80_229	74.5685
362730	NODE_1254_length_19270_cov_87.5539_1685_1774	74.1505
357112	NODE_1254_length_19270_cov_87.5539_1685_1774	74.1505
135834	gnl|X|GPBGFMPE_96_120521_120652	73.9522
84043	NODE_1737_length_13550_cov_25.1657_10748_10876	73.8738
199686	NODE_1737_length_13550_cov_25.1657_10748_10876	73.8738
220609	gnl|X|HDALDHFB_329577_2819_2944	73.5456
372010	NODE_678_length_39360_cov_12.8938_36928_37026	73.3713
360644	NODE_678_length_39360_cov_12.8938_36928_37026	73.3713
357361	NODE_678_length_39360_cov_12.8938_36928_37026	73.3713
328201	NODE_678_length_39360_cov_12.8938_36928_37026	73.3713
309430	NODE_678_length_39360_cov_12.8938_36928_37026	73.3713
262846	gnl|X|HDALDHFB_457446_583_702	73.1878
9244	NODE_3378_length_6647_cov_5.78762_126_266	73.1703
387611	gnl|X|HDALDHFB_446995_181_261	72.5779
381365	gnl|X|HDALDHFB_446995_181_261	72.5779
110419	NODE_1345_length_17789_cov_9.83529_258_398	72.4667
260494	gnl|X|GPBGFMPE_68_158856_158975	72.364
260026	gnl|X|GPBGFMPE_68_158856_158975	72.364
156603	gnl|X|GPBGFMPE_1031_7784_7918	72.2965
8032	gnl|X|HDALDHFB_13712_202_336	72.2168
231662	gnl|X|HDALDHFB_13712_202_336	72.2168
20875	gnl|X|HDALDHFB_13712_202_336	72.2168
108613	gnl|X|HDALDHFB_13712_202_336	72.2168
178676	gnl|N|P_contig000229_6310_6441	71.4439
119424	gnl|N|P_contig000229_6310_6441	71.4439
90368	gnl|X|HDALDHFB_59412_119_268	71.4414
8251	gnl|X|HDALDHFB_197623_1417_1566	71.4414
42976	gnl|X|HDALDHFB_197623_1417_1566	71.4414
37583	gnl|X|HDALDHFB_59412_119_268	71.4414
3459	gnl|X|HDALDHFB_59412_119_268	71.4414
2826	gnl|X|HDALDHFB_59412_119_268	71.4414
119312	gnl|X|HDALDHFB_197623_1417_1566	71.4414
114680	gnl|X|HDALDHFB_197623_1417_1566	71.4414
402333	gnl|X|GPBGFMPE_320_54870_54953	71.3287
367970	gnl|X|HDALDHFB_188044_3539_3634	71.3046
354980	gnl|X|PJJNKMKO_254407_595_699	71.2225
314708	gnl|X|PJJNKMKO_254407_595_699	71.2225
347617	NODE_197_length_92022_cov_7.79885_91329_91430	71.1919
357465	NODE_5747_length_3963_cov_12.5141_3241_3345	71.0325
333520	NODE_5747_length_3963_cov_12.5141_3241_3345	71.0325
330128	gnl|X|PJJNKMKO_82436_140_253	71.0124
330128	gnl|X|PJJNKMKO_57337_8198_8311	71.0124
296550	gnl|X|PJJNKMKO_82436_140_253	71.0124
296550	gnl|X|PJJNKMKO_57337_8198_8311	71.0124
226394	gnl|X|PJJNKMKO_82436_140_253	71.0124
226394	gnl|X|PJJNKMKO_57337_8198_8311	71.0124
222009	gnl|X|PJJNKMKO_82436_140_253	71.0124
222009	gnl|X|PJJNKMKO_57337_8198_8311	71.0124
209227	gnl|X|PJJNKMKO_82436_140_253	71.0124
209227	gnl|X|PJJNKMKO_57337_8198_8311	71.0124
178970	gnl|X|PJJNKMKO_2847_2023_2154	70.6788
240789	gnl|X|GPBGFMPE_1273_7050_7172	70.5846
89009	NODE_785_length_33431_cov_10.2149_11000_11131	69.9264
181989	gnl|X|HDALDHFB_201942_1442_1567	69.6748
319533	gnl|X|PJJNKMKO_309845_12933_13040	69.2256
374796	gnl|X|HDALDHFB_192976_9_107	69.1218
260075	gnl|X|HDALDHFB_123162_394_513	69.1218
157211	gnl|X|PJJNKMKO_255331_825_959	69.0964
82658	gnl|X|PJJNKMKO_345636_1658_1801	69.0642
367706	NODE_1086_length_22992_cov_6.31168_11076_11162	68.7198
233103	NODE_107_length_125790_cov_4.88171_63935_64054	67.8729
169011	NODE_107_length_125790_cov_4.88171_63935_64054	67.8729
260744	gnl|X|GPBGFMPE_71_118874_118993	67.8413
98262	gnl|X|GPBGFMPE_21553_627_770	67.7464
84181	gnl|X|GPBGFMPE_21553_627_770	67.7464
176797	gnl|X|GPBGFMPE_1529_2040_2183	67.7464
133022	gnl|X|PJJNKMKO_44583_27459_27596	67.5834
201552	gnl|X|PJJNKMKO_298060_960_1088	67.513
337564	gnl|X|GPBGFMPE_1_106513_106617	67.2759
345891	gnl|X|PJJNKMKO_12568_3749_3850	67.2265
329588	gnl|X|PJJNKMKO_95682_631_732	67.2265
327173	gnl|X|PJJNKMKO_95682_631_732	67.2265
312090	gnl|X|PJJNKMKO_95682_631_732	67.2265
301816	gnl|X|PJJNKMKO_95682_631_732	67.2265
277438	NODE_448_length_53078_cov_6.4118_46153_46269	67.0808
275488	NODE_448_length_53078_cov_6.4118_46153_46269	67.0808
263517	NODE_448_length_53078_cov_6.4118_46153_46269	67.0808
168855	gnl|X|GPBGFMPE_830_8879_9016	66.7849
132501	gnl|X|GPBGFMPE_830_8879_9016	66.7849
132377	NODE_8685_length_2748_cov_15.2321_2451_2588	66.1449
221439	gnl|X|HDALDHFB_135317_722_847	65.804
221023	gnl|X|HDALDHFB_321241_1119_1244	65.804
202038	gnl|X|HDALDHFB_135317_722_847	65.804
110232	gnl|X|HDALDHFB_135317_722_847	65.804
349561	gnl|X|GPBGFMPE_1279_10999_11106	65.3897
319484	gnl|X|GPBGFMPE_1279_10999_11106	65.3897
155664	gnl|X|HDALDHFB_360904_649_783	64.9952
283193	gnl|X|GPBGFMPE_453_45070_45186	64.9561
260543	gnl|X|GPBGFMPE_453_45070_45186	64.9561
182006	gnl|X|GPBGFMPE_135_60315_60440	64.5849
378103	gnl|X|GPBGFMPE_68_15640_15732	64.3509
356242	gnl|X|HDALDHFB_396959_137_235	64.1846
87358	gnl|X|HDALDHFB_336022_301_438	63.5719
200745	gnl|X|HDALDHFB_193836_2214_2351	63.5719
132605	gnl|X|HDALDHFB_193836_2214_2351	63.5719
131806	gnl|X|HDALDHFB_336022_301_438	63.5719
12418	gnl|X|HDALDHFB_336022_301_438	63.5719
12123	gnl|X|HDALDHFB_336022_301_438	63.5719
241477	gnl|X|HDALDHFB_140850_2855_2977	63.4561
210620	gnl|X|HDALDHFB_140850_2855_2977	63.4561
67063	gnl|X|PJJNKMKO_287375_528_674	63.4173
421135	gnl|N|P_contig000032_76953_77027	63.2375
178970	gnl|X|HDALDHFB_335009_115_246	62.7901
278037	gnl|X|HDALDHFB_395494_3248_3364	62.5672
421031	NODE_122_length_117408_cov_12.3058_86981_87055	62.5598
368081	gnl|X|GPBGFMPE_9_226281_226376	62.3187
345529	gnl|X|HDALDHFB_33782_171_272	62.2781
109398	gnl|X|HDALDHFB_26130_2591_2731	62.2097
291373	gnl|N|P_contig000011_111701_111814	62.1183
409471	gnl|X|PJJNKMKO_340642_4447_4527	61.7261
305426	gnl|X|PJJNKMKO_336376_2867_2977	61.7261
264729	gnl|X|PJJNKMKO_336376_2867_2977	61.7261
181231	gnl|X|PJJNKMKO_155014_6471_6602	61.255
443400	gnl|X|GPBGFMPE_8458_216_260	61.1599
369452	gnl|X|HDALDHFB_312657_569_664	61.1183
144820	NODE_694_length_38578_cov_7.76533_8785_8916	60.9036
104229	NODE_694_length_38578_cov_7.76533_8785_8916	60.9036
103383	NODE_694_length_38578_cov_7.76533_8785_8916	60.9036
425524	gnl|X|GPBGFMPE_1050_16812_16883	60.6431
409316	gnl|X|GPBGFMPE_583_181_261	60.5483
283299	gnl|N|P_contig000181_3759_3875	60.5118
87358	gnl|X|PJJNKMKO_29922_1715_1858	60.4312
32005	gnl|X|PJJNKMKO_287675_12198_12341	60.4312
138992	gnl|X|PJJNKMKO_29922_1715_1858	60.4312
138009	gnl|X|PJJNKMKO_287675_12198_12341	60.4312
12418	gnl|X|PJJNKMKO_29922_1715_1858	60.4312
8032	gnl|X|GPBGFMPE_518_33567_33701	60.2471
231662	gnl|X|GPBGFMPE_518_33567_33701	60.2471
20875	gnl|X|GPBGFMPE_518_33567_33701	60.2471
108613	gnl|X|GPBGFMPE_518_33567_33701	60.2471
290639	gnl|X|PJJNKMKO_324179_43644_43757	60.0874
58100	gnl|X|HDALDHFB_278789_2029_2175	59.6531
402887	gnl|X|PJJNKMKO_206248_5745_5828	59.4951
243595	gnl|X|HDALDHFB_355923_2307_2429	59.4901
361347	gnl|X|PJJNKMKO_34899_23308_23412	59.3521
337749	gnl|X|PJJNKMKO_34899_23308_23412	59.3521
319789	gnl|X|PJJNKMKO_34899_23308_23412	59.3521
312695	gnl|X|PJJNKMKO_34899_23308_23412	59.3521
305665	gnl|X|PJJNKMKO_34899_23308_23412	59.3521
381474	NODE_1506_length_15632_cov_17.5651_8845_8943	59.3001
377930	NODE_1506_length_15632_cov_17.5651_8845_8943	59.3001
357860	NODE_1506_length_15632_cov_17.5651_8845_8943	59.3001
347881	NODE_1506_length_15632_cov_17.5651_8845_8943	59.3001
333514	NODE_1506_length_15632_cov_17.5651_8845_8943	59.3001
333510	NODE_1506_length_15632_cov_17.5651_8845_8943	59.3001
326709	NODE_1506_length_15632_cov_17.5651_8845_8943	59.3001
266611	gnl|X|PJJNKMKO_337469_727_852	59.2571
228830	gnl|X|PJJNKMKO_148357_937_1062	59.2571
199187	gnl|X|PJJNKMKO_337469_727_852	59.2571
121277	gnl|X|PJJNKMKO_148357_937_1062	59.2571
119631	gnl|X|PJJNKMKO_148357_937_1062	59.2571
83466	gnl|X|PJJNKMKO_259565_29261_29407	59.1895
57104	gnl|X|PJJNKMKO_259565_29261_29407	59.1895
111223	gnl|X|PJJNKMKO_259565_29261_29407	59.1895
91564	gnl|X|GPBGFMPE_633_1390_1527	58.9278
56333	gnl|X|GPBGFMPE_633_1390_1527	58.9278
38064	gnl|X|GPBGFMPE_633_1390_1527	58.9278
34750	gnl|X|GPBGFMPE_633_1390_1527	58.9278
199344	gnl|X|GPBGFMPE_633_1390_1527	58.9278
178872	gnl|X|GPBGFMPE_633_1390_1527	58.9278
157156	gnl|X|GPBGFMPE_633_1390_1527	58.9278
130468	gnl|X|GPBGFMPE_633_1390_1527	58.9278
421981	gnl|X|HDALDHFB_263031_2452_2526	58.847
307371	gnl|X|GPBGFMPE_1169_13142_13252	58.7135
251449	gnl|X|GPBGFMPE_1169_13142_13252	58.7135
30260	gnl|X|PJJNKMKO_92521_42222_42359	58.5723
21298	gnl|X|PJJNKMKO_92521_42222_42359	58.5723
133208	gnl|X|PJJNKMKO_72790_13873_14010	58.5723
286448	gnl|X|PJJNKMKO_24685_5334_5450	58.5334
438093	NODE_1_length_626426_cov_9.88747_454537_454596	58.4313
357465	NODE_5747_length_3963_cov_12.5141_3140_3238	58.295
333520	NODE_5747_length_3963_cov_12.5141_3140_3238	58.295
29774	gnl|X|PJJNKMKO_63102_3497_3646	57.9977
409463	NODE_718_length_37171_cov_14.2086_33071_33151	57.8678
368502	gnl|X|HDALDHFB_195644_3462_3554	57.852
29774	gnl|X|GPBGFMPE_49_176435_176584	57.7941
67164	gnl|X|HDALDHFB_193973_396_539	57.521
65093	gnl|X|HDALDHFB_193973_396_539	57.521
395494	gnl|X|PJJNKMKO_116720_3551_3637	57.4197
8032	NODE_1058_length_23768_cov_15.0395_10936_11070	57.3349
30193	NODE_1058_length_23768_cov_15.0395_10936_11070	57.3349
231662	NODE_1058_length_23768_cov_15.0395_10936_11070	57.3349
20875	NODE_1058_length_23768_cov_15.0395_10936_11070	57.3349
108613	NODE_1058_length_23768_cov_15.0395_10936_11070	57.3349
87358	gnl|X|PJJNKMKO_328075_368_508	57.3171
138992	gnl|X|PJJNKMKO_328075_368_508	57.3171
12418	gnl|X|PJJNKMKO_328075_368_508	57.3171
395354	NODE_868_length_29935_cov_5.26315_3220_3306	57.2665
334198	gnl|X|GPBGFMPE_258_70793_70897	56.9258
306669	gnl|X|GPBGFMPE_258_70793_70897	56.9258
377241	NODE_858_length_30395_cov_9.26948_9095_9187	56.7437
144820	gnl|X|PJJNKMKO_75234_1191_1322	56.543
104229	gnl|X|PJJNKMKO_75234_1191_1322	56.543
64026	gnl|X|HDALDHFB_27284_1154_1300	56.339
402704	gnl|X|HDALDHFB_425007_275_361	56.262
398244	gnl|X|HDALDHFB_425007_275_361	56.262
393828	gnl|X|HDALDHFB_425007_275_361	56.262
393205	gnl|X|HDALDHFB_425007_275_361	56.262
392318	gnl|X|HDALDHFB_425007_275_361	56.262
391501	gnl|X|HDALDHFB_425007_275_361	56.262
389344	gnl|X|HDALDHFB_425007_275_361	56.262
362312	gnl|X|HDALDHFB_425007_275_361	56.262
330128	gnl|X|HDALDHFB_182708_1175_1288	55.6645
296550	gnl|X|HDALDHFB_182708_1175_1288	55.6645
226394	gnl|X|HDALDHFB_182708_1175_1288	55.6645
222009	gnl|X|HDALDHFB_182708_1175_1288	55.6645
209227	gnl|X|HDALDHFB_182708_1175_1288	55.6645
193250	gnl|X|HDALDHFB_158419_2087_2218	55.403
157831	gnl|X|HDALDHFB_158419_2087_2218	55.403
8032	NODE_70_length_154580_cov_9.64629_99494_99628	55.1297
30193	NODE_70_length_154580_cov_9.64629_99494_99628	55.1297
231662	NODE_70_length_154580_cov_9.64629_99494_99628	55.1297
20875	NODE_70_length_154580_cov_9.64629_99494_99628	55.1297
108613	NODE_70_length_154580_cov_9.64629_99494_99628	55.1297
355655	gnl|X|PJJNKMKO_271817_463_564	55.0035
331415	gnl|X|PJJNKMKO_271817_463_564	55.0035
59266	gnl|X|PJJNKMKO_43093_2372_2518	54.9616
57495	gnl|X|PJJNKMKO_7370_46564_46710	54.9616
31200	gnl|X|PJJNKMKO_271861_910_1056	54.9616
330128	NODE_139_length_110235_cov_40.5978_31021_31134	54.915
296550	NODE_139_length_110235_cov_40.5978_31021_31134	54.915
226394	NODE_139_length_110235_cov_40.5978_31021_31134	54.915
222009	NODE_139_length_110235_cov_40.5978_31021_31134	54.915
209227	NODE_139_length_110235_cov_40.5978_31021_31134	54.915
279489	NODE_371_length_62142_cov_16.4514_26295_26417	54.9008
159725	NODE_371_length_62142_cov_16.4514_26295_26417	54.9008
200583	gnl|N|P_contig000055_54101_54229	54.8388
436070	gnl|X|HDALDHFB_405479_41_103	54.6285
387899	gnl|X|GPBGFMPE_7416_2163_2252	54.4255
371425	gnl|X|GPBGFMPE_7416_2163_2252	54.4255
248659	NODE_329_length_67341_cov_10.4334_24165_24290	54.3711
220632	NODE_329_length_67341_cov_10.4334_24165_24290	54.3711
372662	gnl|X|HDALDHFB_121257_2099_2197	54.31
372455	gnl|X|HDALDHFB_99006_56_154	54.31
347817	gnl|X|HDALDHFB_121257_2099_2197	54.31
339966	gnl|X|HDALDHFB_99006_56_154	54.31
333880	gnl|X|HDALDHFB_121257_2099_2197	54.31
321911	gnl|X|HDALDHFB_121257_2099_2197	54.31
273918	gnl|X|HDALDHFB_100928_3240_3356	54.2249
261667	gnl|X|HDALDHFB_100928_3240_3356	54.2249
250140	gnl|X|HDALDHFB_100928_3240_3356	54.2249
60927	gnl|X|HDALDHFB_290460_2214_2348	54.1626
57547	gnl|X|HDALDHFB_9983_362_496	54.1626
224522	gnl|X|HDALDHFB_384255_112_246	54.1626
180558	gnl|X|HDALDHFB_290460_2214_2348	54.1626
177435	gnl|X|HDALDHFB_384255_112_246	54.1626
168837	gnl|X|HDALDHFB_9983_362_496	54.1626
159447	gnl|X|HDALDHFB_384255_112_246	54.1626
150429	gnl|X|HDALDHFB_290460_2214_2348	54.1626
181202	gnl|X|PJJNKMKO_34512_8259_8396	54.0667
135421	gnl|X|PJJNKMKO_248672_11172_11309	54.0667
77699	gnl|N|P_contig000061_43538_43669	53.5829
227513	gnl|N|P_contig000061_43538_43669	53.5829
198037	gnl|N|P_contig000061_43538_43669	53.5829
128902	gnl|N|P_contig000061_43538_43669	53.5829
114493	gnl|N|P_contig000061_43538_43669	53.5829
333004	gnl|X|PJJNKMKO_58021_16351_16455	53.4169
319931	gnl|X|PJJNKMKO_137431_91993_92097	53.4169
294481	gnl|X|HDALDHFB_43996_367_486	52.8579
261729	gnl|X|HDALDHFB_409657_408_527	52.8579
260003	gnl|X|HDALDHFB_409657_408_527	52.8579
259755	gnl|X|HDALDHFB_43996_367_486	52.8579
245680	gnl|X|HDALDHFB_43996_367_486	52.8579
221470	gnl|X|HDALDHFB_409657_408_527	52.8579
180245	gnl|X|HDALDHFB_409657_408_527	52.8579
351033	gnl|X|HDALDHFB_311432_530_631	52.6968
11139	gnl|X|GPBGFMPE_3_103537_103680	52.6916
161088	gnl|N|P_contig000020_50290_50424	52.3833
128989	NODE_5707_length_3986_cov_26.2536_1595_1744	52.224
425529	gnl|X|PJJNKMKO_217226_32483_32554	52.1629
30283	gnl|X|HDALDHFB_315777_342_491	51.9574
423763	NODE_392_length_59610_cov_64.8169_57_131	51.9113
8032	gnl|X|HDALDHFB_112291_404_544	51.8414
20875	gnl|X|HDALDHFB_112291_404_544	51.8414
108613	gnl|X|HDALDHFB_112291_404_544	51.8414
363144	gnl|X|GPBGFMPE_535_970_1074	51.7507
361347	gnl|X|GPBGFMPE_535_970_1074	51.7507
338371	gnl|X|GPBGFMPE_535_970_1074	51.7507
335719	gnl|X|GPBGFMPE_535_970_1074	51.7507
312695	gnl|X|GPBGFMPE_535_970_1074	51.7507
115647	gnl|X|HDALDHFB_46633_4702_4833	51.7095
220665	gnl|X|GPBGFMPE_42_11285_11410	51.6679
421222	gnl|X|GPBGFMPE_294_61266_61340	50.9115
65753	gnl|X|PJJNKMKO_85758_13123_13269	50.7338
58442	gnl|X|PJJNKMKO_85758_13123_13269	50.7338
8032	gnl|X|PJJNKMKO_196057_373_507	50.6707
231662	gnl|X|PJJNKMKO_196057_373_507	50.6707
20875	gnl|X|PJJNKMKO_196057_373_507	50.6707
158520	gnl|X|PJJNKMKO_219921_15826_15960	50.6707
108613	gnl|X|PJJNKMKO_196057_373_507	50.6707
242480	gnl|X|PJJNKMKO_93890_744_866	50.5952
135713	gnl|X|PJJNKMKO_93890_744_866	50.5952
158861	gnl|X|HDALDHFB_433323_497_631	50.5518
200103	gnl|X|GPBGFMPE_139_51080_51208	50.4569
406382	gnl|X|PJJNKMKO_68711_23241_23327	50.2422
395529	gnl|X|PJJNKMKO_277807_311_397	50.2422
296550	gnl|X|HDALDHFB_443098_1776_1892	50.0537
226394	gnl|X|HDALDHFB_443098_1776_1892	50.0537
222009	gnl|X|HDALDHFB_443098_1776_1892	50.0537
209227	gnl|X|HDALDHFB_443098_1776_1892	50.0537
184389	gnl|X|HDALDHFB_443098_1776_1892	50.0537
42976	gnl|X|PJJNKMKO_322650_2152_2301	49.7123
40421	gnl|X|PJJNKMKO_310368_130_279	49.7123
3589	gnl|X|PJJNKMKO_68927_8411_8560	49.7123
119312	gnl|X|PJJNKMKO_322650_2152_2301	49.7123
85310	gnl|X|PJJNKMKO_15111_141_278	49.5611
699	gnl|X|PJJNKMKO_15111_141_278	49.5611
206652	gnl|X|PJJNKMKO_292954_19_156	49.5611
206652	gnl|X|PJJNKMKO_235349_976_1113	49.5611
198453	gnl|X|PJJNKMKO_226897_13726_13863	49.5611
181175	gnl|X|PJJNKMKO_15111_141_278	49.5611
180233	gnl|X|PJJNKMKO_15111_141_278	49.5611
177874	gnl|X|PJJNKMKO_15111_141_278	49.5611
176797	gnl|X|PJJNKMKO_226897_13726_13863	49.5611
132858	gnl|X|PJJNKMKO_15111_141_278	49.5611
357223	gnl|X|GPBGFMPE_566_22387_22485	49.4272
442204	gnl|X|PJJNKMKO_165875_6266_6316	49.3809
324358	gnl|X|PJJNKMKO_172418_861_974	49.1624
293015	gnl|X|PJJNKMKO_24536_4513_4626	49.1624
275963	gnl|X|PJJNKMKO_172418_861_974	49.1624
200408	gnl|X|PJJNKMKO_172418_861_974	49.1624
199766	gnl|X|PJJNKMKO_172418_861_974	49.1624
386804	gnl|X|HDALDHFB_101508_670_759	48.9289
83609	gnl|X|GPBGFMPE_59_161596_161739	48.9279
44293	gnl|X|GPBGFMPE_59_161596_161739	48.9279
312695	gnl|X|GPBGFMPE_1_268032_268142	48.9279
247661	gnl|X|GPBGFMPE_1_268032_268142	48.9279
331415	gnl|X|PJJNKMKO_20255_419_520	48.892
8251	gnl|X|HDALDHFB_211571_1141_1290	48.71
42976	gnl|X|HDALDHFB_211571_1141_1290	48.71
119312	gnl|X|HDALDHFB_211571_1141_1290	48.71
114680	gnl|X|HDALDHFB_211571_1141_1290	48.71
378254	gnl|X|PJJNKMKO_188614_822_911	48.5487
369026	gnl|X|PJJNKMKO_188614_822_911	48.5487
78661	gnl|X|GPBGFMPE_564_23961_24107	47.9226
57881	gnl|X|GPBGFMPE_187_1195_1341	47.9226
32891	gnl|X|GPBGFMPE_5457_4418_4564	47.9226
150526	gnl|X|GPBGFMPE_187_1195_1341	47.9226
113077	gnl|X|GPBGFMPE_5457_4418_4564	47.9226
352399	gnl|X|HDALDHFB_397585_25_126	47.9062
345712	gnl|X|HDALDHFB_82293_5207_5308	47.9062
303810	gnl|X|HDALDHFB_397585_25_126	47.9062
95367	gnl|X|PJJNKMKO_309845_11144_11287	47.4817
5953	gnl|X|PJJNKMKO_309845_11144_11287	47.4817
5409	gnl|X|PJJNKMKO_309845_11144_11287	47.4817
2364	gnl|X|PJJNKMKO_309845_11144_11287	47.4817
138609	gnl|X|PJJNKMKO_309845_11144_11287	47.4817
13111	gnl|X|PJJNKMKO_309845_11144_11287	47.4817
11941	gnl|X|PJJNKMKO_309845_11144_11287	47.4817
330128	gnl|X|HDALDHFB_280247_1961_2074	47.1007
296550	gnl|X|HDALDHFB_280247_1961_2074	47.1007
226394	gnl|X|HDALDHFB_280247_1961_2074	47.1007
222009	gnl|X|HDALDHFB_280247_1961_2074	47.1007
362730	gnl|X|PJJNKMKO_51849_746_838	46.9655
357112	gnl|X|PJJNKMKO_51849_746_838	46.9655
3589	gnl|X|GPBGFMPE_240_77717_77866	46.9577
31167	gnl|X|GPBGFMPE_18_40829_40978	46.9577
441528	gnl|X|PJJNKMKO_274156_92539_92592	46.5858
441234	gnl|X|PJJNKMKO_274156_92539_92592	46.5858
363144	gnl|X|HDALDHFB_274338_5447_5551	46.5243
361347	gnl|X|HDALDHFB_274338_5447_5551	46.5243
337749	gnl|X|HDALDHFB_274338_5447_5551	46.5243
333407	gnl|X|HDALDHFB_274338_5447_5551	46.5243
312695	gnl|X|HDALDHFB_274338_5447_5551	46.5243
57028	gnl|X|HDALDHFB_131310_1470_1616	46.3968
155553	NODE_496_length_50010_cov_11.1187_15371_15505	46.309
13416	NODE_302_length_71969_cov_15.8085_3420_3563	46.1496
68973	gnl|X|GPBGFMPE_3_276369_276509	46.1321
1307	gnl|X|GPBGFMPE_3_276369_276509	46.1321
108625	gnl|X|GPBGFMPE_3_276369_276509	46.1321
157231	gnl|X|PJJNKMKO_158791_1591_1725	46.0643
18266	gnl|X|HDALDHFB_54858_69_206	45.913
134517	gnl|X|HDALDHFB_54858_69_206	45.913
133640	gnl|X|HDALDHFB_457253_289_426	45.913
103424	gnl|X|HDALDHFB_54858_69_206	45.913
99856	gnl|X|PJJNKMKO_329716_10989_11138	45.5696
368151	gnl|X|PJJNKMKO_240458_3626_3721	45.4824
180558	gnl|X|HDALDHFB_8931_279_407	45.3612
150429	gnl|X|HDALDHFB_8931_279_407	45.3612
291483	NODE_1477_length_15958_cov_15.4673_965_1078	45.3267
88376	gnl|X|GPBGFMPE_1043_5346_5477	45.193
133951	gnl|X|PJJNKMKO_183045_654_791	45.0556
296550	NODE_4132_length_5400_cov_9.75341_1603_1719	45.0036
226394	NODE_4132_length_5400_cov_9.75341_1603_1719	45.0036
222009	NODE_4132_length_5400_cov_9.75341_1603_1719	45.0036
184389	NODE_4132_length_5400_cov_9.75341_1603_1719	45.0036
336520	gnl|N|P_contig000012_156304_156408	44.9959
198453	gnl|X|HDALDHFB_16320_3610_3750	44.9292
176797	gnl|X|HDALDHFB_16320_3610_3750	44.9292
110118	gnl|X|HDALDHFB_400367_134_274	44.9292
84751	NODE_3705_length_6053_cov_8.45765_254_388	44.8388
115165	NODE_3705_length_6053_cov_8.45765_254_388	44.8388
10235	NODE_3705_length_6053_cov_8.45765_254_388	44.8388
253234	gnl|X|HDALDHFB_151421_13_132	44.7259
225919	gnl|X|HDALDHFB_151421_13_132	44.7259
224822	gnl|X|HDALDHFB_151421_13_132	44.7259
233646	gnl|X|PJJNKMKO_133631_8152_8277	44.4428
209483	gnl|X|PJJNKMKO_274487_7255_7380	44.4428
369561	gnl|X|HDALDHFB_292342_4881_4979	44.4355
349020	gnl|X|HDALDHFB_292342_4881_4979	44.4355
325305	gnl|X|HDALDHFB_292342_4881_4979	44.4355
164897	gnl|X|HDALDHFB_64357_2533_2664	44.3224
356745	NODE_84_length_143123_cov_5.47444_100488_100586	44.2238
91564	gnl|X|GPBGFMPE_104_114424_114558	44.1812
56333	gnl|X|GPBGFMPE_104_114424_114558	44.1812
38064	gnl|X|GPBGFMPE_104_114424_114558	44.1812
34750	gnl|X|GPBGFMPE_104_114424_114558	44.1812
199344	gnl|X|GPBGFMPE_104_114424_114558	44.1812
178872	gnl|X|GPBGFMPE_104_114424_114558	44.1812
157156	gnl|X|GPBGFMPE_104_114424_114558	44.1812
130468	gnl|X|GPBGFMPE_104_114424_114558	44.1812
296550	NODE_639_length_41382_cov_12.1359_27494_27610	44.1545
226394	NODE_639_length_41382_cov_12.1359_27494_27610	44.1545
222009	NODE_639_length_41382_cov_12.1359_27494_27610	44.1545
184389	NODE_639_length_41382_cov_12.1359_27494_27610	44.1545
321384	gnl|X|HDALDHFB_30554_263_373	43.9866
305457	gnl|X|HDALDHFB_30554_263_373	43.9866
251954	gnl|X|HDALDHFB_30554_263_373	43.9866
394876	gnl|X|GPBGFMPE_1_302355_302441	43.8076
331261	gnl|N|P_contig000005_118529_118636	43.7344
330128	gnl|X|PJJNKMKO_130421_1922_2035	43.6999
296550	gnl|X|PJJNKMKO_130421_1922_2035	43.6999
226394	gnl|X|PJJNKMKO_130421_1922_2035	43.6999
222009	gnl|X|PJJNKMKO_130421_1922_2035	43.6999
209227	gnl|X|PJJNKMKO_130421_1922_2035	43.6999
204025	gnl|X|HDALDHFB_354671_5_127	43.6261
201563	gnl|X|PJJNKMKO_311851_406_534	43.4012
97840	gnl|X|HDALDHFB_453854_1143_1277	43.3301
93987	gnl|X|HDALDHFB_453854_1143_1277	43.3301
63895	gnl|X|HDALDHFB_453854_1143_1277	43.3301
63489	gnl|X|HDALDHFB_453854_1143_1277	43.3301
210544	gnl|X|HDALDHFB_453854_1143_1277	43.3301
194812	gnl|X|HDALDHFB_453854_1143_1277	43.3301
1686	gnl|X|HDALDHFB_453854_1143_1277	43.3301
158996	gnl|X|HDALDHFB_453854_1143_1277	43.3301
136792	gnl|X|HDALDHFB_453854_1143_1277	43.3301
92215	gnl|X|GPBGFMPE_16591_96_233	43.2137
15783	gnl|X|GPBGFMPE_16591_96_233	43.2137
132841	gnl|X|GPBGFMPE_16591_96_233	43.2137
94618	gnl|X|PJJNKMKO_128614_1054_1197	43.1651
84854	gnl|X|PJJNKMKO_126601_51_194	43.1651
394879	gnl|X|PJJNKMKO_154379_1504_1590	43.0648
394515	gnl|X|PJJNKMKO_292689_4517_4603	43.0648
265416	NODE_72_length_153207_cov_4.60761_4528_4647	43.0413
8032	NODE_12_length_268972_cov_13.1201_212299_212439	42.9172
20875	NODE_12_length_268972_cov_13.1201_212299_212439	42.9172
108613	NODE_12_length_268972_cov_13.1201_212299_212439	42.9172
330128	gnl|X|HDALDHFB_242165_7320_7433	42.8188
330128	gnl|X|HDALDHFB_18595_2119_2232	42.8188
296550	gnl|X|HDALDHFB_242165_7320_7433	42.8188
296550	gnl|X|HDALDHFB_18595_2119_2232	42.8188
226394	gnl|X|HDALDHFB_242165_7320_7433	42.8188
226394	gnl|X|HDALDHFB_18595_2119_2232	42.8188
222009	gnl|X|HDALDHFB_242165_7320_7433	42.8188
222009	gnl|X|HDALDHFB_18595_2119_2232	42.8188
209227	gnl|X|HDALDHFB_242165_7320_7433	42.8188
347910	gnl|X|GPBGFMPE_124_16951_17052	42.6303
224292	gnl|X|HDALDHFB_128595_7812_7937	42.5791
282070	gnl|X|PJJNKMKO_77183_678_794	42.5698
275841	gnl|X|PJJNKMKO_140274_552_668	42.5698
229143	gnl|X|PJJNKMKO_140274_552_668	42.5698
71436	gnl|X|PJJNKMKO_140207_39_170	42.4073
179766	gnl|X|PJJNKMKO_140207_39_170	42.4073
59256	gnl|X|PJJNKMKO_27802_5005_5151	42.2782
213614	NODE_2326_length_9852_cov_26.0317_3851_3982	42.1062
182902	NODE_2326_length_9852_cov_26.0317_3851_3982	42.1062
54679	NODE_34_length_189772_cov_6.01769_56841_56984	42.0168
39867	NODE_34_length_189772_cov_6.01769_56841_56984	42.0168
24702	NODE_34_length_189772_cov_6.01769_56841_56984	42.0168
136867	NODE_34_length_189772_cov_6.01769_56841_56984	42.0168
296550	gnl|X|GPBGFMPE_663_2418_2534	41.7575
226394	gnl|X|GPBGFMPE_663_2418_2534	41.7575
222009	gnl|X|GPBGFMPE_663_2418_2534	41.7575
184389	gnl|X|GPBGFMPE_663_2418_2534	41.7575
332684	NODE_814_length_31960_cov_9.58273_14577_14681	41.6724
96387	gnl|X|HDALDHFB_198813_199_339	41.4731
87415	gnl|X|HDALDHFB_198813_199_339	41.4731
3213	gnl|X|HDALDHFB_198813_199_339	41.4731
155189	gnl|X|HDALDHFB_198813_199_339	41.4731
151627	gnl|X|HDALDHFB_198813_199_339	41.4731
121209	gnl|X|HDALDHFB_198813_199_339	41.4731
108575	gnl|X|HDALDHFB_198813_199_339	41.4731
93720	gnl|X|PJJNKMKO_331220_1943_2077	41.4579
8032	gnl|X|PJJNKMKO_221034_12244_12378	41.4579
30193	gnl|X|PJJNKMKO_221034_12244_12378	41.4579
231662	gnl|X|PJJNKMKO_221034_12244_12378	41.4579
20875	gnl|X|PJJNKMKO_221034_12244_12378	41.4579
157197	gnl|X|PJJNKMKO_307616_93_227	41.4579
155185	gnl|X|PJJNKMKO_331220_1943_2077	41.4579
108613	gnl|X|PJJNKMKO_221034_12244_12378	41.4579
83015	NODE_13687_length_1865_cov_12.3265_701_844	41.328
395341	NODE_5_length_408748_cov_8.51344_385408_385494	41.2319
177841	gnl|X|GPBGFMPE_5532_2326_2457	41.0845
144820	gnl|X|GPBGFMPE_4213_4019_4150	41.0845
104229	gnl|X|GPBGFMPE_4213_4019_4150	41.0845
78149	gnl|X|HDALDHFB_123440_231_362	40.6289
66674	gnl|X|HDALDHFB_123440_231_362	40.6289
63696	gnl|X|HDALDHFB_123440_231_362	40.6289
236927	gnl|X|HDALDHFB_123440_231_362	40.6289
217789	gnl|X|HDALDHFB_123440_231_362	40.6289
183164	gnl|X|HDALDHFB_123440_231_362	40.6289
180855	gnl|X|HDALDHFB_438273_316_447	40.6289
144381	gnl|X|HDALDHFB_123440_231_362	40.6289
141215	gnl|X|HDALDHFB_123440_231_362	40.6289
78895	gnl|X|HDALDHFB_144229_83_226	40.603
70516	gnl|X|HDALDHFB_144229_83_226	40.603
59827	gnl|X|HDALDHFB_144229_83_226	40.603
5298	gnl|X|HDALDHFB_144229_83_226	40.603
35356	gnl|X|HDALDHFB_144229_83_226	40.603
3483	gnl|X|HDALDHFB_144229_83_226	40.603
151691	gnl|X|HDALDHFB_144229_83_226	40.603
132860	gnl|X|HDALDHFB_144229_83_226	40.603
116821	gnl|X|HDALDHFB_144229_83_226	40.603
109121	gnl|X|HDALDHFB_144229_83_226	40.603
40371	gnl|X|PJJNKMKO_285863_22184_22321	40.55
133166	gnl|X|PJJNKMKO_285863_22184_22321	40.55
123165	gnl|X|PJJNKMKO_285863_22184_22321	40.55
241043	NODE_2035_length_11426_cov_14.9339_778_900	40.3682
409576	gnl|X|GPBGFMPE_38_151036_151116	40.3656
296550	gnl|N|P_contig000043_42372_42488	40.3412
226394	gnl|N|P_contig000043_42372_42488	40.3412
222009	gnl|N|P_contig000043_42372_42488	40.3412
209227	gnl|N|P_contig000043_42372_42488	40.3412
184389	gnl|N|P_contig000043_42372_42488	40.3412
377968	gnl|X|PJJNKMKO_274313_8561_8653	40.2562
57750	gnl|X|HDALDHFB_55624_3668_3814	39.7687
159184	gnl|X|HDALDHFB_165386_97_231	39.7193
82134	gnl|X|PJJNKMKO_123035_261_401	39.6811
65680	gnl|X|PJJNKMKO_104341_330_470	39.6811
61351	gnl|X|PJJNKMKO_123035_261_401	39.6811
128136	gnl|X|PJJNKMKO_123035_261_401	39.6811
112780	gnl|X|PJJNKMKO_123035_261_401	39.6811
10235	gnl|X|PJJNKMKO_123035_261_401	39.6811
218352	gnl|X|HDALDHFB_71669_894_1016	39.6601
187895	gnl|X|HDALDHFB_71669_894_1016	39.6601
200988	gnl|X|PJJNKMKO_163403_5723_5848	39.5047
378869	NODE_565_length_45870_cov_5.07674_28579_28677	39.1984
320837	gnl|X|GPBGFMPE_5772_2319_2429	39.1424
306500	gnl|X|GPBGFMPE_5772_2319_2429	39.1424
223010	gnl|X|GPBGFMPE_5772_2319_2429	39.1424
68484	NODE_1364_length_17476_cov_5.56093_1031_1162	39.0986
178277	NODE_1364_length_17476_cov_5.56093_1031_1162	39.0986
8251	gnl|X|HDALDHFB_172627_3673_3822	38.968
42976	gnl|X|HDALDHFB_172627_3673_3822	38.968
119312	gnl|X|HDALDHFB_172627_3673_3822	38.968
104625	gnl|X|HDALDHFB_172627_3673_3822	38.968
402359	gnl|X|GPBGFMPE_344_13802_13885	38.9066
84105	gnl|X|PJJNKMKO_7370_63513_63656	38.8486
176797	gnl|X|PJJNKMKO_32985_5084_5227	38.8486
252741	NODE_2845_length_7884_cov_11.1977_7117_7239	38.7535
220994	NODE_6421_length_3587_cov_2.51614_3388_3513	38.6114
419212	gnl|X|PJJNKMKO_156015_65_145	38.5788
200965	gnl|X|PJJNKMKO_210436_2700_2828	38.5788
199767	gnl|X|PJJNKMKO_34569_11907_12035	38.5788
330128	gnl|X|HDALDHFB_312887_1942_2055	38.537
296550	gnl|X|HDALDHFB_312887_1942_2055	38.537
226394	gnl|X|HDALDHFB_312887_1942_2055	38.537
222009	gnl|X|HDALDHFB_312887_1942_2055	38.537
209227	gnl|X|HDALDHFB_312887_1942_2055	38.537
292148	gnl|X|PJJNKMKO_185608_48_161	38.2374
389553	gnl|X|HDALDHFB_359371_1698_1787	38.0558
388204	gnl|X|HDALDHFB_111247_3216_3305	38.0558
107652	gnl|X|HDALDHFB_797_816_956	38.017
332716	NODE_2160_length_10682_cov_8.30526_3183_3287	37.884
302466	NODE_2160_length_10682_cov_8.30526_3183_3287	37.884
225972	gnl|X|HDALDHFB_213856_1753_1881	37.801
182698	gnl|X|HDALDHFB_213856_1753_1881	37.801
182236	gnl|X|HDALDHFB_213856_1753_1881	37.801
162808	gnl|X|HDALDHFB_213856_1753_1881	37.801
110242	gnl|X|HDALDHFB_213856_1753_1881	37.801
288400	NODE_1849_length_12698_cov_4.12181_37_144	37.7424
254174	NODE_1849_length_12698_cov_4.12181_37_144	37.7424
416619	gnl|X|HDALDHFB_113540_483_560	37.7028
157270	gnl|X|PJJNKMKO_181743_1202_1333	37.6954
37290	NODE_3216_length_6983_cov_3.24812_1931_2080	37.6806
31213	NODE_3216_length_6983_cov_3.24812_1931_2080	37.6806
107896	NODE_3216_length_6983_cov_3.24812_1931_2080	37.6806
394901	gnl|X|GPBGFMPE_361_11261_11347	37.5493
359405	gnl|X|GPBGFMPE_361_11261_11347	37.5493
275841	gnl|X|HDALDHFB_358572_142_258	37.5403
229143	gnl|X|HDALDHFB_358572_142_258	37.5403
425524	NODE_6948_length_3339_cov_2.05633_2031_2102	37.4571
225973	gnl|N|P_contig000006_1952_2077	37.4366
42976	gnl|X|PJJNKMKO_254206_2306_2455	37.2842
42869	gnl|X|PJJNKMKO_312620_763_912	37.2842
119312	gnl|X|PJJNKMKO_254206_2306_2455	37.2842
116934	gnl|X|PJJNKMKO_312620_763_912	37.2842
114680	gnl|X|PJJNKMKO_254206_2306_2455	37.2842
104625	gnl|X|PJJNKMKO_254206_2306_2455	37.2842
67517	gnl|X|HDALDHFB_107982_82_225	37.2195
62411	gnl|X|HDALDHFB_107982_82_225	37.2195
333373	gnl|X|HDALDHFB_282478_264_368	37.2195
333002	gnl|X|HDALDHFB_125968_529_633	37.2195
171260	gnl|X|HDALDHFB_107982_82_225	37.2195
10360	gnl|X|HDALDHFB_107982_82_225	37.2195
277140	gnl|X|GPBGFMPE_139_701_817	37.1177
95503	gnl|X|HDALDHFB_348133_10_141	36.9353
210378	gnl|X|HDALDHFB_348133_10_141	36.9353
203832	gnl|X|HDALDHFB_348133_10_141	36.9353
191628	gnl|X|HDALDHFB_348133_10_141	36.9353
189260	gnl|X|HDALDHFB_348133_10_141	36.9353
184981	gnl|X|HDALDHFB_348133_10_141	36.9353
6652	gnl|X|PJJNKMKO_241766_4825_4959	36.8514
34843	gnl|X|PJJNKMKO_241766_4825_4959	36.8514
155214	gnl|X|PJJNKMKO_241766_4825_4959	36.8514
83466	NODE_22276_length_1264_cov_1.90405_574_711	36.6673
111223	NODE_22276_length_1264_cov_1.90405_574_711	36.6673
103766	gnl|N|P_contig000010_56391_56519	36.5592
438039	gnl|X|GPBGFMPE_3_321146_321205	36.4886
420871	gnl|X|GPBGFMPE_555_24279_24353	36.3654
429816	gnl|X|PJJNKMKO_10731_1818_1886	36.3095
381474	NODE_955_length_26696_cov_18.6959_304_399	36.2889
377930	NODE_955_length_26696_cov_18.6959_304_399	36.2889
357860	NODE_955_length_26696_cov_18.6959_304_399	36.2889
347881	NODE_955_length_26696_cov_18.6959_304_399	36.2889
333514	NODE_955_length_26696_cov_18.6959_304_399	36.2889
333510	NODE_955_length_26696_cov_18.6959_304_399	36.2889
326709	NODE_955_length_26696_cov_18.6959_304_399	36.2889
386434	gnl|X|GPBGFMPE_378_15601_15690	36.2836
321930	gnl|X|HDALDHFB_442370_1252_1359	36.1759
319464	gnl|X|HDALDHFB_274624_6052_6159	36.1759
291496	gnl|X|HDALDHFB_274624_6052_6159	36.1759
72891	gnl|X|GPBGFMPE_1489_12007_12156	36.1213
36774	gnl|X|GPBGFMPE_1489_12007_12156	36.1213
11965	gnl|X|GPBGFMPE_1489_12007_12156	36.1213
221222	gnl|X|HDALDHFB_91581_6124_6258	36.1084
155570	gnl|X|HDALDHFB_91581_6124_6258	36.1084
95559	gnl|X|PJJNKMKO_125167_2444_2581	36.0445
94863	gnl|X|PJJNKMKO_125167_2444_2581	36.0445
79822	gnl|X|PJJNKMKO_125167_2444_2581	36.0445
57691	gnl|X|PJJNKMKO_125167_2444_2581	36.0445
206652	gnl|X|PJJNKMKO_230727_3591_3728	36.0445
188100	gnl|N|P_contig000118_1019_1150	35.722
99856	NODE_310_length_70538_cov_7.05316_6336_6485	35.6974
29774	NODE_79_length_147847_cov_7.60842_5575_5724	35.6974
196034	gnl|X|PJJNKMKO_31922_30583_30705	35.4166
164402	gnl|X|PJJNKMKO_8298_2608_2748	35.2721
118182	gnl|X|PJJNKMKO_8298_2608_2748	35.2721
319507	gnl|X|GPBGFMPE_59_147455_147562	35.2098
223102	gnl|X|HDALDHFB_68672_1269_1379	35.1893
306819	NODE_39_length_185214_cov_12.1788_158646_158756	34.9222
433905	NODE_151_length_105869_cov_13.4159_55286_55351	34.8533
182695	NODE_12801_length_1975_cov_65.2719_42_167	34.6714
222969	gnl|X|PJJNKMKO_178824_28869_28994	34.5666
198453	gnl|X|HDALDHFB_324290_365_505	34.5609
176797	gnl|X|HDALDHFB_324290_365_505	34.5609
85549	gnl|X|PJJNKMKO_186144_74956_75099	34.5321
84791	gnl|X|PJJNKMKO_239337_114_257	34.5321
62411	gnl|X|PJJNKMKO_186144_74956_75099	34.5321
30279	gnl|X|PJJNKMKO_186144_74956_75099	34.5321
171260	gnl|X|PJJNKMKO_186144_74956_75099	34.5321
138308	gnl|X|PJJNKMKO_186144_74956_75099	34.5321
135313	gnl|X|PJJNKMKO_186144_74956_75099	34.5321
10360	gnl|X|PJJNKMKO_186144_74956_75099	34.5321
254113	gnl|X|GPBGFMPE_22061_833_958	34.4453
220622	gnl|X|GPBGFMPE_184_2842_2967	34.4453
179090	gnl|X|GPBGFMPE_184_2842_2967	34.4453
306475	gnl|X|GPBGFMPE_696_10188_10298	34.2496
280863	gnl|X|GPBGFMPE_9132_80_190	34.2496
220994	gnl|X|GPBGFMPE_696_10188_10298	34.2496
132878	gnl|N|P_contig000152_9392_9529	34.1575
8032	NODE_8768_length_2727_cov_2.15531_2246_2380	33.8129
30193	NODE_8768_length_2727_cov_2.15531_2246_2380	33.8129
231662	NODE_8768_length_2727_cov_2.15531_2246_2380	33.8129
228151	NODE_11096_length_2231_cov_2.29182_1847_1981	33.8129
20875	NODE_8768_length_2727_cov_2.15531_2246_2380	33.8129
200248	NODE_11096_length_2231_cov_2.29182_1847_1981	33.8129
108613	NODE_8768_length_2727_cov_2.15531_2246_2380	33.8129
204456	gnl|X|PJJNKMKO_106147_48_176	33.7565
201527	gnl|X|PJJNKMKO_317123_1017_1145	33.7565
200867	gnl|X|PJJNKMKO_69546_26850_26978	33.7565
199690	gnl|X|GPBGFMPE_26_50047_50175	33.638
378324	gnl|X|PJJNKMKO_209937_332_424	33.5468
374564	gnl|X|HDALDHFB_440133_1459_1560	33.5344
346848	gnl|X|HDALDHFB_440133_1459_1560	33.5344
345486	gnl|X|HDALDHFB_440133_1459_1560	33.5344
319382	gnl|X|HDALDHFB_440133_1459_1560	33.5344
312956	gnl|X|HDALDHFB_440133_1459_1560	33.5344
309777	gnl|X|HDALDHFB_440133_1459_1560	33.5344
275495	gnl|X|HDALDHFB_94892_1914_2030	33.3692
330128	gnl|X|GPBGFMPE_2265_391_504	33.3403
296550	gnl|X|GPBGFMPE_2265_391_504	33.3403
293402	gnl|X|GPBGFMPE_112_103858_103971	33.3403
292272	gnl|X|GPBGFMPE_112_103858_103971	33.3403
290595	gnl|X|GPBGFMPE_112_103858_103971	33.3403
226394	gnl|X|GPBGFMPE_2265_391_504	33.3403
222009	gnl|X|GPBGFMPE_2265_391_504	33.3403
209227	gnl|X|GPBGFMPE_2265_391_504	33.3403
203631	gnl|X|GPBGFMPE_112_103858_103971	33.3403
95373	gnl|X|HDALDHFB_50035_665_796	33.2418
85310	gnl|X|HDALDHFB_50035_665_796	33.2418
82134	gnl|X|HDALDHFB_50035_665_796	33.2418
181175	gnl|X|HDALDHFB_50035_665_796	33.2418
180488	gnl|X|HDALDHFB_50035_665_796	33.2418
135859	gnl|X|HDALDHFB_50035_665_796	33.2418
116240	gnl|X|HDALDHFB_50035_665_796	33.2418
116226	gnl|X|HDALDHFB_50035_665_796	33.2418
94914	gnl|X|GPBGFMPE_3965_850_996	33.1772
77971	gnl|X|GPBGFMPE_3965_850_996	33.1772
61331	gnl|X|GPBGFMPE_3965_850_996	33.1772
52326	gnl|X|GPBGFMPE_3965_850_996	33.1772
42469	gnl|X|GPBGFMPE_3965_850_996	33.1772
35890	gnl|X|GPBGFMPE_3965_850_996	33.1772
25326	gnl|X|GPBGFMPE_3965_850_996	33.1772
20904	gnl|X|GPBGFMPE_3965_850_996	33.1772
106346	gnl|X|GPBGFMPE_3965_850_996	33.1772
8251	gnl|X|PJJNKMKO_240112_33342_33491	33.1416
42976	gnl|X|PJJNKMKO_240112_33342_33491	33.1416
119312	gnl|X|PJJNKMKO_240112_33342_33491	33.1416
114680	gnl|X|PJJNKMKO_240112_33342_33491	33.1416
104625	gnl|X|PJJNKMKO_240112_33342_33491	33.1416
87358	gnl|X|HDALDHFB_239931_1300_1446	33.1406
57010	gnl|X|HDALDHFB_239931_1300_1446	33.1406
138992	gnl|X|HDALDHFB_239931_1300_1446	33.1406
12418	gnl|X|HDALDHFB_239931_1300_1446	33.1406
320435	NODE_1617_length_14653_cov_22.6093_11524_11631	33.1397
330128	NODE_176_length_97789_cov_8.07806_63326_63439	33.1234
296550	NODE_176_length_97789_cov_8.07806_63326_63439	33.1234
226394	NODE_176_length_97789_cov_8.07806_63326_63439	33.1234
222009	NODE_176_length_97789_cov_8.07806_63326_63439	33.1234
209227	NODE_176_length_97789_cov_8.07806_63326_63439	33.1234
221077	NODE_1816_length_12953_cov_11.7083_5012_5137	33.0955
206652	NODE_124_length_114996_cov_12.2604_86742_86879	33.0725
85008	NODE_727_length_36489_cov_18.0701_33225_33368	33.0624
356746	gnl|X|GPBGFMPE_3_2592_2690	32.9515
352391	gnl|X|GPBGFMPE_3_2592_2690	32.9515
334622	gnl|X|GPBGFMPE_3_2592_2690	32.9515
306144	gnl|X|GPBGFMPE_3_2592_2690	32.9515
330128	gnl|X|PJJNKMKO_222413_4734_4847	32.7749
330128	gnl|X|PJJNKMKO_150837_85637_85750	32.7749
296550	gnl|X|PJJNKMKO_222413_4734_4847	32.7749
296550	gnl|X|PJJNKMKO_150837_85637_85750	32.7749
293487	gnl|X|PJJNKMKO_168911_7024_7137	32.7749
283143	gnl|X|PJJNKMKO_47776_6362_6475	32.7749
279310	gnl|X|PJJNKMKO_47776_6362_6475	32.7749
278510	gnl|X|PJJNKMKO_47776_6362_6475	32.7749
267407	gnl|X|PJJNKMKO_47776_6362_6475	32.7749
250593	gnl|X|PJJNKMKO_47776_6362_6475	32.7749
226394	gnl|X|PJJNKMKO_222413_4734_4847	32.7749
226394	gnl|X|PJJNKMKO_150837_85637_85750	32.7749
224654	gnl|X|PJJNKMKO_47776_6362_6475	32.7749
223837	gnl|X|PJJNKMKO_47776_6362_6475	32.7749
222009	gnl|X|PJJNKMKO_222413_4734_4847	32.7749
222009	gnl|X|PJJNKMKO_150837_85637_85750	32.7749
221318	gnl|X|PJJNKMKO_47776_6362_6475	32.7749
209227	gnl|X|PJJNKMKO_222413_4734_4847	32.7749
209227	gnl|X|PJJNKMKO_150837_85637_85750	32.7749
203573	gnl|X|PJJNKMKO_47776_6362_6475	32.7749
203341	gnl|X|PJJNKMKO_47776_6362_6475	32.7749
386484	gnl|X|HDALDHFB_331333_710_799	32.6193
341272	gnl|X|HDALDHFB_64019_3532_3636	32.567
338398	gnl|X|HDALDHFB_64019_3532_3636	32.567
320837	gnl|X|HDALDHFB_64019_3532_3636	32.567
163522	gnl|X|HDALDHFB_174615_2727_2861	32.4976
375487	gnl|X|PJJNKMKO_340269_270_365	32.4874
373167	gnl|X|PJJNKMKO_340269_270_365	32.4874
368623	gnl|X|PJJNKMKO_340269_270_365	32.4874
368591	gnl|X|PJJNKMKO_340269_270_365	32.4874
363979	gnl|X|PJJNKMKO_169510_2190_2285	32.4874
356009	gnl|X|PJJNKMKO_169510_2190_2285	32.4874
350740	gnl|X|PJJNKMKO_340269_270_365	32.4874
349338	gnl|X|PJJNKMKO_169510_2190_2285	32.4874
344466	gnl|X|PJJNKMKO_169510_2190_2285	32.4874
320913	gnl|X|PJJNKMKO_340269_270_365	32.4874
53858	gnl|X|HDALDHFB_349496_1412_1561	32.4733
123535	gnl|X|HDALDHFB_301334_219_368	32.4733
14206	NODE_565_length_45870_cov_5.07674_18730_18879	32.3921
222254	NODE_2658_length_8421_cov_24.5362_7644_7769	32.3075
91564	gnl|X|PJJNKMKO_330565_367_501	32.245
8032	gnl|X|PJJNKMKO_192907_7116_7250	32.245
38064	gnl|X|PJJNKMKO_330565_367_501	32.245
231662	gnl|X|PJJNKMKO_192907_7116_7250	32.245
20875	gnl|X|PJJNKMKO_192907_7116_7250	32.245
199344	gnl|X|PJJNKMKO_330565_367_501	32.245
178872	gnl|X|PJJNKMKO_330565_367_501	32.245
157245	gnl|X|PJJNKMKO_323650_308_442	32.245
157156	gnl|X|PJJNKMKO_330565_367_501	32.245
130468	gnl|X|PJJNKMKO_330565_367_501	32.245
108613	gnl|X|PJJNKMKO_192907_7116_7250	32.245
60641	gnl|N|P_contig000021_104781_104927	32.0519
140972	gnl|N|P_contig000021_104781_104927	32.0519
179141	gnl|X|HDALDHFB_126684_3264_3401	31.786
148132	gnl|X|HDALDHFB_178947_252_389	31.786
135964	gnl|X|HDALDHFB_126684_3264_3401	31.786
7916	NODE_242_length_81790_cov_4.8701_60410_60550	31.6602
1404	NODE_242_length_81790_cov_4.8701_60410_60550	31.6602
10800	NODE_242_length_81790_cov_4.8701_60410_60550	31.6602
165041	NODE_6887_length_3368_cov_31.0688_2481_2615	31.6077
379105	gnl|X|HDALDHFB_29444_66_158	31.5556
57030	gnl|X|PJJNKMKO_178100_32800_32937	31.5389
51510	gnl|X|PJJNKMKO_178100_32800_32937	31.5389
49860	gnl|X|PJJNKMKO_178100_32800_32937	31.5389
39771	gnl|X|PJJNKMKO_178100_32800_32937	31.5389
31331	gnl|X|PJJNKMKO_178100_32800_32937	31.5389
30710	gnl|X|PJJNKMKO_178100_32800_32937	31.5389
180233	gnl|X|PJJNKMKO_178100_32800_32937	31.5389
1613	gnl|X|PJJNKMKO_178100_32800_32937	31.5389
126848	gnl|X|PJJNKMKO_178100_32800_32937	31.5389
11808	gnl|X|PJJNKMKO_178100_32800_32937	31.5389
111318	gnl|X|PJJNKMKO_178100_32800_32937	31.5389
109127	gnl|X|PJJNKMKO_178100_32800_32937	31.5389
415364	gnl|X|HDALDHFB_50470_1927_2004	31.419
260076	gnl|X|PJJNKMKO_307959_6952_7071	31.1224
9	gnl|X|HDALDHFB_312984_1655_1795	31.1048
95367	gnl|X|HDALDHFB_312984_1655_1795	31.1048
5409	gnl|X|HDALDHFB_312984_1655_1795	31.1048
2364	gnl|X|HDALDHFB_312984_1655_1795	31.1048
138609	gnl|X|HDALDHFB_312984_1655_1795	31.1048
13111	gnl|X|HDALDHFB_312984_1655_1795	31.1048
11941	gnl|X|HDALDHFB_312984_1655_1795	31.1048
110119	gnl|X|HDALDHFB_47371_3988_4128	31.1048
221006	gnl|X|HDALDHFB_28524_2972_3097	30.9666
133321	gnl|X|HDALDHFB_28524_2972_3097	30.9666
110384	gnl|X|HDALDHFB_28524_2972_3097	30.9666
89231	gnl|X|PJJNKMKO_291547_1785_1925	30.8631
86005	gnl|X|PJJNKMKO_291547_1785_1925	30.8631
84865	gnl|X|PJJNKMKO_68382_2358_2498	30.8631
306132	gnl|X|HDALDHFB_202138_1493_1603	30.7906
200578	NODE_6_length_345568_cov_9.39199_273546_273674	30.7808
198453	gnl|X|GPBGFMPE_341_60007_60147	30.7547
176797	gnl|X|GPBGFMPE_341_60007_60147	30.7547
163391	gnl|X|GPBGFMPE_4153_5771_5911	30.7547
107676	gnl|X|GPBGFMPE_4153_5771_5911	30.7547
369363	gnl|X|HDALDHFB_166059_2257_2352	30.5591
368126	gnl|X|PJJNKMKO_254321_10605_10706	30.5575
345500	gnl|X|PJJNKMKO_254321_10605_10706	30.5575
320400	gnl|X|PJJNKMKO_254321_10605_10706	30.5575
8251	NODE_1098_length_22550_cov_23.1118_15402_15551	30.4089
42976	NODE_1098_length_22550_cov_23.1118_15402_15551	30.4089
119312	NODE_1098_length_22550_cov_23.1118_15402_15551	30.4089
104625	NODE_1098_length_22550_cov_23.1118_15402_15551	30.4089
268296	gnl|X|PJJNKMKO_76420_763_885	30.3571
242463	gnl|X|PJJNKMKO_168980_922_1044	30.3571
185382	gnl|X|PJJNKMKO_76420_763_885	30.3571
169642	gnl|X|PJJNKMKO_76420_763_885	30.3571
402819	gnl|X|HDALDHFB_456281_988_1068	30.2408
228297	gnl|X|HDALDHFB_154701_127_255	30.2408
200058	gnl|X|HDALDHFB_154701_127_255	30.2408
156160	gnl|X|HDALDHFB_154701_127_255	30.2408
87489	gnl|X|PJJNKMKO_92772_7938_8081	30.2156
330128	gnl|X|HDALDHFB_284452_267_380	29.9732
296550	gnl|X|HDALDHFB_284452_267_380	29.9732
278392	gnl|X|HDALDHFB_337309_7_120	29.9732
226394	gnl|X|HDALDHFB_284452_267_380	29.9732
222009	gnl|X|HDALDHFB_284452_267_380	29.9732
209227	gnl|X|HDALDHFB_284452_267_380	29.9732
115157	NODE_531_length_47556_cov_7.50889_44462_44608	29.6845
360644	gnl|X|PJJNKMKO_290938_432_536	29.676
328201	gnl|X|PJJNKMKO_290938_432_536	29.676
321417	gnl|X|PJJNKMKO_290938_432_536	29.676
309430	gnl|X|PJJNKMKO_290938_432_536	29.676
298093	gnl|X|PJJNKMKO_290938_432_536	29.676
91622	gnl|X|HDALDHFB_103371_9970_10101	29.5483
224351	gnl|X|HDALDHFB_103371_9970_10101	29.5483
144740	gnl|X|HDALDHFB_103371_9970_10101	29.5483
136129	gnl|X|HDALDHFB_103371_9970_10101	29.5483
114476	gnl|X|HDALDHFB_103371_9970_10101	29.5483
202248	gnl|X|GPBGFMPE_111_4801_4929	29.4332
199696	gnl|X|GPBGFMPE_318_58555_58683	29.4332
108424	gnl|X|GPBGFMPE_318_58555_58683	29.4332
377516	gnl|X|GPBGFMPE_1042_3394_3486	29.2504
414810	gnl|N|P_contig000087_712_792	29.2474
49179	gnl|X|HDALDHFB_37438_846_995	29.226
85988	gnl|X|PJJNKMKO_31057_917_1066	28.9989
8251	gnl|X|PJJNKMKO_75412_5873_6022	28.9989
8251	gnl|X|PJJNKMKO_279953_4068_4217	28.9989
42976	gnl|X|PJJNKMKO_75412_5873_6022	28.9989
42976	gnl|X|PJJNKMKO_279953_4068_4217	28.9989
34012	gnl|X|PJJNKMKO_196778_13231_13380	28.9989
30851	gnl|X|PJJNKMKO_31057_917_1066	28.9989
119312	gnl|X|PJJNKMKO_75412_5873_6022	28.9989
119312	gnl|X|PJJNKMKO_279953_4068_4217	28.9989
114680	gnl|X|PJJNKMKO_75412_5873_6022	28.9989
114680	gnl|X|PJJNKMKO_279953_4068_4217	28.9989
104625	gnl|X|PJJNKMKO_75412_5873_6022	28.9989
104625	gnl|X|PJJNKMKO_279953_4068_4217	28.9989
200250	gnl|X|PJJNKMKO_106840_14954_15082	28.9341
92857	gnl|X|HDALDHFB_248456_2749_2883	28.8867
8032	gnl|X|HDALDHFB_322951_2459_2593	28.8867
8032	gnl|X|HDALDHFB_117481_1246_1380	28.8867
45643	gnl|X|HDALDHFB_248456_2749_2883	28.8867
39314	gnl|X|HDALDHFB_248456_2749_2883	28.8867
30886	gnl|X|HDALDHFB_248456_2749_2883	28.8867
30193	gnl|X|HDALDHFB_117481_1246_1380	28.8867
231662	gnl|X|HDALDHFB_322951_2459_2593	28.8867
231662	gnl|X|HDALDHFB_117481_1246_1380	28.8867
209794	gnl|X|HDALDHFB_248456_2749_2883	28.8867
20875	gnl|X|HDALDHFB_322951_2459_2593	28.8867
20875	gnl|X|HDALDHFB_117481_1246_1380	28.8867
161681	gnl|X|HDALDHFB_248456_2749_2883	28.8867
147174	gnl|X|HDALDHFB_248456_2749_2883	28.8867
145408	gnl|X|HDALDHFB_248456_2749_2883	28.8867
142295	gnl|X|HDALDHFB_248456_2749_2883	28.8867
134806	gnl|X|HDALDHFB_248456_2749_2883	28.8867
108613	gnl|X|HDALDHFB_322951_2459_2593	28.8867
108613	gnl|X|HDALDHFB_117481_1246_1380	28.8867
77363	gnl|X|GPBGFMPE_2897_6910_7041	28.7592
144820	gnl|X|GPBGFMPE_2681_4975_5106	28.7592
134295	gnl|X|GPBGFMPE_2897_6910_7041	28.7592
104229	gnl|X|GPBGFMPE_2681_4975_5106	28.7592
395444	gnl|X|PJJNKMKO_364900_3438_3524	28.7098
394925	NODE_50_length_170953_cov_9.17862_13347_13433	28.6333
394897	NODE_201_length_91087_cov_5.53029_65371_65457	28.6333
283329	gnl|X|HDALDHFB_356864_1052_1171	28.4619
279885	gnl|X|HDALDHFB_356864_1052_1171	28.4619
265881	gnl|X|HDALDHFB_392655_325_444	28.4619
265197	gnl|X|HDALDHFB_356864_1052_1171	28.4619
218570	gnl|X|HDALDHFB_356864_1052_1171	28.4619
207916	gnl|X|HDALDHFB_356864_1052_1171	28.4619
193517	gnl|X|HDALDHFB_356864_1052_1171	28.4619
167419	gnl|X|HDALDHFB_448098_953_1072	28.4619
361347	NODE_1063_length_23613_cov_8.41421_12193_12297	28.413
352018	NODE_1063_length_23613_cov_8.41421_12193_12297	28.413
332678	NODE_1063_length_23613_cov_8.41421_12193_12297	28.413
312695	NODE_1063_length_23613_cov_8.41421_12193_12297	28.413
305717	NODE_1063_length_23613_cov_8.41421_12193_12297	28.413
290893	NODE_1063_length_23613_cov_8.41421_12193_12297	28.413
371077	gnl|X|GPBGFMPE_279_60050_60145	28.3267
186566	gnl|X|PJJNKMKO_259293_1955_2086	28.2715
314554	gnl|X|PJJNKMKO_264685_1776_1886	28.0573
305892	gnl|X|PJJNKMKO_73438_96280_96390	28.0573
420441	gnl|X|GPBGFMPE_2968_2911_2988	27.9588
226394	gnl|X|GPBGFMPE_8395_1870_1986	27.8383
222009	gnl|X|GPBGFMPE_8395_1870_1986	27.8383
184389	gnl|X|GPBGFMPE_8395_1870_1986	27.8383
268296	gnl|X|HDALDHFB_298500_1595_1717	27.762
185382	gnl|X|HDALDHFB_298500_1595_1717	27.762
169642	gnl|X|HDALDHFB_298500_1595_1717	27.762
387398	gnl|X|PJJNKMKO_74232_619_708	27.7421
198453	gnl|X|HDALDHFB_378298_49_189	27.6487
176797	gnl|X|HDALDHFB_378298_49_189	27.6487
64214	gnl|X|PJJNKMKO_176149_808_942	27.6386
21152	gnl|X|PJJNKMKO_51877_11881_12015	27.6386
196034	gnl|X|PJJNKMKO_155406_105_239	27.6386
173717	gnl|X|PJJNKMKO_176149_808_942	27.6386
162092	gnl|X|PJJNKMKO_155406_105_239	27.6386
132820	gnl|X|PJJNKMKO_176149_808_942	27.6386
135046	gnl|X|GPBGFMPE_9_82080_82217	27.4996
361347	NODE_4825_length_4647_cov_12.6598_3455_3559	27.4659
337749	NODE_4825_length_4647_cov_12.6598_3455_3559	27.4659
312695	NODE_4825_length_4647_cov_12.6598_3455_3559	27.4659
305665	NODE_4825_length_4647_cov_12.6598_3455_3559	27.4659
290633	gnl|X|PJJNKMKO_197347_11692_11805	27.3125
268296	gnl|X|PJJNKMKO_246602_655_768	27.3125
401625	gnl|N|P_contig000102_20728_20814	27.2068
226394	NODE_773_length_33957_cov_5.46151_13936_14052	27.172
222009	NODE_773_length_33957_cov_5.46151_13936_14052	27.172
184389	NODE_773_length_33957_cov_5.46151_13936_14052	27.172
288048	gnl|X|GPBGFMPE_8729_2634_2753	27.1365
273344	gnl|X|GPBGFMPE_8729_2634_2753	27.1365
260453	gnl|X|GPBGFMPE_1090_17901_18020	27.1365
196955	gnl|X|GPBGFMPE_8729_2634_2753	27.1365
223791	gnl|X|HDALDHFB_51346_2037_2162	27.0958
221197	gnl|X|HDALDHFB_178015_112_237	27.0958
94904	gnl|X|HDALDHFB_223552_838_981	27.0687
91519	gnl|X|HDALDHFB_354294_207_350	27.0687
5855	gnl|X|HDALDHFB_223552_838_981	27.0687
42259	gnl|X|HDALDHFB_223552_838_981	27.0687
165487	gnl|X|HDALDHFB_223552_838_981	27.0687
143583	gnl|X|HDALDHFB_223552_838_981	27.0687
138054	gnl|X|HDALDHFB_223552_838_981	27.0687
118389	gnl|X|HDALDHFB_223552_838_981	27.0687
113386	gnl|X|HDALDHFB_223552_838_981	27.0687
132205	gnl|X|PJJNKMKO_205441_998_1135	27.0333
94257	NODE_6400_length_3596_cov_2.22536_417_545	26.9332
225972	NODE_6400_length_3596_cov_2.22536_417_545	26.9332
182698	NODE_6400_length_3596_cov_2.22536_417_545	26.9332
182236	NODE_6400_length_3596_cov_2.22536_417_545	26.9332
162808	NODE_6400_length_3596_cov_2.22536_417_545	26.9332
110242	NODE_6400_length_3596_cov_2.22536_417_545	26.9332
113254	gnl|X|GPBGFMPE_4565_5249_5389	26.9104
107629	gnl|X|GPBGFMPE_9_146293_146433	26.9104
378857	gnl|X|PJJNKMKO_159657_2445_2537	26.8375
381981	NODE_3185_length_7032_cov_10.8896_5651_5743	26.7659
346353	gnl|X|GPBGFMPE_134_14971_15072	26.6439
329588	gnl|X|GPBGFMPE_1158_19030_19131	26.6439
327173	gnl|X|GPBGFMPE_1158_19030_19131	26.6439
320767	gnl|X|GPBGFMPE_134_14971_15072	26.6439
312090	gnl|X|GPBGFMPE_1158_19030_19131	26.6439
301816	gnl|X|GPBGFMPE_1158_19030_19131	26.6439
421389	NODE_1287_length_18717_cov_21.0404_62_136	26.6212
296550	gnl|X|PJJNKMKO_110078_27993_28109	26.6061
282094	gnl|X|PJJNKMKO_201985_530_646	26.6061
226394	gnl|X|PJJNKMKO_110078_27993_28109	26.6061
224088	gnl|X|PJJNKMKO_201985_530_646	26.6061
184389	gnl|X|PJJNKMKO_110078_27993_28109	26.6061
132205	NODE_702_length_38312_cov_7.96395_521_658	26.6018
8032	NODE_14535_length_1768_cov_2.21249_1130_1264	26.4623
30193	NODE_14535_length_1768_cov_2.21249_1130_1264	26.4623
231662	NODE_14535_length_1768_cov_2.21249_1130_1264	26.4623
20875	NODE_14535_length_1768_cov_2.21249_1130_1264	26.4623
108613	NODE_14535_length_1768_cov_2.21249_1130_1264	26.4623
56329	gnl|X|PJJNKMKO_135124_465_605	26.4541
11845	gnl|X|PJJNKMKO_135124_465_605	26.4541
8251	NODE_1029_length_24590_cov_3.79307_390_539	26.4425
42976	NODE_1029_length_24590_cov_3.79307_390_539	26.4425
119312	NODE_1029_length_24590_cov_3.79307_390_539	26.4425
114680	NODE_1029_length_24590_cov_3.79307_390_539	26.4425
104625	NODE_1029_length_24590_cov_3.79307_390_539	26.4425
83710	gnl|X|GPBGFMPE_29_8404_8547	26.3458
350991	NODE_749_length_35536_cov_11.2602_13830_13931	26.3313
287105	NODE_4109_length_5441_cov_453.878_1035_1151	26.3229
276046	NODE_213_length_87669_cov_7.87953_47867_47983	26.3229
275463	NODE_213_length_87669_cov_7.87953_47867_47983	26.3229
182006	NODE_213_length_87669_cov_7.87953_47867_47983	26.3229
394067	gnl|N|P_contig000067_34068_34157	26.2898
222274	NODE_22719_length_1245_cov_15.3008_677_805	26.1636
133687	NODE_22719_length_1245_cov_15.3008_677_805	26.1636
430553	NODE_335_length_66605_cov_33.223_57948_58016	26.0731
79014	NODE_107_length_125790_cov_4.88171_63606_63746	26.0317
169011	NODE_107_length_125790_cov_4.88171_63606_63746	26.0317
85988	gnl|X|HDALDHFB_252612_270_419	25.9787
8251	gnl|X|HDALDHFB_388565_108_257	25.9787
42976	gnl|X|HDALDHFB_388565_108_257	25.9787
30851	gnl|X|HDALDHFB_252612_270_419	25.9787
26347	gnl|X|HDALDHFB_64709_103_252	25.9787
119312	gnl|X|HDALDHFB_388565_108_257	25.9787
104625	gnl|X|HDALDHFB_388565_108_257	25.9787
379785	gnl|X|GPBGFMPE_3180_5340_5423	25.9377
372810	gnl|X|GPBGFMPE_3180_5340_5423	25.9377
262846	gnl|X|PJJNKMKO_26980_1093_1212	25.9354
261269	gnl|X|PJJNKMKO_78500_158_277	25.9354
97918	gnl|X|PJJNKMKO_72327_86_229	25.8991
92672	gnl|X|PJJNKMKO_72327_86_229	25.8991
84527	gnl|X|PJJNKMKO_148793_314_457	25.8991
83621	gnl|X|PJJNKMKO_20352_428_571	25.8991
82590	gnl|X|PJJNKMKO_72327_86_229	25.8991
3496	gnl|X|PJJNKMKO_72327_86_229	25.8991
128312	gnl|X|PJJNKMKO_72327_86_229	25.8991
203476	gnl|X|HDALDHFB_400044_177_308	25.8547
135418	gnl|X|HDALDHFB_400044_177_308	25.8547
259289	gnl|X|GPBGFMPE_54_31366_31491	25.834
241718	gnl|X|GPBGFMPE_54_31366_31491	25.834
221334	gnl|X|GPBGFMPE_54_31366_31491	25.834
212620	gnl|X|GPBGFMPE_54_31366_31491	25.834
164390	gnl|X|GPBGFMPE_54_31366_31491	25.834
132456	gnl|X|GPBGFMPE_54_31366_31491	25.834
113704	gnl|X|GPBGFMPE_54_31366_31491	25.834
84427	gnl|X|GPBGFMPE_375_23764_23910	25.8045
57011	gnl|X|GPBGFMPE_375_23764_23910	25.8045
42232	gnl|X|GPBGFMPE_375_23764_23910	25.8045
29758	gnl|X|GPBGFMPE_375_23764_23910	25.8045
8032	NODE_29_length_198011_cov_21.2964_84161_84295	25.7272
30193	NODE_29_length_198011_cov_21.2964_84161_84295	25.7272
231662	NODE_29_length_198011_cov_21.2964_84161_84295	25.7272
20875	NODE_29_length_198011_cov_21.2964_84161_84295	25.7272
108613	NODE_29_length_198011_cov_21.2964_84161_84295	25.7272
330128	gnl|X|HDALDHFB_88255_1931_2044	25.6913
296550	gnl|X|HDALDHFB_88255_1931_2044	25.6913
226394	gnl|X|HDALDHFB_88255_1931_2044	25.6913
222009	gnl|X|HDALDHFB_88255_1931_2044	25.6913
209227	gnl|X|HDALDHFB_88255_1931_2044	25.6913
369926	gnl|X|HDALDHFB_455087_3046_3141	25.4659
387128	NODE_120_length_118903_cov_37.7971_53448_53537	25.4546
367795	NODE_120_length_118903_cov_37.7971_53448_53537	25.4546
357032	NODE_120_length_118903_cov_37.7971_53448_53537	25.4546
383521	gnl|N|P_contig000031_672_764	25.4325
83156	gnl|X|PJJNKMKO_3274_1019_1165	25.3669
60467	gnl|X|PJJNKMKO_3274_1019_1165	25.3669
59218	gnl|X|PJJNKMKO_80787_180_326	25.3669
58644	gnl|X|PJJNKMKO_37985_290_436	25.3669
324355	NODE_20_length_217783_cov_64.9392_149621_149722	25.356
288510	gnl|X|PJJNKMKO_278211_6645_6767	25.2976
227599	gnl|X|PJJNKMKO_285907_3811_3933	25.2976
202897	gnl|X|PJJNKMKO_278211_6645_6767	25.2976
69085	gnl|X|GPBGFMPE_3613_5789_5938	25.2849
31009	gnl|X|GPBGFMPE_3613_5789_5938	25.2849
13732	gnl|X|GPBGFMPE_36_104479_104628	25.2849
128870	gnl|X|GPBGFMPE_3613_5789_5938	25.2849
123413	gnl|X|GPBGFMPE_5320_4473_4622	25.2849
114588	gnl|X|GPBGFMPE_5320_4473_4622	25.2849
110324	gnl|X|GPBGFMPE_3613_5789_5938	25.2849
108695	gnl|X|GPBGFMPE_3613_5789_5938	25.2849
64214	gnl|X|HDALDHFB_118382_862_996	25.2759
132820	gnl|X|HDALDHFB_118382_862_996	25.2759
202945	gnl|X|GPBGFMPE_9562_1818_1946	25.2285
357623	gnl|X|PJJNKMKO_83484_76_174	25.1943
346846	gnl|X|GPBGFMPE_770_31155_31262	25.1499
310577	gnl|X|GPBGFMPE_770_31155_31262	25.1499
119312	NODE_74_length_150842_cov_9.83899_123684_123833	25.1204
395529	gnl|X|GPBGFMPE_5309_4475_4561	25.0329
241218	gnl|X|HDALDHFB_458485_1090_1206	25.0269
51268	gnl|X|PJJNKMKO_111904_245_394	24.8562
[truncated: 1,290 more rows]

## Sheet: 623ClusterInfo
Small protein family ID	Number of Members	Length of peptide	Percentage of H (secondary structure)	Percentage of C (secondary structure)	Percentage of E (secondary structure)	Is Helix?	Is Coiled?	Is Beta?	Is mixed Helix-Coiled?	Is mixed Helix-Beta	Is mixed Beta-Coiled?	Is unstructured?	Number of family members with RBS motif	Fraction of family members with RBS motif	All RBS motifs and number of tiumes they appear in family	Number of different RBS motifs in family	Conservation score of RBS	Life domains	#Life domains	Identified in bacteria	Identified in in eukaryota	Identified in archaea	Identified in viruses	Phyla	number of phyla	Class	number of classes	Order	number of orders	Family	number of families	Genus	number of genera	Species	number of species	Taxon IDs_number of members classified to the taxa	Number of different taxon IDs	Number of non bacterial	Non bacterial classification_numbe of members that were classified to it	Median percentage of k-mers that were classified	Average percentage of k-mers that were classified	RNA code p-value assigned to family	Cluster representative	Is family predicted to be antimicrobial	Confidence score in antimicrobial peptide	AA sequence of clusters representative	DNA sequence of cluster representative	Number of Refseq small annotated homologs	Example of a Refseq homolog
96922	113	47	0.574468	0.425532	0	1	0	0	1	0	0	0	23	0.20354	AACAA_6,AAAA_5,None_90,TTT_1,AAA_11	4	0.79646	Unclassified_10, Bacteria_103	1	1	0	0	0	Unclassified_10, Firmicutes_1, Bacteroidetes_102	2	Bacteroidia_101, Unclassified_10	1	Unclassified_10, Bacteroidales_101	1	Rikenellaceae_92, Bacteroidaceae_1, Unclassified_10	2	Unclassified_10, Alistipes_92, Bacteroides_1	2	Bacteroides sp. CAG:20_1, Alistipes obesi_2, Alistipes indistinctus_37, Alistipes sp. UBA1825_7, Alistipes putredinis_1, Firmicutes bacterium CAG:110_1, Alistipes ihumii_41, Alistipes senegalensis_1, Alistipes sp. CAG:53_1, Unclassified_10	9	171549_8, 1262697_1, 742725_37, 1211813_41, 1263000_1, 1033732_1, 1262738_1, 445970_1, 1118061_2, 239759_2, 0_10, 976_1, 1946009_7	13	0	NA	94	61.6637	1.37e-05	Stool_SRS076804_765195863_Female_2_prediction_contig-100_36799.87996_1	0	NA	MEDNYEECPFGPERLEDEELFSSEVVGEDVDLMLVDCLLREAFGKQR	ATGGAGGATAATTACGAAGAATGTCCGTTCGGCCCGGAAAGACTGGAAGACGAAGAGCTATTTTCCAGCGAGGTCGTCGGTGAAGACGTCGACTTGATGTTGGTGGACTGCCTGCTCAGAGAAGCTTTCGGCAAGCAGCGTTAA	0	NA
29750	396	49	0.571429	0.428571	0	1	0	0	1	0	0	0	48	0.121212	AACAA_1,AAAA_22,None_348,AAA_18,TAA_7	4	0.878788	Bacteria_396	1	1	0	0	0	Bacteroidetes_396	1	Bacteroidia_396	1	Bacteroidales_396	1	Bacteroidaceae_2, Rikenellaceae_394	2	Bacteroides_2, Alistipes_394	2	Alistipes sp. CAG:29_25, Alistipes ihumii_1, Alistipes sp. UBA1686_3, Alistipes sp. CHKCI003_2, Alistipes senegalensis_9, Alistipes onderdonkii_4, Alistipes sp. CAG:53_99, Alistipes sp. UBA6068_1, Alistipes sp. 56_sp_Nov_56_25_124, Alistipes sp. Marseille-P2431_1, Alistipes finegoldii_60, Alistipes finegoldii CAG:68_6, Alistipes timonensis_7, Alistipes shahii_15, Alistipes sp. Zagget8_2, Alistipe…	22	457387_1, 1263035_6, 1262693_4, 1780376_2, 1930002_2, 1896969_124, 1033731_7, 679935_7, 214856_53, 1203611_4, 1946012_1, 239759_23, 1816676_1, 1946007_3, 717959_15, 1262694_25, 1263036_3, 702446_1, 445970_2, 1033732_9, 908612_1, 1262697_99, 1946011_2, 1211813_1	24	0	NA	48.5	84.947	4.35e-08	Stool_SRS011084_158479027_Male_1_prediction_27324_8	0	NA	MEDIDKNEVSDNGISEDEDLMMREVIQGDADLCYLHHYLSEVFRKGDNF	ATGGAGGATATCGACAAAAACGAGGTTTCAGACAACGGCATCTCCGAGGACGAAGACTTGATGATGCGGGAAGTGATACAAGGTGACGCTGATTTATGTTATCTGCACCACTATCTCTCGGAAGTCTTCCGAAAAGGGGATAATTTTTAA	4	WP_022043830.1
112544	358	46	0.434783	0.565217	0	0	1	0	1	0	0	0	42	0.117318	GGA/GAG/AGG_22,None_316,AACAA_1,TAAA_2,TAA_17	4	0.882682	Bacteria_356, Unclassified_2	1	1	0	0	0	Bacteroidetes_356, Unclassified_2	1	Bacteroidia_356, Unclassified_2	1	Unclassified_2, Bacteroidales_356	1	Unclassified_2, Bacteroidaceae_3, Rikenellaceae_353	2	Bacteroides_3, Alistipes_353, Unclassified_2	2	Alistipes sp. 58_9_plus_1, Alistipes sp. UBA3409_3, Alistipes putredinis_161, Alistipes finegoldii_3, Alistipes sp. An31A_6, Alistipes indistinctus_2, Alistipes putredinis CAG:67_156, Alistipes obesi_14, Alistipes shahii_1, Unclassified_2, Bacteroides sp. Phil13_1, Bacteroides sp. 43_108_1, Alistipes ihumii_1, Alistipes sp. CHKCI003_4	13	239759_1, 1965631_6, 717959_1, 1263036_156, 1780376_4, 1896974_1, 1118061_14, 445970_161, 1929999_1, 816_1, 0_2, 679935_2, 1896970_1, 214856_1, 1211813_1, 742725_2, 1946011_3	17	0	NA	78.5	79.8045	0.001	Stool_SRS015890_764305738_Male_1_prediction_8038_1	0	NA	MIENDKTDTSRSISDEELMKNEVIGDDADLYYLDCYLSDILGKGSF	ATGATTGAAAACGACAAAACGGATACATCAAGGTCTATCTCCGACGAAGAACTGATGAAGAACGAAGTGATCGGCGACGATGCAGATCTGTATTATCTCGATTGCTATCTTTCGGACATTCTTGGAAAGGGATCATTTTAG	5	WP_022332352.1
275792	88	38	0.236842	0.631579	0.131579	0	1	0	0	0	0	0	85	0.965909	AAA_5,TAA_2,AACAA_72,None_3,AAAAA_6	4	0.818182	Bacteria_88	1	1	0	0	0	Bacteroidetes_88	1	Bacteroidia_88	1	Bacteroidales_88	1	Prevotellaceae_88	1	Prevotella_88	1	Prevotella sp. CAG:279_1, Prevotella sp. UBA2822_3, Prevotella copri_9, Prevotella copri CAG:164_67, Prevotella sp. CAG:604_8	5	165179_4, 1262932_8, 1263102_67, 537011_5, 1262924_1, 1947118_3	6	0	NA	45	62.5568	3.86e-05	Stool_SRS011134_158499257_Male_1_prediction_29291_17	0	NA	MNINKVKKYGEFVEIAAPVERTTAEEYPTVLGGEIWYN	ATGAACATTAACAAGGTAAAGAAGTATGGTGAGTTCGTAGAAATTGCGGCTCCTGTAGAAAGAACAACAGCTGAAGAGTATCCAACAGTATTAGGTGGAGAAATTTGGTACAACTAA	2	WP_022110263.1
319838	449	35	0.685714	0.314286	0	1	0	0	0	0	0	0	449	1	AAAA_37,AACAA_377,TAA_35	3	0.839644	Bacteria_449	1	1	0	0	0	Bacteroidetes_447, Firmicutes_2	2	Negativicutes_1, Clostridia_1, Bacteroidia_447	3	Clostridiales_1, Acidaminococcales_1, Bacteroidales_447	3	Prevotellaceae_1, Ruminococcaceae_1, Bacteroidaceae_434, Rikenellaceae_6, Acidaminococcaceae_1, Porphyromonadaceae_1, Tannerellaceae_2, Odoribacteraceae_3	8	Odoribacter_3, Parabacteroides_2, Bacteroides_434, Faecalibacterium_1, Alistipes_6, Acidaminococcus_1, Prevotella_1	7	Bacteroides fragilis_5, Bacteroides sp. UBA7156_15, Bacteroides eggerthii_21, Bacteroides sp. HMSC073E02_8, Bacteroides sp. KFT8_2, Bacteroides sp. AR20_2, Bacteroides sp. 1_1_6_3, Alistipes obesi_1, Bacteroides sp. UNK.MGS-14_1, Bacteroides stercoris_10, Alistipes shahii_1, Bacteroides thetaiotaomicron CAG:40_1, Bacteroides gallinarum_3, Bacteroides salyersiae_1, Bacteroides uniformis CAG:3_36, …	48	1263102_1, 329854_1, 1121096_3, 665953_2, 457387_2, 1263045_1, 1638780_1, 1078089_1, 1897010_2, 2025659_2, 702443_2, 435590_1, 1339283_1, 997892_1, 1946089_15, 1263043_11, 816_12, 1262753_1, 471870_1, 449673_5, 1077285_1, 821_3, 411485_1, 1263054_1, 997887_1, 1952587_1, 817_1, 1339352_2, 1111120_1, 820_10, 999420_1, 1235816_3, 1739517_8, 411479_122, 1236512_21, 226186_1, 93975_20, 999417_1, 12034…	63	0	NA	97	91.1604	2.65e-07	Stool_SRS011134_158499257_Male_1_prediction_contig-100_737.244891_2	0	NA	MIVYLISLLVIGSAIAWSLWKAPSDKELWGEDELE	ATGATCGTGTATTTAATTAGTTTGCTTGTTATTGGCTCGGCAATAGCTTGGAGCCTTTGGAAAGCCCCTTCGGACAAAGAGTTATGGGGAGAGGATGAGTTGGAATAA	3	WP_022103688.1
290634	196	37	0.648649	0.351351	0	1	0	0	0	0	0	0	196	1	TAGAA_8,TAAA_115,AACAA_73	3	0.586735	Bacteria_196	1	1	0	0	0	Bacteroidetes_196	1	Bacteroidia_196	1	Bacteroidales_196	1	Bacteroidaceae_194, Tannerellaceae_2	2	Bacteroides_194, Parabacteroides_2	2	Parabacteroides johnsonii_1, Bacteroides clarus CAG:160_2, Bacteroides fragilis_1, Bacteroides sp. 1_1_6_2, Bacteroides stercoris_65, Bacteroides sp. CAG:98_44, Bacteroides vulgatus_3, Bacteroides salyersiae_1, Parabacteroides merdae_1, Bacteroides finegoldii CAG:203_1, Bacteroides clarus_5, Bacteroides stercoris CAG:120_4, Bacteroides ovatus_1, Bacteroides massiliensis_62, Bacteroides sp. 3_1_13…	16	411477_1, 1263053_4, 1263045_1, 435590_2, 1263039_2, 537006_1, 449673_53, 1262754_44, 1121098_62, 762984_5, 1339352_1, 1339308_1, 1121101_1, 997886_1, 1235787_2, 1073351_12, 469586_2, 457389_1	18	0	NA	74	82.301	0.000196	Stool_SRS011084_158479027_Male_1_prediction_33532_4	0	NA	MIIYLISLLVIGSAIAWSLKKAPSDTELWGADEQEKE	ATGATTATATATTTAATTAGTTTGCTTGTTATAGGCTCGGCAATAGCCTGGAGCCTGAAGAAAGCCCCTTCGGATACGGAATTGTGGGGAGCGGATGAACAAGAAAAAGAGTAA	3	WP_022103688.1
277046	41	38	0.763158	0.236842	0	1	0	0	0	0	0	0	40	0.97561	TAAA_26,TAA_2,AACAA_12,None_1	3	0.634146	Bacteria_41	1	1	0	0	0	Bacteroidetes_41	1	Bacteroidia_41	1	Bacteroidales_41	1	Tannerellaceae_2, Muribaculaceae_1, Bacteroidaceae_38	3	Parabacteroides_2, Bacteroides_38	2	Bacteroides uniformis_19, Bacteroidales bacterium M2_1, Bacteroides intestinalis_1, Bacteroides vulgatus_1, Bacteroides timonensis_7, Bacteroides fragilis_9	6	1203465_7, 1807730_1, 1073386_7, 375288_2, 435590_1, 997880_1, 471870_1, 817_1, 816_1, 411479_19	10	0	NA	52	63.4634	1.06e-06	Stool_SRS013687_159268001_Male_1_prediction_contig-100_1259.193914_4	0	NA	MTVALVCYGGFLAIIWCCIGWSMYRAPTDVELWGKEME	ATGACGGTAGCTTTGGTATGTTATGGCGGCTTCCTTGCCATTATCTGGTGCTGCATCGGTTGGTCTATGTACCGTGCTCCGACTGATGTCGAACTGTGGGGGAAAGAAATGGAATAA	1	WP_022354225.1
275516	414	38	0.710526	0.289474	0	1	0	0	0	0	0	0	325	0.785024	AATAA_4,None_89,TAAA_189,GGAGG_21,AGGAGG_111	4	0.456522	Bacteria_414	1	1	0	0	0	Bacteroidetes_413, Firmicutes_1	2	Clostridia_1, Bacteroidia_413	2	Clostridiales_1, Bacteroidales_413	2	Bacteroidaceae_412, Lachnospiraceae_1, Prevotellaceae_1	3	Bacteroides_412, Paraprevotella_1	2	Bacteroides stercoris CAG:120_1, Lachnospiraceae bacterium 3_1_46FAA_1, Bacteroides dorei_25, Bacteroides massiliensis_1, Bacteroides ovatus_1, Bacteroides sp. 4_3_47FAA_88, Paraprevotella clara CAG:116_1, Bacteroides nordii_1, Bacteroides stercoris_30, Bacteroides fragilis_52, Bacteroides eggerthii_10, Bacteroides sp. 41_26_2, Bacteroides thetaiotaomicron_5, Bacteroides vulgatus_189	14	997877_1, 997891_2, 1073351_28, 1339270_1, 1339273_1, 457394_88, 1339277_1, 483216_10, 1203608_1, 1339272_3, 1339279_1, 1339296_1, 702446_1, 665950_1, 1896973_2, 1339351_23, 449673_2, 821_1, 817_24, 556260_24, 816_7, 1121098_1, 1235816_2, 1339352_3, 1339308_9, 1263053_1, 1235785_5, 1073388_3, 702443_1, 435590_159, 1263095_1, 272559_6	32	0	NA	94.5	90.4034	0.031	Stool_SRS011084_158479027_Male_1_prediction_35430_8	0	NA	MTVLWISFAALYALGMLWLAYQIRTAPSDLDLWGEEIE	ATGACAGTATTGTGGATATCATTTGCGGCCCTGTATGCACTGGGCATGCTGTGGCTTGCGTATCAGATCAGGACCGCCCCCAGTGATCTGGATTTATGGGGCGAGGAAATAGAATAA	0	NA
425544	167	23	0.391304	0.391304	0.217391	0	0	0	0	0	0	1	167	1	AGGAGG_97,AGGAG_11,GGAGG_59	3	0.580838	Unclassified_1, Bacteria_166	1	1	0	0	0	Firmicutes_166, Unclassified_1	1	Unclassified_1, Clostridia_163	1	Clostridiales_163, Unclassified_1	1	Lachnospiraceae_1, Ruminococcaceae_129, Eubacteriaceae_27, Unclassified_1, Oscillospiraceae_6	4	Oscillibacter_3, Ruminococcus_124, Unclassified_1, Eubacterium_27, Subdoligranulum_1, Ruminiclostridium_1, Roseburia_1	6	Unclassified_1, Ruminococcus sp. A254.MGS-108_17, [Eubacterium] siraeum_1, Ruminococcus bicirculans_1, Subdoligranulum sp. CAG:314_1, Oscillibacter sp. ER4_3, Ruminococcaceae bacterium UBA3315_1, Eubacterium sp. CAG:202_27, Ruminococcus sp. CAG:108_62, Roseburia faecis_1, Ruminococcus sp. CAG:9-related_41_34_27, Firmicutes bacterium CAG:129_59_24_1, Oscillospiraceae bacterium UBA757_1, Ruminococc…	15	301302_1, 1952973_1, 1897021_27, 657321_15, 1952298_1, 541000_1, 1637497_17, 1952314_1, 1262970_1, 1160721_1, 1263_1, 1262950_62, 457412_1, 717961_1, 0_1, 473772_2, 1262884_27, 1519439_3, 1897028_1, 1239_2	20	0	NA	13	71.479	0.0003	Stool_SRS011084_158479027_Male_1_prediction_contig-100_1181.208346_4	0	NA	MKFVIMDLDDFIFGNEEWHESER	ATGAAATTTGTCATTATGGATCTTGATGATTTTATCTTTGGTAACGAAGAATGGCACGAGAGCGAAAGATAA	0	NA
290708	694	37	0.216216	0.783784	0	0	1	0	0	0	0	0	690	0.994236	AGGA_21,GGAGG_25,TTAA_2,TAA_489,AGGAG_137,AGGAGG_16,None_4	6	0.704611	Bacteria_694	1	1	0	0	0	Bacteroidetes_686, Fusobacteria_1, Proteobacteria_7	3	Bacteroidia_686, Fusobacteriia_1, Gammaproteobacteria_7	3	Bacteroidales_686, Fusobacteriales_1, Pasteurellales_7	3	Prevotellaceae_684, Pasteurellaceae_7, Fusobacteriaceae_1, Tannerellaceae_1, Porphyromonadaceae_1	5	Prevotella_684, Haemophilus_6, Porphyromonas_1, Tannerella_1, Fusobacterium_1, Aggregatibacter_1	6	Aggregatibacter aphrophilus_1, Prevotella salivae_2, Prevotella nanceiensis_1, Prevotella denticola_12, Haemophilus sp. HMSC061E01_1, Prevotella nigrescens_1, Prevotella sp. F0091_4, Prevotella histicola_12, Haemophilus sp. HMSC068C11_1, Prevotella shahii_2, Prevotella fusca_2, Prevotella jejuni_62, Tannerella sp. oral taxon HOT-286_1, Haemophilus sp. HMSC71H05_1, Haemophilus sputorum_1, Prevotel…	26	767031_3, 1395125_1, 1236517_2, 649761_1, 1122991_2, 1161412_7, 1236504_10, 1122982_6, 1739522_1, 857291_2, 1122993_2, 575612_131, 28133_1, 1401077_3, 1095752_19, 1122988_1, 1236518_30, 1608898_1, 997353_7, 838_9, 888832_1, 1177574_62, 1411021_1, 1125723_1, 1227276_4, 888743_1, 553174_259, 28132_4, 862965_2, 1078480_1, 985008_1, 469621_1, 1715211_1, 563031_116	34	0	NA	40	70.1412	4.9e-05	Tongue_dorsum_SRS011086_158458797_Female_1_prediction_contig-100_318.77813.77813_5	0	NA	MKENKTRDFFETHDFENQNSQEHTDANETLGGEIWYN	ATGAAAGAAAACAAAACACGAGATTTTTTCGAAACTCATGATTTCGAGAATCAGAACAGTCAGGAACATACCGATGCGAATGAAACGCTTGGTGGTGAAATTTGGTACAACTAA	0	NA
131782	905	45	0.755556	0.244444	0	1	0	0	0	0	0	0	898	0.992265	GGAGG_848,None_7,GGA/GAG/AGG_50	2	0.937017	Unclassified_5, Bacteria_900	1	1	0	0	0	Firmicutes_896, Unclassified_5, Bacteroidetes_4	2	Clostridia_896, Unclassified_5, Bacteroidia_4	2	Clostridiales_896, Bacteroidales_4, Unclassified_5	2	Oscillospiraceae_1, Clostridiaceae_2, Unclassified_5, Rikenellaceae_4, Ruminococcaceae_878	4	Unclassified_5, Alistipes_4, Oscillibacter_1, Clostridium_2, Faecalibacterium_878	4	Faecalibacterium prausnitzii_541, Clostridiales bacterium 42_27_15, Clostridium sp. CAG:91_1, Faecalibacterium sp. UBA2087_2, Alistipes sp. CAG:53_1, Unclassified_5, Alistipes sp. 56_sp_Nov_56_25_1, Faecalibacterium sp. CAG:74_58_120_1, Oscillibacter sp. CAG:241_1, Alistipes sp. HGB5_2, uncultured Faecalibacterium sp._322, Clostridium sp. CAG:217_53_7_1, Faecalibacterium sp. CAG:82_1	12	1897045_15, 1262911_1, 411483_46, 1262898_1, 1896969_1, 1896992_1, 718252_39, 411485_137, 748224_243, 1262845_1, 0_5, 216851_11, 853_6, 1946508_2, 1262697_1, 657322_70, 1897005_1, 908612_2, 259315_322	19	0	NA	60	67.4597	3.56e-05	Stool_SRS011084_158479027_Male_1_prediction_1824_2	0	NA	MNLLETLALLTFILALLSLIVDVIRLTVEVMAKFSQMKSDDNKKD	ATGAATCTGCTGGAGACTCTCGCGTTGCTCACGTTCATTCTCGCGTTGTTGAGCTTGATCGTGGATGTGATCCGTCTGACCGTTGAGGTCATGGCAAAGTTTTCCCAGATGAAAAGCGATGATAACAAAAAAGATTGA	0	NA
121456	99	46	0.73913	0.26087	0	1	0	0	0	0	0	0	90	0.909091	GGA/GAG/AGG_1,GGxGG_2,None_9,GGAGG_47,AGxAGG/AGGxGG_40	4	0.474747	Bacteria_85, Unclassified_14	1	1	0	0	0	Unclassified_14, Firmicutes_84, Proteobacteria_1	2	Alphaproteobacteria_1, Unclassified_14, Clostridia_83	2	Clostridiales_83, Rhodospirillales_1, Unclassified_14	2	Unclassified_14, Rhodospirillaceae_1, Ruminococcaceae_83	2	Faecalibacterium_83, Unclassified_14, Azospirillum_1	2	Unclassified_14, Faecalibacterium sp. UBA2087_1, Firmicutes bacterium CAG:110_56_8_1, Azospirillum sp. CAG:239_1, Faecalibacterium prausnitzii_76, Faecalibacterium sp. CAG:82_1, uncultured Faecalibacterium sp._3	6	1946508_1, 1897027_1, 0_14, 259315_3, 216851_2, 748224_2, 657322_2, 1262898_1, 718252_72, 1262705_1	10	0	NA	4	12.1717	4.32e-07	Stool_SRS076756_991168867_Male_1_prediction_2456_3	0	NA	MNLVELFTLLAFIVSLLALLVDVVHVTFDIVWRLSHDDGRNDKKKK	ATGAATCTTGTAGAGCTGTTCACGCTTTTGGCTTTCATCGTCAGCTTGTTGGCGCTGCTGGTCGATGTCGTCCATGTCACGTTCGACATTGTATGGAGACTCTCTCATGATGATGGCAGAAATGACAAAAAGAAAAAGTAA	0	NA
334203	32	34	0.558824	0.323529	0.117647	1	0	0	0	0	0	0	32	1	AGGAG_2,AGGAGG_1,TAA_24,AATAA_5	4	0.75	Bacteria_32	1	1	0	0	0	Bacteroidetes_32	1	Bacteroidia_32	1	Bacteroidales_32	1	Bacteroidaceae_30, Prevotellaceae_2	2	Bacteroides_30, Prevotella_2	2	Bacteroides finegoldii CAG:203_4, Bacteroides vulgatus_14, Bacteroides sp. HMSC068A09_1, Bacteroides stercoris_1, Prevotella sp. CAG:520_1, Prevotella copri_1, Bacteroides caccae CAG:21_7, Bacteroides rodentium_2, Bacteroides finegoldii_1	9	449673_1, 1263045_4, 1262929_1, 1739319_1, 537011_1, 1235786_14, 997888_1, 1236512_2, 1263037_7	9	0	NA	0	32.2812	5.31e-07	Stool_SRS013800_159571453_Male_1_prediction_25936_14	0	NA	MEGLLIVLGGSGMLAFFFAIWLNTRKGKKWLANL	ATGGAAGGTTTATTGATTGTGCTTGGTGGTTCTGGAATGTTAGCCTTTTTCTTTGCTATATGGTTAAATACCCGGAAAGGCAAGAAATGGCTCGCAAATCTATAG	1	WP_022121613.1
333999	47	34	0.852941	0.147059	0	1	0	0	0	0	0	0	46	0.978723	TAA_13,TAAA_8,TAAAA_2,None_1,AAAAA_18,TAAAAA_5	5	0.382979	Bacteria_47	1	1	0	0	0	Bacteroidetes_47	1	Bacteroidia_47	1	Bacteroidales_47	1	Bacteroidaceae_11, Prevotellaceae_34	2	Prevotellamassilia_3, Prevotella_31, Bacteroides_11	3	Bacteroides fragilis_5, Prevotella sp. CAG:592_1, Prevotellamassilia timonensis_3, Bacteroides vulgatus_6, Prevotella copri CAG:164_9, Prevotella copri_21	6	1262931_1, 1852370_3, 537011_20, 171549_2, 1339273_1, 1235786_3, 165179_1, 435590_3, 1263102_9, 1235816_3, 817_1	11	0	NA	76	46.6383	6.05e-11	Stool_SRS013638_159288231_Male_1_prediction_7565_26	0	NA	MNALGLTFAICLVPALAFLAWLYTPWGKKWSKEL	ATGAATGCTTTAGGATTAACTTTTGCTATTTGCTTAGTGCCAGCATTGGCTTTTTTAGCATGGCTTTATACCCCATGGGGTAAGAAATGGTCTAAAGAACTTTGA	2	WP_005855206.1
333547	36	34	0.823529	0.176471	0	1	0	0	0	0	0	0	36	1	TAAA_6,TAA_26,AATAA_4	3	0.722222	Bacteria_36	1	1	0	0	0	Bacteroidetes_36	1	Bacteroidia_36	1	Bacteroidales_36	1	Bacteroidaceae_9, Prevotellaceae_26, Tannerellaceae_1	3	Parabacteroides_1, Bacteroides_9, Prevotella_26	3	Bacteroides caccae CAG:21_3, Prevotella sp. UBA2822_1, Prevotella copri_13, Prevotella copri CAG:164_12, Parabacteroides sp. SN4_1, Bacteroides vulgatus_5, Bacteroides sp. 43_46_1	7	165179_2, 1263102_12, 1750560_1, 1263037_3, 1235786_5, 537011_11, 1897051_1, 1947118_1	8	0	NA	56.5	50.5833	1.11e-07	Stool_SRS012849_158822939_Male_1_prediction_35645_3	0	NA	MEMLTIIFALASAIGAGLVIWSKTKAGQRWLESL	ATGGAAATGTTGACAATTATATTTGCCTTGGCTAGTGCTATTGGCGCAGGGTTAGTTATTTGGTCTAAGACGAAAGCTGGTCAAAGATGGCTTGAAAGTCTTTAG	2	WP_022121613.1
333404	334	34	0.764706	0.235294	0	1	0	0	0	0	0	0	333	0.997006	TAAA_156,TAA_52,AGGAGG_3,TAAAAA_4,AATAA_112,TAAAA_5,AAAA_1,None_1	7	0.467066	Bacteria_334	1	1	0	0	0	Bacteroidetes_333, Proteobacteria_1	2	Bacteroidia_333, Gammaproteobacteria_1	2	Enterobacteriales_1, Bacteroidales_333	2	Bacteroidaceae_262, Rikenellaceae_1, Prevotellaceae_4, Tannerellaceae_62, Odoribacteraceae_1, Enterobacteriaceae_1	6	Parabacteroides_62, Bacteroides_262, Odoribacter_1, Escherichia_1, Prevotella_4, Alistipes_1	6	Prevotella copri CAG:164_3, Bacteroides uniformis_3, Bacteroides cellulosilyticus_55, Escherichia coli_1, Parabacteroides sp. D26_12, Parabacteroides distasonis_24, Parabacteroides goldsteinii_5, uncultured Bacteroides sp._2, Bacteroides dorei_5, Bacteroides sp. D20_1, Bacteroides finegoldii_1, Parabacteroides sp. D13_4, Bacteroides oleiciplenus_40, Bacteroidales bacterium 43_36_2, Parabacteroide…	33	997891_3, 445970_1, 1796613_2, 1235788_2, 997877_3, 1947049_1, 483217_1, 927665_5, 171549_1, 585543_1, 1339302_19, 1235786_12, 1339279_1, 1263038_1, 823_1, 1896973_86, 483215_1, 162156_2, 997874_55, 1262937_1, 999417_23, 709991_1, 702446_1, 2025877_1, 498388_1, 816_1, 556260_1, 821_4, 817_10, 449673_2, 1339352_6, 470145_1, 411479_3, 658661_2, 658662_12, 1897038_2, 329854_2, 1263102_3, 563193_4, 6…	45	0	NA	93.5	80.7754	3.01e-12	Stool_SRS012273_158337416_Female_1_prediction_47244_6	0	NA	MDMLSLVFTISAIVGGGFLVWLYTKPGKKWLENL	ATGGATATGCTAAGTTTAGTTTTCACGATCAGTGCTATTGTTGGAGGTGGATTCCTCGTATGGCTATATACCAAGCCTGGTAAAAAATGGCTAGAAAATCTATAA	8	WP_022121613.1
333011	83	34	0.882353	0.117647	0	1	0	0	0	0	0	0	83	1	TAAAAA_20,TAAA_6,TAA_57	3	0.686747	Unclassified_3, Eukaryota_1, Bacteria_79	2	1	1	0	0	Bacteroidetes_79, Basidiomycota_1, Unclassified_3	2	Unclassified_3, Dacrymycetes_1, Bacteroidia_79	2	Dacrymycetales_1, Unclassified_3, Bacteroidales_79	2	Prevotellaceae_78, Dacrymycetaceae_1, Bacteroidaceae_1, Unclassified_3	3	Calocera_1, Prevotella_78, Unclassified_3, Bacteroides_1	3	Unclassified_3, Prevotella copri CAG:164_53, Prevotella copri_6, Prevotella sp. UBA2822_3, Prevotella sp. CAG:279_2, Calocera cornea_1, Prevotella sp. UBA6435_8, Bacteroides vulgatus_1, Prevotella sp. CAG:604_6	8	1947118_3, 1262924_2, 537011_5, 821_1, 1353952_1, 0_3, 1947188_8, 1263102_53, 1262932_6, 165179_1	10	1	Calocera cornea HHB12733_1	69	52.9277	0.000105	Stool_SRS011134_158499257_Male_1_prediction_29291_13	0	NA	MEGFALVMCIGAVIGMSLAIWSYTKSGQKWIDEL	ATGGAAGGATTTGCTTTAGTAATGTGTATAGGAGCTGTTATTGGTATGAGCTTAGCCATTTGGAGCTACACCAAATCTGGACAGAAATGGATAGACGAGTTATAA	3	WP_022111193.1
332690	313	34	0.794118	0.205882	0	1	0	0	0	0	0	0	310	0.990415	TAA_9,TAAA_103,AATAA_15,TAAAAA_183,None_3	4	0.584665	Bacteria_311, Unclassified_2	1	1	0	0	0	Unclassified_2, Bacteroidetes_311	1	Unclassified_2, Bacteroidia_311	1	Unclassified_2, Bacteroidales_311	1	Bacteroidaceae_245, Prevotellaceae_27, Unclassified_2, Tannerellaceae_36	3	Parabacteroides_36, Bacteroides_245, Unclassified_2, Prevotellamassilia_1, Prevotella_26	4	Prevotella sp. CAG:604_5, Parabacteroides johnsonii_2, Prevotella stercorea CAG:629_1, Bacteroides sp. 1_1_14_1, Parabacteroides sp. SN4_1, Prevotellamassilia timonensis_1, Bacteroides fragilis_64, Bacteroides eggerthii_1, Bacteroides sp. 3_1_33FAA_3, Prevotella sp. CAG:520_1, Prevotella sp. CAG:1092_5, Bacteroides caecimuris_2, Bacteroides stercoris_3, Bacteroides sp. UNK.MGS-14_1, Bacteroides s…	48	556260_26, 1776379_2, 816_9, 357276_1, 449673_3, 537012_1, 457390_1, 817_32, 1262919_5, 1263052_2, 1339352_3, 1263103_1, 1121098_1, 0_2, 999420_3, 1263102_2, 329854_6, 1897038_2, 457387_2, 665953_1, 626931_11, 1263045_1, 1263053_1, 46503_2, 165179_8, 469585_1, 1638780_1, 1262929_1, 999421_26, 1262932_5, 1078089_1, 1235814_3, 1263091_1, 999419_2, 997877_15, 671267_1, 1339275_1, 1796613_2, 484018_2…	63	0	NA	1	77.4601	1.7e-12	Stool_SRS011084_158479027_Male_1_prediction_12690_35	0	NA	MDFIIMFFLVGAIIAAGIAIWLNTKSGKKWLASL	ATGGATTTCATAATTATGTTTTTTTTGGTAGGAGCGATTATTGCGGCAGGTATAGCCATTTGGCTTAATACTAAGTCTGGAAAAAAGTGGCTTGCAAGTCTGTAG	3	WP_021852084.1
291560	225	37	0.810811	0.189189	0	1	0	0	0	0	0	0	225	1	TAAA_5,TAA_219,AAGAA_1	3	0.973333	Bacteria_225	1	1	0	0	0	Bacteroidetes_225	1	Bacteroidia_225	1	Bacteroidales_225	1	Prevotellaceae_47, Bacteroidaceae_21, Tannerellaceae_145, Porphyromonadaceae_6	4	Prevotella_47, Porphyromonas_6, Bacteroides_21, Parabacteroides_145	4	Parabacteroides sp. CT06_1, Bacteroides sp. 9_1_42FAA_1, Parabacteroides sp. CAG:2_4, Bacteroides stercoris_3, Parabacteroides sp. D25_35, Bacteroides vulgatus_3, Bacteroides timonensis_1, Bacteroides sp. CAG:98_1, Bacteroides sp. 3_1_19_1, Bacteroides cellulosilyticus CAG:158_1, Parabacteroides sp. AT13_17, Parabacteroides sp. UBA3278_3, Bacteroidales bacterium 43_36_1, Bacteroides dorei_1, Para…	28	375288_20, 469592_1, 1263102_25, 1897038_1, 435591_39, 563193_7, 658662_4, 1121098_1, 658661_35, 1262754_1, 47678_2, 2025876_1, 449673_3, 1203465_1, 999417_14, 457395_1, 162156_1, 997874_1, 2025877_17, 702446_1, 1263038_1, 823_1, 1262912_4, 1268240_1, 28116_1, 1947049_3, 483217_1, 871325_1, 537011_19, 658663_6, 1235786_1, 171549_5, 997891_1, 1947118_3, 1929999_1	35	0	NA	95	90.1644	5.37e-06	Tongue_dorsum_SRS012916_158883629_Female_1_prediction_contig-100_2402.102261_3	0	NA	MEVYNGLLFFFVVGTIIGGSFLAWTYTKPGKKWLKEL	ATGGAAGTTTACAATGGACTATTGTTTTTCTTTGTGGTTGGAACAATCATAGGTGGAAGCTTTCTTGCCTGGACTTATACTAAGCCCGGTAAAAAATGGCTTAAGGAGTTATAA	1	WP_005857265.1
90	44	50	0.38	0.58	0.04	0	1	0	0	0	0	0	43	0.977273	None_1,GGA/GAG/AGG_11,AGGAG_11,TAA_1,TAAA_3,AGGA_17	5	0.386364	Bacteria_44	1	1	0	0	0	Spirochaetes_1, Firmicutes_10, Proteobacteria_1, Cyanobacteria_5, Fusobacteria_1, Bacteroidetes_5, Candidatus Melainabacteria_16	7	Bacteroidia_5, Clostridia_10, Spirochaetia_1, Fusobacteriia_1, Gammaproteobacteria_1	5	Pseudomonadales_1, Marinilabiliales_1, Brachyspirales_1, Clostridiales_10, Fusobacteriales_1, Bacteroidales_4	6	Moraxellaceae_1, Brachyspiraceae_1, Marinilabiliaceae_1, Fusobacteriaceae_1, Clostridiaceae_9, Tannerellaceae_4, Heliobacteriaceae_1	7	Clostridium_9, Parabacteroides_4, Brachyspira_1, Acinetobacter_1, Fusobacterium_1, Heliobacterium_1	6	Heliobacterium sp. N15.MGS-306_1, Fusobacterium sp. CAG:439_1, Cyanobacteria bacterium UBA4641_2, Candidatus Gastranaerophilales bacterium HUM_3_2, Marinilabiliaceae bacterium UBA5213_1, Candidatus Melainabacteria bacterium LEY3_CP_29_8_1, Candidatus Gastranaerophilales bacterium HUM_22_1, Candidatus Gastranaerophilales bacterium HUM_18_2, Clostridium sp. CAG:715_1, Parabacteroides merdae_1, Cand…	21	1983111_2, 1916231_2, 1896966_1, 2_1, 411477_1, 1783272_4, 375288_2, 1916230_2, 1947886_2, 1916217_2, 1916215_1, 1899017_1, 1262899_1, 1916229_2, 1262759_1, 1913460_1, 1637507_1, 1897008_3, 1262834_1, 2025877_1, 1947882_1, 1262794_6, 1952210_1, 1262849_2, 1916223_2	25	0	NA	10	67.7727	3.9e-11	Stool_SRS011084_158479027_Male_1_prediction_31833_57	0	NA	MRRTLEGTKRKRQNVSGFRARMATPGGRTVLNRRRAKGRHRLAIQAKKRA	ATGAGACGTACATTAGAAGGAACAAAAAGAAAAAGACAAAACGTCAGCGGATTCAGAGCCAGAATGGCTACTCCCGGCGGAAGAACAGTTTTAAACAGAAGAAGAGCTAAAGGCCGTCACAGATTGGCTATTCAAGCTAAAAAAAGAGCTTAG	15	WP_072044893.1
83786	2237	47	0.510638	0.489362	0	1	0	0	1	0	0	0	2155	0.963344	AGGAGG_125,AGGAG_1217,AGxAGG/AGGxGG_165,TAA_15,GGAG/GAGG_143,TAAA_1,GGAGG_330,ATA_1,TATAA_1,AGGA_94,TAAAA_1,GGxGG_3,None_82,GGA/GAG/AGG_53,AAAAA_1,AATAA_5	15	0.544032	Unclassified_27, Eukaryota_1, Bacteria_2208	2	1	1	0	0	Basidiomycota_1, Candidatus Saccharibacteria_30, Firmicutes_642, Actinobacteria_1057, Proteobacteria_465, Unclassified_27, Bacteroidetes_6, Tenericutes_1, Synergistetes_3	8	Bacteroidia_4, Tissierellia_2, Unclassified_27, Mollicutes_1, Clostridia_634, Negativicutes_3, Malasseziomycetes_1, Flavobacteriia_2, Gammaproteobacteria_360, Bacilli_3, Actinobacteria_1057, Betaproteobacteria_93, Synergistia_3	12	Enterobacteriales_50, Pseudomonadales_14, Pasteurellales_3, Malasseziales_1, Actinomycetales_534, Clostridiales_634, Acholeplasmatales_1, Tissierellales_2, Micrococcales_4, Neisseriales_2, Corynebacteriales_399, Veillonellales_1, Selenomonadales_2, Flavobacteriales_2, Alteromonadales_34, Cellvibrionales_4, Xanthomonadales_2, Synergistales_3, Cardiobacteriales_251, Bacteroidales_4, Propionibacteri…	23	Eubacteriaceae_10, Propionibacteriaceae_119, Actinomycetaceae_534, Moraxellaceae_14, Burkholderiaceae_4, Prevotellaceae_3, Corynebacteriaceae_352, Peptoniphilaceae_2, Comamonadaceae_37, Ruminococcaceae_3, Streptococcaceae_3, Rhodanobacteraceae_2, Flavobacteriaceae_2, Pasteurellaceae_3, Acholeplasmataceae_1, Lachnospiraceae_618, Cardiobacteriaceae_251, Sutterellaceae_28, Malasseziaceae_1, Clostrid…	30	Cardiobacterium_251, Corynebacterium_352, Ottowia_36, Unclassified_27, Capnocytophaga_2, Brachymonas_1, Oscillibacter_2, Luteibacter_2, Thermanaerovibrio_1, Acinetobacter_14, Parasutterella_13, Dakarella_4, Ferrimonas_1, Eubacterium_10, Lachnoclostridium_1, Prevotella_3, Actinobaculum_2, Escherichia_25, Haemophilus_2, Porphyromonas_1, Veillonella_1, Malassezia_1, Auraticoccus_1, Actinomyces_532, …	42	Aggregatibacter sp. oral taxon 458_1, Roseburia sp. CAG:45_32, Stomatobaculum longum_77, Acinetobacter sp. N54.MGS-139_14, Actinomyces sp. oral taxon 448_12, Corynebacterium aurimucosum_5, Gemmiger formicilis_1, Corynebacterium argentoratense_13, Klebsiella pneumoniae_1, bacterium UBA6025_1, Cardiobacterium valvarum_2, Brachymonas denitrificans_1, Actinomyces dentalis_74, Corynebacterium pseudodi…	96	887898_4, 169292_5, 461393_5, 1760_1, 1951991_1, 697024_24, 1122988_1, 768727_1, 712122_10, 762966_6, 1321772_1, 651822_2, 1167628_81, 561_4, 796945_48, 1263105_1, 33811_1, 543_9, 345309_2, 553206_1, 1581133_1, 1218109_61, 638300_176, 1262947_32, 1262975_3, 1716_6, 1655_1, 45242_1, 796942_77, 754078_2, 2718_73, 904296_16, 888828_1, 1562462_23, 521393_2, 1794840_1, 1619071_1, 1121368_5, 546263_1, …	138	2	cellular organisms_1, Malassezia restricta_1	1	60.3777	0	Tongue_dorsum_SRS012279_158337416_Female_1_prediction_23595_20	0	NA	MRKGTMTFQPHNAQKFRVHGFRARMATKGGRKVLAARRAKGRARLTV	ATGAGAAAGGGTACAATGACATTTCAGCCTCATAATGCGCAGAAGTTTCGTGTACATGGTTTCCGTGCGCGCATGGCGACGAAGGGCGGAAGAAAAGTTCTGGCTGCCAGAAGAGCAAAGGGCAGAGCGAGACTGACAGTTTAA	20	WP_029201227.1
56088	12	49	0.591837	0.408163	0	1	0	0	1	0	0	0	12	1	TAAAA_1,AGGAG_6,AGGAGG_5	3	0.5	Bacteria_12	1	1	0	0	0	Spirochaetes_2, Firmicutes_2, Actinobacteria_7, Bacteroidetes_1	4	Bacilli_1, Spirochaetia_2, Clostridia_1, Coriobacteriia_7, Bacteroidia_1	5	Coriobacteriales_7, Brachyspirales_2, Clostridiales_1, Lactobacillales_1, Bacteroidales_1	5	Coriobacteriaceae_7, Oscillospiraceae_1, Streptococcaceae_1, Bacteroidaceae_1, Brachyspiraceae_2	5	Bacteroides_1, Collinsella_7, Brachyspira_2, Streptococcus_1	4	Collinsella intestinalis_4, Bacteroides sp. 3_1_40A_1, Collinsella stercoris_2, Collinsella tanakaei_1, Brachyspira sp. CAG:700_2, Streptococcus sp. I-G2_1	6	521003_4, 445975_2, 1262760_2, 469593_1, 742742_1, 1156431_1, 216572_1	7	0	NA	68	64.4167	7.79e-14	Stool_SRS893358_366487741_Female_2_prediction_1575_1	0	NA	MKRTFQPSNRKRKNKHGFRERMATANGRRVLASRRAKGRKKLLRKMRIV	ATGAAAAGAACGTTCCAACCCTCTAACAGAAAGAGAAAAAACAAACATGGATTCCGTGAAAGAATGGCAACTGCTAACGGTCGTCGCGTATTAGCCAGCCGTCGTGCAAAAGGTCGTAAGAAATTGTTGCGAAAAATGAGAATAGTATAA	0	NA
53484	27	49	0.489796	0.510204	0	0	1	0	1	0	0	0	27	1	AATAA_1,AGGAG_10,AGGAGG_3,AGxAGG/AGGxGG_3,TAA_1,GGAG/GAGG_1,GGAGG_8	7	0.37037	Unclassified_1, Bacteria_26	1	1	0	0	0	Cyanobacteria_1, Unclassified_1, Actinobacteria_4, Firmicutes_21	3	Clostridia_19, Unclassified_1, Actinobacteria_4	2	Clostridiales_19, Synechococcales_1, Corynebacteriales_4, Unclassified_1	3	Lachnospiraceae_13, Corynebacteriaceae_4, Ruminococcaceae_2, Clostridiaceae_2, Prochloraceae_1, Unclassified_1	5	Clostridium_2, Flavonifractor_1, Faecalibacterium_2, Prochlorococcus_1, Oribacterium_9, Roseburia_4, Unclassified_1, Corynebacterium_4	7	Roseburia sp. CAG:45_2, Faecalibacterium prausnitzii_1, Oribacterium parvum_4, Unclassified_1, Corynebacterium durum_4, Firmicutes bacterium CAG:129_59_24_1, Firmicutes bacterium CAG:24_1, uncultured Flavonifractor sp._1, Prochlorococcus sp. HOT208_60m_808M21_1, Clostridium sp. CAG:568_2, Oribacterium sinus_5, Roseburia sp. CAG:303_2	11	1961085_1, 1897028_1, 585501_5, 718252_1, 1035195_4, 1193534_1, 0_1, 216851_1, 39779_1, 1262944_2, 1262947_2, 796945_3, 1262821_2, 1263012_1, 1501329_1	15	0	NA	71	51.6667	0	Supragingival_plaque_SRS148193_763901136_Female_3_prediction_6404_2	0	NA	MKVIMVKRTYQPHKRQRAKVSGFRVKNRTKNGRKTLARRRIKGRKQLTA	ATGAAGGTTATTATGGTAAAAAGAACATATCAACCACACAAACGTCAACGTGCTAAGGTGAGTGGTTTTCGCGTTAAAAACCGTACTAAAAACGGTCGCAAAACTCTAGCTCGTCGTCGTATTAAAGGTCGCAAACAATTAACTGCTTAA	373	WP_082099208.1
1608	670	50	0.38	0.62	0	0	1	0	0	0	0	0	638	0.952239	TAAAAA_21,AATAA_31,GGA/GAG/AGG_2,None_32,TAAAA_2,AAAA_19,AACAA_2,TATAA_1,AGGA_4,GGAG/GAGG_1,GGAGG_7,TAAA_250,TAA_250,AAA_25,AGGAG_22,AGGAGG_1	15	0.373134	Unclassified_10, Bacteria_660	1	1	0	0	0	Tenericutes_19, Bacteroidetes_629, Fusobacteria_2, Actinobacteria_2, Firmicutes_3, Proteobacteria_2, Unclassified_10	6	Mollicutes_19, Coriobacteriia_2, Unclassified_10, Clostridia_2, Bacteroidia_629, Gammaproteobacteria_2, Fusobacteriia_2, Negativicutes_1	7	Pasteurellales_1, Clostridiales_2, Mycoplasmatales_19, Coriobacteriales_2, Veillonellales_1, Fusobacteriales_2, Bacteroidales_629, Unclassified_10	7	Prevotellaceae_6, Mycoplasmataceae_19, Muribaculaceae_13, Pasteurellaceae_1, Bacteroidaceae_67, Veillonellaceae_1, Unclassified_10, Barnesiellaceae_9, Tannerellaceae_430, Porphyromonadaceae_88, Leptotrichiaceae_2, Coriobacteriaceae_2	11	Unclassified_10, Tannerella_20, Prevotella_2, Gabonia_1, Haemophilus_1, Porphyromonas_85, Veillonella_1, Coprobacter_5, Flavonifractor_1, Paraprevotella_1, Leptotrichia_2, Mycoplasma_18, Alloprevotella_1, Barnesiella_4, Bacteroides_67, Ureaplasma_1, Parabacteroides_410, Collinsella_2	17	Mycoplasma salivarium_6, Parabacteroides sp. SN4_4, Parabacteroides sp. CT06_1, Bacteroides sp. 1_1_14_1, Prevotellaceae bacterium Marseille-P2826_2, Bacteroides thetaiotaomicron CAG:40_1, Flavonifractor sp. An10_1, Bacteroides sp. CAG:20_1, Coprobacter fastidiosus_4, Parabacteroides johnsonii_1, Bacteroides stercoris_1, Bacteroides sp. UNK.MGS-14_16, Mycoplasma arthritidis_1, Bacteroides sp. 1_1…	82	195950_6, 1035197_1, 999419_1, 1262924_2, 1073351_1, 134821_1, 1929999_1, 1262738_1, 999418_3, 1262979_7, 1871013_3, 762968_1, 93974_1, 997886_1, 1897051_1, 927665_3, 887901_15, 1952696_2, 1262746_2, 469586_1, 28116_4, 1852368_2, 1947049_5, 1965646_1, 658663_11, 665949_6, 171549_13, 997829_16, 1267000_2, 1339276_1, 553175_25, 1262912_8, 823_8, 742726_1, 93975_1, 999417_36, 997874_2, 999416_1, 483…	101	0	NA	50.5	78.2896	0	Stool_SRS012849_158822939_Male_1_prediction_17174_3	0	NA	MKRTFQPSNRKRKNKHGFRQRMTTANGRRVLAARRAKGRAKLTVSDEYNG	ATGAAAAGAACATTCCAACCGTCCAACAGAAAAAGAAAGAACAAACACGGTTTCCGTCAAAGAATGACTACCGCCAATGGTCGTCGTGTATTAGCAGCTCGTCGTGCAAAAGGTAGAGCTAAATTAACTGTATCAGACGAATACAACGGATAA	243	WP_000831330.1
155316	3109	44	0.25	0.75	0	0	1	0	0	0	0	0	2807	0.902863	GGA/GAG/AGG_128,TAAAA_1,None_302,AGGAGG_179,AGGAG_227,GGAG/GAGG_18,GGAGG_835,AGGA_1412,TAA_7	8	0.454165	Bacteria_3100, Unclassified_9	1	1	0	0	0	Unclassified_9, Proteobacteria_1788, Firmicutes_965, Actinobacteria_343, Bacteroidetes_2, Fusobacteria_1, Tenericutes_1	6	Epsilonproteobacteria_166, Clostridia_945, Mollicutes_1, Tissierellia_1, Coriobacteriia_340, Unclassified_9, Bacteroidia_2, Actinobacteria_3, Betaproteobacteria_1593, Bacilli_5, Gammaproteobacteria_22, Deltaproteobacteria_7, Negativicutes_2, Fusobacteriia_1	13	Bacteroidales_2, Burkholderiales_11, Unclassified_9, Lactobacillales_5, Selenomonadales_1, Thiotrichales_1, Corynebacteriales_2, Veillonellales_1, Fusobacteriales_1, Clostridiales_945, Mycoplasmatales_1, Campylobacterales_166, Coriobacteriales_330, Micrococcales_1, Legionellales_1, Neisseriales_1581, Tissierellales_1, Pseudomonadales_12, Enterobacteriales_1, Rhodocyclales_1, Pasteurellales_3, Egg…	22	Enterobacteriaceae_1, Desulfovibrionaceae_7, Selenomonadaceae_1, Campylobacteraceae_165, Veillonellaceae_1, Thiotrichaceae_1, Unclassified_9, Oscillospiraceae_5, Clostridiaceae_29, Eggerthellaceae_10, Legionellaceae_1, Micrococcaceae_1, Coriobacteriaceae_3, Neisseriaceae_1581, Oxalobacteraceae_4, Ruminococcaceae_889, Comamonadaceae_1, Helicobacteraceae_1, Moraxellaceae_12, Peptoniphilaceae_1, Cor…	29	Morococcus_1, Ruthenibacterium_4, Lachnoanaerobaculum_1, Campylobacter_165, Unclassified_9, Ottowia_1, Ruminococcus_5, Corynebacterium_2, Fusobacterium_1, Oscillibacter_3, Legionella_1, Moraxella_12, Eubacterium_3, Prevotella_2, Olsenella_18, Parvimonas_1, Anaeromassilibacillus_1, Simonsiella_5, Veillonella_1, Bilophila_7, Haemophilus_2, Clostridium_29, Oxalobacter_4, Lautropia_6, Rothia_1, Gemmi…	45	Neisseria sp. HMSC066H01_21, Atopobium sp. BS2_151, Neisseria sp. HMSC064E01_19, Clostridiales bacterium UBA1728_3, Kingella oralis_215, Neisseria sp. HMSC061B04_16, Faecalibacterium sp. UBA2087_186, Kingella negevensis_2, Kingella denitrificans_46, Neisseria sp. HMSC065C04_24, Neisseria perflava_2, Clostridiales bacterium UBA644_1, Rothia aeria_1, Clostridium sp. CAG:452_7, Candidatus Achromatiu…	141	1190620_76, 665956_7, 471875_1, 1715021_18, 1948640_1, 1950915_1, 1581104_1, 641149_55, 1262910_1, 641147_5, 1739376_12, 1739348_21, 1608896_29, 521095_6, 1965587_1, 1262908_1, 1243032_9, 1121268_1, 1871016_3, 630588_1, 546266_6, 1715175_7, 1795832_49, 566549_2, 91890_1, 997356_1, 1203590_1, 1408428_2, 539_5, 1262876_6, 1262991_9, 1897048_7, 1321786_1, 933267_12, 1795827_2, 1739440_2, 90241_2, 55…	187	0	NA	82	67.8823	1.11e-16	Supragingival_plaque_SRS011098_158458797_Female_1_prediction_9040_3	0	NA	MKRTYQPSVTKRKRTHGFLVXSKXRGGRAVLAARRAKGRKRLAV	ATGAAACGCACTTATCAACCTTCAGTTACCAAACGCAAACGCACCCACGGCTTCTTGGTTCNCTCAAAAACNCGCGGCGGCCGCGCTGTTTTGGCTGCCCGCCGTGCCAAAGGCCGCAAACGCTTGGCTGTGTAA	500	WP_002214728.1
148012	98	45	0.244444	0.755556	0	0	1	0	0	0	0	0	98	1	TAAAA_1,GGAGG_7,AGGAG_88,AGGAGG_2	4	0.897959	Bacteria_98	1	1	0	0	0	Bacteroidetes_2, Firmicutes_95, Actinobacteria_1	3	Bacilli_1, Clostridia_94, Coriobacteriia_1, Bacteroidia_2	4	Bacteroidales_2, Lactobacillales_1, Coriobacteriales_1, Clostridiales_94	4	Eubacteriaceae_1, Prevotellaceae_1, Ruminococcaceae_89, Clostridiales Family XIII. Incertae Sedis_1, Streptococcaceae_1, Rikenellaceae_1, Atopobiaceae_1, Clostridiaceae_1, Oscillospiraceae_1	9	Faecalibacterium_88, Atopobium_1, Clostridium_1, Streptococcus_1, Prevotella_1, Eubacterium_1, Alistipes_1	7	[Eubacterium] sulci_1, Faecalibacterium sp. UBA2087_1, Streptococcus infantis_1, Clostridiales bacterium 52_15_1, Faecalibacterium sp. CAG:74_40, Eubacterium sp. CAG:115_1, Faecalibacterium prausnitzii_2, Oscillospiraceae bacterium UBA790_1, Atopobium parvulum_1, Alistipes obesi_1, Faecalibacterium sp. CAG:74_58_120_42	11	216851_3, 1005705_1, 888727_1, 838_1, 411485_1, 718252_1, 1952974_1, 1897005_42, 541000_1, 1118061_1, 1485_1, 1262897_40, 1946508_1, 1287474_1, 1897048_1, 1262878_1	16	0	NA	66.5	65.1224	3.21e-12	Tongue_dorsum_SRS104279_765195863_Female_3_prediction_23456_3	0	NA	MKRTFQPHNRRRVNKHGFRERMATKNGXRVXAARRAXRSXEVXCF	ATGAAAAGAACATTCCAGCCACACAACCGTCGTCGTGTGAACAAGCATGGCTTCCGCGAGAGAATGGCAACAAAGAACGGTCGNCGCGTATTNGCTGCCCGTCGTGCCANGCGGTCGNAAGAAGTTNACTGTTTCTGA	0	NA
145257	130	45	0.111111	0.888889	0	0	1	0	0	0	0	0	125	0.961538	None_5,GGAG/GAGG_125	1	0.961538	Bacteria_130	1	1	0	0	0	Proteobacteria_1, Actinobacteria_129	2	Actinobacteria_129, Betaproteobacteria_1	2	Propionibacteriales_124, Actinomycetales_2, Neisseriales_1, Micrococcales_3	4	Neisseriaceae_1, Microbacteriaceae_3, Actinomycetaceae_2, Propionibacteriaceae_124	4	Actinomyces_2, Microbacterium_3, Propionibacterium_1, Pseudopropionibacterium_123, Kingella_1	5	Pseudopropionibacterium propionicum_123, Actinomyces naeslundii_1, Microbacterium sp. LEMMJ01_3, Kingella denitrificans_1, Actinomyces oris_1, Propionibacterium sp. oral taxon 192_1	6	888741_1, 767029_50, 1203605_1, 1750_5, 544580_1, 1218109_68, 1655_1, 1978350_3	8	0	NA	84	38.8231	0.00022	Supragingival_plaque_SRS075959_763456073_Female_3_prediction_28443_3	0	NA	MSXRXFQPSNXRXSRTHGFRSRMXTRAXXAILSXRXRKXRXELSA	ATGAGCANGCGCNCCTTCCAGCCGAGCAACCGNCGTCGNAGCCGCACGCACGGTTTCCGCTCCCGCATGCGNACCCGCGCCGGNCGNGCCATCCTGAGCGCNCGTCGNCGCAAGGGNCGCNCGGAACTGTCCGCCTGA	500	WP_022889115.1
1429	24	50	0.48	0.52	0	0	1	0	1	0	0	0	8	0.333333	None_16,GGA/GAG/AGG_2,TAA_4,AGGAG_2	3	0.666667	Unclassified_1, Bacteria_23	1	1	0	0	0	Unclassified_1, Firmicutes_11, Actinobacteria_7, Proteobacteria_4	3	Clostridia_6, Coriobacteriia_3, Unclassified_1, Betaproteobacteria_4, Actinobacteria_4, Bacilli_5	5	Unclassified_1, Streptomycetales_1, Eggerthellales_3, Bacillales_5, Neisseriales_4, Actinomycetales_2, Clostridiales_6	6	Clostridiaceae_5, Eggerthellaceae_3, Unclassified_1, Neisseriaceae_4, Streptomycetaceae_1, Clostridiales Family XIII. Incertae Sedis_1, Actinomycetaceae_2, Bacillaceae_1, Staphylococcaceae_4	8	Adlercreutzia_3, Mogibacterium_1, Staphylococcus_4, Clostridium_5, Actinotignum_1, Streptomyces_1, Bacillus_1, Unclassified_1, Actinomyces_1, Snodgrassella_4	9	Actinomyces sp. ICM47_1, Clostridium sp. CAG:451_4, Clostridium sp. CAG:417_1, Mogibacterium pumilum_1, Staphylococcus epidermidis_3, Unclassified_1, Staphylococcus capitis_1, Adlercreutzia equolifaciens_3, Actinotignum timonense_1, Snodgrassella alvi_4, Streptomyces malaysiense_1	10	1760_1, 1870995_1, 1262804_1, 1282_2, 1384484_3, 1428626_1, 1386_1, 1783272_1, 86332_1, 1262809_4, 0_1, 1235440_1, 1196094_4, 936548_1, 435838_1	15	0	NA	47.5	39.9583	0	Stool_SRS012273_158337416_Female_1_prediction_contig-100_8877.8877_1	0	NA	MSGGGKMKRTYQPKKRQNKKEHGFMKRMSTRAGRNVIKARRAKGREKLSA	ATGTCTGGAGGTGGAAAGATGAAAAGAACATATCAACCAAAAAAGAGACAAAATAAAAAAGAGCATGGTTTTATGAAAAGAATGAGCACAAGAGCTGGAAGAAATGTAATAAAAGCTAGACGTGCTAAAGGAAGAGAAAAATTAAGTGCTTAA	0	NA
127388	2615	46	0.347826	0.652174	0	0	1	0	0	0	0	0	2585	0.988528	AGGA/GGAG/GAGG_1,TAA_1,AGGAG/GGAGG_12,AAAAAA_1,GGAG/GAGG_420,GGAGG_847,TAAA_1,AGGA_12,AGGAGG_770,AGGAG_438,AGxAGG/AGGxGG_58,GGTG_1,AGGT_1,AGGTG_7,AAAA_3,GGxGG_1,None_30,GGA/GAG/AGG_11	17	0.323901	Unclassified_73, Bacteria_2542	1	1	0	0	0	Acidobacteria_1, Candidatus Melainabacteria_1, Fusobacteria_7, Bacteroidetes_17, Tenericutes_1, Proteobacteria_6, Spirochaetes_42, Actinobacteria_11, Candidatus Saccharibacteria_1, Firmicutes_2449, Unclassified_73	10	Bacteroidia_16, Mollicutes_1, Unclassified_73, Coriobacteriia_2, Epsilonproteobacteria_1, Clostridia_2127, Erysipelotrichia_2, Spirochaetia_42, Negativicutes_6, Fusobacteriia_7, Bacilli_21, Gammaproteobacteria_3, Flavobacteriia_1, Actinobacteria_9, Betaproteobacteria_2	14	Campylobacterales_1, Coriobacteriales_2, Erysipelotrichales_2, Clostridiales_2125, Nitrosomonadales_1, Acholeplasmatales_1, Micrococcales_6, Neisseriales_1, Enterobacteriales_2, Micromonosporales_1, Bifidobacteriales_2, Bacillales_2, Pasteurellales_1, Bacteroidales_16, Lactobacillales_19, Unclassified_73, Acidaminococcales_1, Veillonellales_5, Flavobacteriales_1, Fusobacteriales_7	19	Fusobacteriaceae_3, Flavobacteriaceae_1, Bacteroidaceae_2, Bacillaceae_1, Demequinaceae_5, Streptococcaceae_1, Lactobacillaceae_16, Rikenellaceae_6, Pasteurellaceae_1, Bifidobacteriaceae_2, Peptostreptococcaceae_29, Acholeplasmataceae_1, Lachnospiraceae_601, Eubacteriaceae_94, Clostridiales Family XIII. Incertae Sedis_257, Ruminococcaceae_483, Prevotellaceae_2, Neisseriaceae_1, Micromonosporaceae…	32	Lysinimicrobium_5, Acholeplasma_1, Oribacterium_1, Bacteroides_2, Gemella_1, Anaerotruncus_2, Neisseria_1, Proteiniborus_5, Megasphaera_3, Faecalibacterium_13, Fournierella_1, Collinsella_2, Peptostreptococcus_26, Intestinimonas_7, Butyrivibrio_3, Hungatella_8, Parabacteroides_1, Roseburia_11, Pseudoflavonifractor_35, Anaerovorax_2, Granulicatella_2, Flavonifractor_42, Clostridium_227, Ruminiclos…	58	Oscillibacter sp. ER4_19, Clostridium sp. CAG:253_4, Lachnospiraceae bacterium UBA7133_8, Firmicutes bacterium CAG:102_1, Ruminococcaceae bacterium UBA6855_2, Firmicutes bacterium CAG:114_7, Faecalibacterium sp. UBA2087_1, Clostridiales bacterium DTU033_1, Clostridium sp. CAG:780_12, Proteiniborus sp. DW1_5, Firmicutes bacterium CAG:110_56_8_1, Solobacterium moorei_2, Lachnospiraceae bacterium or…	231	1262848_1, 745368_2, 1262890_3, 1950849_1, 1262810_1, 1262784_27, 1423736_2, 1950886_1, 1950906_3, 1262941_1, 473772_1, 742738_8, 1262911_26, 515620_1, 86332_232, 1897030_7, 575593_37, 1897028_20, 1952305_1, 1897011_44, 2_6, 1952278_1, 1262988_2, 1947398_4, 1519439_19, 1896985_2, 1262884_29, 1150298_1, 1262700_1, 39491_1, 1581074_1, 1947427_1, 1391647_4, 84086_2, 186813_4, 936594_203, 1262788_1, …	278	0	NA	66	51.8677	0	Stool_SRS143598_550534656_Female_3_prediction_16904_5	0	NA	MATSRTYQPKKLQRSKEHGXXKRMXTANGRKVIAXRRARGRARLTH	ATGGCTACTTCTCGCACCTATCAGCCCAAGAAGCTCCAGCGCTCCAAGGAGCACGGCNTCCNCAAGAGAATGNCCACTGCCAACGGCCGCAAGGTTATCGCCNGCCGTCGTGCACGCGGCCGCGCCCGTCTGACCCACTAA	498	WP_003420485.1
116632	1384	46	0.108696	0.76087	0.130435	0	1	0	0	0	0	0	1384	1	AATAA_1,AGGAGG_1358,AGGAG_19,GGAG/GAGG_3,GGAGG_3	5	0.981214	Unclassified_3, Bacteria_1381	1	1	0	0	0	Firmicutes_1380, Verrucomicrobia_1, Unclassified_3	2	Negativicutes_1378, Spartobacteria_1, Clostridia_1, Unclassified_3, Bacilli_1	4	Clostridiales_1, Selenomonadales_5, Veillonellales_1373, Unclassified_3, Lactobacillales_1	4	Carnobacteriaceae_1, Unclassified_3, Veillonellaceae_1373, Selenomonadaceae_5, Clostridiales Family XIII. Incertae Sedis_1	4	Megasphaera_14, Selenomonas_3, Mogibacterium_1, Carnobacterium_1, Veillonella_1358, Unclassified_3	5	Veillonella sp. DNF00869_18, Veillonella sp. oral taxon 780_18, Veillonella sp. oral taxon 158_183, Veillonella dispar_325, Veillonella rodentium_4, Veillonella sp. HPA0037_46, Veillonella denticariosi_1, Megasphaera genomosp. type_1_9, Mogibacterium pumilum_1, Veillonella sp. 3_1_44_55, Megasphaera sp. UPII 199-6_4, Carnobacterium sp. N15.MGS-207_1, Veillonella tobetsuensis_80, Veillonella montp…	25	1637504_1, 546271_2, 0_3, 479436_126, 546273_314, 866776_67, 686660_85, 970_1, 936588_34, 1203593_46, 879309_183, 1110546_80, 1316254_64, 706434_1, 29465_40, 1000568_4, 1298595_28, 699218_9, 1403949_11, 866778_34, 1948752_1, 39777_10, 1298594_1, 944564_18, 1588748_1, 187328_4, 768727_49, 1384081_18, 1128111_47, 457416_55, 450749_22, 1953024_2, 29466_7, 248315_4, 936591_11, 86332_1	36	0	NA	76	73.427	2.14e-06	Supragingival_plaque_SRS022725_370425937_Female_1_prediction_34921_10	0	NA	MKRTYQPNTLWRKRTHGFRERMKTIGGXLRFEXXXXKRXKTLICII	ATGAAACGTACTTACCAACCAAATACTCTTTGGAGAAAACGTACCCATGGTTTCCGTGAACGCATGAAAACTATCGGCGGCCNNCTCCGTTTTGAAAANAANANGNGNAAAAGGCANAAAACGCTTATCTGCATAATATAA	11	WP_035593776.1
91145	244	47	0	0.680851	0.319149	0	1	0	0	0	0	0	2	0.00819672	TAA_2,None_242	1	0.991803	Unclassified_1, Bacteria_243	1	1	0	0	0	Bacteroidetes_243, Unclassified_1	1	Unclassified_1, Bacteroidia_243	1	Bacteroidales_243, Unclassified_1	1	Prevotellaceae_1, Rikenellaceae_242, Unclassified_1	2	Prevotella_1, Unclassified_1, Alistipes_242	2	Alistipes putredinis CAG:67_2, Alistipes sp. Zagget8_1, Alistipes shahii_105, Alistipes obesi_4, Alistipes finegoldii CAG:68_1, Alistipes finegoldii_3, Alistipes sp. 56_sp_Nov_56_25_51, Unclassified_1, Alistipes sp. CAG:53_70, Alistipes onderdonkii_1	9	239759_4, 1263036_2, 717959_105, 1118061_4, 1262697_70, 1263035_1, 328813_1, 1896969_51, 1930002_1, 838_1, 214856_2, 679935_1, 0_1	13	0	NA	92	89.959	0.009	Stool_SRS019808_765661155_Female_1_prediction_contig-100_5067.111506_2	0	NA	MNKGNSCAYEAPQVEVLEIAVEKGFAVSSVDVDPWGNGGHLGDYDVE	ATGAATAAAGGAAATTCGTGTGCATACGAAGCACCACAAGTGGAGGTTTTGGAAATAGCCGTTGAAAAGGGTTTTGCCGTTAGTAGCGTGGATGTAGATCCGTGGGGTAACGGTGGACATCTTGGCGACTATGATGTAGAATAA	0	NA
11117	14	50	0	0.76	0.24	0	1	0	0	0	0	0	1	0.0714286	AAAAA_1,None_13	1	0.928571	Bacteria_14	1	1	0	0	0	Bacteroidetes_14	1	Bacteroidia_14	1	Bacteroidales_14	1	Rikenellaceae_14	1	Alistipes_14	1	Alistipes sp. Marseille-P2431_1, Alistipes timonensis_6, Alistipes sp. Zagget8_2, Alistipes sp. CAG:29_3, Alistipes sp. UBA6068_1, Alistipes onderdonkii_1	6	1033731_6, 1262694_3, 1930002_2, 1816676_1, 1946012_1, 1203611_1	6	0	NA	64.5	67.5714	5.26e-07	Stool_SRS020869_160765029_Male_1_prediction_37422_25	0	NA	MKKQSMPYEAPELFQFYVCVEKGFAASSGIEPGNPGGELGGSSRSYDDYE	ATGAAAAAACAGTCAATGCCCTACGAAGCACCTGAACTTTTCCAGTTCTACGTATGTGTCGAAAAAGGTTTCGCCGCAAGCAGTGGAATCGAACCGGGAAATCCGGGCGGAGAACTCGGCGGGTCATCACGGTCCTATGATGATTATGAATAA	0	NA
108106	370	46	0	0.695652	0.304348	0	1	0	0	0	0	0	15	0.0405405	None_355,TAAA_1,TAA_14	2	0.959459	Bacteria_370	1	1	0	0	0	Bacteroidetes_369, Proteobacteria_1	2	Bacteroidia_369, Betaproteobacteria_1	2	Bacteroidales_369, Burkholderiales_1	2	Rikenellaceae_367, Sutterellaceae_1, Bacteroidaceae_1	3	Alistipes_367, Sutterella_1, Bacteroides_1	3	Alistipes sp. Marseille-P2431_2, Sutterella wadsworthensis CAG:135_1, Bacteroides dorei_1, Alistipes finegoldii CAG:68_21, Alistipes finegoldii_5, Alistipes shahii_101, Bacteroidales bacterium 55_9_1, Alistipes obesi_4, Alistipes putredinis CAG:67_1, Alistipes sp. CHKCI003_1, Alistipes sp. HGB5_77, Alistipes senegalensis_3, Alistipes sp. 58_9_plus_21, Alistipes onderdonkii_1, Alistipes sp. CAG:53…	17	1896969_66, 1896970_21, 679935_4, 214856_1, 1262697_60, 328813_1, 908612_77, 1780376_1, 717959_101, 1263036_1, 357276_1, 1033732_3, 1118061_4, 445970_1, 1263035_21, 1897041_1, 1263111_1, 239759_3, 1816676_2	19	0	NA	57.5	86.7432	5.27e-06	Stool_SRS011134_158499257_Male_1_prediction_52599_6	0	NA	MKAVYTKPELEVFAVAVEAGFAISQPDGGELGPTSEDYSDNGDLTY	ATGAAAGCAGTTTATACAAAACCGGAACTGGAGGTCTTCGCAGTTGCGGTGGAAGCCGGGTTTGCAATCTCGCAGCCCGACGGGGGGGAGTTGGGTCCGACTTCGGAGGACTATTCGGATAACGGGGATTTAACTTATTGA	1	WP_022043454.1
363643	45	32	0.875	0.125	0	1	0	0	0	0	0	0	45	1	GGAGG_1,AGGAGG_14,AGGAG_13,AGxAGG/AGGxGG_17	4	0.377778	Bacteria_37, Unclassified_8	1	1	0	0	0	Unclassified_8, Firmicutes_37	1	Clostridia_34, Unclassified_8, Negativicutes_1	2	Unclassified_8, Selenomonadales_1, Clostridiales_34	2	Unclassified_8, Selenomonadaceae_1, Clostridiaceae_1, Oscillospiraceae_2, Lachnospiraceae_1, Ruminococcaceae_25	5	Oscillibacter_2, Unclassified_8, Flavonifractor_4, Clostridium_1, Selenomonas_1, Faecalibacterium_24	5	uncultured Flavonifractor sp._4, Clostridium phoceensis_1, Oscillibacter sp. 57_20_2, Firmicutes bacterium CAG:83_1, Selenomonas infelix_1, Lachnospiraceae bacterium 7_1_58FAA_1, uncultured Faecalibacterium sp._15, Ruminococcaceae bacterium D16_1, Faecalibacterium sp. CAG:82-related_59_9_1, Clostridiales bacterium 52_15_1, Faecalibacterium prausnitzii_7, Faecalibacterium sp. CAG:74_1, Unclassifie…	13	552398_1, 1897048_1, 658087_1, 1262897_1, 259315_15, 1897006_1, 1897011_2, 679201_1, 718252_6, 1262992_1, 0_8, 1193534_4, 748224_1, 1263003_1, 1650661_1	15	0	NA	85	35.7778	0.0007	Stool_SRS065176_257905678_Female_1_prediction_4373_5	0	NA	MSSLFNSFLVTVGANVVSYYICKWLDSYRKGK	ATGAGTTCTCTGTTCAACAGCTTCCTCGTAACTGTCGGAGCAAATGTAGTCTCGTACTACATCTGCAAGTGGCTTGACAGTTACCGCAAGGGCAAGTAA	0	NA
347913	137	33	0.818182	0.181818	0	1	0	0	0	0	0	0	137	1	AGxAGG/AGGxGG_36,AGGAGG_8,AGGAG_54,GGAGG_34,AGGAG/GGAGG_5	5	0.394161	Bacteria_137	1	1	0	0	0	Proteobacteria_1, Firmicutes_136	2	Betaproteobacteria_1, Clostridia_136	2	Clostridiales_136, Burkholderiales_1	2	Oscillospiraceae_1, Ruminococcaceae_130, Sutterellaceae_1	3	Sutterella_1, Faecalibacterium_130, Oscillibacter_1	3	Clostridiales bacterium 42_27_4, Faecalibacterium prausnitzii_56, Clostridiales bacterium 52_15_1, Faecalibacterium sp. UBA2087_1, uncultured Oscillibacter sp._1, Sutterella wadsworthensis_1, uncultured Faecalibacterium sp._73	7	1897048_1, 259315_73, 657322_3, 1946508_1, 718252_35, 1203554_1, 1897045_4, 411483_5, 748224_11, 411485_2, 876091_1	11	0	NA	74	60.635	0.01	Stool_SRS015663_764487809_Male_1_prediction_contig-100_3215.177112_2	0	NA	MAVAYIIEFIVSVAAQVVAYFLCKWLDPDKKGK	ATGGCTGTGGCATACATCATCGAGTTCATTGTCTCGGTCGCAGCGCAGGTAGTGGCTTACTTCCTGTGCAAGTGGCTTGACCCGGACAAGAAGGGCAAGTAA	0	NA
346173	233	33	0.848485	0.151515	0	1	0	0	0	0	0	0	218	0.935622	AGxAGG/AGGxGG_73,AGGAGG_67,AGGAG_44,GGAGG_34,None_15	4	0.313305	Unclassified_9, Bacteria_224	1	1	0	0	0	Unclassified_9, Firmicutes_224	1	Unclassified_9, Clostridia_224	1	Clostridiales_224, Unclassified_9	1	Ruminococcaceae_224, Unclassified_9	1	Faecalibacterium_223, Unclassified_9, Ruminococcus_1	2	Faecalibacterium sp. CAG:82_5, Faecalibacterium sp. CAG:82-related_59_9_9, uncultured Faecalibacterium sp._5, Ruminococcus sp. CAG:177_1, Unclassified_9, Faecalibacterium sp. UBA2087_3, Faecalibacterium prausnitzii_201	6	1262952_1, 1946508_3, 259315_5, 1897006_9, 411483_69, 1262898_5, 718252_128, 411485_3, 748224_1, 0_9	10	0	NA	30	32.0386	0.03	Stool_SRS013098_158984779_Female_1_prediction_47976_5	0	NA	MEMLSSFILSVAANVVAHCIGKWLDEQFKAGKH	ATGGAAATGTTATCTTCTTTCATTCTGTCCGTCGCAGCCAATGTTGTGGCTCATTGCATTGGCAAGTGGCTTGACGAGCAGTTCAAGGCCGGTAAGCACTAA	0	NA
335361	26	34	0.794118	0.205882	0	1	0	0	0	0	0	0	25	0.961538	None_1,GGAGG_25	1	0.961538	Bacteria_26	1	1	0	0	0	Firmicutes_26	1	Clostridia_25	1	Clostridiales_25	1	Ruminococcaceae_25	1	Faecalibacterium_25	1	Firmicutes bacterium CAG:103_1, Faecalibacterium prausnitzii_25	2	1262999_1, 411483_1, 718252_24	3	0	NA	29	25.6154	0.009	Stool_SRS015431_764083206_Male_1_prediction_57611_3	0	NA	MIHILTILESAVANIISHYICKWLDRLDKDRKPD	ATGATCCATATTCTCACAATCCTGGAGTCTGCCGTGGCAAATATAATTTCACATTATATCTGCAAGTGGCTTGACAGACTCGACAAGGACCGTAAGCCCGACTAA	0	NA
334613	80	34	0.823529	0.176471	0	1	0	0	0	0	0	0	76	0.95	GGAG/GAGG_3,GGAGG_62,AGGAG_2,AGGAGG_7,AGxAGG/AGGxGG_2,None_4	5	0.775	Bacteria_80	1	1	0	0	0	Firmicutes_80	1	Clostridia_80	1	Clostridiales_80	1	Ruminococcaceae_79	1	Faecalibacterium_78, Gemmiger_1	2	Gemmiger formicilis_1, Faecalibacterium prausnitzii_69, Faecalibacterium sp. UBA2087_1, Clostridiales bacterium 59_14_1, Faecalibacterium sp. CAG:82_8	5	718252_65, 1262898_8, 411483_3, 745368_1, 411485_1, 1897049_1, 1946508_1	7	0	NA	65.5	53.05	0.005	Stool_SRS014412_763698834_Female_1_prediction_5919_5	0	NA	MHEMLSFMVSVAAGVTSNLISKWLDRMLNKDCKH	ATGCACGAGATGTTGTCTTTCATGGTATCTGTCGCAGCTGGTGTGACTTCGAATCTCATCAGCAAGTGGCTTGACAGAATGCTGAACAAGGACTGTAAGCACTAA	0	NA
321801	91	35	0.8	0.2	0	1	0	0	0	0	0	0	91	1	GGAGG_9,AGxAGG/AGGxGG_1,AGGAGG_15,AGGAG_66	4	0.725275	Bacteria_91	1	1	0	0	0	Firmicutes_90, Bacteroidetes_1	2	Bacteroidia_1, Clostridia_90	2	Bacteroidales_1, Clostridiales_90	2	Rikenellaceae_1, Ruminococcaceae_90	2	Alistipes_1, Faecalibacterium_89	2	Faecalibacterium sp. UBA2087_1, Faecalibacterium prausnitzii_50, uncultured Faecalibacterium sp._31, Alistipes putredinis_1, Faecalibacterium sp. CAG:82-related_59_9_6, Faecalibacterium sp. CAG:82_1, Ruminococcaceae bacterium D16_1	7	445970_1, 1946508_1, 1897006_6, 259315_31, 552398_1, 853_2, 411485_1, 748224_37, 411483_6, 1262898_1, 718252_4	11	0	NA	50	62.3846	0.008	Stool_SRS014855_764002286_Male_1_prediction_8500_3	0	NA	MCEEFATFLTTVAAEVVAYYICKWLDGLFHKGSKH	ATGTGCGAAGAATTTGCAACTTTTCTGACAACCGTCGCAGCAGAAGTGGTGGCATACTACATATGCAAGTGGCTTGACGGGTTGTTCCACAAGGGCAGTAAGCACTAA	0	NA
222214	185	41	0.609756	0.390244	0	1	0	0	0	0	0	0	185	1	AGGAGG_14,AGGAG_45,AGGA/GGAG/GAGG_7,AGGAG/GGAGG_44,GGAG/GAGG_23,GGAGG_48,AGGA_4	7	0.259459	Unclassified_4, Bacteria_181	1	1	0	0	0	Unclassified_4, Proteobacteria_1, Firmicutes_139, Candidatus Melainabacteria_1, Tenericutes_21, Fusobacteria_9, Bacteroidetes_5	6	Fusobacteriia_9, Negativicutes_1, Bacilli_14, Bacteroidia_4, Unclassified_4, Tissierellia_1, Mollicutes_16, Clostridia_104, Epsilonproteobacteria_1, Acidimicrobiia_3	9	Unclassified_4, Lactobacillales_3, Bacteroidales_4, Fusobacteriales_9, Veillonellales_1, Tissierellales_1, Mycoplasmatales_16, Clostridiales_104, Campylobacterales_1, Bacillales_11, Acidimicrobiales_3	10	Clostridiales Family XIII. Incertae Sedis_2, Ruminococcaceae_1, Peptoniphilaceae_1, Prevotellaceae_3, Microthrixaceae_3, Mycoplasmataceae_16, Staphylococcaceae_1, Lachnospiraceae_2, Fusobacteriaceae_6, Streptococcaceae_3, Bacteroidaceae_1, Bacillaceae_1, Campylobacteraceae_1, Veillonellaceae_1, Unclassified_4, Clostridiaceae_99, Leptotrichiaceae_3	16	Prevotella_3, Parvimonas_1, Candidatus Izimaplasma_5, Veillonella_1, Campylobacter_1, Unclassified_4, Ruminococcus_1, Fusobacterium_6, Coprococcus_1, Gemella_1, Bacteroides_1, Candidatus Microthrix_3, Bacillus_1, Clostridium_99, Staphylococcus_1, Leptotrichia_3, Mogibacterium_1, Streptococcus_3, Mycoplasma_16	18	Parvimonas micra_1, Clostridium sp. CAG:269_2, Prevotella sp. C561_1, Clostridium sp. CAG:245_30_32_1, Fusobacterium periodonticum_4, Clostridium sp. CAG:914_2, Clostridium sp. CAG:273_1, Unclassified_4, Leptotrichia buccalis_1, Leptotrichia hofstadii_1, Candidatus Izimaplasma sp. HR1_5, Bacillales bacterium UBA3789_1, Mycoplasma sp. CAG:611_3, Clostridium sp. CAG:1193_1, Clostridium sp. CAG:343_…	59	1739341_1, 1262840_1, 1263024_8, 1408440_1, 861454_1, 888727_1, 1262827_3, 1262793_34, 851_1, 1637498_1, 1385_4, 1262789_1, 1177574_1, 1415781_1, 546273_1, 0_4, 1262841_1, 86332_1, 1950304_2, 1262829_2, 1262809_15, 1262788_2, 1262837_21, 2_1, 563031_1, 929793_1, 575590_1, 1321779_1, 860_1, 469621_3, 1239_1, 1262826_2, 76857_1, 1262796_1, 1262905_3, 1262771_1, 1262804_2, 41949_3, 1504823_1, 126280…	69	0	NA	71	25.3189	1.24e-11	Stool_SRS013476_159207311_Male_1_prediction_contig-100_612.133224_2	0	NA	MKKGTFQPNNRRKAKKHGFFSRMKSGIVNKRRAKGRKKLSK	ATGAAAAAAGGAACATTTCAACCTAATAATCGTAGAAAAGCAAAAAAACATGGTTTTTTCTCACGTATGAAATCAGGTATTGTTAATAAAAGAAGAGCTAAAGGAAGAAAAAAATTATCAAAATAA	487	WP_004114029.1
220955	242	41	0.829268	0.170732	0	1	0	0	0	0	0	0	200	0.826446	TAA_193,AACAA_2,None_42,AAAAA_5	3	0.797521	Unclassified_3, Bacteria_239	1	1	0	0	0	Actinobacteria_1, Unclassified_3, Bacteroidetes_238	2	Unclassified_3, Bacteroidia_237, Actinobacteria_1, Flavobacteriia_1	3	Micrococcales_1, Flavobacteriales_1, Unclassified_3, Bacteroidales_237	3	Prevotellaceae_207, Bacteroidaceae_24, Flavobacteriaceae_1, Muribaculaceae_1, Porphyromonadaceae_2, Unclassified_3, Micrococcaceae_1	6	Rothia_1, Alloprevotella_50, Bacteroides_24, Capnocytophaga_1, Unclassified_3, Prevotella_20	5	Prevotellaceae bacterium Marseille-P2826_136, Prevotella sp. CAG:755_3, Bacteroidales bacterium M12_1, Bacteroides sp. CAG:530_24, Prevotella shahii_1, Rothia sp. HMSC073B08_1, Prevotella sp. CAG:1320_2, Prevotella sp. CAG:891_1, Prevotellaceae bacterium UBA4301_1, Prevotella sp. UBA3776_1, Capnocytophaga gingivalis_1, Prevotella sp. UBA3288_4, Prevotella sp. UBA3757_1, Prevotella oulorum_1, Prev…	22	1807740_1, 1262935_3, 1262937_1, 1947144_1, 1262741_24, 171549_2, 1852368_136, 1035197_49, 1122991_1, 553174_1, 575614_1, 1739388_1, 1952491_1, 1947133_4, 0_3, 626522_1, 553178_1, 1236497_1, 1952576_2, 1408310_2, 997353_1, 1262922_2, 838_1, 1947146_1, 1950417_1	25	0	NA	32	33.2645	5.64e-05	Supragingival_plaque_SRS011126_158479027_Male_1_prediction_contig-100_4938.31818_1	0	NA	MKQQKMIDELMYRIDRYRSMGNGAMAQALCKQLRALNAQVK	ATGAAACAACAAAAAATGATCGATGAGCTGATGTATCGCATCGACCGATACCGCTCCATGGGTAATGGTGCTATGGCACAAGCCCTCTGTAAGCAACTCCGTGCACTCAATGCACAAGTAAAATGA	0	NA
290921	83	37	0.108108	0.648649	0.243243	0	1	0	0	0	0	0	83	1	GGAG/GAGG_3,TAAA_1,AGGAGG_61,AGGAG_18	4	0.73494	Bacteria_73, Unclassified_10	1	1	0	0	0	Unclassified_10, Proteobacteria_1, Firmicutes_69, Spirochaetes_1, Fusobacteria_1	4	Unclassified_10, Clostridia_67, Spirochaetia_1, Fusobacteriia_1, Bacilli_1, Gammaproteobacteria_1	5	Spirochaetales_1, Fusobacteriales_1, Unclassified_10, Lactobacillales_1, Clostridiales_67, Methylococcales_1	5	Streptococcaceae_1, Fusobacteriaceae_1, Methylococcaceae_1, Peptostreptococcaceae_1, Lachnospiraceae_1, Eubacteriaceae_3, Ruminococcaceae_51, Spirochaetaceae_1, Clostridiaceae_3, Unclassified_10	9	Eubacterium_3, Unclassified_10, Fusobacterium_1, Methylobacter_1, Faecalibacterium_4, Butyrivibrio_1, Treponema_1, Clostridium_3, Ruminiclostridium_1, Flavonifractor_1, Streptococcus_1, Subdoligranulum_5	11	Eubacterium sp. UNK.MGS-26_1, Clostridiales bacterium UBA7739_1, [Eubacterium] siraeum_1, Eubacterium sp. CAG:76_1, Ruminococcaceae bacterium UBA7217_1, Unclassified_10, Ruminococcaceae bacterium 668_33, Fusobacterium nucleatum_1, Faecalibacterium sp. UBA1819_1, Firmicutes bacterium UBA1702_1, Ruminococcaceae bacterium cv2_2, uncultured Faecalibacterium sp._1, Peptostreptococcaceae bacterium pGA-…	20	186802_6, 1947939_1, 1950935_1, 665956_5, 657319_1, 150336_1, 259315_1, 1897006_1, 999425_1, 541000_5, 429_1, 946234_1, 1627893_2, 1262892_1, 1730_1, 1550025_33, 511680_1, 1262805_1, 157_1, 1952444_1, 2_1, 1262898_1, 1650661_1, 1638785_1, 997347_1, 0_10, 1946507_1, 1520829_1	28	0	NA	100	64.5663	3.27e-08	Stool_SRS011134_158499257_Male_1_prediction_7039_3	0	NA	MKKWICKVCGYVYEGDEPPEQCPLCGVGPEEFEEVDE	ATGAAAAAATGGATTTGTAAAGTGTGCGGTTACGTATACGAAGGTGACGAACCCCCGGAACAATGCCCTTTGTGCGGCGTAGGCCCCGAAGAATTCGAAGAAGTCGACGAGTAA	25	WP_041904214.1
272896	79	39	0.0769231	0.717949	0.205128	0	1	0	0	0	0	0	79	1	GGAGG_1,AGxAGG/AGGxGG_1,AGGAGG_65,AGGAG_12	4	0.822785	Bacteria_79	1	1	0	0	0	Firmicutes_78, Actinobacteria_1	2	Coriobacteriia_1, Clostridia_29, Erysipelotrichia_10	3	Clostridiales_29, Coriobacteriales_1, Erysipelotrichales_10	3	Ruminococcaceae_1, Erysipelotrichaceae_10, Coriobacteriaceae_1	3	Catenibacterium_10, Faecalibacterium_1, Collinsella_1	3	Catenibacterium mitsuokai_2, Faecalibacterium sp. CAG:74_1, Firmicutes bacterium CAG:110_39, Catenibacterium sp. UBA627_2, Clostridiales bacterium 59_14_27, Catenibacterium sp. CAG:290_6, Collinsella sp. 4_8_47FAA_1	7	1946309_2, 39779_1, 1897049_27, 1262897_1, 1263000_39, 1262767_6, 742722_1, 451640_2	8	0	NA	71	71.9873	9.06e-08	Stool_SRS143417_765135172_Male_3_prediction_contig-100_1971.89014_3	0	NA	MKKFVCTVCGYVYEGEELPEDYECPLCGVGPDQFEEVTE	GTGAAGAAGTTCGTCTGCACCGTCTGCGGCTACGTCTACGAGGGCGAGGAGCTGCCGGAGGACTACGAATGCCCCCTCTGCGGCGTGGGGCCCGACCAGTTTGAAGAAGTCACCGAGTAA	20	WP_022476757.1
46797	53	49	0.816327	0.183673	0	1	0	0	0	0	0	0	52	0.981132	AGGAG_18,AGGAGG_29,GGAGG_5,None_1	3	0.54717	Bacteria_50, Unclassified_3	1	1	0	0	0	Unclassified_3, Firmicutes_50	1	Unclassified_3, Clostridia_50	1	Unclassified_3, Clostridiales_50	1	Ruminococcaceae_50, Unclassified_3	1	Unclassified_3, Faecalibacterium_50	1	Faecalibacterium sp. CAG:82_1, Faecalibacterium sp. CAG:82-related_59_9_15, uncultured Faecalibacterium sp._1, Unclassified_3, Faecalibacterium sp. UBA2087_1, Faecalibacterium prausnitzii_30	5	718252_17, 1262898_1, 411483_1, 216851_2, 0_3, 748224_4, 411485_5, 853_1, 1897006_15, 259315_1, 657322_2, 1946508_1	12	0	NA	5	20.5094	1.81e-08	Stool_SRS098571_763921366_Female_3_prediction_contig-100_4796.358550_2	0	NA	MDILNIVFSALNLLATVIIGVINVTWMISRDVFRDKPRAKHYSKKRQEK	ATGGATATTTTGAATATTGTTTTTTCCGCACTGAACCTTCTGGCTACAGTCATCATCGGTGTCATCAATGTGACATGGATGATTTCGAGGGATGTCTTTCGGGACAAGCCTCGGGCAAAGCATTATTCCAAAAAACGGCAAGAAAAATGA	0	NA
132803	199	45	0.688889	0.311111	0	1	0	0	0	0	0	0	193	0.969849	None_6,AGGAG_54,AGGAGG_135,GGAGG_4	3	0.678392	Bacteria_188, Unclassified_11	1	1	0	0	0	Firmicutes_188, Unclassified_11	1	Clostridia_188, Unclassified_11	1	Clostridiales_188, Unclassified_11	1	Unclassified_11, Ruminococcaceae_179	1	Unclassified_11, Faecalibacterium_179	1	Faecalibacterium prausnitzii_177, Unclassified_11, Clostridiales bacterium 41_12_two_minus_8, uncultured Faecalibacterium sp._2	3	657322_2, 259315_2, 186802_1, 411485_1, 748224_1, 0_11, 411483_1, 1897043_8, 718252_172	9	0	NA	45	35.5678	4.05e-05	Stool_SRS012273_158337416_Female_1_prediction_33514_2	0	NA	MTDLNLVLVLLGLLATVIIGVIQVTWMIARDVFRDKPSTKHNSDD	ATGACGGATCTGAATCTTGTACTTGTACTTCTGGGCCTTCTGGCTACAGTGATCATTGGTGTCATTCAGGTGACATGGATGATCGCGAGGGATGTCTTTCGGGACAAGCCGAGCACAAAACATAATTCCGATGACTGA	0	NA
131884	146	45	0.755556	0.244444	0	1	0	0	0	0	0	0	145	0.993151	GGAGG_37,AGGAGG_69,AGGAG_39,None_1	3	0.472603	Bacteria_121, Unclassified_25	1	1	0	0	0	Unclassified_25, Firmicutes_121	1	Unclassified_25, Clostridia_121	1	Unclassified_25, Clostridiales_121	1	Unclassified_25, Ruminococcaceae_113	1	Unclassified_25, Faecalibacterium_113	1	uncultured Faecalibacterium sp._1, Unclassified_25, Clostridiales bacterium 41_12_two_minus_7, Faecalibacterium prausnitzii_112	3	186802_1, 259315_1, 657322_2, 718252_109, 1897043_7, 0_25, 748224_1	7	0	NA	49.5	29.9521	0.004	Stool_SRS011084_158479027_Male_1_prediction_contig-100_3223.194491_1	0	NA	MEIWNNVLALLTLLVTVIIGTAKITWTLAQAIFRDSHRAKHDSKK	ATGGAAATTTGGAATAATGTTCTCGCCCTGCTCACCCTTTTGGTCACTGTCATCATTGGCACGGCCAAGATCACTTGGACACTCGCCCAAGCGATTTTTCGTGACTCGCACCGCGCAAAACACGATTCAAAAAAATAA	0	NA
177888	242	43	0.511628	0.488372	0	1	0	0	1	0	0	0	242	1	AAGAA_1,AGGA/GGAG/GAGG_68,AAA_2,AGGA_141,GGA/GAG/AGG_30	5	0.582645	Bacteria_242	1	1	0	0	0	Firmicutes_242	1	Clostridia_242	1	Clostridiales_242	1	Eubacteriaceae_21, Lachnospiraceae_213, Clostridiaceae_1	3	Butyrivibrio_1, Roseburia_211, Clostridium_1, Eubacterium_21, Lachnospira_1	5	Butyrivibrio crossotus_1, Eubacterium sp. CAG:86_18, Roseburia intestinalis CAG:13_7, Clostridiales bacterium 36_14_5, Roseburia hominis_55, Eubacterium sp. 36_13_3, uncultured Roseburia sp._28, Roseburia sp. CAG:45_37, Roseburia intestinalis_81, uncultured Lachnospira sp._1, Clostridium sp. CAG:91_1	11	186802_2, 166486_14, 1262947_37, 657315_30, 1262895_18, 841_3, 512314_28, 718255_15, 446043_1, 511680_1, 301301_15, 1897042_5, 585394_40, 1897001_3, 1262845_1, 536231_22, 1263104_7	17	0	NA	80	81.5702	1.87e-07	Stool_SRS011084_158479027_Male_1_prediction_35926_8	0	NA	MIMSDKNPKHPLKKKKVAAKVNMADHEAVEEAREAHKSKKHVY	ATGATCATGTCAGATAAGAATCCAAAACATCCGTTGAAGAAGAAAAAAGTAGCAGCAAAGGTGAATATGGCAGACCATGAGGCGGTCGAGGAAGCGAGAGAAGCCCACAAGTCGAAAAAGCATGTTTACTAA	8	WP_015521954.1
83876	33	47	0.787234	0.212766	0	1	0	0	0	0	0	0	32	0.969697	GGA/GAG/AGG_1,None_1,TAAA_7,TAA_24	3	0.727273	Unclassified_3, Bacteria_30	1	1	0	0	0	Unclassified_3, Bacteroidetes_30	1	Bacteroidia_30, Unclassified_3	1	Bacteroidales_30, Unclassified_3	1	Prevotellaceae_29, Unclassified_3	1	Prevotella_29, Unclassified_3	1	Prevotella sp. CAG:386_9, Prevotella sp. P4-119_1, Unclassified_3, Prevotella copri CAG:164_5, Prevotella copri_9, Prevotella stercorea CAG:629_1, Prevotella sp. CAG:604_2, Prevotella sp. UBA6339_1, Prevotella sp. 885_1	8	1263103_1, 1947177_1, 0_3, 1263102_5, 165179_5, 1262932_2, 1262925_9, 2022527_1, 537011_4, 171549_1, 2024218_1	11	0	NA	25	41.5455	0.000121	Stool_SRS012849_158822939_Male_1_prediction_20649_3	0	NA	MALKIKTREEAIAVLRDMVKRKREMEAKAQIDFAKARKEAANCYAGL	ATGGCTTTAAAAATTAAAACTCGTGAAGAAGCAATTGCTGTATTACGAGACATGGTTAAACGTAAAAGAGAAATGGAGGCAAAGGCTCAAATAGACTTTGCTAAAGCACGTAAGGAGGCTGCAAACTGCTATGCAGGCCTTTAA	1	WP_022121358.1
18714	152	50	0.84	0.16	0	1	0	0	0	0	0	0	147	0.967105	None_5,AAAA_53,AAAAA_1,AATAA_53,AGGAG_19,TAGAA_1,TAA_5,AAA_1,GGAG/GAGG_14	8	0.348684	Bacteria_152	1	1	0	0	0	Bacteroidetes_152	1	Bacteroidia_152	1	Bacteroidales_152	1	Prevotellaceae_152	1	Prevotella_152	1	Prevotella denticola_26, Prevotella buccae_1, Prevotella sp. oral taxon 317_16, Prevotella histicola_14, Prevotella sp. ICM33_1, Prevotella veroralis_43, Prevotella sp. oral taxon 306_8, Prevotella sp. C561_6, Prevotella timonensis_2, Prevotella pallens_32, Prevotella melaninogenica_2, Prevotella baroniae_1	12	563031_6, 679189_2, 553174_2, 575615_16, 997353_32, 873513_1, 1095752_8, 1401077_26, 1115809_1, 1161412_1, 1236504_14, 649761_43	12	0	NA	44	49.0132	9.06e-06	Tongue_dorsum_SRS098498_550534656_Female_2_prediction_17843_2	0	NA	MIKFKEKTREELIAGFKRAIERKREFEEEAQKEFVDMRKRGAALKRALTP	ATGATTAAATTCAAAGAAAAAACAAGAGAAGAACTTATCGCTGGTTTCAAGCGAGCCATTGAGCGGAAACGAGAATTTGAGGAGGAAGCCCAAAAAGAGTTTGTAGATATGCGTAAGCGTGGAGCAGCATTGAAAAGAGCATTAACCCCTTGA	7	WP_022429586.1
285467	43	38	0.789474	0.210526	0	1	0	0	0	0	0	0	43	1	AGGAG_43	1	1	Bacteria_43	1	1	0	0	0	Proteobacteria_43	1	Gammaproteobacteria_43	1	Enterobacteriales_43	1	Enterobacteriaceae_40	1	Klebsiella_1, Enterobacter_2, Salmonella_1, Pantoea_1, Escherichia_20	5	Salmonella sp. HMSC13B08_1, Pantoea ananatis_1, Klebsiella aerogenes_1, Enterobacteriaceae bacterium UBA5654_1, Escherichia coli_16, Enterobacter mori_1	6	1181726_1, 91347_3, 562_10, 1581094_1, 1951699_1, 548_1, 561_4, 543_14, 354276_1, 1332074_1, 1281250_2, 539813_1, 869685_2, 869689_1	14	0	NA	100	97.7442	1.07e-06	Anterior_nares_SRS077646_360880230_Female_1_prediction_contig-100_3812.3813_2	0	NA	MWYFAWILGTLLACAFGVITALALEHVEATKAGKKEEI	ATGTGGTACTTCGCATGGATTTTGGGAACGCTTCTTGCCTGTGCTTTTGGGGTCATTACCGCGCTGGCGCTTGAGCACGTGGAAGCCACCAAAGCCGGGAAGAAAGAAGAAATCTGA	500	WP_002895051.1
302034	1062	37	0.108108	0.756757	0.135135	0	1	0	0	0	0	0	1061	0.999058	GGA/GAG/AGG_48,None_1,AGGAG_23,AGGAGG_6,AGGA_249,GGAGG_695,GGAG/GAGG_40	6	0.654426	Bacteria_1062	1	1	0	0	0	Bacteroidetes_1, Actinobacteria_1046, Firmicutes_15	3	Coriobacteriia_1, Tissierellia_1, Clostridia_12, Bacteroidia_1, Actinobacteria_1045, Negativicutes_2	6	Propionibacteriales_49, Bacteroidales_1, Streptomycetales_10, Selenomonadales_2, Corynebacteriales_5, Micrococcales_241, Tissierellales_1, Clostridiales_12, Coriobacteriales_1, Actinomycetales_738	10	Dermacoccaceae_2, Porphyromonadaceae_1, Selenomonadaceae_2, Tissierellaceae_1, Micrococcaceae_235, Sanguibacteraceae_3, Corynebacteriaceae_5, Actinomycetaceae_738, Propionibacteriaceae_49, Streptomycetaceae_10, Ruminococcaceae_6, Clostridiales Family XIII. Incertae Sedis_4, Atopobiaceae_1	13	Selenomonas_1, Atopobium_1, Sanguibacter_3, Faecalibacterium_5, Schwartzia_1, Rothia_235, Mogibacterium_4, Pseudopropionibacterium_37, Urmitella_1, Streptomyces_10, Actinomyces_698, Porphyromonas_1, Mobiluncus_1, Kytococcus_2, Actinobaculum_37, Cutibacterium_6, Ruminococcus_1, Corynebacterium_5	18	Sanguibacter keddieii_3, Corynebacterium argentoratense_1, Rothia sp. HMSC069C04_2, Rothia sp. HMSC062H08_4, Actinomyces sp. oral taxon 849_5, Actinomyces sp. oral taxon 181_11, Actinomyces sp. HMSC075C01_3, Actinomyces sp. oral taxon 448_19, Actinomyces sp. HMSC035G02_16, Actinomyces gerencseriae_6, Rothia sp. HMSC071C12_1, Actinomyces sp. oral taxon 414_3, Rothia sp. HMSC067H10_1, Clostridiales…	87	1120941_17, 1125724_6, 1271528_1, 1120942_2, 2051_1, 1739518_10, 936381_1, 649743_6, 1946510_3, 1739387_3, 1227261_37, 1120944_1, 43675_1, 936550_1, 1715161_6, 1739448_1, 936548_81, 1125717_2, 435830_18, 706439_19, 888056_19, 553201_9, 762963_22, 1321817_103, 1660_2, 1035195_2, 1739346_1, 1870994_1, 1739378_11, 1739308_3, 1276_2, 103621_3, 1105029_11, 31957_6, 1115803_12, 1739431_42, 1348662_1, 1…	112	0	NA	44.5	81.0687	1.77e-07	Tongue_dorsum_SRS105115_765337473_Female_2_prediction_3335_5	0	NA	MKVKPSXKXIXXXCKVXXXHXVVMVICENPRHKQRQG	ATGAAGGTCAAGCCGAGCGTNAAGNNGATCTGNGANANNTGCAAGGTGATNCGNCGNCACGGNGTGGTCATGGTGATCTGCGAAAACCCGCGCCACAAGCAGCGCCAGGGCTAA	500	WP_011775570.1
290735	5009	37	0.297297	0.405405	0.297297	0	0	0	0	0	0	1	5000	0.998203	None_9,GGA/GAG/AGG_149,TAA_1,AGGA_2501,GGAG/GAGG_495,GGAGG_1404,AGGAG_448,AGGAG(G)/GGAGG_1,AGGAGG_1	8	0.499301	Bacteria_5009	1	1	0	0	0	Fusobacteria_8, Bacteroidetes_5, Tenericutes_3, Actinobacteria_2669, Firmicutes_347, Proteobacteria_1977	6	Clostridia_327, Mollicutes_3, Coriobacteriia_337, Bacteroidia_4, Betaproteobacteria_1462, Actinobacteria_2332, Bacilli_6, Gammaproteobacteria_509, Fusobacteriia_8, Negativicutes_4, Erysipelotrichia_10	11	Mycoplasmatales_3, Clostridiales_327, Erysipelotrichales_10, Coriobacteriales_334, Actinomycetales_1524, Aeromonadales_2, Neisseriales_1400, Micrococcales_536, Rhodocyclales_1, Eggerthellales_3, Pasteurellales_129, Bacillales_5, Bifidobacteriales_113, Bacteroidales_4, Streptomycetales_11, Lactobacillales_1, Propionibacteriales_140, Burkholderiales_60, Veillonellales_4, Corynebacteriales_6, Cardio…	24	Erysipelotrichaceae_10, Eggerthellaceae_3, Clostridiaceae_3, Porphyromonadaceae_2, Microbacteriaceae_1, Dermatophilaceae_1, Veillonellaceae_4, Shewanellaceae_2, Neisseriaceae_1400, Coriobacteriaceae_57, Micrococcaceae_524, Leptotrichiaceae_8, Eubacteriaceae_3, Vibrionaceae_1, Mycoplasmataceae_3, Sanguibacteraceae_7, Burkholderiaceae_24, Corynebacteriaceae_6, Prevotellaceae_1, Rhodocyclaceae_1, Ac…	34	Corynebacterium_6, Cardiobacterium_335, Ruminococcus_1, Cutibacterium_29, Scardovia_1, Beduini_1, Bifidobacterium_99, Propionibacterium_7, Curtobacterium_1, Dermatophilus_1, Mobiluncus_6, Olsenella_12, Prevotella_1, Eubacterium_3, Gardnerella_13, Actinobaculum_110, Haemophilus_122, Porphyromonas_1, Veillonella_3, Actinomyces_1406, Simonsiella_3, Pseudopropionibacterium_76, Rappaport_1, Lautropia_…	49	Bifidobacterium longum_24, Coprobacillus sp. CAG:235_29_27_3, Simonsiella muelleri_3, Aggregatibacter aphrophilus_2, Dialister sp. CAG:486_1, Neisseria elongata_27, Actinomyces timonensis_6, Cutibacterium acnes_27, Faecalibacterium sp. CAG:74_58_120_1, Neisseria meningitidis_7, Neisseria sp. 83E34_2, Bacteroides stercoris_1, Rothia sp. HMSC065D02_20, Rothia sp. HMSC075F09_16, Neisseria dentiae_12…	227	1715007_1, 1739362_1, 1236_8, 762967_2, 1095748_55, 629741_206, 1739253_16, 1946508_1, 1853276_1, 1643824_1, 411481_24, 665946_1, 1683_2, 546274_1, 1739383_3, 887326_1, 1715109_8, 1739450_1, 102106_1, 1078483_6, 1118058_33, 765094_1, 1227264_17, 1581107_46, 1896995_3, 1739544_29, 435832_4, 566552_1, 1485_1, 1073351_1, 1105030_26, 1848190_1, 910311_1, 907262_2, 1234380_2, 1950344_5, 2018038_2, 165…	312	0	NA	77	78.0266	1.11e-13	Supragingival_plaque_SRS011098_158458797_Female_1_prediction_15659_24	0	NA	MKVSASVKVMCRNCRVIRRHGSVRIICSDKRHKQRQG	ATGAAAGTTAGTGCATCTGTTAAAGTTATGTGCCGTAACTGTCGTGTTATCCGTCGCCATGGTAGTGTGCGAATTATTTGTTCGGATAAGCGTCATAAACAGCGTCAAGGTTAA	500	WP_003806928.1
287077	205	38	0	1	0	0	1	0	0	0	0	0	0	0	None_205	NA	NA	Bacteria_205	1	1	0	0	0	Bacteroidetes_205	1	Bacteroidia_205	1	Bacteroidales_205	1	Rikenellaceae_204	1	Alistipes_204	1	Alistipes senegalensis_2, Alistipes sp. 56_sp_Nov_56_25_20, Alistipes sp. CAG:53_2, Alistipes onderdonkii_1, Alistipes sp. UBA1686_2, Alistipes ihumii_1, Alistipes sp. CAG:29_2, Alistipes sp. N15.MGS-157_1, Bacteroidales bacterium 55_9_1, Alistipes sp. AL-1_2, Alistipes sp. HGB5_5, Alistipes putredinis_50, Alistipes sp. UBA928_1, Alistipes sp. CAG:268_2, Alistipes finegoldii CAG:68_5, Alistipes f…	23	679935_4, 214856_16, 1033731_1, 1896969_20, 1930002_1, 1262693_2, 1263035_5, 1262697_2, 742725_1, 1211813_1, 908612_5, 1033732_2, 445970_50, 1897041_1, 1118061_37, 1499682_2, 1262694_2, 1263036_22, 717959_18, 1946007_2, 1637503_1, 1816676_1, 239759_7, 1946014_1, 1203611_1	25	0	NA	82	89.7171	2.43e-05	Stool_SRS105153_765337473_Female_2_prediction_7450_5	0	NA	MKVKASIXKXSEDCKIXKRXXKXXVXCKKNPXXKMRXG	ATGAAAGTAAAAGCATCAATCAANAAGNGNAGCGAGGATTGCAAGATCGTNAAGCGTAANGGNAAACTNTANGTGATNTGCAAGAAGAATCCCAANTTNAAAATGCGCCANGGGTAA	500	WP_004917354.1
286022	2221	38	0	0.921053	0.0789474	0	1	0	0	0	0	0	2204	0.992346	AGxAGG/AGGxGG_1,AGGAG_870,AGGAGG_205,AGGA_1,GGAG/GAGG_7,GGAGG_879,4Base/6BMM_56,GGA/GAG/AGG_185,None_17	8	0.395768	Bacteria_2221	1	1	0	0	0	Proteobacteria_4, Actinobacteria_19, Firmicutes_2191, Fusobacteria_1, Bacteroidetes_2, Verrucomicrobia_4	6	Clostridia_1349, Verrucomicrobiae_4, Bacteroidia_2, Actinobacteria_19, Betaproteobacteria_3, Deltaproteobacteria_1, Bacilli_597, Negativicutes_4, Fusobacteriia_1, Erysipelotrichia_1	10	Actinomycetales_16, Erysipelotrichales_1, Clostridiales_1349, Micrococcales_1, Verrucomicrobiales_4, Neisseriales_2, Desulfovibrionales_1, Bacillales_1, Bacteroidales_2, Propionibacteriales_2, Burkholderiales_1, Lactobacillales_596, Veillonellales_1, Selenomonadales_3, Fusobacteriales_1	15	Streptococcaceae_594, Fusobacteriaceae_1, Peptostreptococcaceae_43, Lachnospiraceae_1, Sutterellaceae_1, Akkermansiaceae_4, Prevotellaceae_2, Propionibacteriaceae_2, Actinomycetaceae_16, Ruminococcaceae_805, Clostridiales Family XIII. Incertae Sedis_1, Neisseriaceae_2, Micrococcaceae_1, Carnobacteriaceae_2, Erysipelotrichaceae_1, Catabacteriaceae_3, Clostridiaceae_4, Oscillospiraceae_460, Veillon…	21	Actinobaculum_1, Prevotella_2, Catabacter_3, Anaerofilum_1, Actinomyces_15, Bilophila_1, Ruthenibacterium_2, Ruminococcus_26, Butyricicoccus_1, Fusobacterium_1, Oscillibacter_445, Peptoanaerobacter_40, Anaerotruncus_2, Neisseria_2, Faecalibacterium_611, Acetanaerobacterium_8, Gemella_1, Dialister_1, Roseburia_1, Sutterella_1, Clostridium_3, Akkermansia_4, Pseudopropionibacterium_2, Granulicatella…	32	Oscillibacter sp. CAG:241_62_21_32, Streptococcus sp. CCH5-D3_3, Firmicutes bacterium CAG:129_61, Streptococcus infantis_17, Firmicutes bacterium CAG:176_59_8_3, Streptococcus pseudopneumoniae_4, Clostridiales bacterium UBA4358_1, Actinomyces naeslundii_4, Anaerofilum sp. An201_1, Streptococcus sp. HMSC065H07_2, Ruminococcaceae bacterium 668_4, uncultured Anaerotruncus sp._1, Pseudopropionibacter…	172	904294_1, 888815_5, 1008453_11, 1095733_2, 467705_1, 1262779_1, 1095741_1, 1715098_1, 59310_1, 1305_8, 864567_1, 469609_10, 1262910_1, 388919_4, 39779_3, 1604598_4, 1095739_5, 1768771_1, 562983_1, 1946503_5, 1114965_1, 1655_3, 1297857_3, 585202_3, 665956_1, 552398_3, 1263006_1, 1203556_1, 1225204_1, 35833_1, 853_21, 1852387_17, 1073372_1, 1123243_3, 546264_1, 1346_1, 1302_4, 1239793_7, 1122988_2,…	255	0	NA	88	82.778	1.13e-11	Supragingival_plaque_SRS098824_763557224_Female_3_prediction_2455_3	0	NA	MXVRPXXKPICEXCXVIRRXGRVMXIXPXNPKHKQXQX	ATGAANGTAAGACCATCNGTNAAACCAATTTGCGAATANTGTAANGTTATTCGTCGTAANGGTCGTGTTATGGTNATTTGNCCTNCAAATCCAAAACACAAACAACGNCAAGGNTAA	500	WP_001808836.1
263535	52	39	0.0769231	0.641026	0.282051	0	1	0	0	0	0	0	52	1	GGAGG_22,GGAG/GAGG_1,AGGAG_25,AGGAGG_2,AAAA_2	5	0.480769	Unclassified_1, Bacteria_51	1	1	0	0	0	Proteobacteria_1, Firmicutes_48, Actinobacteria_1, Unclassified_1, Bacteroidetes_1	4	Bacilli_8, Actinobacteria_1, Alphaproteobacteria_1, Tissierellia_1, Unclassified_1, Clostridia_38, Bacteroidia_1	6	Rhodospirillales_1, Tissierellales_1, Clostridiales_38, Bacillales_5, Lactobacillales_3, Unclassified_1, Bacteroidales_1, Corynebacteriales_1	7	Unclassified_1, Catabacteriaceae_25, Clostridiaceae_1, Oscillospiraceae_1, Lachnospiraceae_3, Rikenellaceae_1, Lactobacillaceae_1, Christensenellaceae_3, Streptococcaceae_2, Nocardiaceae_1, Peptoniphilaceae_1, Ruminococcaceae_4, Paenibacillaceae_1, Acetobacteraceae_1	13	Alistipes_1, Unclassified_1, Ruminococcus_4, Lactobacillus_1, Oscillibacter_1, Paenibacillus_1, Coprococcus_1, Catabacter_25, Clostridium_1, Streptococcus_2, Acidiphilium_1, Oribacterium_1, Murdochiella_1, Nocardia_1, Christensenella_3	14	Lachnospiraceae bacterium UBA3386_1, Clostridium sp. CAG:349_1, Murdochiella vaginalis_1, Catabacter sp. UBA3798_1, Clostridiales bacterium_1, Oribacterium sp. UBA3737_1, Christensenella massiliensis_3, Ruminococcus sp. Zagget7_1, Ruminococcus sp. UBA4240_1, Bacillales bacterium UBA754_1, Nocardia miyunensis_1, Alistipes obesi_1, Lactobacillus sharpeae_1, Ruminococcus sp. UBA1394_1, Catabacter sp…	23	1898207_1, 1262689_1, 44249_1, 1947404_1, 1805714_3, 1046629_1, 1210084_1, 1118061_1, 1950350_1, 1952032_1, 470146_1, 1291052_1, 1930001_1, 0_1, 1852373_1, 1947422_1, 1897012_1, 1946296_15, 873449_1, 1947016_1, 1262797_1, 1946260_1, 1950243_3, 1239_1, 411473_1, 1946242_9	26	0	NA	0	8.44231	1.24e-09	Stool_SRS016095_764588959_Female_1_prediction_24205_68	0	NA	MKVRSSVKPICEKCKVIKRKGSVMVLFAKIQSINSVRDN	ATGAAAGTTAGATCTTCAGTTAAACCTATTTGCGAAAAGTGCAAGGTTATTAAACGCAAGGGAAGCGTAATGGTATTATTTGCGAAAATCCAAAGCATAAACAGCGTCAGGGATAATTAA	0	NA
242263	25	40	0.25	0.5	0.25	0	1	0	0	0	0	0	25	1	GGA/GAG/AGG_17,AGGAG_8	2	0.68	Bacteria_25	1	1	0	0	0	Actinobacteria_25	1	Actinobacteria_25	1	Actinomycetales_25	1	Actinomycetaceae_25	1	Actinomyces_25	1	Actinomyces naeslundii_2, Actinomyces massiliensis_17, Actinomyces sp. oral taxon 170_2	3	762963_2, 1115803_1, 1125718_14, 1654_4, 1167628_3, 1655_1	6	0	NA	85	74.08	1.33e-05	Supragingival_plaque_SRS013533_159227541_Female_1_prediction_28961_2	0	NA	MKVRASIRSLAKQPGSKVVRRRGHTYVINKKNPRLKARQC	ATGAAGGTTCGTGCCTCGATCCGGTCCCTGGCCAAGCAGCCGGGGTCCAAGGTGGTCCGACGCCGCGGCCACACCTACGTCATCAACAAGAAGAACCCCCGCCTCAAGGCCCGCCAGTGCTGA	499	WP_033496712.1
199997	1585	42	0.166667	0.571429	0.261905	0	1	0	0	0	0	0	1568	0.989274	AAAA_1,TAAAA_2,None_17,GGA/GAG/AGG_280,AATAA_9,AGGAGG_2,AGGAG_881,AGxAGG/AGGxGG_53,AGGA/GGAG/GAGG_14,AGGAG/GGAGG_31,TAA_2,4Base/6BMM_14,TAAA_1,GGAG/GAGG_108,AGGA_170	14	0.555836	Bacteria_1583, Unclassified_2	1	1	0	0	0	Unclassified_2, Proteobacteria_69, Actinobacteria_1458, Firmicutes_2, Candidatus Saccharibacteria_48, Bacteroidetes_5, Verrucomicrobia_1	6	Bacteroidia_5, Alphaproteobacteria_52, Unclassified_2, Verrucomicrobiae_1, Clostridia_2, Gammaproteobacteria_1, Betaproteobacteria_1, Actinobacteria_1458	7	Rhodospirillales_42, Micrococcales_6, Verrucomicrobiales_1, Clostridiales_2, Actinomycetales_1418, Bifidobacteriales_10, Pseudomonadales_1, Unclassified_2, Rhizobiales_6, Burkholderiales_1, Propionibacteriales_23, Bacteroidales_5, Rhodobacterales_1, Corynebacteriales_1	13	Micrococcaceae_3, Promicromonosporaceae_1, Ruaniaceae_2, Bradyrhizobiaceae_1, Unclassified_2, Rhodospirillaceae_34, Pseudomonadaceae_1, Oscillospiraceae_1, Sutterellaceae_1, Hyphomicrobiaceae_1, Bifidobacteriaceae_10, Rhizobiaceae_4, Bacteroidaceae_1, Ruminococcaceae_1, Rhodobacteraceae_1, Prevotellaceae_4, Corynebacteriaceae_1, Akkermansiaceae_1, Actinomycetaceae_1418, Propionibacteriaceae_23, A…	20	Bacteroides_1, Pseudomonas_1, Hyphomicrobium_1, Faecalibacterium_1, Ruania_2, Roseobacter_1, Krasilnikoviella_1, Acetobacter_8, Akkermansia_1, Rhizobium_4, Sutterella_1, Rothia_3, Propionibacterium_4, Prevotella_4, Actinobaculum_7, Azospirillum_34, Actinomyces_1411, Corynebacterium_1, Cutibacterium_11, Unclassified_2, Bifidobacterium_10, Oscillibacter_1	21	Sutterella wadsworthensis_1, Alphaproteobacteria bacterium UBA3307_1, Actinomyces sp. oral taxon 171_47, Actinomyces sp. oral taxon 175_197, Propionibacterium sp. HMSC078F01_1, Bifidobacterium subtile_1, Actinomyces sp. oral taxon 170_148, Azospirillum sp. CAG:260_6, Actinomyces massiliensis_279, Actinobaculum sp. oral taxon 183_7, Bifidobacterium bifidum_1, Prevotella histicola_1, Actinomyces ra…	58	1292372_2, 1896965_3, 521393_17, 332524_1, 1120943_72, 544580_141, 1678_2, 1236504_1, 1261072_1, 1125718_113, 1262897_1, 1654_52, 1235787_1, 1522002_1, 1896972_7, 653386_3, 765057_1, 461393_18, 1715088_1, 888019_1, 518634_1, 1150461_1, 1167628_148, 1227262_29, 1581133_5, 41294_1, 1123065_2, 944560_197, 1321818_20, 1655_156, 1262987_15, 1476577_48, 1120941_4, 883062_1, 1682_1, 526729_1, 1739387_86…	75	0	NA	90	71.395	9.34e-06	Supragingival_plaque_SRS011126_158479027_Male_1_prediction_41270_8	0	NA	MKVRASVKKIDKDPKKGDKLVRRKGRLYVINKRKPKNKQRQG	ATGAAAGTTCGTGCAAGTGTCAAGAAGATCGACAAAGATCCCAAGAAAGGTGACAAGCTAGTCCGCCGCAAAGGGCGACTGTATGTCATCAACAAAAGAAAACCTAAGAACAAGCAAAGGCAGGGTTAA	500	WP_006800238.1
178428	35	43	0.232558	0.488372	0.27907	0	0	0	0	0	0	1	4	0.114286	AGGAG_3,None_31,GGA/GAG/AGG_1	2	0.885714	Bacteria_35	1	1	0	0	0	Actinobacteria_1, Proteobacteria_20, Synergistetes_14	3	Actinobacteria_1, Synergistia_14, Deltaproteobacteria_20	3	Actinomycetales_1, Desulfovibrionales_20, Synergistales_14	3	Actinomycetaceae_1, Synergistaceae_14, Desulfovibrionaceae_20	3	Fretibacterium_12, Bilophila_20, Actinomyces_1	3	Fretibacterium fastidiosum_12, Bilophila sp. 4_1_30_2, Actinomyces dentalis_1, Synergistaceae bacterium UBA5555_1, Bilophila wadsworthia_14	5	649777_1, 35832_4, 1120941_1, 1952918_1, 693988_2, 1408428_6, 651822_12, 563192_8	8	0	NA	1	52.8286	8.48e-07	Stool_SRS011239_158742018_Female_1_prediction_contig-100_32850.32850_2	0	NA	MGKLSGKKLLLLGERDGVPGPAMADVFANSGAEVLFSATECFV	ATGGGCAAGCTTTCCGGCAAGAAGCTTCTGCTGCTTGGCGAACGGGACGGCGTTCCCGGCCCCGCCATGGCGGATGTCTTCGCCAACTCCGGTGCGGAAGTCCTGTTCTCCGCCACCGAATGCTTCGTCTGA	25	WP_028585214.1
155327	2283	44	0.227273	0.431818	0.340909	0	0	0	0	0	0	1	2240	0.981165	AATAA_7,GGA/GAG/AGG_14,AACAA_1,None_43,TAAA_2,GGAGG_131,GGAG/GAGG_596,AGGA_2,ATA_21,AAA_3,AGGA/GGAG/GAGG_5,AGGAG/GGAGG_13,TAA_1,AGGAGG_175,AGGAG_1269	14	0.555848	Unclassified_15, Bacteria_2266, Archaea_2	2	1	0	1	0	Fusobacteria_274, Bacteroidetes_3, Spirochaetes_164, Firmicutes_1817, Actinobacteria_3, Proteobacteria_3, Euryarchaeota_2, Unclassified_15	7	Gammaproteobacteria_1, Bacilli_332, Actinobacteria_3, Betaproteobacteria_1, Spirochaetia_164, Negativicutes_2, Fusobacteriia_274, Unclassified_15, Tissierellia_22, Methanomicrobia_2, Epsilonproteobacteria_1, Clostridia_1360, Bacteroidia_3	12	Bacillales_316, Pasteurellales_1, Methanomicrobiales_2, Tissierellales_22, Micrococcales_1, Actinomycetales_1, Campylobacterales_1, Clostridiales_1359, Fusobacteriales_274, Veillonellales_2, Spirochaetales_164, Burkholderiales_1, Lactobacillales_16, Unclassified_15, Streptomycetales_1, Bacteroidales_3	15	Tissierellaceae_13, Spirochaetaceae_164, Leptotrichiaceae_272, Veillonellaceae_2, Unclassified_15, Methanocorpusculaceae_2, Alcaligenaceae_1, Campylobacteraceae_1, Clostridiaceae_63, Carnobacteriaceae_12, Catabacteriaceae_10, Oscillospiraceae_3, Peptococcaceae_3, Pasteurellaceae_1, Peptostreptococcaceae_15, Lachnospiraceae_1175, Christensenellaceae_8, Bacteroidaceae_1, Streptococcaceae_4, Fusobac…	27	Dolosigranulum_11, Granulicatella_1, Sarcina_2, Flavonifractor_3, Proteocatella_10, Clostridium_33, Streptomyces_1, Blautia_1, Merdimonas_1, Stomatobaculum_1, Streptococcus_4, Finegoldia_2, Leptotrichia_272, Oribacterium_658, Sanguibacter_1, Bacteroides_1, Gemella_316, Phocea_2, Peptostreptococcus_1, Dorea_87, Sellimonas_1, Treponema_164, Tissierella_13, Ruminococcus_4, Alkaliphilus_28, Tepidibac…	50	Bordetella sp. SCN 68-11_1, Clostridium sp. CAG:226_3, Clostridiales bacterium UBA6388_1, Sellimonas intestinalis_1, Lachnoanaerobaculum saburreum_16, Coprococcus comes CAG:19_1, Veillonella tobetsuensis_1, Prevotellaceae bacterium Marseille-P2826_1, Oscillibacter ruminantium_2, Anaerocolumna xylanovorans_1, Christensenellaceae bacterium Phil1_7, Eubacterium ventriosum_1, Catabacter sp. UBA5394_2…	107	60920_1, 166_17, 883103_10, 1123282_6, 286138_8, 1723384_1, 1263068_1, 712357_48, 1501329_250, 29394_1, 1110546_1, 1852368_1, 796942_1, 1007096_2, 904296_18, 997886_1, 556261_4, 1947703_2, 1165092_66, 186928_2, 1262872_3, 887325_10, 562981_77, 186801_1, 742741_1, 270497_1, 411486_1, 1262824_8, 936595_1, 1739505_1, 1947021_1, 1263073_1, 742735_2, 411463_1, 1262778_7, 69710_7, 999434_3, 946234_1, 1…	145	1	Methanocorpusculaceae archaeon Phil4_2	10	43.4866	0	Supragingival_plaque_SRS011098_158458797_Female_1_prediction_16842_1	0	NA	MSDLKNKKVIIIGDRDGIPGQAIEECVKTIEGTEIVFSSTECFV	ATGAGTGATTTAAAAAATAAAAAAGTAATCATTATCGGAGATAGAGACGGTATACCTGGTCAAGCTATCGAAGAGTGTGTAAAAACTATTGAAGGAACAGAGATTGTATTTTCATCGACTGAATGCTTTGTCTGA	25	WP_017866789.1
103970	61	47	0.212766	0.468085	0.319149	0	0	0	0	0	0	1	61	1	GGAG/GAGG_60,GGAGG_1	2	0.983607	Bacteria_61	1	1	0	0	0	Firmicutes_1, Fusobacteria_60	2	Fusobacteriia_60, Bacilli_1	2	Bacillales_1, Fusobacteriales_60	2	Leptotrichiaceae_60	1	Gemella_1, Leptotrichia_60	2	Leptotrichia sp. oral taxon 215_7, Gemella haemolysans_1, Leptotrichia sp. oral taxon 212_53	3	1321779_7, 562981_1, 712357_53	3	0	NA	66	64.6557	0.002	Buccal_mucosa_SRS147228_370027359_Male_3_prediction_contig-100_9109.9110_2	0	NA	MVNLINKKVVIIGDRDGIPGLAIEECVKPMITTFLLIRFTIILFLLV	ATGGTAAATCTTATTAATAAAAAAGTAGTTATCATTGGTGACCGTGATGGGATTCCAGGATTAGCAATCGAAGAATGTGTAAAACCAATGATAACTACTTTTTTATTAATAAGATTTACCATTATCTTATTCCTCCTTGTTTAA	0	NA
82603	605	47	0.553191	0.446809	0	1	0	0	1	0	0	0	605	1	TAAAAA_124,AGGA_1,TAA_480	3	0.793388	Bacteria_605	1	1	0	0	0	Firmicutes_1, Bacteroidetes_604	2	Clostridia_1, Bacteroidia_604	2	Bacteroidales_604, Clostridiales_1	2	Odoribacteraceae_18, Porphyromonadaceae_6, Lachnospiraceae_1, Bacteroidaceae_580	4	Dysgonomonas_6, Roseburia_1, Butyricimonas_1, Bacteroides_580, Odoribacter_17	5	Butyricimonas synergistica_1, Bacteroides uniformis_5, Bacteroides sp. 3_1_13_2, Bacteroides cellulosilyticus_1, Bacteroides sp. 4_3_47FAA_5, Bacteroides dorei CAG:222_2, Bacteroides plebeius_1, Bacteroides ovatus_1, Bacteroides massiliensis_69, Bacteroides caccae_3, uncultured Bacteroides sp._1, Bacteroides finegoldii_1, Odoribacter sp. 43_10_1, Bacteroides dorei_38, Odoribacter splanchnicus_1, …	38	1235787_4, 469590_1, 997891_22, 1262738_1, 1073351_4, 997877_20, 671267_1, 1235788_1, 93974_2, 484018_1, 1346286_6, 1236515_1, 457389_2, 1203608_1, 483217_9, 1235786_91, 1263040_1, 457394_5, 665954_1, 1121129_1, 457391_1, 1263038_1, 457395_2, 709991_1, 1339351_3, 483215_1, 997874_1, 162156_1, 1263090_1, 702446_11, 1262754_57, 556260_3, 357276_6, 1262750_1, 816_15, 47678_3, 449673_2, 742817_14, 82…	52	0	NA	90	91.162	6.72e-07	Stool_SRS011084_158479027_Male_1_prediction_25508_4	0	NA	MKCMKRKLWIRIGAVLLAGLLLWWLFWAILIDEDENEQSLPETEQIE	ATGAAGTGTATGAAACGTAAACTTTGGATAAGAATAGGTGCCGTGTTGTTGGCAGGATTGCTGTTATGGTGGCTCTTTTGGGCTATTTTGATCGATGAGGACGAGAATGAACAAAGTCTGCCTGAAACAGAACAGATAGAGTGA	3	WP_005937035.1
202883	58	42	0.333333	0.404762	0.261905	0	0	0	0	0	0	1	58	1	GGAGG_2,GGAG/GAGG_3,AGGAG_44,AGGAGG_9	4	0.758621	Bacteria_51, Unclassified_7	1	1	0	0	0	Unclassified_7, Firmicutes_51	1	Unclassified_7, Clostridia_43, Bacilli_1	2	Bacillales_1, Clostridiales_43, Unclassified_7	2	Lachnospiraceae_1, Planococcaceae_1, Unclassified_7, Oscillospiraceae_36	3	Lachnoclostridium_1, Oscillibacter_36, Unclassified_7, Sporosarcina_1, Pseudoflavonifractor_4	4	Sporosarcina globispora_1, Pseudoflavonifractor sp. Marseille-P3106_4, Firmicutes bacterium CAG:24053_14_6, Oscillibacter sp. CAG:155_17, Oscillibacter sp. 57_20_17, Firmicutes bacterium CAG:124_1, Unclassified_7, Oscillibacter sp. ER4_2, Lachnoclostridium sp. An196_1, Clostridiales bacterium 52_15_1	9	186813_1, 1897011_17, 1519439_2, 1897032_6, 1459_1, 1871015_4, 1263002_1, 0_7, 1262910_17, 1897048_1, 1965583_1	11	0	NA	16.5	21.2069	4.6e-06	Stool_SRS014923_763860675_Male_1_prediction_38217_14	0	NA	MDNIEKALQELAKAVERNDTVERVKVTITLVKPKPSKAKPDK	ATGGATAACATAGAAAAAGCCTTGCAGGAATTGGCGAAAGCGGTTGAACGTAACGACACGGTGGAACGAGTCAAAGTTACAATCACACTTGTAAAGCCAAAACCGAGCAAGGCTAAACCCGACAAGTAA	0	NA
134282	63	45	0.333333	0.422222	0.244444	0	0	0	0	0	0	1	63	1	GGAGG_13,AAAAAA_1,AGGAG_3,AGGAGG_46	4	0.730159	Unclassified_1, Bacteria_62	1	1	0	0	0	Firmicutes_62, Unclassified_1	1	Clostridia_34, Unclassified_1	1	Clostridiales_34, Unclassified_1	1	Ruminococcaceae_18, Unclassified_1, Oscillospiraceae_7	2	Unclassified_1, Oscillibacter_7, Pseudoflavonifractor_3, Ruminiclostridium_8, Subdoligranulum_2, Anaerotruncus_2	5	Subdoligranulum sp. CAG:314_2, [Eubacterium] siraeum_8, Unclassified_1, Ruminococcaceae bacterium UBA7080_1, Clostridiales bacterium 52_15_5, Pseudoflavonifractor sp. Marseille-P3106_3, Ruminococcaceae bacterium UBA6413_2, Ruminococcaceae bacterium UBA5891_2, Firmicutes bacterium CAG:552_39_19_28, Oscillibacter sp. CAG:241_7, Anaerotruncus sp. CAG:528_2	10	657319_2, 1952430_1, 1262970_2, 1952414_2, 1897048_5, 1871015_3, 717961_5, 1897035_28, 428128_1, 1952408_2, 0_1, 1262911_7, 186813_1, 1262700_2, 552397_1	15	0	NA	59	45.5873	0.000844	Stool_SRS013940_763516763_Male_1_prediction_18939_75	0	NA	MEEQGIEKALQDLAKALKDNDTVARVKVTITLVKPKPSKAKPESK	ATGGAAGAACAAGGCATAGAAAAAGCCTTGCAAGACCTGGCGAAAGCGTTAAAAGATAACGACACGGTAGCGCGAGTCAAAGTTACAATAACGCTTGTAAAGCCAAAGCCGAGCAAGGCAAAACCCGAGAGCAAATAA	0	NA
108432	76	46	0.326087	0.434783	0.23913	0	0	0	0	0	0	1	76	1	AGxAGG/AGGxGG_2,AGGAG_2,AGGAGG_72	3	0.947368	Bacteria_76	1	1	0	0	0	Firmicutes_76	1	Clostridia_76	1	Clostridiales_76	1	Ruminococcaceae_5, Lachnospiraceae_12, Oscillospiraceae_1, Clostridiaceae_35	4	Intestinimonas_3, Clostridium_35, Ruminiclostridium_2, Ruminococcus_3, Oscillibacter_1, Coprococcus_12	6	Intestinimonas butyriciproducens_3, Oscillibacter sp. ER4_1, [Clostridium] leptum_2, Clostridium leptum CAG:27_28, Coprococcus sp. CAG:131-related_45_246_12, Ruminococcus sp. CAG:177_3, Clostridium sp. CAG:169_1, Clostridium sp. CAG:242_6, Clostridiales bacterium 42_27_2	9	1896998_12, 1262783_6, 1519439_1, 428125_2, 1897045_2, 1262778_1, 186802_18, 1263068_28, 1297617_3, 1262952_3	10	0	NA	64.5	66.4605	0.005	Stool_SRS011302_158944319_Female_1_prediction_27448_4	0	NA	MAQDIGKALQELSKAIENNEAVESVVIKITLKKQKSGKASNPKESK	ATGGCGCAGGATATAGGAAAAGCCTTGCAGGAGCTTTCAAAAGCGATTGAGAATAACGAAGCGGTGGAAAGCGTTGTTATCAAAATCACTTTGAAGAAGCAAAAATCCGGCAAGGCTTCAAATCCCAAAGAAAGCAAATAG	2	WP_022236551.1
429696	142	22	0	0.409091	0.590909	0	0	1	0	0	1	0	142	1	AAAAAA_4,AAAAA_2,GGA/GAG/AGG_134,AAAA_1,TAAAAA_1	5	0.943662	Bacteria_142	1	1	0	0	0	Candidatus Melainabacteria_2, Bacteroidetes_1, Firmicutes_139	3	Bacteroidia_1, Clostridia_129	2	Clostridiales_129, Bacteroidales_1	2	Eubacteriaceae_8, Ruminococcaceae_4, Christensenellaceae_1, Lachnospiraceae_93, Tannerellaceae_1, Clostridiaceae_2	6	Eubacterium_8, Anaerostipes_1, Ruminococcus_4, Coprococcus_10, Dorea_4, Roseburia_13, Parabacteroides_1, Clostridium_2, Blautia_5	9	Dorea sp. 42_8_2, Lachnospiraceae bacterium UBA2886_5, Clostridiales bacterium 41_12_two_minus_1, Clostridium sp. CAG:253_1, uncultured Blautia sp._1, Ruminococcus faecis_1, Roseburia sp. CAG:45_1, Blautia obeum_1, Coprococcus sp. HPP0048_7, Roseburia intestinalis_4, Coprococcus comes_1, Roseburia sp. 831b_1, Anaerostipes hadrus_1, Blautia sp. Marseille-P2398_1, Dorea formicigenerans_1, Ruminococ…	32	649757_1, 1239_1, 1897043_1, 537006_1, 1232452_3, 1916231_2, 742723_3, 1261635_1, 1078090_1, 39491_10, 1805476_1, 1073376_2, 186803_3, 1078091_7, 1952006_5, 33042_1, 657318_16, 1235798_1, 657314_1, 1896999_2, 765821_1, 411461_1, 536231_4, 1965603_1, 1930014_1, 657317_23, 186802_17, 1095771_1, 1262832_1, 470146_1, 1262947_1, 1263012_9, 1907659_1, 841_1, 1298596_1, 1262785_1, 360807_2, 301302_4, 18…	39	0	NA	88	83.5845	0.000638	Stool_SRS011084_158479027_Male_1_prediction_9759_6	1	0.55	MILKYREGGCTVGSGRVATVIE	ATGATATTAAAGTATCGTGAGGGTGGATGTACAGTAGGATCTGGACGTGTTGCTACAGTTATCGAGTAA	0	NA
86418	947	47	0.446809	0.553191	0	0	1	0	1	0	0	0	943	0.995776	AATAA_2,AGGTG_1,None_4,AACAA_2,GGxGG_13,AAAA_1,GGA/GAG/AGG_24,TAA_162,AGGA/GGAG/GAGG_1,AAA_16,AGGA_60,GGAG/GAGG_345,GGAGG_67,AGGAG_128,AGGAGG_121	14	0.364308	Unclassified_1, Bacteria_946	1	1	0	0	0	Bacteroidetes_2, Unclassified_1, Firmicutes_944	2	Bacteroidia_2, Unclassified_1, Clostridia_748, Negativicutes_1	3	Clostridiales_748, Veillonellales_1, Bacteroidales_2, Unclassified_1	3	Veillonellaceae_1, Unclassified_1, Oscillospiraceae_2, Tannerellaceae_1, Clostridiaceae_27, Ruminococcaceae_64, Eubacteriaceae_151, Lachnospiraceae_481, Bacteroidaceae_1	8	Lachnoclostridium_2, Eubacterium_151, Tyzzerella_5, Ruminococcus_4, Lachnoanaerobaculum_7, Unclassified_1, Oscillibacter_2, Lachnospira_5, Bacteroides_1, Faecalibacterium_60, Dorea_3, Parabacteroides_1, Dialister_1, Butyrivibrio_3, Roseburia_181, Flavonifractor_1, Clostridium_26, Massilioclostridium_1, Blautia_12, Merdimonas_1	19	Roseburia sp. CAG:10041_57_4, Firmicutes bacterium CAG:65_45_313_122, [Eubacterium] eligens_122, Roseburia sp. CAG:471_2, uncultured Roseburia sp._42, Blautia sp. CAG:52_7, Eubacterium sp. 41_20_5, Bacteroides vulgatus_1, Lachnospiraceae bacterium UBA7096_1, [Clostridium] symbiosum_1, Lachnoanaerobaculum sp. ICM7_2, Clostridium sp. CAG:167_1, Roseburia hominis_25, Ruminococcus sp. CAG:108_1, Blau…	80	1870993_2, 936596_3, 28052_1, 1263012_2, 1280686_1, 1870991_1, 1262895_2, 360807_3, 1946694_1, 1952134_1, 1897005_17, 515619_106, 657313_4, 39490_9, 301302_3, 1262885_1, 718255_23, 1262897_41, 411463_3, 1262774_1, 887325_2, 1897003_5, 512314_42, 1730_1, 1262892_1, 742740_1, 1946508_1, 1950930_1, 999417_1, 1263031_6, 1262755_1, 1262777_1, 1897017_1, 1262991_15, 657317_36, 186802_5, 1262758_7, 1664…	91	0	NA	94	69.8004	2.22e-16	Stool_SRS014979_764062976_Female_1_prediction_15233_21	0	NA	MGTVIVGLALATVVGLVIRSMVKDKKAGKSLQCGCDCEHCGGHCSHE	ATGGGAACAGTGATAGTAGGGCTTGCATTAGCAACAGTTGTAGGATTGGTTATCAGAAGTATGGTAAAAGACAAAAAGGCAGGAAAATCCTTACAGTGCGGATGTGACTGCGAACACTGCGGAGGACATTGTTCACATGAATAA	86	WP_074365944.1
38339	15	49	0.469388	0.530612	0	0	1	0	1	0	0	0	15	1	AGGAGG_5,AGGAG_10	2	0.666667	Bacteria_11, Unclassified_4	1	1	0	0	0	Firmicutes_11, Unclassified_4	1	Clostridia_10, Unclassified_4	1	Unclassified_4, Clostridiales_10	1	Unclassified_4, Clostridiaceae_1, Catabacteriaceae_1, Ruminococcaceae_7	3	Catabacter_1, Unclassified_4, Butyricicoccus_1, Ruminococcus_5, Faecalibacterium_2	4	Butyricicoccus sp. K4410.MGS-46_1, Ruminococcus sp. CAG:330_1, Firmicutes bacterium CAG:129_1, Unclassified_4, Ruminococcus sp. Phil11_4, Clostridiales bacterium 59_14_1, Faecalibacterium sp. CAG:82-related_59_9_2, Catabacter sp. UBA2862_1	7	1897006_2, 1946252_1, 1897049_1, 1262954_1, 1929998_4, 0_4, 1263003_1, 1828554_1	8	0	NA	0	7.2	0.000134	Stool_SRS019068_764083206_Male_2_prediction_96730_2	0	NA	MATIIVLIVLAVILFFLGRSFIRDRKNGGCSGCPGGCPGCGGGKSCHVK	ATGGCAACGATTATCGTTTTGATTGTTCTGGCGGTCATCCTGTTCTTTCTCGGCCGCAGTTTCATTCGAGATCGAAAGAACGGCGGCTGCTCCGGCTGTCCGGGCGGCTGCCCCGGCTGCGGAGGCGGCAAGAGCTGCCATGTGAAATAA	14	WP_087279512.1
34167	12	49	0.489796	0.510204	0	0	1	0	1	0	0	0	12	1	GGA/GAG/AGG_1,AGGAGG_3,AGGAG_8	3	0.666667	Bacteria_11, Unclassified_1	1	1	0	0	0	Unclassified_1, Firmicutes_11	1	Clostridia_11, Unclassified_1	1	Unclassified_1, Clostridiales_11	1	Clostridiaceae_1, Unclassified_1, Lachnospiraceae_2, Eubacteriaceae_8	3	Roseburia_2, Clostridium_1, Eubacterium_8, Unclassified_1	3	Eubacterium sp. CAG:161_4, Unclassified_1, Eubacterium sp. CAG:156_1, Clostridium sp. L2-50_1, Eubacterium sp. CAG:192_2, Eubacterium ventriosum_1, Roseburia sp. CAG:303_1, uncultured Roseburia sp._1	7	1262880_1, 0_1, 1262944_1, 1262881_4, 411463_1, 1262883_2, 512314_1, 411489_1	8	0	NA	44	28.6667	4.32e-14	Stool_SRS015065_763577454_Female_2_prediction_17966_6	0	NA	MKEMVGTFIVLAILVVVICLVVRSMIKDKKKGKSLQCGVDCKNCNGCHR	ATGAAAGAAATGGTAGGAACATTTATAGTTTTAGCAATATTAGTAGTTGTCATTTGTCTCGTAGTAAGAAGTATGATAAAAGACAAGAAAAAAGGAAAATCACTTCAATGTGGTGTTGATTGCAAGAATTGCAATGGCTGTCACAGATAG	8	WP_012738824.1
156126	72	44	0.522727	0.477273	0	1	0	0	1	0	0	0	72	1	GGAG/GAGG_1,GGAGG_2,AGGA_1,AGGAGG_3,AGGAG_49,AGxAGG/AGGxGG_15,AAAAA_1	7	0.680556	Unclassified_2, Bacteria_70	1	1	0	0	0	Unclassified_2, Firmicutes_70	1	Unclassified_2, Clostridia_68	1	Clostridiales_68, Unclassified_2	1	Ruminococcaceae_7, Eubacteriaceae_2, Lachnospiraceae_50, Unclassified_2, Clostridiaceae_4	4	Roseburia_15, Flavonifractor_1, Clostridium_4, Blautia_15, Fusicatenibacter_17, Eubacterium_2, Ruminococcus_7, Unclassified_2	7	Roseburia inulinivorans_13, Clostridium sp. CAG:62_40_43_1, uncultured Flavonifractor sp._1, Blautia sp. CAG:37_48_57_9, Ruminococcus sp. Marseille-P328_7, Fusicatenibacter saccharivorans_17, Blautia sp. CAG:37_3, Clostridium sp. CAG:167_3, uncultured Roseburia sp._1, [Eubacterium] eligens_2, Lachnospiraceae bacterium UBA5895_1, Roseburia intestinalis_1, Lachnospiraceae bacterium Marseille-P3773_…	14	536231_1, 2002841_2, 1193534_1, 0_2, 515620_2, 1150298_17, 1897043_1, 1239_2, 512314_1, 1816688_7, 572511_3, 360807_13, 1896990_1, 1952105_1, 1262757_3, 1262777_3, 186802_3, 1896976_9	18	0	NA	53	68.4722	3.36e-14	Stool_SRS012273_158337416_Female_1_prediction_17872_9	0	NA	MGTFITLVVVVGLVGLAVRSMIKDKKSGKGSCGGNCGQCKGHCD	ATGGGAACTTTTATCACACTTGTAGTCGTTGTTGGTCTGGTAGGACTTGCAGTACGCAGTATGATTAAAGATAAAAAAAGTGGCAAGGGAAGCTGTGGTGGTAACTGCGGGCAGTGCAAGGGACATTGCGACTGA	90	WP_040447079.1
145381	95	45	0.488889	0.511111	0	0	1	0	1	0	0	0	93	0.978947	GGAGG_28,GGAG/GAGG_62,AGGA/GGAG/GAGG_2,AGGAGG_1,None_2	4	0.652632	Bacteria_95	1	1	0	0	0	Firmicutes_95	1	Clostridia_93	1	Clostridiales_93	1	Clostridiaceae_2, Ruminococcaceae_2, Eubacteriaceae_41, Lachnospiraceae_44	4	Clostridium_2, Roseburia_2, Intestinimonas_4, Dorea_1, Coprococcus_1, Lachnospira_40, Ruminococcus_1, Eubacterium_41	8	Eubacterium sp. CAG:248_29, Eubacterium sp. 36_13_1, Intestinimonas butyriciproducens_4, Ruminococcaceae bacterium UBA6413_1, uncultured Roseburia sp._1, Roseburia sp. CAG:303_1, Ruminococcus sp. CAG:177_1, Eubacterium ventriosum_1, Eubacterium sp. CAG:86_1, Eubacterium sp. CAG:76_3, Lachnospira pectinoschiza_40, Clostridium sp. CAG:91_1, Dorea sp. CAG:317_1, Clostridium sp. 42_12_1, Coprococcus …	16	1262944_1, 1262952_1, 1952414_1, 1262885_29, 411463_1, 512314_1, 1730_1, 1262892_3, 28052_40, 1297617_4, 1262895_1, 1262873_1, 411474_1, 1239_2, 1896983_1, 1897026_5, 1262845_1, 1897001_1	18	0	NA	92	84.5684	3.55e-15	Stool_SRS076929_764588959_Female_2_prediction_contig-100_7251.7251_2	0	NA	MATYIVGGILLVVVALIVYHQWKSRKKGGCSACGGGCDHCSGGCH	ATGGCAACTTACATCGTCGGCGGCATTCTGCTGGTCGTGGTGGCGCTCATTGTCTACCATCAGTGGAAGAGCCGGAAAAAAGGCGGCTGCTCCGCCTGCGGCGGCGGCTGCGATCACTGCAGCGGCGGCTGTCACTGA	31	WP_083504380.1
127876	207	46	0.521739	0.478261	0	1	0	0	1	0	0	0	206	0.995169	AGGAG_105,AGGA_11,GGAGG_3,GGAG/GAGG_87,None_1	4	0.507246	Bacteria_207	1	1	0	0	0	Firmicutes_207	1	Clostridia_207	1	Clostridiales_207	1	Clostridiaceae_84, Oscillospiraceae_1, Ruminococcaceae_12, Eubacteriaceae_29, Lachnospiraceae_81	5	Faecalibacterium_10, Roseburia_3, Clostridium_84, Lachnoclostridium_1, Eubacterium_29, Ruminococcus_2, Lachnoanaerobaculum_26, Oscillibacter_1	8	uncultured Faecalibacterium sp._1, [Eubacterium] eligens_27, Lachnoanaerobaculum sp. ICM7_20, Ruminococcus lactaris_1, Lachnospiraceae bacterium oral taxon 082_46, Roseburia faecis_2, Roseburia sp. CAG:197_1, Clostridium sp. CAG:43_1, Lachnoanaerobaculum saburreum_4, Ruminococcus sp. CAG:177_1, Clostridium sp. CAG:62_40_43_47, Faecalibacterium sp. CAG:74_58_120_4, Lachnospiraceae bacterium oral t…	19	861454_46, 1965555_1, 1073376_1, 515620_19, 936594_20, 1262828_36, 575593_5, 1262943_1, 39485_8, 1262889_1, 1262805_1, 1262897_5, 301302_2, 887325_1, 1730_1, 936595_1, 936596_1, 1897005_4, 259315_1, 1896990_47, 1095750_3, 1262952_1, 459786_1	23	0	NA	81	71.0676	1.33e-14	Supragingival_plaque_SRS144546_765701615_Male_2_prediction_26680_15	0	NA	MIATIIIAIVLVLVVAGIIGVMIHDKKNGKSSCGGGCGGCNGSCHM	ATGATTGCTACAATTATTATTGCCATTGTTCTTGTTTTAGTGGTGGCAGGCATTATCGGTGTTATGATCCATGATAAAAAGAATGGCAAGTCCTCCTGTGGAGGAGGCTGCGGCGGCTGCAATGGCAGCTGCCATATGTAA	43	WP_087314051.1
110579	90	46	0.695652	0.304348	0	1	0	0	0	0	0	0	90	1	GGAGG_90	1	1	Bacteria_90	1	1	0	0	0	Firmicutes_90	1	Clostridia_90	1	Clostridiales_90	1	Ruminococcaceae_90	1	Faecalibacterium_90	1	uncultured Faecalibacterium sp._56, Faecalibacterium prausnitzii_32, Faecalibacterium sp. UBA2087_1	3	216851_1, 259315_56, 411485_1, 1946508_1, 718252_1, 411483_30	6	0	NA	19	46.2444	3.93e-05	Stool_SRS014412_763698834_Female_1_prediction_15283_8	0	NA	MSLTEVCALLTVVISLLALLVTVAKAAFDAGHWKISHEKSDKNKED	ATGTCTCTGACAGAAGTTTGTGCTCTGTTGACGGTAGTGATCAGTTTGCTGGCGCTGCTTGTCACCGTTGCGAAAGCCGCATTTGATGCTGGCCACTGGAAGATTTCTCACGAGAAGAGCGATAAAAACAAAGAAGATTGA	0	NA
319487	699	35	0.857143	0.142857	0	1	0	0	0	0	0	0	641	0.917024	TAAAAA_291,AAAAA_1,TAAAA_34,AACAA_3,AAAA_224,None_58,AGGA_86,AAAAAA_2	7	0.416309	Bacteria_699	1	1	0	0	0	Actinobacteria_1, Firmicutes_5, Proteobacteria_1, Bacteroidetes_690	4	Clostridia_3, Bacteroidia_690, Actinobacteria_1, Gammaproteobacteria_1	4	Bifidobacteriales_1, Pseudomonadales_1, Clostridiales_3, Bacteroidales_690	4	Moraxellaceae_1, Prevotellaceae_1, Rikenellaceae_2, Bifidobacteriaceae_1, Lachnospiraceae_1, Bacteroidaceae_680, Odoribacteraceae_2, Tannerellaceae_5	8	Odoribacter_2, Paraprevotella_1, Parabacteroides_5, Roseburia_1, Bacteroides_680, Acinetobacter_1, Bifidobacterium_1, Alistipes_2	8	Parabacteroides merdae_3, Firmicutes bacterium CAG:41_1, Bacteroides intestinalis CAG:564_2, Bacteroides eggerthii CAG:109_5, Bacteroides sp. 1_1_30_1, Roseburia faecis_1, Bacteroides uniformis CAG:3_31, Bacteroides salyersiae_1, Bacteroides cellulosilyticus CAG:158_17, Bacteroides timonensis_4, Bacteroides vulgatus_8, Bacteroides sp. D22_1, Bacteroides intestinalis_33, Bacteroides sp. AR29_32, B…	47	1121101_1, 702446_1, 186802_1, 1263036_2, 585544_1, 483215_1, 997874_25, 162156_18, 709991_1, 1203465_4, 1715004_1, 93975_32, 547042_1, 46506_5, 1268240_24, 823_1, 1263038_17, 997888_1, 1236512_9, 997885_1, 585543_59, 1263055_31, 1263000_1, 484018_1, 28116_1, 483216_16, 1637509_1, 1929999_7, 999419_1, 1073351_65, 1235787_59, 301302_1, 435590_3, 1263039_2, 1263095_1, 1946089_2, 1897010_1, 46503_1,…	64	0	NA	90	84.6438	2.69e-08	Stool_SRS011084_158479027_Male_1_prediction_20816_4	0	NA	MNRKHLVAIGVVIAVLLLLYWLFVAEDMNAWLNVN	ATGAATAGAAAACATTTAGTTGCCATAGGCGTGGTTATTGCTGTACTGTTGTTATTATACTGGCTCTTTGTGGCCGAAGATATGAATGCCTGGCTGAATGTAAACTGA	8	WP_007218646.1
300041	127	37	0.864865	0.135135	0	1	0	0	0	0	0	0	127	1	TAAA_3,TAAAAA_123,AAAA_1	3	0.968504	Bacteria_127	1	1	0	0	0	Bacteroidetes_127	1	Bacteroidia_127	1	Bacteroidales_127	1	Bacteroidaceae_127	1	Bacteroides_127	1	Bacteroides vulgatus_2, Bacteroides timonensis_1, Bacteroides sp. HMSC068A09_1, Bacteroides salyersiae_18, Bacteroides sp. CAG:189_1, Bacteroides nordii_3, Bacteroides fragilis_96, Bacteroides stercoris_1, Bacteroides sp. 3_1_13_1, Bacteroides uniformis_1, Bacteroides ovatus_1	11	997884_3, 411479_1, 1339291_1, 1235816_2, 1339352_1, 1339308_12, 997887_8, 817_32, 816_1, 1339274_1, 1739319_1, 435590_1, 1339283_1, 702443_1, 1339273_7, 1262737_1, 1339277_1, 457389_1, 862962_2, 1339275_1, 295405_2, 1073351_1, 1339270_9, 1121101_9, 1203465_1, 1339269_2, 1339279_1, 1339272_2, 291644_1, 1339314_14, 1339276_6	31	0	NA	96	93.6772	3.4e-09	Stool_SRS075821_763921366_Female_2_prediction_4667_2	0	NA	MNYEAKTLVAIGVSIAILLLLYWLLVAEDMNAWLNVN	ATGAACTATGAAGCGAAAACATTAGTTGCCATTGGCGTATCGATTGCTATTCTCTTGTTACTTTATTGGCTATTGGTGGCCGAAGATATGAATGCTTGGCTGAACGTTAATTGA	2	WP_005788272.1
319925	65	35	0.371429	0.342857	0.285714	0	0	0	0	0	0	1	65	1	TAAA_46,TAAAA_18,TAAAAA_1	3	0.707692	Bacteria_65	1	1	0	0	0	Bacteroidetes_65	1	Bacteroidia_65	1	Bacteroidales_65	1	Bacteroidaceae_65	1	Bacteroides_65	1	Bacteroides intestinalis_18, Bacteroides vulgatus_1, Bacteroides timonensis_1, Bacteroides sp. KFT8_4, Bacteroides ovatus_41	5	2025659_4, 821_1, 471870_18, 1203465_1, 28116_1, 665954_40	6	0	NA	93	90.5692	0.000298	Stool_SRS011239_158742018_Female_1_prediction_19277_2	0	NA	MSNKIYPIGIQNFEKIRKGGYCYIDKTAWILECLR	ATGAGTAATAAAATTTATCCTATCGGCATACAGAACTTCGAGAAAATCCGTAAAGGAGGTTATTGCTATATAGATAAGACTGCTTGGATACTTGAATGTTTAAGATGA	0	NA
379268	103	30	0.466667	0.4	0.133333	0	0	0	1	0	0	0	102	0.990291	None_1,GGAGG_22,GGAG/GAGG_6,AGGA_60,AGxAGG/AGGxGG_2,AGGAGG_12	5	0.582524	Bacteria_82, Unclassified_21	1	1	0	0	0	Unclassified_21, Actinobacteria_10, Firmicutes_71, Bacteroidetes_1	3	Actinobacteria_5, Bacteroidia_1, Clostridia_57, Unclassified_21, Coriobacteriia_5	4	Coriobacteriales_5, Clostridiales_57, Bifidobacteriales_5, Bacteroidales_1, Unclassified_21	4	Coriobacteriaceae_5, Clostridiaceae_8, Oscillospiraceae_1, Unclassified_21, Lachnospiraceae_3, Bifidobacteriaceae_5, Rikenellaceae_1, Eubacteriaceae_1, Ruminococcaceae_32	8	Anaerocolumna_2, Anaeromassilibacillus_1, Eubacterium_1, Bifidobacterium_5, Oscillibacter_1, Ruminococcus_13, Unclassified_21, Alistipes_1, Collinsella_5, Faecalibacterium_5, Blautia_1, Ruminiclostridium_10, Clostridium_8	12	Ruminococcus sp. CAG:108_2, Collinsella sp. 60_9_5, Alistipes sp. 58_9_plus_1, [Clostridium] leptum_4, uncultured Ruminococcus sp._1, [Clostridium] methylpentosum_6, Clostridium leptum CAG:27_8, Clostridiales bacterium UBA6388_7, Ruminococcaceae bacterium UBA5396_2, Anaerocolumna xylanovorans_2, Anaeromassilibacillus sp. An250_1, Ruminococcus bromii_2, Blautia sp. CAG:37_48_57_1, Clostridiales ba…	25	1263006_6, 1950913_7, 1160721_1, 165186_1, 1896976_1, 1965604_1, 186802_4, 853_1, 1897019_6, 1952283_1, 1637497_1, 1263068_8, 657321_2, 1896970_1, 84086_5, 1262893_1, 1519439_1, 411483_1, 1630166_1, 1952388_2, 1437610_4, 718252_3, 1239_2, 1232457_1, 1896993_5, 1262989_1, 428125_4, 1262950_2, 0_21, 1121345_2, 537013_6	31	0	NA	0	25.8835	2.56e-06	Stool_SRS015431_764083206_Male_1_prediction_83755_15	0	NA	MKIVVVDRPKFFSFFLRKMFGIKKLKPEEI	ATGAAAATCGTTGTAGTTGACAGACCAAAGTTCTTCTCATTCTTTTTAAGAAAGATGTTCGGAATAAAAAAATTAAAGCCTGAAGAAATTTAA	4	WP_022194889.1
369198	60	31	0.483871	0.387097	0.129032	0	0	0	0	0	0	1	58	0.966667	GGAGG_23,AGGAGG_3,AGGAG_6,AGxAGG/AGGxGG_21,AGGTG_5,None_2	5	0.383333	Unclassified_2, Bacteria_58	1	1	0	0	0	Unclassified_2, Actinobacteria_1, Firmicutes_57	2	Clostridia_57, Unclassified_2, Coriobacteriia_1	2	Coriobacteriales_1, Clostridiales_57, Unclassified_2	2	Ruminococcaceae_56, Coriobacteriaceae_1, Unclassified_2	2	Ruminococcus_31, Unclassified_2, Collinsella_1, Faecalibacterium_22	3	Ruminococcus sp. CAG:353_22, Ruminococcus sp. CAG:330_4, Unclassified_2, Collinsella sp. TF06-26_1, Clostridiales bacterium UBA1774_1, Ruminococcus callidus_2, Ruminococcus sp. UNK.MGS-30_1, Ruminococcus sp. CAG:379_2, Faecalibacterium sp. CAG:82_22, Ruminococcaceae bacterium UBA3903_1	9	0_2, 1262956_2, 411473_2, 1262898_22, 1262955_22, 541000_2, 1950835_1, 2018038_1, 1638786_1, 1952325_1, 1262954_4	11	0	NA	37.5	64.4333	2.93e-09	Stool_SRS014979_764062976_Female_1_prediction_23373_14	0	NA	MKIVVVKSPKLLSSLFRMIFRIQKESPAEEQ	ATGAAAATTGTAGTTGTAAAGAGTCCGAAACTGCTGTCGAGCTTGTTCCGCATGATCTTCCGGATCCAGAAGGAATCTCCGGCAGAAGAACAGTAA	3	WP_015557934.1
94339	109	47	0.148936	0.680851	0.170213	0	1	0	0	0	0	0	108	0.990826	AGGAG_89,AGxAGG/AGGxGG_10,AGGA/GGAG/GAGG_2,GGAG/GAGG_2,GGAGG_3,None_1,TTTT_1,GGA/GAG/AGG_1	7	0.816514	Bacteria_103, Unclassified_6	1	1	0	0	0	Spirochaetes_3, Firmicutes_90, Unclassified_6, Cyanobacteria_3, Fusobacteria_2, Candidatus Melainabacteria_5	5	Clostridia_60, Tissierellia_1, Unclassified_6, Bacilli_1, Fusobacteriia_2, Negativicutes_27, Spirochaetia_3	6	Clostridiales_60, Brachyspirales_3, Tissierellales_1, Bacillales_1, Unclassified_6, Veillonellales_27, Fusobacteriales_2	6	Brachyspiraceae_3, Staphylococcaceae_1, Fusobacteriaceae_2, Ruminococcaceae_1, Peptoniphilaceae_1, Veillonellaceae_27, Unclassified_6, Clostridiaceae_58	7	Brachyspira_3, Clostridium_58, Staphylococcus_1, Peptoniphilus_1, Veillonella_27, Unclassified_6, Fusobacterium_2	6	Clostridium sp. CAG:306_3, Melainabacteria sp. 35_41_4, Veillonella sp. AS16_1, Clostridium sp. CAG:269_1, Veillonella atypica_2, Unclassified_6, Clostridium sp. K4410.MGS-306_2, Peptoniphilus lacrimalis_1, Clostridium sp. CAG:798_6, Clostridium sp. CAG:440_1, Clostridium sp. CAG:967_2, Clostridium sp. UNK.MGS-6_2, Brachyspira sp. CAG:484_3, Candidatus Gastranaerophilales bacterium HUM_21_1, Cyan…	26	39777_1, 1947882_1, 1262794_3, 1262849_2, 29465_3, 1262807_1, 1262899_2, 1128111_1, 1520817_1, 1262969_1, 1262759_3, 1897008_4, 944564_9, 186802_1, 1947886_1, 1202534_1, 1896978_1, 546273_10, 0_6, 1262841_6, 1637501_2, 936589_1, 1262788_1, 84086_1, 1638787_2, 187328_2, 1916319_1, 1401070_1, 1262812_28, 1947883_1, 1262820_11	31	0	NA	71	39.8624	2.11e-11	Stool_SRS049959_765701615_Male_1_prediction_38185_63	0	NA	MEKWVCTVCGYVYDPAENDGVKFEDLPDDYVCPLCSVGKDQFEKEVV	ATGGAAAAATGGGTATGTACAGTATGTGGTTATGTTTATGACCCTGCAGAAAATGATGGTGTTAAATTTGAAGATTTACCGGATGATTACGTATGTCCGCTATGTTCAGTAGGCAAAGACCAATTTGAAAAAGAAGTAGTATAA	82	WP_038488910.1
87236	10	47	0.12766	0.744681	0.12766	0	1	0	0	0	0	0	9	0.9	TAA_1,GGA/GAG/AGG_5,None_1,TAAAAA_3	3	0.5	Bacteria_10	1	1	0	0	0	Bacteroidetes_5, Firmicutes_5	2	Bacteroidia_5	1	Bacteroidales_5	1	Barnesiellaceae_1, Rikenellaceae_1, Bacteroidaceae_3	3	Alistipes_1, Bacteroides_3, Barnesiella_1	3	Bacteroides uniformis_2, Barnesiella intestinihominis_1, Alistipes finegoldii_1, Firmicutes bacterium CAG:41_5, Bacteroides sp. AR29_1	5	1263021_5, 214856_1, 411479_2, 93975_1, 742726_1	5	0	NA	54.5	75.1	1.88e-10	Stool_SRS015579_764346198_Female_1_prediction_3327_1	0	NA	MIKKYEREVCAYVYDPELGDPDGGIAPGTAWKDLPEDWVCPLCAVGK	TTGATAAAAAAGTATGAACGTGAAGTATGTGCATACGTATATGATCCGGAACTGGGTGATCCTGATGGTGGCATTGCACCAGGTACAGCGTGGAAAGATTTGCCGGAAGATTGGGTTTGCCCATTATGTGCAGTCGGAAAATAG	53	WP_015425080.1
86021	33	47	0.12766	0.659574	0.212766	0	1	0	0	0	0	0	31	0.939394	None_2,AGGA/GGAG/GAGG_1,GGAG/GAGG_2,AGGAG_21,AGGAGG_7	4	0.636364	Bacteria_29, Unclassified_4	1	1	0	0	0	Unclassified_4, Firmicutes_18, Proteobacteria_9, Synergistetes_1	3	Deltaproteobacteria_9, Synergistia_1, Unclassified_4, Clostridia_18	3	Synergistales_1, Unclassified_4, Desulfovibrionales_9, Clostridiales_16	3	Clostridiales Family XIII. Incertae Sedis_1, Heliobacteriaceae_4, Clostridiaceae_6, Desulfovibrionaceae_9, Unclassified_4	4	Unclassified_4, Heliobacterium_4, Clostridium_6, Desulfovibrio_7	3	Unclassified_4, Clostridium sp. CAG:306_6, uncultured Desulfovibrio sp._1, Desulfovibrio piger_1, Clostridiales bacterium 41_21_two_genomes_1, Desulfovibrio fairfieldensis_2, Clostridiales bacterium 52_15_3, Synergistales bacterium Syner_02_1, Desulfovibrio sp. Zagget14_1, Desulfovibrio sp. An276_1, [Eubacterium] brachy_1, Heliobacterium sp. N15.MGS-306_4	11	0_4, 44742_2, 1897044_1, 872_1, 1930005_1, 1783272_1, 1674907_1, 194924_2, 167968_1, 1965618_1, 1321814_1, 186801_2, 1262794_6, 901_1, 186802_1, 1897048_3, 1637507_4	17	0	NA	87	46.7879	1.15e-10	Stool_SRS014683_763961826_Male_1_prediction_1851_3	0	NA	MDKYECSVCGYVYDPTENDNVPFDKLPDDWVCPVCGAGKDEFTKVED	ATGGATAAATACGAATGCAGCGTCTGCGGTTACGTTTATGATCCCACCGAAAACGACAACGTTCCTTTCGACAAGCTGCCTGATGACTGGGTCTGCCCCGTCTGCGGCGCCGGCAAGGACGAATTCACCAAGGTTGAGGACTAA	89	WP_013251038.1
82620	438	47	0.0638298	0.659574	0.276596	0	1	0	0	0	0	0	435	0.993151	None_3,GGAGG_2,GGAG/GAGG_329,AGGA_4,ATA_26,AGGAG_74	5	0.751142	Bacteria_438	1	1	0	0	0	Actinobacteria_436, Firmicutes_1, Bacteroidetes_1	3	Clostridia_1, Coriobacteriia_436, Bacteroidia_1	3	Clostridiales_1, Coriobacteriales_436, Bacteroidales_1	3	Coriobacteriaceae_80, Ruminococcaceae_1, Bacteroidaceae_1, Atopobiaceae_356	4	Bacteroides_1, Faecalibacterium_1, Collinsella_80, Atopobium_339, Olsenella_17	5	Collinsella intestinalis_2, Collinsella sp. CAG:166_13, Bacteroides caccae_1, Collinsella sp. TF06-26_9, Collinsella stercoris_2, Collinsella tanakaei_1, Faecalibacterium sp. UBA2087_1, Atopobium sp. BS2_122, Collinsella bouchesdurhonensis_1, Olsenella sp. oral taxon 807_17, Collinsella sp. UBA1408_1, Collinsella sp. 4_8_47FAA_4, Collinsella sp. UBA1690_1, Collinsella aerofaciens_43, Atopobium pa…	17	411901_1, 1380_3, 1946508_1, 102106_1, 2018038_9, 521003_2, 1287474_120, 1190620_91, 74426_11, 521095_3, 1262850_13, 445975_2, 1907654_1, 742722_4, 712411_17, 411903_32, 936550_122, 1946383_1, 1946384_1, 1896993_2, 742742_1	21	0	NA	51	56.5251	1.65e-10	Stool_SRS011084_158479027_Male_1_prediction_29386_2	0	NA	MAEEKKTYKFVCTVCGYEVEVDTPELPEDYVCPVCGVGPDEFELVEE	ATGGCTGAGGAGAAGAAGACGTATAAGTTTGTGTGCACCGTTTGCGGCTACGAGGTTGAGGTCGACACGCCCGAGCTGCCCGAGGATTACGTGTGCCCGGTGTGCGGCGTCGGCCCCGATGAGTTTGAGCTCGTCGAGGAGTAA	53	WP_087352011.1
614	113	50	0.12	0.74	0.14	0	1	0	0	0	0	0	105	0.929204	AATAA_1,TAAAAA_2,AACAA_3,None_8,GGA/GAG/AGG_6,AAA_3,AGGA/GGAG/GAGG_9,TAA_2,AAAAAA_1,GGAGG_21,GGAG/GAGG_36,AGGA_4,AGGAGG_1,AGGAG_16	13	0.318584	Unclassified_17, Bacteria_96	1	1	0	0	0	Proteobacteria_5, Firmicutes_84, Unclassified_17, Bacteroidetes_5	3	Bacteroidia_5, Clostridia_60, Alphaproteobacteria_5, Unclassified_17	3	Bacteroidales_5, Unclassified_17, Clostridiales_60, Rhodospirillales_5	3	Catabacteriaceae_1, Clostridiaceae_37, Barnesiellaceae_1, Unclassified_17, Acetobacteraceae_5, Ruminococcaceae_7, Bacteroidaceae_1, Lachnospiraceae_4	7	Barnesiella_1, Bacteroides_1, Dorea_1, Intestinimonas_7, Clostridium_37, Mageeibacillus_1, Pseudoflavonifractor_1, Gemmiger_1, Acidiphilium_5, Lachnoclostridium_1, Catabacter_1, Unclassified_17, Ruminococcus_2	12	Firmicutes bacterium CAG:552_39_19_2, Pseudoflavonifractor sp. An85_1, Ruminococcus lactaris_1, Firmicutes bacterium CAG:475_6, Lachnoclostridium sp. UBA5890_1, Intestinimonas butyriciproducens_7, Firmicutes bacterium CAG:124_1, Ruminococcus sp. UBA3665_1, Barnesiella intestinihominis_1, Clostridium sp. CAG:245_30_32_1, Clostridiales bacterium UBA1777_1, Dorea sp. D27_1, Ruminococcaceae bacterium…	24	742726_1, 245014_1, 39779_1, 1952413_1, 658665_1, 1947939_15, 1946264_1, 1946695_1, 186928_2, 1520815_1, 1297617_7, 1950837_1, 1952411_1, 1896986_1, 1783270_1, 1262689_5, 1947415_1, 2_1, 1946782_1, 1896989_17, 204475_1, 1263026_6, 1262833_1, 1897035_2, 1950386_3, 1965661_1, 816_1, 1262799_18, 0_17, 1263002_1, 1073376_1	31	0	NA	74	31.5044	1.22e-15	Stool_SRS011134_158499257_Male_1_prediction_18721_4	0	NA	MKYVCPCGYVYDETLGDPENGVAPGTKWEDVPEDWVCPVCGLNKDAFTEE	ATGAAATACGTTTGTCCTTGCGGATACGTTTACGACGAAACTCTCGGCGATCCCGAAAACGGCGTCGCTCCCGGAACAAAGTGGGAAGATGTCCCCGAAGACTGGGTTTGCCCCGTATGCGGTCTTAATAAAGACGCTTTTACGGAAGAGTAA	57	WP_015425080.1
155267	1375	44	0.136364	0.659091	0.204545	0	1	0	0	0	0	0	1374	0.999273	None_1,AGxAGG/AGGxGG_4,AGGAG_1269,AGGAGG_9,GGAG/GAGG_17,GGAGG_74,AAA_1	6	0.922909	Unclassified_4, Bacteria_1371	1	1	0	0	0	Bacteroidetes_1, Actinobacteria_3, Firmicutes_1365, Proteobacteria_1, Unclassified_4	4	Actinobacteria_3, Deltaproteobacteria_1, Negativicutes_1337, Clostridia_28, Unclassified_4, Bacteroidia_1	5	Desulfovibrionales_1, Clostridiales_28, Veillonellales_1337, Unclassified_4, Propionibacteriales_3, Bacteroidales_1	5	Rikenellaceae_1, Propionibacteriaceae_3, Ruminococcaceae_2, Clostridiales Family XIII. Incertae Sedis_16, Clostridiaceae_5, Unclassified_4, Veillonellaceae_1337, Desulfovibrionaceae_1	7	Faecalibacterium_1, Desulfovibrio_1, Gemmiger_1, Clostridium_5, Veillonella_1337, Propionibacterium_3, Unclassified_4, Alistipes_1	7	Veillonella sp. 3_1_44_20, Veillonella tobetsuensis_109, Veillonella sp. ICM51a_5, Veillonella sp. 6_1_27_10, Clostridiales bacterium UBA3333_1, Alistipes obesi_1, Faecalibacterium sp. CAG:74_58_120_1, [Eubacterium] brachy_16, Veillonella dispar_389, Veillonella sp. HPA0037_11, Clostridium sp. CAG:470_1, Veillonella denticariosi_1, bacterium UBA2219_1, Veillonella sp. oral taxon 158_151, Veillone…	23	768727_24, 186802_1, 1947824_1, 1298594_1, 29466_2, 457416_20, 1128111_70, 1321814_16, 936588_14, 1950912_1, 1316254_105, 1110546_109, 1403938_3, 479436_127, 866776_43, 1897005_1, 1118061_1, 866778_74, 901_1, 39777_1, 29465_66, 1950825_2, 1950857_1, 1262812_1, 204475_1, 450749_10, 1262810_4, 936591_5, 1203593_11, 879309_151, 0_4, 546273_353, 686660_63, 1403949_36, 1298595_52	35	0	NA	94	76.0458	1.93e-09	Tongue_dorsum_SRS011086_158458797_Female_1_prediction_1244_2	0	NA	MEKYVCVVCGWVYDEAVEGVKFEDQPADYVCPICGVGKDQFEKM	ATGGAAAAATACGTATGCGTAGTATGCGGTTGGGTTTATGACGAAGCTGTAGAAGGCGTTAAATTCGAAGATCAACCAGCTGATTATGTTTGCCCTATCTGTGGCGTTGGCAAAGATCAATTCGAAAAAATGTAA	90	WP_032111290.1
135845	97	45	0.133333	0.688889	0.177778	0	1	0	0	0	0	0	96	0.989691	None_1,AGGAG_38,AGGAGG_2,GGAGG_56	3	0.57732	Unclassified_42, Bacteria_54, Archaea_1	2	1	0	1	0	Euryarchaeota_1, Firmicutes_40, Candidatus Saccharibacteria_1, Unclassified_42, Candidatus Melainabacteria_5, Fusobacteria_6, Bacteroidetes_2	6	Clostridia_17, Unclassified_42, Tissierellia_1, Bacteroidia_2, Bacilli_4, Thermoplasmata_1, Fusobacteriia_6	6	Lactobacillales_3, Methanomassiliicoccales_1, Unclassified_42, Bacteroidales_2, Fusobacteriales_6, Tissierellales_1, Clostridiales_17, Bacillales_1	7	Clostridiaceae_16, Unclassified_42, Leptotrichiaceae_1, Prevotellaceae_2, Peptoniphilaceae_1, Fusobacteriaceae_5, Methanomassiliicoccaceae_1, Streptococcaceae_3	7	Unclassified_42, Fusobacterium_5, Prevotella_2, Parvimonas_1, Clostridium_16, Leptotrichia_1, Streptococcus_3	6	Clostridium sp. CAG:433_1, Clostridium sp. CAG:967_2, Parvimonas sp. oral taxon 110_1, Firmicutes bacterium CAG:321_1, Leptotrichia wadei_1, Clostridium sp. KNHs214_1, Melainabacteria sp. 35_41_3, Prevotella pallens_1, Clostridium sp. 27_14_1, Fusobacterium periodonticum_3, Clostridium sp. CAG:914_1, Clostridium sp. CAG:492_1, Unclassified_42, Methanomassiliicoccaceae archaeon UBA481_1, Clostridi…	30	1950913_1, 1262899_2, 1899017_1, 1897008_3, 1262801_2, 1263018_1, 1203590_1, 1122174_1, 1262806_1, 469599_1, 1262849_2, 1262846_1, 1896979_1, 936576_1, 1262772_2, 1263032_2, 1262809_1, 28037_1, 1540257_1, 1916214_1, 1262813_1, 1915672_1, 1239_15, 469621_1, 447454_1, 1262840_2, 620833_1, 1262823_1, 997353_1, 888832_1, 0_42, 767100_1, 1950264_1, 1896978_1	34	1	Methanomassiliicoccaceae archaeon UBA481_1	0	7.13402	1.2e-12	Stool_SRS015264_763982056_Male_1_prediction_16980_5	0	NA	MKYRCDVCQWIYDEEKEEKKFNELSEDWSCPICGADKDMFSEINE	ATGAAATACAGATGTGATGTTTGCCAATGGATTTACGACGAAGAAAAAGAAGAAAAGAAATTTAACGAACTATCAGAAGATTGGTCATGCCCAATTTGCGGAGCAGACAAAGATATGTTCAGCGAAATAAATGAATAA	34	WP_087352011.1
1020	37	50	0.22	0.62	0.16	0	1	0	0	0	0	0	37	1	AGGAG_1,TAA_19,AATAA_17	3	0.513514	Bacteria_37	1	1	0	0	0	Firmicutes_36, Bacteroidetes_1	2	Bacteroidia_1, Negativicutes_36	2	Veillonellales_36, Bacteroidales_1	2	Bacteroidaceae_1, Veillonellaceae_36	2	Veillonella_36, Bacteroides_1	2	Veillonella dispar_10, Veillonella parvula_12, Veillonella tobetsuensis_4, Veillonella rogosae_1, Veillonella sp. oral taxon 158_3, Veillonella atypica_1, Bacteroides eggerthii_1	7	29465_5, 866778_1, 483216_1, 479436_4, 546273_10, 1298595_1, 879309_3, 686660_3, 768727_3, 1110546_4, 1316254_2	11	0	NA	69	80.3243	1.03e-06	Tongue_dorsum_SRS011243_158742018_Female_1_prediction_contig-100_5920.86598_2	0	NA	MKEEIHMEKYVCVVCGWVYDEAVEGVKFEDQPADYVCPICGVGKDQFEKM	GTGAAGGAGGAAATACACATGGAAAAATACGTATGCGTAGTATGTGGTTGGGTTTATGATGAAGCTGTTGAAGGCGTGAAATTCGAAGATCAACCAGCTGATTATGTTTGCCCAATTTGCGGTGTTGGTAAAGACCAATTCGAAAAAATGTAA	29	WP_032111290.1
82565	73	47	0.702128	0.297872	0	1	0	0	0	0	0	0	67	0.917808	None_6,AGGAG_10,AGGAGG_27,AGxAGG/AGGxGG_10,GGAGG_20	4	0.369863	Bacteria_63, Unclassified_10	1	1	0	0	0	Unclassified_10, Firmicutes_63	1	Unclassified_10, Clostridia_62	1	Unclassified_10, Clostridiales_62	1	Lachnospiraceae_2, Ruminococcaceae_42, Unclassified_10	2	Faecalibacterium_42, Lachnoclostridium_1, Lachnospira_1, Unclassified_10	3	uncultured Faecalibacterium sp._6, Firmicutes bacterium CAG:65_45_313_1, uncultured Lachnospira sp._1, Unclassified_10, [Clostridium] clostridioforme_1, Faecalibacterium prausnitzii_36, Clostridiales bacterium 42_27_18	6	446043_1, 999403_1, 718252_7, 1897045_18, 411483_4, 1897036_1, 748224_9, 0_10, 411485_5, 853_1, 657322_10, 259315_6	12	0	NA	50	29.7945	1.18e-06	Stool_SRS011084_158479027_Male_1_prediction_6104_2	0	NA	MTLSELLLLLTLLAAVGSLIISVVNTTFDIAWKVSHDRQNDDNKKSE	ATGACATTGTCGGAATTGCTCTTACTGCTGACCCTTCTGGCCGCAGTTGGTTCCCTGATCATCAGTGTGGTCAACACTACATTTGACATCGCGTGGAAAGTGTCTCACGACAGGCAGAACGATGACAACAAAAAAAGCGAATGA	0	NA
85306	59	47	0.93617	0.0638298	0	1	0	0	0	0	0	0	31	0.525424	None_28,AAAA_7,TAAAA_3,AATAA_1,TAAAAA_9,AGGAG_2,TAA_3,ATA_1,TAAA_5	8	0.474576	Bacteria_59	1	1	0	0	0	Bacteroidetes_55, Firmicutes_4	2	Clostridia_4, Bacteroidia_55	2	Clostridiales_4, Bacteroidales_55	2	Oscillospiraceae_1, Bacteroidaceae_2, Rikenellaceae_1, Lachnospiraceae_1, Ruminococcaceae_2, Prevotellaceae_52	6	Prevotella_50, Oscillibacter_1, Alistipes_1, Ruminococcus_1, Roseburia_1, Faecalibacterium_1, Bacteroides_2	7	Prevotella dentasini_6, Prevotella sp. HMSC073D09_3, Prevotella baroniae_2, Prevotella saccharolytica_1, Prevotella loescheii_2, Prevotella sp. oral taxon 306_5, Oscillibacter sp. ER4_1, Prevotella conceptionensis_4, Prevotella sp. P4-65_3, Prevotella nanceiensis_3, Prevotella sp. CAG:1092_3, Prevotella sp. UBA2452_3, Alistipes finegoldii CAG:68_1, Prevotella oris_1, Prevotella paludivivens_1, Pr…	26	1947134_1, 93975_1, 1897020_1, 1122988_3, 1262937_1, 28135_1, 224765_1, 1947185_4, 1095752_5, 1236517_1, 512314_1, 1947234_1, 1127699_1, 259315_1, 1947117_1, 1947091_3, 1236509_6, 1263035_1, 1122990_1, 1519439_1, 305719_2, 1122985_2, 838_4, 1262754_1, 1197728_4, 1262919_3, 171552_1, 1602168_3, 1739459_3	29	0	NA	1	18.2881	3.86e-10	Stool_SRS013951_763496533_Male_1_prediction_18152_43	0	NA	MSEKSKLNRKQREELQEKKAQKVIAFIFGALIFLGLCFLVYTTILMN	ATGAGCGAGAAGAGCAAATTGAACCGCAAGCAGCGTGAGGAGTTGCAGGAGAAGAAGGCACAAAAGGTCATCGCGTTTATCTTTGGCGCATTGATCTTCTTGGGACTTTGCTTCTTGGTTTACACCACCATCCTTATGAACTAA	3	WP_021854834.1
85213	149	47	0.914894	0.0851064	0	1	0	0	0	0	0	0	146	0.979866	None_3,AAAA_5,TAAAAA_7,TAAA_64,TAA_70	4	0.469799	Bacteria_149	1	1	0	0	0	Bacteroidetes_149	1	Bacteroidia_149	1	Bacteroidales_149	1	Prevotellaceae_149	1	Prevotella_149	1	Prevotella pallens_82, Prevotella aurantiaca_28, Prevotella histicola_2, Prevotella nanceiensis_1, Prevotella intermedia_36	5	1122988_1, 246198_6, 1236508_28, 1347790_18, 1236504_2, 1122984_12, 997353_82	7	0	NA	67	70.4161	3.49e-05	Keratinized_gingiva_SRS013946_763496533_Male_1_prediction_1566_4	0	NA	MSNKNKLRKKAKEAREEKEAKSVFKWIIISLMILALILMTWAMTFNA	ATGAGCAATAAAAACAAATTAAGAAAGAAAGCAAAAGAGGCACGCGAAGAGAAAGAAGCTAAGTCTGTTTTTAAGTGGATAATAATATCTCTTATGATATTAGCTCTTATTTTAATGACGTGGGCAATGACTTTTAATGCATAA	1	WP_021947895.1
31287	436	49	0.918367	0.0816327	0	1	0	0	0	0	0	0	433	0.993119	AATAA_4,TAAAAA_320,None_3,TAA_9,AAA_3,TAAA_97	5	0.733945	Bacteria_436	1	1	0	0	0	Bacteroidetes_436	1	Bacteroidia_436	1	Bacteroidales_436	1	Prevotellaceae_436	1	Prevotella_436	1	Prevotella sp. HMSC069G02_8, Prevotella pallens_2, Prevotella oulorum_45, Prevotella sp. HJM029_51, Prevotella oris_62, Prevotella maculosa_27, Prevotella salivae_240	7	1236497_32, 702438_13, 997353_2, 838_1, 888832_193, 1122986_9, 1739496_8, 649760_13, 999422_18, 1122989_4, 563008_38, 1433844_51, 1395125_47, 28135_7	14	0	NA	72	73.3486	5.7e-07	Tongue_dorsum_SRS012916_158883629_Female_1_prediction_contig-100_229.60360_2	0	NA	MSNNKTLRKAKHAAHLKKNEEQGKGIVRIICIVLIVLALLYLTVITIMQ	ATGAGCAATAACAAAACATTGAGAAAGGCTAAACACGCCGCTCATTTAAAGAAAAATGAAGAGCAAGGCAAGGGCATTGTTCGCATTATTTGCATTGTGTTAATCGTTTTAGCACTCCTCTATCTGACCGTGATTACCATCATGCAATGA	2	WP_021854834.1
2724	115	50	0.92	0.08	0	1	0	0	0	0	0	0	114	0.991304	None_1,TAAAAA_94,TAA_17,TAAA_3	3	0.817391	Bacteria_115	1	1	0	0	0	Bacteroidetes_115	1	Bacteroidia_115	1	Bacteroidales_115	1	Tannerellaceae_1, Prevotellaceae_111, Bacteroidaceae_3	3	Bacteroides_3, Parabacteroides_1, Prevotella_111	3	Bacteroides caccae_1, uncultured Bacteroides sp._1, Bacteroides finegoldii_1, Prevotella copri CAG:164_68, Prevotella sp. CAG:386_9, Prevotella sp. HMSC069G02_1, Prevotella sp. UBA2822_1, Prevotella copri_8, Prevotella salivae_12, Prevotella buccae_1, Prevotella oris_1, Parabacteroides johnsonii_1, Prevotella sp. MSX73_1, Prevotella sp. CAG:604_7, Prevotella sp. CAG:732_1, Prevotella histicola_1	16	483215_1, 162156_1, 563008_1, 1947118_1, 1262925_9, 1395125_4, 537011_1, 411901_1, 1236504_1, 1262934_1, 1263102_68, 575611_1, 1739496_1, 537006_1, 165179_7, 1262932_7, 888832_8, 1032506_1	18	0	NA	53	65.0957	4.51e-09	Stool_SRS013687_159268001_Male_1_prediction_14183_15	0	NA	MSGNKDLRRAKHEAYQKKQAAKADKVVKWIFGGLIILGILCMIYTVCFSA	ATGAGTGGAAATAAAGACTTAAGAAGAGCCAAACATGAGGCTTATCAGAAGAAACAGGCTGCAAAAGCAGACAAAGTAGTGAAATGGATTTTTGGAGGATTGATCATCTTGGGTATCCTCTGCATGATTTATACAGTGTGTTTTTCAGCTTAA	5	WP_022159195.1
177794	574	43	0.744186	0.255814	0	1	0	0	0	0	0	0	574	1	TAAA_127,GGA/GAG/AGG_1,AAAA_2,TAAAAA_444	4	0.773519	Bacteria_574	1	1	0	0	0	Bacteroidetes_574	1	Bacteroidia_574	1	Bacteroidales_574	1	Bacteroidaceae_569, Prevotellaceae_1, Tannerellaceae_1, Odoribacteraceae_2	4	Bacteroides_569, Parabacteroides_1, Paraprevotella_1, Odoribacter_2	4	Bacteroides rodentium_1, Bacteroides sp. HMSC067B03_1, Bacteroides caccae_4, Bacteroides massiliensis_67, Bacteroides ovatus_7, Bacteroides sartorii_2, Odoribacter splanchnicus_1, Bacteroides dorei_21, Bacteroides sp. D20_1, Bacteroides coprophilus_1, Bacteroides finegoldii_1, Bacteroides uniformis_1, Bacteroides plebeius_2, Bacteroides sp. 3_1_13_1, Bacteroidales bacterium UBA6229_1, Bacteroides…	37	1121098_67, 1637511_1, 1339352_66, 537012_1, 449673_2, 817_1, 821_39, 556260_5, 1950671_1, 1262754_49, 816_10, 357276_7, 1739319_2, 375288_1, 387090_1, 435590_20, 1263039_1, 1638780_3, 1263045_5, 329854_1, 1235786_33, 665954_1, 1739298_1, 585543_1, 997885_1, 1262737_1, 469586_2, 28116_4, 484018_2, 483217_5, 457389_1, 997877_4, 762968_1, 997886_1, 1907658_2, 93974_1, 1235788_2, 1796613_1, 1897051_…	55	0	NA	93	91.7997	0.000233	Stool_SRS011084_158479027_Male_1_prediction_3675_2	0	NA	MGKNKKAAYSKREEEKANRIVKGLFIGLIVLALVIMVGYAMYG	ATGGGAAAGAATAAGAAAGCTGCTTATAGTAAGCGGGAAGAAGAGAAAGCAAATAGGATTGTAAAAGGTCTGTTCATCGGATTAATTGTATTAGCCCTTGTTATTATGGTAGGCTATGCCATGTATGGATAA	10	WP_018711736.1
155148	540	44	0.818182	0.181818	0	1	0	0	0	0	0	0	469	0.868519	TAAA_451,AAA_4,TTTAAA_1,TAAAAA_13,None_71	4	0.835185	Bacteria_540	1	1	0	0	0	Bacteroidetes_531, Firmicutes_1	2	Erysipelotrichia_1, Bacteroidia_531	2	Erysipelotrichales_1, Bacteroidales_531	2	Tannerellaceae_2, Erysipelotrichaceae_1, Odoribacteraceae_1, Bacteroidaceae_523, Rikenellaceae_2, Prevotellaceae_2	6	Odoribacter_1, Paraprevotella_1, Bacteroides_523, Parabacteroides_2, Alistipes_2, Catenibacterium_1, Prevotella_1	7	Paraprevotella clara CAG:116_1, Bacteroides uniformis_173, Bacteroides cellulosilyticus_2, Bacteroides sp. 3_1_13_1, Prevotella sp. CAG:5226_1, Bacteroides ovatus_2, Bacteroides rodentium_16, Bacteroides caccae_1, Odoribacter sp. 43_10_1, Bacteroides clarus_6, Bacteroides finegoldii_2, Catenibacterium mitsuokai_1, Bacteroides fluxus_1, Bacteroides sp. D20_40, Bacteroides stercoris CAG:120_14, Bac…	34	1897010_1, 1946089_4, 1263095_1, 665953_6, 763034_1, 1121096_3, 2_8, 1263053_14, 1262735_1, 820_9, 658661_1, 411479_88, 100886_1, 762984_6, 1739517_1, 1339352_1, 214856_1, 449673_105, 537012_1, 1339349_1, 1263054_1, 1262930_1, 816_14, 1263043_9, 483215_2, 1268240_1, 457391_1, 93975_10, 1236512_16, 1339278_1, 1263055_27, 585543_40, 997885_1, 171549_1, 483216_7, 742725_1, 28116_1, 1203608_1, 457389…	45	0	NA	82.5	89.5944	0.000469	Stool_SRS011084_158479027_Male_1_prediction_10557_12	0	NA	MGKSKKKAMHSQKEEQQAKKVMMTMGVIAIVLVIAMFVAYSYWG	ATGGGAAAAAGTAAAAAGAAAGCAATGCACAGCCAGAAGGAAGAGCAACAAGCCAAGAAAGTGATGATGACGATGGGAGTAATAGCCATTGTATTGGTCATCGCCATGTTTGTGGCTTACTCTTACTGGGGCTGA	14	WP_010536260.1
142978	770	45	0.711111	0.288889	0	1	0	0	0	0	0	0	767	0.996104	None_3,TAAA_35,TAA_732	2	0.950649	Bacteria_769, Unclassified_1	1	1	0	0	0	Firmicutes_1, Unclassified_1, Bacteroidetes_768	2	Unclassified_1, Clostridia_1, Bacteroidia_768	2	Bacteroidales_768, Unclassified_1, Clostridiales_1	2	Tannerellaceae_3, Unclassified_1, Bacteroidaceae_764, Rikenellaceae_1	3	Parabacteroides_3, Bacteroides_764, Unclassified_1, Alistipes_1	3	Bacteroides sp. D22_7, Bacteroides vulgatus_12, Bacteroides sp. CAG:754_2, Bacteroides thetaiotaomicron_2, Bacteroides pyogenes_2, Bacteroides sp. 2_2_4_9, Bacteroides sp. 43_46_23, Bacteroides sp. Marseille-P3208T_1, Bacteroides uniformis CAG:3_1, Parabacteroides sp. AT13_2, Bacteroides sp. HPS0048_1, Parabacteroides merdae_1, Bacteroides sp. 1_1_30_10, Bacteroides mediterraneensis_1, Bacteroide…	45	702446_3, 1871006_4, 2025877_2, 585544_7, 186802_1, 162156_11, 483215_35, 1263037_11, 457395_1, 1263044_1, 1339269_1, 226186_1, 997888_4, 310300_1, 1236512_1, 338188_1, 665954_36, 997885_32, 657309_26, 1339273_1, 1263055_1, 1841856_1, 1235786_1, 411901_82, 556259_33, 1203608_1, 457389_39, 484018_1, 28116_25, 1907658_1, 997886_56, 93974_1, 1897051_23, 1796613_2, 1073351_3, 1262738_1, 997891_2, 997…	70	0	NA	88	91.3883	8.9e-07	Stool_SRS049995_159227541_Female_2_prediction_contig-100_37182.73223_1	0	NA	MGKGKKKVAISKKEEEQAQKVVKIVFVSLIILALIMLIAFSFFGW	ATGGGCAAGGGTAAGAAAAAAGTAGCGATTAGTAAGAAGGAAGAAGAGCAGGCCCAGAAGGTTGTCAAAATAGTGTTTGTCTCATTAATTATTTTGGCACTGATTATGCTGATTGCCTTTTCCTTTTTCGGCTGATAA	19	WP_022232113.1
117284	385	46	0.73913	0.26087	0	1	0	0	0	0	0	0	382	0.992208	None_3,AAA_1,TAA_326,TAAA_55	3	0.846753	Bacteria_384, Unclassified_1	1	1	0	0	0	Firmicutes_1, Bacteroidetes_383, Unclassified_1	2	Clostridia_1, Unclassified_1, Bacteroidia_383	2	Bacteroidales_383, Unclassified_1, Clostridiales_1	2	Unclassified_1, Oscillospiraceae_1, Bacteroidaceae_383	2	Bacteroides_383, Unclassified_1	1	Bacteroides salyersiae_29, Bacteroides cellulosilyticus CAG:158_13, Bacteroides sp. CAG:189_2, Bacteroides intestinalis CAG:564_8, Bacteroides sp. HPS0048_4, Bacteroides sp. 1_1_30_2, Bacteroides sp. UBA1317_1, Bacteroides vulgatus_2, Bacteroides timonensis_16, Bacteroides sp. UW_2, Bacteroides intestinalis_15, Bacteroides thetaiotaomicron_2, Bacteroides sp. AR20_1, Bacteroides sp. UBA7156_1, Bac…	31	1263054_2, 1073386_1, 997887_21, 93974_1, 817_32, 1339327_3, 471870_9, 537012_16, 1929999_16, 216572_1, 457424_2, 1339274_6, 816_31, 1339270_6, 1073351_2, 1235787_1, 1450439_2, 1263048_4, 295405_1, 762984_1, 1262737_2, 1339277_1, 1235816_4, 997885_1, 411479_3, 997884_3, 556259_1, 246787_2, 820_1, 0_1, 1339273_20, 1203608_10, 1339308_9, 1339352_1, 469586_1, 1339279_7, 1339269_3, 1339272_2, 291644_…	63	0	NA	95	86.9299	4.04e-11	Stool_SRS024388_159713063_Female_2_prediction_6843_31	0	NA	MSKNKKKVTHSKKEEEQAKKVVKIVFVSLVILALAMIIGFSLLGXE	ATGAGTAAGAATAAGAAAAAAGTAACACACAGCAAGAAAGAAGAAGAACAAGCCAAAAAGGTTGTTAAGATAGTTTTTGTCTCGCTGGTTATCCTGGCATTGGCTATGATTATCGGTTTTTCTCTTTTGGGCTNAGAGTGA	19	WP_021852122.1
108395	72	46	0.847826	0.152174	0	1	0	0	0	0	0	0	71	0.986111	TAA_34,TAAA_37,None_1	2	0.513889	Bacteria_72	1	1	0	0	0	Bacteroidetes_72	1	Bacteroidia_72	1	Bacteroidales_72	1	Tannerellaceae_1, Bacteroidaceae_71	2	Parabacteroides_1, Bacteroides_71	2	Bacteroides plebeius_28, Bacteroides vulgatus_1, Bacteroides coprocola_13, Bacteroides coprocola CAG:162_12, Bacteroides sp. CAG:443_2, Bacteroides plebeius CAG:211_7, Parabacteroides johnsonii_1, Bacteroides sp. CAG:1076_1, Bacteroides coprophilus_7	9	1262735_1, 999419_1, 1262739_2, 1339352_1, 1263052_7, 484018_28, 1263040_12, 470145_13, 387090_7	9	0	NA	94	78.4167	1.52e-07	Stool_SRS011302_158944319_Female_1_prediction_821_20	0	NA	MGRNRSVKRQNFEKREEEKANRLFKMICIVLILLAILMIVGYTLAS	ATGGGACGCAACAGAAGTGTAAAAAGACAGAATTTTGAAAAACGTGAGGAAGAAAAAGCCAATAGATTGTTCAAGATGATTTGTATTGTCTTGATTCTATTGGCTATTTTAATGATTGTAGGTTACACATTGGCTTCTTGA	12	WP_022385891.1
377339	1714	30	0.766667	0.233333	0	1	0	0	0	0	0	0	615	0.35881	AGGAG_8,AGGAGG_3,GGAGG_1,TAAA_179,AAAAAA_11,TAA_248,AAAAA_1,GGA/GAG/AGG_4,None_1099,AAAA_2,TAAAAA_152,AATAA_6	11	0.64119	Unclassified_3, Bacteria_1711	1	1	0	0	0	Bacteroidetes_1696, Unclassified_3, Actinobacteria_3, Lentisphaerae_2, Firmicutes_5, Proteobacteria_4	5	Lentisphaeria_2, Bacteroidia_1264, Epsilonproteobacteria_1, Clostridia_2, Unclassified_3, Alphaproteobacteria_1, Negativicutes_2, Actinobacteria_3, Betaproteobacteria_1, Flavobacteriia_432, Gammaproteobacteria_1	10	Bacteroidales_1264, Unclassified_3, Rhizobiales_1, Veillonellales_2, Flavobacteriales_432, Campylobacterales_1, Actinomycetales_2, Clostridiales_2, Neisseriales_1, Methylococcales_1, Micrococcales_1	10	Micrococcaceae_1, Neisseriaceae_1, Campylobacteraceae_1, Veillonellaceae_2, Unclassified_3, Oscillospiraceae_1, Barnesiellaceae_1, Tannerellaceae_1, Porphyromonadaceae_32, Rikenellaceae_817, Muribaculaceae_6, Flavobacteriaceae_423, Methylococcaceae_1, Bacteroidaceae_26, Actinomycetaceae_2, Prevotellaceae_372	15	Tannerella_1, Alistipes_817, Capnocytophaga_415, Unclassified_3, Campylobacter_1, Prevotellamassilia_4, Oscillibacter_1, Prevotella_154, Actinomyces_2, Porphyromonas_20, Rothia_1, Myroides_1, Neisseria_1, Megasphaera_2, Barnesiella_1, Alloprevotella_154, Bacteroides_26, Intestinimonas_1	17	Alistipes sp. CAG:29_29, Prevotella veroralis_13, Prevotella sp. UBA3757_3, Alloprevotella rava_1, Prevotella sp. CAG:279_1, Bacteroides sp. CAG:144_4, Capnocytophaga gingivalis_125, Porphyromonadaceae bacterium UBA7204_1, Alistipes sp. UBA1686_1, Prevotella sp. AGR2160_1, uncultured Bacteroides sp._1, Tannerella sp. oral taxon HOT-286_1, Porphyromonas crevioricanis_4, Porphyromonas catoniae_1, C…	115	1947219_4, 906_1, 480520_1, 239759_2, 1947144_3, 1948692_2, 742726_1, 1203611_10, 1947130_1, 1947225_1, 1122993_9, 1852370_4, 1280674_1, 1946007_1, 997829_7, 1739423_1, 1122980_1, 1127692_23, 1401066_2, 1002367_2, 1263036_96, 1262935_15, 1262694_29, 717959_64, 1262696_1, 1947185_4, 185291_1, 1401077_4, 1947155_5, 1095752_14, 1122988_6, 1807735_1, 162156_1, 1392486_2, 1122979_5, 1347790_1, 1262937…	138	0	NA	94	61.5356	6.16e-06	Supragingival_plaque_SRS011098_158458797_Female_1_prediction_7687_5	0	NA	MPSGKKRKRHKVANHKRKKRARANRHKKKK	ATGCCAAGCGGAAAAAAAAGAAAAAGACATAAAGTGGCTAACCACAAACGCAAAAAAAGAGCGAGAGCTAATCGTCACAAAAAGAAAAAGTAG	1	WP_021844237.1
11299	34	50	0	0.82	0.18	0	1	0	0	0	0	0	34	1	GGA/GAG/AGG_3,AGGAG_3,AGGAG/GGAGG_2,AGGA/GGAG/GAGG_1,GGAGG_17,GGAG/GAGG_8	6	0.5	Unclassified_4, Bacteria_30	1	1	0	0	0	Unclassified_4, Firmicutes_30	1	Negativicutes_2, Unclassified_4, Clostridia_28	2	Clostridiales_28, Acidaminococcales_2, Unclassified_4	2	Clostridiaceae_2, Eubacteriaceae_25, Acidaminococcaceae_2, Unclassified_4	3	Caloramator_2, Phascolarctobacterium_2, Unclassified_4, Eubacterium_25	3	Clostridiales bacterium 36_14_1, Eubacterium ventriosum_7, Caloramator sp. ALD01_2, Unclassified_4, Eubacterium sp. CAG:156_18, Phascolarctobacterium sp. CAG:207_2	5	411463_7, 0_4, 1897042_1, 1031288_2, 1262880_18, 1262914_2	6	0	NA	30.5	31.7353	2.72e-07	Stool_SRS022137_638754422_Female_1_prediction_358_2	0	NA	MKKKYISPEMDIIEFDTKDVITTSGIGGEAGDPADTLIDVNKNTNWSDFY	ATGAAAAAGAAATATATAAGTCCGGAAATGGATATAATAGAATTTGATACAAAAGACGTAATAACTACAAGTGGTATAGGTGGAGAAGCAGGAGATCCTGCAGATACTTTAATCGATGTTAATAAAAATACAAACTGGTCAGACTTCTATTAA	4	WP_009242461.1
72642	27	48	0.791667	0.208333	0	1	0	0	0	0	0	0	23	0.851852	None_4,GGA/GAG/AGG_23	1	0.851852	Unclassified_3, Bacteria_24	1	1	0	0	0	Firmicutes_23, Unclassified_3, Chloroflexi_1	2	Unclassified_3, Clostridia_23, Anaerolineae_1	2	Anaerolineales_1, Unclassified_3, Clostridiales_23	2	Anaerolineaceae_1, Unclassified_3	1	NA	0	Clostridiales bacterium 59_14_15, Clostridiales bacterium 52_15_8, Unclassified_3	2	1897048_8, 1897049_15, 0_3, 292628_1	4	0	NA	67	59.8889	0.01	Tongue_dorsum_SRS097895_764366428_Female_2_prediction_contig-100_25459.61259_2	0	NA	MAKIYTELTGGDMMAVVYANLIIKGKKTLEDVPEILREKVKKLLEEMA	ATGGCTAAAATTTATACGGAGTTAACAGGGGGCGATATGATGGCAGTTGTTTATGCCAACTTGATCATCAAGGGAAAAAAGACCTTAGAGGATGTTCCGGAGATCTTACGGGAAAAGGTAAAAAAGCTTTTGGAGGAAATGGCATGA	0	NA
67264	133	48	0.3125	0.520833	0.166667	0	1	0	0	0	0	0	133	1	AGxAGG/AGGxGG_1,AGGAGG_94,AGGAG_38	3	0.706767	Unclassified_2, Bacteria_131	1	1	0	0	0	Bacteroidetes_1, Unclassified_2, Firmicutes_130	2	Bacteroidia_1, Clostridia_125, Unclassified_2	2	Clostridiales_125, Unclassified_2, Bacteroidales_1	2	Lachnospiraceae_3, Ruminococcaceae_103, Clostridiaceae_4, Tannerellaceae_1, Unclassified_2	4	Lachnoclostridium_2, Unclassified_2, Butyrivibrio_1, Parabacteroides_1, Hungatella_3, Faecalibacterium_1, Anaerotruncus_9, Subdoligranulum_3, Ruminiclostridium_90, Clostridium_1	9	Faecalibacterium sp. UBA2087_1, Clostridium sp. CAG:1024_1, Unclassified_2, Hungatella hathewayi_3, Anaerotruncus colihominis_9, Clostridiales bacterium 41_21_two_genomes_1, [Clostridium] symbiosum_2, Clostridiales bacterium 45_37_1, Clostridiales bacterium 44_9_1, Parabacteroides merdae_1, Subdoligranulum sp. 4_3_54A2FAA_3, Firmicutes bacterium CAG:24_5, Butyrivibrio crossotus_1, [Clostridium] l…	13	665956_3, 186802_12, 1897047_1, 1897046_1, 742740_2, 1946508_1, 1263012_5, 411477_1, 511680_1, 1262770_1, 566550_3, 1897044_1, 428125_90, 169435_9, 0_2	15	0	NA	77	60.7143	3.56e-05	Stool_SRS024132_159207311_Male_2_prediction_47706_10	0	NA	MVEIYVKLVINKRRAFDNVPDKFKADVEAKLREYGYDTNGDPLNVEEA	ATGGTAGAAATTTATGTAAAGCTTGTTATCAACAAGCGTCGTGCCTTTGACAATGTGCCTGACAAGTTTAAGGCAGATGTCGAGGCTAAACTCAGGGAATATGGTTACGACACCAATGGTGATCCTCTGAATGTAGAGGAGGCGTAA	0	NA
58544	24	48	0.833333	0.166667	0	1	0	0	0	0	0	0	24	1	AGGAG_2,AGGAGG_12,AGGA_1,GGAGG_9	4	0.5	Bacteria_24	1	1	0	0	0	Firmicutes_24	1	Clostridia_23	1	Clostridiales_23	1	Lachnospiraceae_20, Ruminococcaceae_3	2	Dorea_4, Faecalibacterium_1, Coprococcus_16, Ruminococcus_2	4	Ruminococcus lactaris_1, uncultured Coprococcus sp._1, Firmicutes bacterium CAG:129_59_24_1, Faecalibacterium sp. UBA2087_1, Ruminococcus faecis_1, Dorea longicatena_1, uncultured Dorea sp._3, Coprococcus comes_14	8	458253_1, 471875_1, 470146_2, 1946508_1, 286138_3, 1298596_1, 1897028_1, 410072_12, 411462_1, 33042_1	10	0	NA	3	46.0417	1.36e-05	Stool_SRS013098_158984779_Female_1_prediction_10774_5	0	NA	MMAMLWAQQIILGKKTYGQVPRLLKDKVKEILEDSGMAELVKEDEEKA	ATGATGGCAATGTTATGGGCACAGCAGATTATCTTAGGAAAGAAGACATATGGACAGGTTCCACGGCTCTTAAAGGACAAGGTAAAAGAGATCCTGGAGGATTCTGGAATGGCGGAGCTTGTAAAAGAGGATGAGGAAAAAGCATGA	0	NA
423	85	50	0.74	0.26	0	1	0	0	0	0	0	0	83	0.976471	GGAGG_6,AGGAG_6,AGGAGG_71,None_2	3	0.835294	Unclassified_43, Bacteria_42	1	1	0	0	0	Bacteroidetes_3, Firmicutes_34, Unclassified_43	2	Bacilli_1, Unclassified_43, Clostridia_33, Bacteroidia_3	3	Lactobacillales_1, Unclassified_43, Bacteroidales_3, Clostridiales_33	3	Lachnospiraceae_31, Clostridiaceae_1, Carnobacteriaceae_1, Unclassified_43	3	Lachnoanaerobaculum_27, Unclassified_43, Granulicatella_1, Clostridium_1, Blautia_1, Stomatobaculum_1	5	Unclassified_43, uncultured Blautia sp._1, Clostridium sp. FS41_1, Stomatobaculum longum_1, Granulicatella elegans_1, Lachnospiraceae bacterium UBA1712_1, Lachnoanaerobaculum saburreum_27	6	2_5, 0_43, 186803_1, 765821_1, 467210_1, 186802_1, 1095750_20, 626369_1, 1609975_1, 171549_3, 796942_1, 887325_6, 1951978_1	13	0	NA	0	1.42353	0.003	Tongue_dorsum_SRS011115_158479027_Male_1_prediction_41007_23	0	NA	MKYKGLATVYAYLIIDGERLYSDVPKRLKNQVKEVLESLGAGDLAVESGK	ATGAAATATAAAGGCTTAGCGACTGTATATGCTTATCTAATCATTGATGGAGAGAGGTTGTATTCAGATGTTCCAAAGCGTCTTAAAAATCAAGTAAAAGAAGTTTTAGAGAGCTTAGGGGCAGGGGATCTTGCTGTTGAATCGGGAAAATAG	0	NA
195740	36	43	0.72093	0.27907	0	1	0	0	0	0	0	0	36	1	AGxAGG/AGGxGG_19,AGGAGG_1,AGGAG_14,GGAG/GAGG_1,AAA_1	5	0.527778	Bacteria_29, Unclassified_7	1	1	0	0	0	Unclassified_7, Actinobacteria_2, Firmicutes_27	2	Negativicutes_1, Actinobacteria_1, Clostridia_26, Unclassified_7, Coriobacteriia_1	4	Unclassified_7, Acidaminococcales_1, Coriobacteriales_1, Clostridiales_26, Micrococcales_1	4	Ruminococcaceae_12, Atopobiaceae_1, Lachnospiraceae_14, Unclassified_7, Acidaminococcaceae_1, Micrococcaceae_1	5	Lachnoclostridium_9, Anaerocolumna_1, Ruminococcus_1, Unclassified_7, Phascolarctobacterium_1, Faecalibacterium_11, Atopobium_1, Rothia_1	7	Anaerocolumna aminovalerica_1, Ruminococcus sp. Phil15_1, Unclassified_7, Faecalibacterium prausnitzii_4, Atopobium sp. BV3Ac4_1, uncultured Faecalibacterium sp._6, Phascolarctobacterium succinatutens_1, Lachnospiraceae bacterium UBA4711_1, [Clostridium] asparagiforme_9	8	32207_1, 411483_1, 1930000_1, 411485_1, 186803_3, 1527_1, 0_7, 216851_1, 1952098_1, 518636_9, 1111121_1, 657322_2, 626939_1, 259315_6	14	0	NA	2	4.77778	5.3e-12	Buccal_mucosa_SRS143509_953045535_Female_2_prediction_contig-100_389.42504_5	0	NA	MTVIYANLIIEGYRTFASVPKVLKAKVKAVLEQLGLSELATEE	ATGACAGTAATTTACGCAAATTTAATTATTGAAGGTTACAGAACCTTCGCTAGCGTACCTAAGGTACTTAAGGCAAAAGTTAAGGCTGTACTTGAGCAGCTTGGACTTTCAGAATTAGCAACCGAAGAGTAG	2	WP_021887651.1
177906	67	43	0.744186	0.255814	0	1	0	0	0	0	0	0	66	0.985075	None_1,GGA/GAG/AGG_1,AGGAGG_1,AGGAG_4,AGGA/GGAG/GAGG_19,AGGA_41	5	0.61194	Bacteria_63, Unclassified_4	1	1	0	0	0	Unclassified_4, Firmicutes_63	1	Unclassified_4, Clostridia_5	1	Clostridiales_5, Unclassified_4	1	Ruminococcaceae_2, Lachnospiraceae_1, Clostridiaceae_1, Unclassified_4	3	Ruminococcus_1, Unclassified_4, Faecalibacterium_1, Clostridium_1, Blautia_1	4	Ruminococcus sp. A254.MGS-254_1, [Ruminococcus] torques_1, Clostridium sp. CAG:169_1, Faecalibacterium sp. CAG:74_58_120_1, Firmicutes bacterium CAG:110_56_8_10, Unclassified_4, Firmicutes bacterium CAG:110_48	6	1263000_48, 1897005_1, 657313_1, 1262778_1, 186802_1, 1897027_10, 0_4, 1637499_1	8	0	NA	90	67.4328	2.72e-07	Stool_SRS011084_158479027_Male_1_prediction_contig-100_620.161285_3	0	NA	MMAMLWAQQIMLGKKTFADVPRLLKDKVKEILMDSGMEELVTL	ATGATGGCTATGTTGTGGGCGCAGCAGATCATGCTGGGTAAAAAAACCTTTGCGGACGTTCCCCGGCTGCTGAAGGATAAGGTGAAGGAGATCCTCATGGATTCCGGCATGGAAGAACTGGTAACACTGTGA	2	YP_007824983.1
168405	43	44	0.704545	0.295455	0	1	0	0	0	0	0	0	43	1	AAA_1,GGAG/GAGG_1,GGAGG_2,AGGA_2,AGGAGG_14,AGGAG_21,GGA/GAG/AGG_2	7	0.488372	Unclassified_14, Eukaryota_1, Bacteria_28	2	1	1	0	0	Chloroflexi_1, Unclassified_14, Ascomycota_1, Firmicutes_26, Cyanobacteria_1	4	Clostridia_25, Unclassified_14, Anaerolineae_1, Sordariomycetes_1, Erysipelotrichia_1	4	Unclassified_14, Anaerolineales_1, Sordariales_1, Clostridiales_25, Nostocales_1, Erysipelotrichales_1	5	Ruminococcaceae_2, Scytonemataceae_1, Lachnospiraceae_12, Sordariaceae_1, Unclassified_14, Erysipelotrichaceae_1, Clostridiaceae_5, Anaerolineaceae_1	7	Clostridium_5, Faecalitalea_1, Roseburia_2, Scytonema_1, Unclassified_14, Lachnoanaerobaculum_2, Ruminococcus_1, Lachnoclostridium_3, Johnsonella_1, Leptolinea_1, Neurospora_1	10	butyrate-producing bacterium SS3/4_2, Ruminococcus sp. Phil15_1, Unclassified_14, Lachnoclostridium sp. An196_1, Roseburia sp. UNK.MGS-15_1, Johnsonella ignava_1, Clostridium sp. FS41_1, Scytonema sp. NIES-4073_1, Lachnoanaerobaculum sp. ICM7_2, [Clostridium] symbiosum_2, Clostridiales bacterium Nov_37_41_1, Leptolinea sp. UBA5366_1, Neurospora sublineolata_1, [Eubacterium] rectale_1, Clostridial…	20	1897049_2, 1262832_3, 1263063_1, 245014_2, 411472_2, 1266767_1, 1609975_1, 541000_1, 1965583_1, 301302_1, 2005464_1, 1950887_1, 1897050_1, 1946520_1, 1638781_1, 679200_1, 936594_2, 1930000_1, 657318_1, 0_14, 861454_3, 1946754_1	22	1	Neurospora sublineolata FGSC 5508_1	0	16.6744	0	Stool_SRS076929_764588959_Female_2_prediction_contig-100_1580.1580_4	0	NA	MAVIYATLIVKGKKTYAQVPDKIKPQVKQILIDLECEDLITEEE	ATGGCAGTGATTTATGCGACCCTGATCGTGAAGGGAAAAAAGACCTATGCACAGGTTCCAGACAAGATCAAACCGCAGGTAAAACAGATTCTGATTGATCTGGAATGCGAAGACCTGATTACGGAGGAGGAATAG	3	WP_022007328.1
135650	87	45	0.555556	0.444444	0	1	0	0	1	0	0	0	87	1	AGGAGG_85,AGGAG_2	2	0.977011	Bacteria_87	1	1	0	0	0	Firmicutes_87	1	Clostridia_83	1	Clostridiales_83	1	Clostridiaceae_2, Lachnospiraceae_3, Ruminococcaceae_75	3	Lachnoclostridium_2, Anaerotruncus_9, Faecalibacterium_1, Hungatella_2, Butyrivibrio_1, Ruminiclostridium_63, Subdoligranulum_2	7	Clostridiales bacterium 41_21_two_genomes_1, Faecalibacterium sp. UBA2087_1, Hungatella hathewayi_2, Anaerotruncus colihominis_9, Subdoligranulum sp. 4_3_54A2FAA_2, Firmicutes bacterium CAG:24_3, Butyrivibrio crossotus_1, [Clostridium] leptum_63, [Clostridium] symbiosum_2, Firmicutes bacterium CAG:176_1	10	1946508_1, 742740_2, 1263012_3, 665956_2, 186802_2, 428125_63, 1897044_1, 1263007_1, 169435_9, 566550_2, 511680_1	11	0	NA	67	59.4253	0.000114	Stool_SRS015190_763759525_Female_1_prediction_4786_3	0	NA	MIALYVALIINGRRTFSRVPAKFKDAVKADLEALGLDENGNPVDI	ATGATAGCACTGTATGTAGCACTCATCATCAACGGCCGTAGAACCTTTTCACGGGTTCCGGCAAAATTCAAGGACGCTGTAAAGGCAGATCTTGAAGCTCTGGGTCTGGATGAAAATGGAAACCCTGTAGATATTTAA	0	NA
134925	179	45	0.755556	0.244444	0	1	0	0	0	0	0	0	179	1	AATAA_1,GGAGG_16,AGGAG_157,AGGAGG_5	4	0.877095	Unclassified_28, Eukaryota_1, Bacteria_150	2	1	1	0	0	Proteobacteria_1, Firmicutes_149, Unclassified_28	2	Bacilli_146, Epsilonproteobacteria_1, Clostridia_1, Unclassified_28, Tissierellia_2	4	Tissierellales_2, Campylobacterales_1, Clostridiales_1, Bacillales_141, Unclassified_28, Lactobacillales_5	5	Campylobacteraceae_1, Unclassified_28, Peptoniphilaceae_2, Streptococcaceae_5, Lachnospiraceae_1	4	Gemella_141, Streptococcus_5, Campylobacter_1, Unclassified_28, Coprococcus_1, Anaerococcus_2	5	Streptococcus sp. UBA6071_1, Gemella sanguinis_2, Streptococcus mitis_1, Streptococcus sp. HMSC034F02_1, Streptococcus sp. CCH5-D3_1, Gemella morbillorum_3, Unclassified_28, Gemella haemolysans_136, Anaerococcus tetradius_2, Streptococcus dysgalactiae_1, Coprococcus comes_1, Campylobacter showae_1	11	562981_125, 451864_1, 562983_1, 546270_11, 1768764_1, 0_28, 585204_1, 1244083_1, 1715209_1, 562982_3, 1947565_1, 486410_1, 410072_1, 525255_2, 84135_1	15	1	Dikarya_1	0	11.0894	1.11e-09	Supragingival_plaque_SRS014524_763638144_Female_1_prediction_contig-100_243.33126_4	0	NA	MMAMLFAINIAKGRRTFAQVPKFLKDKVRECLIDMDLEHLAKEGA	ATGATGGCAATGCTATTCGCAATTAATATAGCAAAAGGTAGACGTACGTTTGCCCAAGTACCTAAATTCTTAAAAGATAAAGTCAGAGAATGCTTAATCGATATGGATTTAGAACATTTAGCAAAAGAGGGGGCTTAA	2	YP_007824983.1
112105	103	46	0.673913	0.326087	0	1	0	0	0	0	0	0	103	1	GGA/GAG/AGG_96,AGGAGG_1,AGGA_3,GGAGG_1,TAA_1,AAA_1	6	0.932039	Bacteria_99, Unclassified_4	1	1	0	0	0	Unclassified_4, Firmicutes_99	1	Erysipelotrichia_1, Clostridia_98, Unclassified_4	2	Unclassified_4, Clostridiales_98, Erysipelotrichales_1	2	Lachnospiraceae_95, Eubacteriaceae_2, Erysipelotrichaceae_1, Ruminococcaceae_1, Unclassified_4	4	Bariatricus_6, Blautia_31, Faecalitalea_1, Roseburia_3, Unclassified_4, Lachnospira_3, Coprococcus_1, Eubacterium_2, Lachnoclostridium_41	8	[Ruminococcus] torques_31, Roseburia inulinivorans_1, Lachnospiraceae bacterium UBA1683_1, [Clostridium] symbiosum_41, Roseburia sp. CAG:10041_57_1, [Eubacterium] eligens_1, uncultured Roseburia sp._1, uncultured Coprococcus sp._1, [Eubacterium] rectale_3, Eubacterium sp. CAG:248_1, Faecalitalea sp. UBA637_1, Lachnospiraceae bacterium UBA7480_1, Bariatricus massiliensis_6, Lachnospira sp. UBA7007…	14	1946726_3, 0_4, 360807_1, 541000_1, 515619_1, 657318_2, 1952168_1, 1951976_1, 186803_5, 512314_1, 742740_41, 1262885_1, 657313_31, 1745713_6, 1946520_1, 458253_1, 1897016_1, 515620_1	18	0	NA	47	63.2136	4.43e-07	Stool_SRS015578_764285508_Male_1_prediction_37408_17	0	NA	MVKIYASLIIKGIKTIGDVPTRIKDEVKQELVKEGHPDLAEVGDEG	ATGGTGAAGATTTATGCAAGTCTTATCATCAAGGGAATCAAAACCATTGGTGATGTACCAACAAGAATTAAAGATGAAGTCAAGCAGGAATTGGTCAAAGAAGGTCATCCTGACCTTGCTGAAGTAGGTGATGAAGGTTGA	0	NA
110348	47	46	0.717391	0.282609	0	1	0	0	0	0	0	0	47	1	GGAGG_47	1	1	Unclassified_38, Bacteria_9	1	1	0	0	0	Unclassified_38, Firmicutes_9	1	Clostridia_8, Unclassified_38, Bacilli_1	2	Unclassified_38, Lactobacillales_1, Clostridiales_8	2	Lachnospiraceae_6, Streptococcaceae_1, Unclassified_38, Eubacteriaceae_1	3	Streptococcus_1, Acetobacterium_1, Oribacterium_1, Unclassified_38, Catonella_5	4	Catonella morbi_5, Oribacterium sp. oral taxon 078_1, Streptococcus infantis_1, Unclassified_38, Acetobacterium sp. MES1_1	4	186802_1, 1321782_1, 1899015_1, 592026_5, 0_38, 1005705_1	6	0	NA	0	0.212766	0.002	Tongue_dorsum_SRS014124_763820215_Female_1_prediction_2812_3	0	NA	MVDFYVYLVISELKKFKEVPKFLKEPVKARVLELGDPKLLELVNEA	ATGGTAGATTTCTATGTTTATCTAGTAATTTCAGAACTTAAGAAGTTCAAAGAAGTTCCTAAGTTTCTGAAAGAGCCAGTAAAAGCTCGTGTTCTAGAGCTTGGCGACCCTAAGCTTCTTGAGCTGGTTAACGAAGCTTAA	0	NA
1027	170	50	0.68	0.32	0	1	0	0	0	0	0	0	170	1	GGAGG_170	1	1	Bacteria_166	1	1	0	0	1	Firmicutes_166	1	Bacilli_166	1	Lactobacillales_166	2	Streptococcaceae_166	2	Streptococcus_166	1	Streptococcus mitis_66, Streptococcus viridans_98, Streptococcus pseudopneumoniae_1	3	12402_4, 365659_9, 78535_98, 1301_1, 1415766_57, 1415758_1	6	1	Streptococcus phage EJ-1_4	34.5	33.3824	2.54e-05	Buccal_mucosa_SRS011247_158742018_Female_1_prediction_8628_6	0	NA	MSRITLDQAKIDMYINLLKRGAIDFSFVNKRFKDRVRKELELLGLSHLAN	ATGAGTAGAATTACATTAGACCAAGCTAAAATCGACATGTACATTAATTTGCTTAAGCGAGGAGCGATTGACTTTTCATTTGTCAATAAGCGCTTCAAAGACCGTGTACGAAAAGAACTTGAGCTCCTTGGCTTGAGCCATTTGGCGAACTAG	0	NA
387330	59	29	0	0.344828	0.655172	0	0	1	0	0	0	0	59	1	AGGAGG_4,AGGAG_55	2	0.932203	Bacteria_59	1	1	0	0	0	Firmicutes_59	1	Clostridia_59	1	Clostridiales_59	1	Ruminococcaceae_59	1	Subdoligranulum_30, Gemmiger_22, Faecalibacterium_7	3	Faecalibacterium prausnitzii_4, Subdoligranulum sp. 60_17_30, Gemmiger formicilis_22, Faecalibacterium sp. UBA2087_2, uncultured Faecalibacterium sp._1	5	745368_22, 411483_1, 748224_1, 411485_2, 259315_1, 1897022_30, 1946508_2	7	0	NA	66	68.678	0.000338	Stool_SRS013638_159288231_Male_1_prediction_5982_2	0	NA	MRFTLTFYVGRKTITISIVVKSKNRHSAK	ATGCGTTTTACATTGACTTTTTATGTTGGCCGCAAGACCATCACAATCAGCATTGTTGTAAAAAGCAAGAACCGCCACTCGGCAAAGTGA	0	NA
220778	2150	41	0.268293	0.463415	0.268293	0	0	0	0	0	0	1	2082	0.968372	TAA_2,AGGA_865,GGAG/GAGG_194,AGGAG_993,None_68,AGxAG_1,GGA/GAG/AGG_27	6	0.46186	Eukaryota_1, Unclassified_35, Bacteria_2114	2	1	1	0	0	Firmicutes_1, Actinobacteria_742, Proteobacteria_1350, Ascomycota_1, Unclassified_35, Verrucomicrobia_5, Bacteroidetes_16	6	Bacteroidia_9, Unclassified_35, Alphaproteobacteria_17, Flavobacteriia_5, Bacilli_1, Gammaproteobacteria_344, Sordariomycetes_1, Actinobacteria_742, Betaproteobacteria_989	8	Unclassified_35, Lactobacillales_1, Propionibacteriales_3, Burkholderiales_5, Bacteroidales_9, Cardiobacteriales_241, Sordariales_1, Alteromonadales_57, Flavobacteriales_5, Corynebacteriales_735, Neisseriales_984, Rhodospirillales_1, Bacteroidetes Order II. Incertae sedis_1, Micrococcales_1, Actinomycetales_3, Pasteurellales_43, Caulobacterales_16	16	Ferrimonadaceae_2, Unclassified_35, Rhodospirillaceae_1, Micrococcaceae_1, Shewanellaceae_2, Neisseriaceae_984, Caulobacteraceae_16, Comamonadaceae_2, Burkholderiaceae_3, Corynebacteriaceae_672, Prevotellaceae_1, Actinomycetaceae_3, Propionibacteriaceae_3, Rikenellaceae_3, Sordariaceae_1, Cardiobacteriaceae_241, Pasteurellaceae_43, Flavobacteriaceae_5, Streptococcaceae_1, Bacteroidaceae_1	19	Neurospora_1, Actinomyces_3, Simonsiella_5, Haemophilus_41, Azospirillum_1, Prevotella_1, Ferrimonas_2, Lawsonella_15, Alistipes_3, Unclassified_35, Cutibacterium_2, Ottowia_2, Corynebacterium_672, Cardiobacterium_241, Shewanella_2, Rodentibacter_1, Neisseria_814, Kingella_114, Aggregatibacter_1, Bacteroides_1, Phenylobacterium_1, Rothia_1, Brevundimonas_15, Eikenella_50, Streptococcus_1, Mesonia…	28	Neisseria sp. HMSC064F04_1, Corynebacterium argentoratense_15, Corynebacterium sp. NBT06-6_1, Eikenella corrodens_29, Neisseria sp. HMSC074B07_19, Alistipes sp. UBA934_2, Shewanella sediminis_1, Neisseria sp. HMSC058F07_5, Neisseria cinerea_9, Bacteroidales bacterium UBA3389_3, Bacteroidales bacterium UBA1219_1, Corynebacterium aurimucosum_18, Neisseria sp. HMSC077D05_22, Corynebacterium kroppens…	102	1715175_5, 638300_113, 1739348_7, 1608896_11, 1035839_7, 1969376_1, 641147_5, 1716_11, 1739376_16, 641149_64, 1946127_15, 1100069_1, 1715205_19, 1120981_1, 887898_3, 482_41, 169292_16, 1881620_3, 37452_1, 1073362_19, 1430896_8, 697024_47, 1739440_1, 546264_3, 539_1, 862515_1, 1167628_1, 933267_18, 1795832_20, 1739257_1, 1170318_1, 566549_193, 888057_1, 450851_1, 435832_2, 1739544_6, 1581107_12, 1…	128	1	Neurospora sublineolata FGSC 5508_1	32.5	60.3963	6.71e-12	Supragingival_plaque_SRS011098_158458797_Female_1_prediction_contig-100_1819.31467_1	0	NA	MKVLSSLKSAKNRSRDCQVVRRRGKLFVICKSDKRLKARQR	ATGAAAGTGCTATCCTCGCTGAAATCGGCAAAAAACCGCAGTCGCGACTGTCAGGTGGTGCGCCGCCGTGGCAAGTTGTTTGTCATCTGCAAGAGCGACAAGCGGCTGAAAGCCCGCCAGCGATAG	500	WP_005913193.1
1603	39	50	0.72	0.28	0	1	0	0	0	0	0	0	39	1	GGAG/GAGG_39	1	1	Bacteria_39	1	1	0	0	0	Proteobacteria_39	1	Gammaproteobacteria_39	1	Enterobacteriales_39	1	Enterobacteriaceae_32	1	Enterobacter_3, Klebsiella_2, Escherichia_22	3	Enterobacter sp. DC1_1, Enterobacter mori_1, Escherichia coli_21, Klebsiella pneumoniae_2	4	91347_7, 562_6, 1328425_1, 868186_1, 314330_1, 543_5, 1281183_11, 561_1, 1438673_1, 354276_1, 1281122_1, 573_1, 980518_1, 869685_1	14	0	NA	98	95.4103	9.43e-08	Stool_SRS012849_158822939_Male_1_prediction_13689_2	0	NA	MLELLKSLVFAVIMVPVVMAIILGAIYGLGEVFNVFSNIGHRRDQPKKQQ	ATGTTAGAGTTGTTGAAAAGTCTGGTATTCGCGGTAATCATGGTGCCAGTAGTGATGGCTATCATCCTCGGTGCCATCTACGGCCTGGGTGAAGTGTTCAACGTCTTTTCGAACATTGGTCATCGTCGTGACCAGCCTAAAAAGCAGCAATGA	500	WP_003858549.1
74967	65	48	0.875	0.125	0	1	0	0	0	0	0	0	65	1	GGAG/GAGG_62,AGGAG_3	2	0.953846	Bacteria_65	1	1	0	0	0	Proteobacteria_65	1	Gammaproteobacteria_65	1	Alteromonadales_1, Cardiobacteriales_63	2	Cardiobacteriaceae_63	1	Cardiobacterium_63	1	Cardiobacterium valvarum_62, Cardiobacterium hominis_1	2	638300_1, 1236_1, 797473_62, 135622_1	4	0	NA	19	21.8923	0.000212	Supragingival_plaque_SRS104842_861967750_Male_2_prediction_11596_1	0	NA	MKKITLMMTALVVFAASLSACNTTQGFGKDIQKAGQGISNAAERAKHG	ATGAAAAAAATCACATTAATGATGACAGCACTCGTCGTCTTCGCGGCAAGCCTGAGCGCCTGCAATACTACACAGGGTTTTGGCAAAGACATCCAGAAAGCCGGACAAGGTATTTCCAATGCCGCTGAACGCGCCAAGCATGGTTAA	39	WP_004645837.1
73287	36	48	0.708333	0.291667	0	1	0	0	0	0	0	0	33	0.916667	GGAGG_26,GGAG/GAGG_4,None_3,AAAA_3	3	0.722222	Bacteria_36	1	1	0	0	0	Proteobacteria_36	1	Betaproteobacteria_22, Gammaproteobacteria_12	2	Pseudomonadales_12, Burkholderiales_22	2	Sutterellaceae_14, Moraxellaceae_12	2	Parasutterella_4, Acinetobacter_12	2	Proteobacteria bacterium CAG:139_2, Acinetobacter sp. N54.MGS-139_12, Burkholderiales bacterium 1_1_47_5, Parasutterella excrementihominis CAG:233_1	4	1263099_1, 1262986_2, 995019_1, 469610_5, 80840_3, 577310_3, 1637509_12, 1507525_9	8	0	NA	90.5	86.75	7.57e-10	Stool_SRS103987_675950834_Female_2_prediction_10536_6	0	NA	MKKWVLMVMAAAFTLSVSACSTVKGVVQDVSAVGDDIDTAATAVQKKL	ATGAAGAAATGGGTACTGATGGTTATGGCCGCTGCCTTTACGCTTTCTGTATCAGCTTGTTCTACTGTAAAAGGTGTTGTCCAGGACGTTTCAGCCGTCGGCGACGACATTGATACCGCAGCAACTGCTGTGCAAAAGAAACTTTAA	39	WP_085824632.1
60434	392	48	0.833333	0.166667	0	1	0	0	0	0	0	0	391	0.997449	AGGA_359,AGGAG_31,None_1,GGA/GAG/AGG_1	3	0.915816	Unclassified_1, Bacteria_391	1	1	0	0	0	Actinobacteria_3, Proteobacteria_388, Unclassified_1	2	Betaproteobacteria_388, Actinobacteria_3, Unclassified_1	2	Burkholderiales_388, Unclassified_1, Corynebacteriales_1, Micrococcales_2	3	Micrococcaceae_2, Unclassified_1, Corynebacteriaceae_1, Burkholderiaceae_388	3	Corynebacterium_1, Unclassified_1, Rothia_2, Lautropia_388	3	Lautropia mirabilis_388, Corynebacterium durum_1, Rothia aeria_1, Rothia dentocariosa_1, Unclassified_1	4	1035195_1, 0_1, 563032_1, 887898_388, 888019_1	5	0	NA	53.5	40.6046	0.005	Supragingival_plaque_SRS014578_763840445_Female_1_prediction_contig-100_4628.42391_2	0	NA	MMIKKLTAALLGVAFVLAGCNTMSGMGQDIQDGGKKLERKAEDVKSGS	ATGATGATCAAGAAACTGACAGCAGCCCTGCTTGGCGTTGCTTTCGTGCTGGCTGGTTGCAACACCATGTCCGGCATGGGCCAGGACATCCAGGACGGCGGTAAAAAACTGGAAAGAAAGGCCGAGGACGTCAAGAGCGGTTCCTGA	109	WP_071010719.1
60079	312	48	0.8125	0.1875	0	1	0	0	0	0	0	0	145	0.464744	None_167,GGA/GAG/AGG_1,AGGAG_52,GGAG/GAGG_92	3	0.535256	Unclassified_4, Bacteria_308	1	1	0	0	0	Proteobacteria_307, Actinobacteria_1, Unclassified_4	2	Unclassified_4, Gammaproteobacteria_3, Betaproteobacteria_303, Actinobacteria_1	3	Pseudomonadales_3, Actinomycetales_1, Neisseriales_301, Unclassified_4, Burkholderiales_2	4	Neisseriaceae_301, Unclassified_4, Actinomycetaceae_1, Burkholderiaceae_2, Moraxellaceae_3	4	Unclassified_4, Actinomyces_1, Simonsiella_5, Moraxella_3, Lautropia_2, Kingella_286, Neisseria_10	6	Neisseria polysaccharea_1, Neisseria sp. HMSC03D10_1, Lautropia mirabilis_2, Neisseria sp. HMSC072F04_1, Simonsiella muelleri_5, Neisseria elongata_3, Kingella denitrificans_38, Kingella oralis_248, Neisseria sp. HMSC065D04_1, Unclassified_4, Neisseria sp. HMSC077D05_1, Neisseria sp. HMSC31F04_2, Moraxella lincolnii_3, Actinomyces sp. oral taxon 414_1	13	1581049_1, 888741_37, 546267_1, 0_4, 1715079_1, 502_1, 1739542_1, 1581075_2, 629741_248, 546263_1, 214482_2, 1224_1, 1739348_1, 641147_5, 887898_2, 90241_3, 712122_1	17	0	NA	51.5	52.7179	7.71e-10	Supragingival_plaque_SRS014402_763698834_Female_1_prediction_contig-100_29658.29659_1	0	NA	MKKLTLLAIVSLMALSACNTISGAGRDVSALGGAVSSGAENVQQKMSH	ATGAAAAAATTGACTTTGTTGGCTATTGTTTCTCTGATGGCTTTGTCTGCATGCAACACCATTTCTGGTGCAGGTCGTGATGTCAGCGCACTGGGCGGTGCTGTGAGCAGCGGTGCTGAAAACGTGCAACAAAAAATGAGCCACTAA	112	NP_422267.1
57753	49	48	0.770833	0.229167	0	1	0	0	0	0	0	0	49	1	TAAA_2,AGGA_47	2	0.959184	Bacteria_49	1	1	0	0	0	Proteobacteria_49	1	Gammaproteobacteria_49	1	Enterobacteriales_49	1	Enterobacteriaceae_49	1	Escherichia_32, Salmonella_1, Enterobacter_5	3	Enterobacter cloacae_1, Enterobacter cloacae complex sp. GN03164_1, Salmonella sp. HMSC13B08_1, Enterobacter mori_2, Escherichia coli_29	5	1116085_1, 1281122_1, 1127356_2, 1446676_1, 498388_1, 539813_1, 1659719_1, 1169353_1, 980518_1, 547_1, 868183_3, 1581094_1, 1329846_1, 562_17, 543_11, 561_3, 1182658_1, 868148_1	18	0	NA	100	97.449	1.09e-08	Stool_SRS011239_158742018_Female_1_prediction_contig-100_10639.10639_2	0	NA	MVKKTIAAIFSVLVLSTVLTACNTTRGVGEDISDGGNAISGAATKAQQ	ATGGTGAAGAAGACAATTGCAGCGATCTTTTCTGTTCTGGTGCTTTCAACAGTATTAACTGCCTGCAACACCACGCGTGGCGTTGGTGAAGACATTTCTGATGGCGGTAACGCGATTTCTGGTGCAGCAACGAAAGCGCAGCAATAA	500	WP_000239596.1
57506	189	48	0.854167	0.145833	0	1	0	0	0	0	0	0	155	0.820106	AGGA_1,GGAGG_59,GGAG/GAGG_87,AAAAA_1,GGA/GAG/AGG_1,None_34,AAAA_6	6	0.460317	Bacteria_189	1	1	0	0	0	Firmicutes_2, Proteobacteria_187	2	Negativicutes_2, Betaproteobacteria_101, Gammaproteobacteria_76	3	Burkholderiales_101, Veillonellales_2, Pseudomonadales_76	3	Veillonellaceae_2, Moraxellaceae_76, Sutterellaceae_89	3	Acinetobacter_76, Parasutterella_33, Dialister_2	3	Burkholderiales bacterium 1_1_47_9, Parasutterella excrementihominis CAG:233_18, Parasutterella excrementihominis_5, Proteobacteria bacterium CAG:139_7, Acinetobacter sp. N54.MGS-139_76, Dialister invisus_2	6	1262986_7, 592028_2, 1263099_18, 469610_9, 995019_3, 1224_3, 1507525_53, 1637509_76, 577310_10, 80840_3, 762966_5	11	0	NA	90	85.7937	6.5e-14	Stool_SRS011134_158499257_Male_1_prediction_22596_2	0	NA	MKKFSLIAILAAFLIGLAGCNTVKGVGKDVAALGNGVDHAATKVSNKM	ATGAAAAAATTTTCATTGATCGCTATTTTGGCTGCTTTCCTGATTGGTCTTGCCGGCTGCAACACTGTTAAAGGTGTCGGTAAAGACGTTGCAGCATTGGGCAACGGCGTTGACCACGCAGCAACAAAAGTCTCGAATAAAATGTAA	204	WP_004627513.1
131947	144	45	0.844444	0.155556	0	1	0	0	0	0	0	0	138	0.958333	GGAG/GAGG_137,AGGA_1,None_6	2	0.951389	Unclassified_4, Bacteria_140	1	1	0	0	0	Proteobacteria_138, Actinobacteria_2, Unclassified_4	2	Unclassified_4, Actinobacteria_2, Betaproteobacteria_2, Gammaproteobacteria_136	3	Cardiobacteriales_122, Alteromonadales_12, Unclassified_4, Pasteurellales_1, Neisseriales_2, Actinomycetales_2	5	Pasteurellaceae_1, Cardiobacteriaceae_122, Actinomycetaceae_2, Neisseriaceae_2, Unclassified_4	4	Aggregatibacter_1, Neisseria_2, Cardiobacterium_122, Unclassified_4, Actinomyces_2	4	Neisseria sp. HMSC070H10_1, Aggregatibacter aphrophilus_1, Cardiobacterium hominis_116, Actinomyces naeslundii_1, Unclassified_4, Cardiobacterium valvarum_6, Neisseria sp. HMSC077D05_1	6	2718_6, 1236_1, 1654_1, 638300_110, 1715079_1, 0_4, 135622_12, 797473_6, 985008_1, 1715085_1, 1115803_1	11	0	NA	46	58.6458	5.61e-05	Supragingival_plaque_SRS011098_158458797_Female_1_prediction_6747_5	0	NA	MKKMTRIAALITFAGLLCACNTVQGFGQDVEKAGQKVSNAAERAK	ATGAAAAAAATGACCAGAATCGCCGCGCTCATCACCTTCGCCGGCCTGCTCTGCGCCTGCAATACCGTGCAAGGCTTCGGGCAGGATGTTGAAAAAGCCGGGCAGAAAGTGTCTAACGCTGCCGAACGCGCCAAGTAA	458	WP_011659177.1
108564	50	46	0.804348	0.195652	0	1	0	0	0	0	0	0	48	0.96	AGGAG_43,AGGA_1,GGAG/GAGG_3,TAA_1,None_2	4	0.86	Bacteria_50	1	1	0	0	0	Proteobacteria_50	1	Gammaproteobacteria_6, Betaproteobacteria_44	2	Pseudomonadales_6, Neisseriales_44	2	Moraxellaceae_6, Neisseriaceae_44	2	Kingella_1, Neisseria_42, Moraxella_6	3	Neisseria sp. HMSC070H10_1, Moraxella lacunata_1, Kingella oralis_1, Neisseria sp. HMSC03D10_12, Moraxella nonliquefaciens_3, Neisseria sp. HMSC065D04_1, Neisseria sp. HMSC073B07_7, Neisseria macacae_1, Neisseria sicca_5, Neisseria sp. HMSC31F04_2, Moraxella catarrhalis_2, Neisseria bacilliformis_1, Neisseria sp. HMSC15C08_3, Neisseria sp. HMSC072F04_6	14	477_1, 997348_1, 1715085_1, 482_3, 1739542_1, 480_1, 1581075_2, 888742_1, 857578_1, 481_1, 933267_1, 1739348_6, 478_3, 1581049_12, 933266_1, 629741_1, 1739362_7, 1095748_3, 1581104_3	19	0	NA	86	85.4	3.09e-08	Anterior_nares_SRS011397_158984779_Female_1_prediction_contig-100_137.137_6	0	NA	MKKLLVVALAGMFVLTGCNTIKGFGKDVSKTGEAVTGSAQKVQNKI	ATGAAAAAGCTACTTGTAGTTGCTTTGGCAGGCATGTTCGTTCTAACAGGTTGCAACACCATCAAAGGTTTTGGCAAAGATGTTTCAAAAACTGGTGAAGCTGTTACTGGCAGTGCCCAAAAAGTTCAAAACAAAATCTAA	198	WP_087657128.1
202060	43	42	0.547619	0.452381	0	1	0	0	1	0	0	0	43	1	AGGAG_8,GGAGG_35	2	0.813953	Bacteria_30, Unclassified_13	1	1	0	0	0	Unclassified_13, Firmicutes_30	1	Unclassified_13, Clostridia_23	1	Clostridiales_23, Unclassified_13	1	Oscillospiraceae_21, Unclassified_13	1	Unclassified_13, Oscillibacter_3	1	Firmicutes bacterium CAG:110_56_8_1, Clostridiales bacterium UBA4701_1, Unclassified_13, Firmicutes bacterium CAG:129_5, Clostridiales bacterium UBA5901_1	4	1897027_1, 0_13, 1263003_5, 473772_18, 1950906_1, 1239_1, 1950888_1, 459786_3	8	0	NA	0	2.30233	0.011	Stool_SRS013951_763496533_Male_1_prediction_contig-100_17187.150075_2	0	NA	MTGLDIFLILVGVTSLTERLMKIIVYLDGGKYERGRNKVRPS	ATGACGGGACTGGACATCTTCCTGATCCTCGTCGGCGTCACGTCTCTCACGGAGCGGCTGATGAAGATCATCGTCTATTTGGATGGAGGAAAGTATGAGCGAGGGCGTAATAAAGTCCGGCCATCGTGA	0	NA
200599	245	42	0.833333	0.166667	0	1	0	0	0	0	0	0	206	0.840816	GGA/GAG/AGG_12,None_39,GGAGG_103,AGGAGG_21,AGGAG_70	4	0.420408	Bacteria_245	1	1	0	0	0	Firmicutes_244, Verrucomicrobia_1	2	Verrucomicrobiae_1, Clostridia_244	2	Clostridiales_244, Verrucomicrobiales_1	2	Clostridiaceae_1, Oscillospiraceae_243, Akkermansiaceae_1	3	Oscillibacter_243, Akkermansia_1, Clostridium_1	3	uncultured Oscillibacter sp._76, Oscillibacter sp. CAG:241_1, Akkermansia muciniphila_1, Oscillibacter sp. CAG:155_2, Oscillibacter sp. 57_20_122, Oscillibacter sp. 1-3_3, Clostridium sp. CAG:91_1	7	1897011_122, 1262911_1, 1262845_1, 876091_76, 459786_39, 1262910_2, 349741_1, 1235797_3	8	0	NA	94	72.8939	0.000181	Stool_SRS012273_158337416_Female_1_prediction_contig-100_38589.113868_2	0	NA	MSGWTFFFILVGVVFLTSQLFRVIDAIERPNRRHDRRRTALR	ATGAGCGGCTGGACTTTCTTTTTTATTCTGGTAGGCGTGGTCTTTCTGACCTCACAGCTCTTCCGGGTCATCGACGCCATCGAGCGTCCCAACCGGCGGCATGACCGGCGGCGGACAGCCCTGCGGTGA	0	NA
291199	85	37	0.675676	0.324324	0	1	0	0	0	0	0	0	80	0.941176	AGGAGG_6,AGGAG_13,GGAGG_61,None_5	3	0.717647	Bacteria_85	1	1	0	0	0	Firmicutes_83, Proteobacteria_1, Bacteroidetes_1	3	Alphaproteobacteria_1, Clostridia_59, Bacteroidia_1	3	Rhodospirillales_1, Clostridiales_58, Bacteroidales_1	3	Bacteroidaceae_1, Oscillospiraceae_56, Clostridiaceae_1, Rhodospirillaceae_1	4	Oscillibacter_55, Azospirillum_1, Sarcina_1, Bacteroides_1	4	Oscillibacter sp. CAG:241_62_21_28, Sarcina sp. DSM 11001_1, Bacteroides massiliensis_1, Firmicutes bacterium CAG:110_1, Clostridiales bacterium 42_27_1, Azospirillum sp. 51_20_1, Firmicutes bacterium CAG:83_23, Oscillibacter sp. CAG:241_27	8	1798184_1, 186801_1, 1896972_1, 1263000_1, 1262911_27, 473772_1, 1897045_1, 1262992_23, 1897012_28, 1121098_1	10	0	NA	79	65.0235	0.002	Stool_SRS011302_158944319_Female_1_prediction_12779_2	0	NA	MTTFGFIVMLLGAGAFSAGVIRLADWIDQPRPRRRTA	ATGACGACTTTTGGATTTATTGTGATGCTGCTGGGTGCCGGTGCTTTCTCCGCCGGGGTTATCCGTCTGGCGGACTGGATTGATCAGCCCCGTCCTCGCCGCCGCACCGCCTGA	2	WP_021859087.1
259710	94	39	0.717949	0.282051	0	1	0	0	0	0	0	0	85	0.904255	None_9,AGGAG_60,AGGAGG_8,GGAGG_17	3	0.638298	Bacteria_93, Unclassified_1	1	1	0	0	0	Firmicutes_93, Unclassified_1	1	Unclassified_1, Clostridia_15	1	Clostridiales_15, Unclassified_1	1	Ruminococcaceae_5, Oscillospiraceae_7, Unclassified_1	2	Unclassified_1, Ruminococcus_2, Oscillibacter_2, Faecalibacterium_3, Flavonifractor_2	4	Unclassified_1, Firmicutes bacterium CAG:176_59_8_2, Ruminococcus bicirculans_1, Ruminococcus sp. A254.MGS-108_1, Faecalibacterium prausnitzii_2, Flavonifractor sp. An9_2, uncultured Faecalibacterium sp._1, Firmicutes bacterium CAG:176_54, Firmicutes bacterium CAG:176_63_11_21, Oscillospiraceae bacterium UBA1230_1, Firmicutes bacterium CAG:24_1, Oscillibacter sp. CAG:241_1, Oscillibacter sp. 57_2…	12	1897031_21, 0_1, 411485_1, 1263007_54, 718252_1, 1965664_2, 1897011_1, 1897030_2, 473772_4, 1262911_1, 259315_1, 1637497_1, 1263012_1, 186802_1, 1952966_1, 1160721_1	16	0	NA	70	58.7447	2.84e-07	Stool_SRS011084_158479027_Male_1_prediction_24833_2	0	NA	MTTIGLLITLLGAGSIAANVMRLIDHIDQPAPRHRRRAA	ATGACTACCATCGGACTGCTGATTACCCTGCTGGGCGCTGGCTCCATAGCCGCTAACGTGATGCGGCTCATCGACCATATCGATCAGCCTGCTCCCCGCCATCGCCGCCGCGCGGCGTAA	0	NA
293861	19	37	0.243243	0.297297	0.459459	0	0	0	0	0	0	1	19	1	GGAG/GAGG_1,GGAGG_17,TAA_1	3	0.894737	Bacteria_12, Unclassified_7	1	1	0	0	0	Unclassified_7, Proteobacteria_1, Firmicutes_8	2	Erysipelotrichia_2, Deltaproteobacteria_1, Unclassified_7, Clostridia_6	3	Unclassified_7, Clostridiales_6, Erysipelotrichales_2, Desulfovibrionales_1	3	Erysipelotrichaceae_2, Unclassified_7, Desulfovibrionaceae_1	2	Flavonifractor_6, Solobacterium_1, Unclassified_7, Kandleria_1	3	Kandleria sp. UBA3656_1, Flavonifractor sp. An9_6, Solobacterium sp. UBA636_1, Unclassified_7	3	1965664_6, 194924_1, 2_2, 1783272_1, 1946659_1, 1947467_1, 0_4, 1_3	8	0	NA	0	0	2.45e-05	Stool_SRS015663_764487809_Male_1_prediction_24071_51	0	NA	MRYEFKYVYGHVEVYLNGKFMFSADTVEEAQKEMDSL	ATGAGATATGAATTTAAGTATGTCTATGGGCATGTAGAAGTTTATCTTAATGGTAAATTCATGTTCTCTGCTGACACCGTTGAAGAAGCACAAAAGGAGATGGATTCTTTGTGA	0	NA
291488	122	37	0.243243	0.351351	0.405405	0	0	0	0	0	0	1	77	0.631148	AGGAG_14,AGxAGG/AGGxGG_26,AAA_1,GGAGG_1,GGAG/GAGG_19,None_45,GGA/GAG/AGG_16	6	0.368852	Unclassified_16, Bacteria_106	1	1	0	0	0	Bacteroidetes_1, Firmicutes_105, Unclassified_16	2	Bacteroidia_1, Unclassified_16, Clostridia_54	2	Bacteroidales_1, Unclassified_16, Clostridiales_54	2	Lachnospiraceae_1, Rikenellaceae_1, Ruminococcaceae_33, Unclassified_16, Oscillospiraceae_1	4	Alistipes_1, Unclassified_16, Oscillibacter_1, Gemmiger_5, Subdoligranulum_27, Faecalibacterium_1, Butyrivibrio_1	6	Gemmiger sp. An120_1, Firmicutes bacterium CAG:83_1, Firmicutes bacterium CAG:124_50, Clostridiales bacterium UBA735_8, Clostridiales bacterium UBA6388_8, Unclassified_16, Gemmiger formicilis_3, Gemmiger sp. An50_1, Clostridiales bacterium UBA5901_1, Subdoligranulum sp. 60_17_27, Faecalibacterium prausnitzii_1	10	745368_3, 1950906_1, 1262992_1, 830_1, 0_16, 748224_1, 1263002_50, 1965639_1, 1950913_8, 239759_1, 186802_2, 459786_1, 1897022_27, 1950930_8, 1965549_1	15	0	NA	74.5	32.9918	6.69e-09	Stool_SRS012849_158822939_Male_1_prediction_18458_2	0	NA	MEYRMEYVRGHIEVYSARGEFLFSADTMAEADEMLEE	ATGGAATATCGGATGGAGTATGTCAGAGGTCATATTGAGGTTTATTCGGCAAGAGGCGAGTTCCTGTTTTCTGCCGACACGATGGCAGAGGCGGACGAGATGCTGGAGGAGTAA	2	WP_022222610.1
261701	645	39	0.205128	0.358974	0.435897	0	0	0	0	0	0	1	643	0.996899	AGGA/GGAG/GAGG_1,GGAGG_50,AGGA_4,AGGAGG_269,AGGAG_315,AGxAGG/AGGxGG_2,None_2,GGA/GAG/AGG_2	7	0.488372	Unclassified_16, Bacteria_629	1	1	0	0	0	Firmicutes_626, Nitrospinae_1, Unclassified_16, Bacteroidetes_1	3	Bacteroidia_1, Unclassified_16, Nitrospinia_1, Clostridia_624	3	Bacteroidales_1, Unclassified_16, Nitrospinales_1, Clostridiales_624	3	Unclassified_16, Oscillospiraceae_1, Clostridiaceae_1, Ruminococcaceae_621, Rikenellaceae_1, Nitrospinaceae_1	5	Alistipes_1, Unclassified_16, Ruminococcus_2, Oscillibacter_1, Clostridium_1, Flavonifractor_1, Faecalibacterium_619	6	Firmicutes bacterium CAG:129_59_24_1, Alistipes finegoldii_1, Faecalibacterium sp. CAG:82-related_59_9_1, uncultured Faecalibacterium sp._106, Ruminococcus sp. CAG:724_2, Clostridium sp. UBA5530_1, Faecalibacterium prausnitzii_498, Nitrospinaceae bacterium UBA2164_1, Unclassified_16, Oscillibacter sp. CAG:241_62_21_1, Firmicutes bacterium CAG:129_1	10	1262966_2, 411485_55, 1897012_1, 0_16, 216851_14, 748224_100, 1263003_1, 679935_1, 2_1, 1897028_1, 411483_16, 718252_153, 1946367_1, 946234_1, 259315_106, 1897006_1, 1953052_1, 657322_171, 853_3	19	0	NA	62	51.2465	3.43e-06	Stool_SRS013965_763557224_Female_1_prediction_contig-100_6754.147452_2	0	NA	MKDVELRYVGGHVEVYTGTGAFLFSADTLREAMEELDAP	ATGAAAGACGTTGAACTGCGGTATGTGGGCGGTCATGTGGAGGTGTATACGGGGACGGGCGCGTTCCTGTTCTCGGCGGACACCCTGCGGGAGGCGATGGAAGAGCTGGATGCCCCCTGA	1	WP_021933745.1
260808	118	39	0.282051	0.333333	0.384615	0	0	0	0	0	0	1	117	0.991525	AGGA/GGAG/GAGG_1,AAA_1,GGAG/GAGG_21,AGGAGG_4,GGG_2,AGGAG_70,AGxAGG/AGGxGG_13,None_1,GGA/GAG/AGG_5	8	0.59322	Bacteria_106, Unclassified_12	1	1	0	0	0	Firmicutes_105, Unclassified_12, Bacteroidetes_1	2	Bacteroidia_1, Unclassified_12, Clostridia_104	2	Clostridiales_104, Unclassified_12, Bacteroidales_1	2	Clostridiaceae_47, Oscillospiraceae_3, Unclassified_12, Rikenellaceae_1, Ruminococcaceae_13	4	Faecalibacterium_1, Flavonifractor_32, Pseudoflavonifractor_9, Clostridium_47, Oscillibacter_2, Unclassified_12, Ruthenibacterium_1, Alistipes_1	7	Firmicutes bacterium ASF500_1, Clostridium sp. CAG:58_1, Ruminococcaceae bacterium D16_4, Oscillibacter sp. 57_20_1, Clostridium phoceensis_45, Ruthenibacterium lactatiformans_1, Alistipes putredinis CAG:67_1, uncultured Flavonifractor sp._32, uncultured Oscillibacter sp._1, Clostridium sp. CAG:43_1, Unclassified_12, Ruminococcaceae bacterium UBA3818_7, Oscillospiraceae bacterium Zagget4_1, Pseud…	13	1193534_32, 1650661_45, 216851_1, 0_12, 876091_1, 1930018_1, 1262805_1, 1897011_1, 1550024_1, 1262824_1, 1378168_1, 1263036_1, 1965576_9, 1952324_7, 552398_4	15	0	NA	54	51.7966	3.32e-12	Stool_SRS013098_158984779_Female_1_prediction_12057_3	0	NA	MEYSMVWVRGHIEVYDGAGRFCFSADNEREAWEELEGAA	ATGGAATACAGCATGGTATGGGTACGGGGACACATTGAGGTATATGACGGGGCCGGGCGCTTCTGTTTTTCGGCCGACAACGAGCGGGAGGCCTGGGAGGAGCTGGAGGGCGCAGCCTGA	2	WP_022222610.1
242324	35	40	0.275	0.35	0.375	0	0	0	0	0	0	1	35	1	AGGAG_26,AGGAGG_9	2	0.742857	Unclassified_16, Bacteria_19	1	1	0	0	0	Unclassified_16, Firmicutes_17, Nitrospirae_1	2	Clostridia_16, Unclassified_16, Nitrospira_1	2	Nitrospirales_1, Clostridiales_16, Unclassified_16	2	Ruminococcaceae_10, Lachnospiraceae_1, Nitrospiraceae_1, Unclassified_16	3	Unclassified_16, Faecalibacterium_10, Roseburia_1, Flavonifractor_1	3	Unclassified_16, Roseburia sp. CAG:45_1, Faecalibacterium prausnitzii_10, Firmicutes bacterium CAG:103_1, uncultured Flavonifractor sp._1, Clostridiales bacterium 59_14_4	5	1897049_4, 1262947_1, 657322_1, 1234_1, 1783272_1, 718252_9, 1262999_1, 1193534_1, 0_16	9	0	NA	0	15.4857	0.000468	Stool_SRS013638_159288231_Male_1_prediction_contig-100_8539.8539_2	0	NA	MQVQIRNVRGHYEVYAADGSFLFSADTHREVMEELCRITD	ATGCAGGTTCAGATTCGAAATGTTCGGGGACACTATGAGGTCTATGCTGCGGACGGGAGCTTCCTCTTCTCCGCGGACACGCACCGCGAGGTGATGGAGGAGCTTTGCAGAATTACCGACTGA	0	NA
226797	107	41	0.292683	0.341463	0.365854	0	0	0	0	0	0	1	100	0.934579	None_7,GGA/GAG/AGG_96,AGGA_4	2	0.897196	Bacteria_107	1	1	0	0	0	Firmicutes_107	1	Clostridia_105	1	Clostridiales_105	1	Ruminococcaceae_103	1	Faecalibacterium_103	1	Faecalibacterium sp. UBA2087_103, Firmicutes bacterium CAG:170_2, Clostridiales bacterium UBA5901_2	3	1946508_103, 1263006_2, 1950906_2	3	0	NA	77	80.215	0.039	Stool_SRS018836_765256553_Female_1_prediction_1096_4	0	NA	MTAQFRYVAGHIEVYSATGEFLFSADTMQEAWDDYQDEMSA	ATGACAGCACAATTCCGGTATGTAGCAGGCCACATTGAAGTTTATTCCGCAACGGGCGAGTTCCTTTTTTCCGCCGATACCATGCAGGAGGCATGGGATGACTACCAAGACGAAATGTCCGCGTGA	0	NA
209694	230	42	0.309524	0.309524	0.380952	0	0	0	0	0	0	1	228	0.991304	GGA/GAG/AGG_7,None_2,AGGAGG_29,AGGAG_177,GGAG/GAGG_4,GGAGG_3,AGGA_6,GGGGT_2	7	0.769565	Unclassified_13, Bacteria_217	1	1	0	0	0	Verrucomicrobia_1, Bacteroidetes_3, Actinobacteria_1, Firmicutes_209, Proteobacteria_2, Unclassified_13	5	Deltaproteobacteria_2, Actinobacteria_1, Erysipelotrichia_1, Unclassified_13, Verrucomicrobiae_1, Clostridia_208, Bacteroidia_3	6	Desulfovibrionales_1, Erysipelotrichales_1, Clostridiales_207, Verrucomicrobiales_1, Streptomycetales_1, Bacteroidales_3, Unclassified_13, Desulfuromonadales_1	7	Desulfovibrionaceae_1, Desulfuromonadaceae_1, Unclassified_13, Erysipelotrichaceae_1, Catabacteriaceae_6, Clostridiaceae_11, Ruminococcaceae_136, Streptomycetaceae_1, Akkermansiaceae_1, Rikenellaceae_2, Lachnospiraceae_4, Bacteroidaceae_1	11	Intestinimonas_8, Desulfovibrio_1, Anaerotruncus_3, Faecalibacterium_133, Bacteroides_1, Clostridium_5, Akkermansia_1, Flavonifractor_32, Catabacter_6, Pelobacter_1, Kandleria_1, Coprococcus_1, Alistipes_2, Unclassified_13, Butyricicoccus_6	14	Alistipes finegoldii_1, Clostridiales bacterium VE202-13_1, Flavonifractor sp. An10_9, Faecalibacterium sp. UBA1762_1, Clostridium sp. CAG:169_2, Alistipes putredinis CAG:67_1, Bacteroides stercoris_1, Clostridium sp. ATCC BAA-442_2, Intestinimonas butyriciproducens_8, Clostridium sp. CAG:217_53_7_1, uncultured Faecalibacterium sp._60, Flavonifractor sp. An100_3, Lachnospiraceae bacterium 7_1_58F…	29	1946505_1, 1828555_1, 1965537_9, 2062_1, 1828556_4, 1828554_1, 169435_2, 214856_1, 1965660_1, 0_13, 742738_9, 411483_71, 1946300_6, 2_1, 1896992_1, 410072_1, 1279388_1, 1965629_3, 718252_1, 1073351_1, 1262778_2, 1232443_1, 1945964_1, 186801_1, 411475_6, 1965665_1, 905011_1, 1297617_8, 649724_2, 259315_60, 1961379_1, 658087_3, 1965538_3, 1899016_1, 1897048_1, 186802_8, 1263036_1	37	0	NA	61.5	58.8565	7.34e-08	Stool_SRS049402_160502038_Female_2_prediction_contig-100_15075.90959_1	0	NA	MMEYTIEWVRGHVEVFDRTGAFLFSADTEQEALADLRELEAA	ATGATGGAATATACGATTGAATGGGTACGCGGGCATGTAGAAGTGTTCGACCGGACAGGGGCGTTCCTGTTTTCGGCCGACACAGAACAGGAGGCCCTGGCTGATCTGCGGGAGCTTGAAGCTGCGTGA	0	NA
193274	111	43	0.325581	0.302326	0.372093	0	0	0	0	0	0	1	111	1	AGGAG_9,AGGAGG_7,AGGA_1,GGAG/GAGG_7,GGAGG_31,GGxGG_1,GGA/GAG/AGG_55	7	0.495495	Bacteria_96, Unclassified_15	1	1	0	0	0	Planctomycetes_3, Firmicutes_92, Unclassified_15, Bacteroidetes_1	3	Planctomycetia_3, Bacteroidia_1, Unclassified_15, Clostridia_91	3	Unclassified_15, Bacteroidales_1, Planctomycetales_3, Clostridiales_91	3	Unclassified_15, Oscillospiraceae_31, Clostridiaceae_2, Planctomycetaceae_3, Ruminococcaceae_42, Eubacteriaceae_1, Rikenellaceae_1, Lachnospiraceae_2	7	Oscillibacter_31, Butyricicoccus_1, Alistipes_1, Unclassified_15, Tyzzerella_1, Eubacterium_1, Intestinimonas_1, Hungatella_1, Faecalibacterium_42	8	Lachnospiraceae bacterium UBA7143_1, Firmicutes bacterium CAG:124_1, Oscillibacter sp. 57_20_30, Eubacterium sp. CAG:180_1, Alistipes indistinctus_1, Butyricicoccus sp. N54.MGS-46_1, Faecalibacterium sp. CAG:82_9, Clostridiales bacterium UBA4696_3, Faecalibacterium sp. CAG:82-related_59_9_7, Intestinimonas butyriciproducens_1, Tyzzerella nexilis_1, Clostridiales bacterium 42_27_8, Clostridiales b…	16	500632_1, 1262882_1, 126_3, 1232440_1, 1946508_26, 1950914_1, 1297617_1, 1897006_7, 742725_1, 1262898_9, 1897011_30, 1519439_1, 1950886_3, 1897045_8, 1952141_1, 0_15, 1263002_1, 1828556_1	18	0	NA	0	49.5586	3.04e-09	Stool_SRS104400_764649650_Female_2_prediction_52325_4	0	NA	MERFELRYVMGHIEVYDENGQFCFSADHVSEAMEELREEFSAA	ATGGAACGATTTGAACTGCGGTATGTGATGGGACACATTGAGGTATATGATGAAAACGGCCAGTTCTGCTTTTCTGCGGATCATGTGTCCGAGGCCATGGAGGAATTGCGGGAGGAGTTCAGCGCAGCCTGA	0	NA
259764	215	39	0.717949	0.282051	0	1	0	0	0	0	0	0	214	0.995349	GGAG/GAGG_14,GGAGG_17,TAA_2,AGxAGG/AGGxGG_97,AGGAG_39,GGA/GAG/AGG_44,None_1,GGxGG_1	7	0.451163	Bacteria_209, Unclassified_6	1	1	0	0	0	Firmicutes_208, Unclassified_6, Bacteroidetes_1	2	Bacteroidia_1, Unclassified_6, Clostridia_207	2	Clostridiales_207, Bacteroidales_1, Unclassified_6	2	Unclassified_6, Clostridiaceae_203, Lachnospiraceae_1, Bacteroidaceae_1, Eubacteriaceae_2	4	Unclassified_6, Eubacterium_2, Clostridium_203, Bacteroides_1	3	Clostridium sp. CAG:354_28_25_14, Clostridium sp. CAG:798_12, Clostridium sp. CAG:508_8, Clostridium sp. CAG:440_10, Clostridium sp. CAG:354_3, Clostridium sp. 27_14_8, Clostridium sp. CAG:269_35, Clostridium sp. CAG:245_30_32_16, Clostridium sp. CAG_433_25_7_1, Clostridium sp. CAG:273_3, Unclassified_6, Clostridium sp. CAG:343_10, Clostridium sp. CAG:452_8, Clostridium sp. CAG:780_3, Clostridium…	26	1262807_10, 1896979_8, 1896986_16, 1897034_1, 1896991_1, 1485_3, 411463_1, 1262800_1, 658087_1, 186802_1, 1262801_6, 1262789_3, 1896978_4, 1262841_12, 0_6, 1262799_3, 816_1, 1262823_1, 1262840_1, 1896980_1, 1262815_8, 1262796_10, 39485_1, 1262812_14, 1262820_8, 1262839_3, 1262784_33, 1262810_8, 1896989_14, 1262788_35	30	0	NA	69	50.1163	4.49e-11	Stool_SRS011084_158479027_Male_1_prediction_contig-100_1503.205394_3	0	NA	MIKFLAKLAEKYAKSTNTACAILWWGHQPKIPASLIKKD	ATGATAAAATTTTTAGCAAAATTAGCTGAGAAATATGCAAAATCAACAAATACAGCTTGTGCTATATTATGGTGGGGACATCAACCAAAAATACCAGCATCATTAATAAAAAAGGACTAA	15	WP_022423710.1
377726	427	30	0.866667	0.133333	0	1	0	0	0	0	0	0	427	1	AGGAGG_11,AAA_66,AAAAAA_14,TAAA_2,AAAA_56,AGxAG_7,AAAAA_251,TAAAAA_20	8	0.587822	Bacteria_427	1	1	0	0	0	Firmicutes_1, Bacteroidetes_426	2	Bacteroidia_426, Clostridia_1	2	Bacteroidales_426, Clostridiales_1	2	Lachnospiraceae_1, Bacteroidaceae_426	2	Dorea_1, Bacteroides_426	2	Bacteroides sp. D1_1, Dorea longicatena_1, Bacteroides sp. 3_1_23_2, Bacteroides sp. 3_1_13_1, Bacteroides cellulosilyticus_1, Bacteroides congonensis_2, Bacteroides xylanisolvens_9, Bacteroides sp. D2_6, Bacteroides sp. 44_46_2, Bacteroides caccae CAG:21_12, Bacteroides acidifaciens_1, Bacteroides rodentium_1, Bacteroides faecis CAG:32_9, Bacteroides sp. HMSC067B03_19, Bacteroides sp. Marseille-…	31	702443_2, 2025659_1, 411462_1, 997892_1, 1739319_19, 1235814_1, 469585_95, 665953_1, 1235785_13, 556258_1, 1077285_21, 1263054_1, 457390_2, 537012_1, 1379690_1, 816_10, 47678_1, 1262754_1, 1871006_2, 585544_2, 1263044_9, 1203465_1, 1263037_12, 1841855_1, 226186_15, 1236512_1, 997885_13, 657309_8, 1739298_19, 665954_1, 556259_6, 411901_36, 457389_1, 469586_32, 28116_3, 1897051_53, 93974_15, 107335…	40	0	NA	84	82.2482	0.000126	Stool_SRS011405_159247771_Female_1_prediction_3850_3	0	NA	MKKTWSIILKVIIAVAGAIAGVVGVQAANL	ATGAAAAAAACGTGGAGTATTATTTTGAAAGTGATTATTGCTGTTGCTGGTGCAATTGCCGGAGTGGTCGGTGTACAGGCAGCAAACTTGTAA	17	WP_021966955.1
377245	484	30	0.833333	0.166667	0	1	0	0	0	0	0	0	422	0.871901	TAAA_26,TAA_373,AAA_1,AAAAA_1,GGA/GAG/AGG_20,None_62,AAAA_1	6	0.770661	Bacteria_484	1	1	0	0	0	Firmicutes_3, Proteobacteria_1, Bacteroidetes_480	3	Bacteroidia_480, Clostridia_2, Gammaproteobacteria_1	3	Bacteroidales_480, Pseudomonadales_1, Clostridiales_2	3	Bacteroidaceae_439, Lachnospiraceae_1, Rikenellaceae_1, Prevotellaceae_35, Moraxellaceae_1, Ruminococcaceae_1, Tannerellaceae_4	7	Acinetobacter_1, Alistipes_1, Paraprevotella_34, Roseburia_1, Parabacteroides_4, Bacteroides_439, Faecalibacterium_1, Alloprevotella_1	8	Parabacteroides merdae_1, Bacteroides eggerthii CAG:109_1, Bacteroides uniformis CAG:3_14, Bacteroides sp. UW_3, Bacteroides vulgatus_7, Bacteroides intestinalis_1, Bacteroides sp. CAG:98_1, Bacteroides sp. AR29_95, Paraprevotella clara_14, Roseburia sp. CAG:100_1, Bacteroides sp. 1_1_6_1, Bacteroides stercoris_4, Firmicutes bacterium CAG:24_1, Bacteroides sp. UBA7156_1, Bacteroides fragilis_112,…	37	1262754_1, 1450439_3, 816_5, 1263043_1, 449673_2, 817_32, 821_2, 214856_1, 1339308_10, 1121098_3, 820_25, 411479_94, 1235816_2, 999420_1, 329854_1, 435591_1, 871324_1, 762982_10, 1263053_2, 679199_1, 469585_1, 272559_6, 1073388_3, 1946089_1, 997892_1, 1263095_10, 435590_2, 1262940_1, 1263047_2, 295405_1, 1235787_29, 457424_3, 999419_1, 1339270_6, 862962_6, 1637509_1, 1339309_1, 762968_14, 1946508…	67	0	NA	95	80.6302	5.79e-08	Stool_SRS011084_158479027_Male_1_prediction_5434_5	0	NA	MKKNSWNILLKVIIAVASAIAGVIGGQGLL	ATGAAGAAGAATAGCTGGAATATCCTTTTAAAGGTGATTATAGCTGTGGCAAGCGCCATTGCAGGAGTGATAGGAGGGCAGGGATTGCTCTGA	23	WP_022210202.1
370753	644	31	0.83871	0.16129	0	1	0	0	0	0	0	0	639	0.992236	TAA_423,TAAA_199,AGGAG_3,TAAAAA_8,None_5,AAAAA_6	5	0.656832	Bacteria_643, Unclassified_1	1	1	0	0	0	Firmicutes_4, Unclassified_1, Bacteroidetes_639	2	Erysipelotrichia_2, Bacilli_1, Bacteroidia_639, Clostridia_1, Unclassified_1	4	Bacteroidales_639, Unclassified_1, Clostridiales_1, Erysipelotrichales_2, Bacillales_1	4	Prevotellaceae_3, Bacteroidaceae_628, Lachnospiraceae_1, Staphylococcaceae_1, Rikenellaceae_3, Erysipelotrichaceae_2, Tannerellaceae_1, Unclassified_1, Odoribacteraceae_4	8	Alistipes_3, Unclassified_1, Catenibacterium_2, Prevotella_2, Odoribacter_4, Paraprevotella_1, Staphylococcus_1, Bacteroides_628, Parabacteroides_1, Roseburia_1	9	Bacteroides uniformis CAG:3_1, Alistipes putredinis_1, Bacteroides cellulosilyticus CAG:158_24, Bacteroides sp. CAG:189_1, Parabacteroides merdae_1, Bacteroides sp. 3_1_19_2, Roseburia faecis_1, Bacteroides eggerthii CAG:109_2, Bacteroides sp. AR29_9, Bacteroides timonensis_25, Bacteroides vulgatus_7, Staphylococcus sp. CAG:324_1, Bacteroides coprocola CAG:162_1, Bacteroides thetaiotaomicron_2, B…	46	816_10, 1263043_2, 556260_2, 1263048_5, 1263054_1, 471870_15, 537012_21, 1339308_1, 1163670_10, 1339352_1, 100886_2, 411479_119, 0_1, 820_58, 997884_3, 329854_20, 1263042_1, 1263102_1, 888743_1, 626931_4, 871324_6, 411477_1, 763034_4, 665953_1, 469592_2, 1263095_1, 997892_1, 435590_4, 1073388_1, 1236514_2, 1073351_3, 1929999_22, 997891_1, 997873_2, 301302_1, 445970_1, 742727_11, 1235787_43, 99788…	66	0	NA	60	79.7174	2.52e-07	Stool_SRS018575_765094712_Male_1_prediction_contig-100_1345.1345_2	0	NA	MKKTIWHKVLKVVIAVATAILGALGVNAMNP	ATGAAAAAAACAATCTGGCACAAAGTGCTGAAAGTGGTGATAGCCGTGGCTACTGCCATACTCGGAGCATTGGGAGTCAACGCAATGAATCCTTAG	39	WP_005848116.1
367710	515	31	0.83871	0.16129	0	1	0	0	0	0	0	0	513	0.996117	TAAAAA_197,AAAAA_3,None_2,TAAAA_39,TAAA_78,TAA_195,AGGAGG_1	6	0.382524	Bacteria_513, Unclassified_2	1	1	0	0	0	Unclassified_2, Bacteroidetes_513	1	Unclassified_2, Bacteroidia_513	1	Bacteroidales_513, Unclassified_2	1	Bacteroidaceae_511, Unclassified_2, Odoribacteraceae_2	2	Bacteroides_511, Butyricimonas_1, Odoribacter_1, Unclassified_2	3	Bacteroides cellulosilyticus_78, Bacteroides xylanisolvens_1, Butyricimonas virosa_1, Bacteroides sp. 14(A)_27, Unclassified_2, Bacteroides sp. Phil13_21, Bacteroides helcogenes_1, Bacteroides uniformis_49, Bacteroides stercorirosoris_1, Bacteroides oleiciplenus_5, Bacteroides sp. D20_2, Bacteroides coprophilus_1, Odoribacter splanchnicus_1, Bacteroides sp. CAG:144_1, Bacteroides ovatus_2, uncult…	45	997889_1, 1236512_1, 1121130_1, 93975_6, 1268240_28, 1263038_47, 547042_1, 997874_22, 162156_58, 709991_1, 1203465_8, 1263044_23, 1121101_14, 585544_1, 1073351_1, 1929999_21, 742727_5, 1235787_15, 469590_1, 28116_1, 585543_2, 1739298_1, 1262737_4, 997885_1, 1263055_1, 139043_1, 1263040_12, 329854_6, 1263045_1, 1263049_2, 871324_1, 1121096_2, 1638780_1, 1262736_1, 1739319_2, 1946089_1, 997892_1, 1…	57	0	NA	3	74.8078	2.28e-09	Stool_SRS011239_158742018_Female_1_prediction_19434_5	0	NA	MKKITWDTVLKVVIAMASALLGALSAHAMTI	ATGAAGAAGATTACTTGGGACACTGTTTTGAAAGTTGTTATTGCGATGGCTTCTGCTTTATTGGGGGCGCTGAGTGCACATGCTATGACGATATAA	27	WP_005786866.1
359563	1075	32	0.84375	0.15625	0	1	0	0	0	0	0	0	1019	0.947907	AGGAGG_5,AGGAG_5,TAAA_43,AAA_3,TAA_361,AAAAA_1,TAAAA_5,AAAA_94,None_56,TAAAAA_500,AATAA_2	10	0.465116	Bacteria_1075	1	1	0	0	0	Firmicutes_2, Bacteroidetes_1073	2	Erysipelotrichia_1, Negativicutes_1, Bacteroidia_1073	3	Veillonellales_1, Bacteroidales_1073, Erysipelotrichales_1	3	Bacteroidaceae_881, Veillonellaceae_1, Odoribacteraceae_2, Erysipelotrichaceae_1, Tannerellaceae_181, Porphyromonadaceae_7	6	Turicibacter_1, Porphyromonas_7, Bacteroides_881, Dialister_1, Parabacteroides_181, Odoribacter_2	6	Bacteroides gallinarum_2, Bacteroides nordii_9, Turicibacter sanguinis_1, Bacteroides sp. 1_1_6_2, Bacteroides stercoris_3, Parabacteroides sp. CAG:2_3, Bacteroides fragilis_108, Parabacteroides sp. D25_33, Bacteroides eggerthii_1, Bacteroides sp. HMSC073E02_1, Bacteroides sp. KFT8_9, Bacteroides sp. AR20_1, Bacteroides sp. CAG:754_1, Bacteroides thetaiotaomicron_2, Bacteroides sp. 2_2_4_31, Bact…	67	1897013_2, 272559_7, 999421_1, 1236514_3, 1947048_1, 1073388_4, 1078089_2, 1897010_1, 1339283_7, 997892_16, 469592_1, 2025659_9, 702443_2, 375288_14, 1739319_1, 1235785_1, 1897038_2, 329854_7, 1339341_1, 665953_1, 411477_1, 1121096_2, 435591_31, 457387_27, 871324_7, 1263049_11, 563193_6, 1263050_1, 1163670_13, 1339308_12, 997884_5, 658661_33, 246787_1, 820_1, 658662_20, 1739517_1, 1235816_5, 9994…	112	0	NA	93	87.5916	6.52e-11	Stool_SRS016132_764366428_Female_1_prediction_contig-100_1501.41695_1	0	NA	MSMKKTWSIILKMIIAVAGAIAGVVGVQAANL	ATGTCTATGAAAAAAACGTGGAGTATTATTTTGAAAATGATTATTGCTGTTGCTGGTGCAATTGCCGGAGTGGTCGGTGTACAGGCAGCAAACTTGTAA	18	WP_007843882.1
350024	68	33	0.848485	0.151515	0	1	0	0	0	0	0	0	66	0.970588	TAAA_34,TAA_23,AAA_2,AAAAA_5,None_2,TAAAAA_1,GGTG_1	6	0.5	Bacteria_68	1	1	0	0	0	Bacteroidetes_68	1	Bacteroidia_68	1	Bacteroidales_68	1	Bacteroidaceae_68	1	Bacteroides_68	1	Bacteroides sp. 14(A)_3, Bacteroides uniformis_1, Bacteroides cellulosilyticus_11, Bacteroides ovatus_1, uncultured Bacteroides sp._3, Bacteroides intestinalis CAG:315_5, Bacteroides oleiciplenus_5, Bacteroides stercorirosoris_4, Bacteroides sp. CAG:98_1, Bacteroides sp. 43_46_1, Bacteroides intestinalis_1, Bacteroides timonensis_22, Bacteroides fragilis_1, Bacteroides sp. 1_1_6_1, Bacteroides st…	16	1163670_3, 449673_4, 537012_1, 471870_1, 1263048_5, 1262754_1, 1263039_1, 871324_4, 997885_1, 469586_1, 1897051_1, 742727_5, 1235787_1, 1073351_3, 1203465_22, 1339335_1, 997874_7, 162156_3, 1268240_3	19	0	NA	47	57.0441	1.92e-05	Stool_SRS020233_160400887_Male_1_prediction_contig-100_5501.263003_3	0	NA	MKKTTWDKILKVIIAVASALVGVLSAHAMTGVR	ATGAAAAAAACGACTTGGGACAAGATTTTGAAAGTAATTATTGCTGTGGCTTCTGCTTTGGTTGGAGTGCTGAGTGCACATGCCATGACGGGCGTCCGCTGA	28	WP_004295819.1
345232	1044	33	0.787879	0.212121	0	1	0	0	0	0	0	0	999	0.956897	TAAAAA_20,AAAAA_31,None_45,AACAA_3,TAAA_378,TAA_345,AAA_203,AGGAG_5,AGGAGG_14	8	0.362069	Bacteria_1044	1	1	0	0	0	Bacteroidetes_1041, Firmicutes_2	2	Clostridia_1, Bacteroidia_1041	2	Clostridiales_1, Bacteroidales_1041	2	Bacteroidaceae_1010, Rikenellaceae_3, Prevotellaceae_4, Ruminococcaceae_1, Tannerellaceae_17, Porphyromonadaceae_2, Odoribacteraceae_4	7	Porphyromonas_2, Prevotella_4, Ruminococcus_1, Alistipes_3, Parabacteroides_17, Bacteroides_1010, Odoribacter_4	7	Bacteroides faecichinchillae_2, Bacteroides sp. Marseille-P2653_1, Parabacteroides distasonis_11, Bacteroides sp. HMSC067B03_2, Bacteroides rodentium_12, Bacteroides caccae CAG:21_4, uncultured Bacteroides sp._3, Bacteroides caccae_57, Prevotella sp. CAG:5226_1, Bacteroides ovatus_81, Parabacteroides sp. UBA3278_1, Bacteroides sartorii_3, Bacteroides stercoris CAG:120_1, Bacteroides sp. 44_46_1, …	70	1263050_15, 1339352_1, 693979_1, 820_85, 658661_1, 411479_68, 762984_7, 1235816_1, 999420_1, 470145_3, 1262930_1, 838_1, 47678_3, 816_36, 357276_1, 1263043_42, 449673_4, 471870_3, 469587_1, 1339349_2, 457390_1, 626929_6, 817_1, 997887_1, 1263054_5, 821_3, 1077285_8, 469585_1, 1638780_1, 283168_2, 1739319_2, 997892_14, 435590_1, 702443_10, 1958820_1, 1235785_4, 457387_5, 435591_2, 871324_2, 665953…	99	0	NA	84	85.3697	5.7e-11	Stool_SRS011084_158479027_Male_1_prediction_21373_7	0	NA	MSTKSSVWDKILKVIIAVASALIGALSAHAMTV	ATGAGTACAAAATCATCTGTTTGGGATAAGATTCTGAAAGTGATAATCGCTGTAGCCTCCGCGCTTATTGGTGCCCTGAGCGCCCATGCCATGACAGTGTAG	26	WP_007843882.1
337027	362	34	0.764706	0.235294	0	1	0	0	0	0	0	0	356	0.983425	TAA_65,AAA_47,TATAA_11,GGAGG_2,TAAA_4,AGGAG_4,AGGAGG_10,AAGAA_40,GGTG_1,TAAAAA_22,None_6,AAAA_1,AACAA_120,AAAAA_29	13	0.331492	Bacteria_362	1	1	0	0	0	Bacteroidetes_362	1	Bacteroidia_362	1	Bacteroidales_362	1	Bacteroidaceae_362	1	Bacteroides_362	1	Bacteroides sp. 1_1_6_60, Bacteroides stercoris_26, Bacteroides sp. KFT8_4, Bacteroides sp. AR20_18, Bacteroides fragilis_3, Bacteroides gallinarum_1, Bacteroides thetaiotaomicron CAG:40_22, Bacteroides sp. 1_1_14_10, Bacteroides clarus CAG:160_4, Bacteroides faecis_8, Bacteroides sp. 1_1_30_2, Bacteroides sp. D22_6, Bacteroides vulgatus_1, Bacteroides timonensis_1, Bacteroides pyogenes_1, Bacter…	37	469585_10, 1235814_2, 1073388_1, 1263039_4, 997892_5, 2025659_4, 702443_1, 1739319_12, 1235785_47, 1121096_1, 457387_2, 1263053_3, 1263050_4, 246787_1, 762984_2, 816_39, 449673_18, 1263054_22, 1077285_8, 457390_2, 1263044_1, 1203465_1, 997874_1, 162156_3, 585544_6, 226186_21, 1841855_3, 665938_1, 1339279_2, 411476_1, 93975_1, 469586_60, 28116_5, 457389_6, 411901_1, 1235786_1, 556259_1, 657309_1, …	49	0	NA	93.5	86.2403	1.42e-05	Stool_SRS018817_765135172_Male_1_prediction_287_23	0	NA	MKNMKKTGWNIILKLIIAVASAVAGVIGGQAMTL	ATGAAGAATATGAAGAAAACGGGATGGAATATTATATTGAAGTTGATTATTGCTGTGGCAAGTGCTGTAGCCGGTGTAATCGGTGGGCAGGCTATGACATTATAA	19	WP_007216224.1
333331	604	34	0.764706	0.235294	0	1	0	0	0	0	0	0	604	1	AAGAA_4,TAAA_35,AAA_2,TAA_139,AAAAAA_1,AAAAA_26,AACAA_27,TAAAAA_370	8	0.612583	Bacteria_604	1	1	0	0	0	Bacteroidetes_603, Firmicutes_1	2	Bacteroidia_603, Clostridia_1	2	Clostridiales_1, Bacteroidales_603	2	Odoribacteraceae_1, Bacteroidaceae_602, Lachnospiraceae_1	3	Bacteroides_602, Roseburia_1, Odoribacter_1	3	Bacteroides uniformis_1, Bacteroides sp. Phil13_9, Bacteroides xylanisolvens_4, Bacteroides ovatus CAG:22_1, Bacteroides dorei CAG:222_11, Bacteroides sp. 4_3_47FAA_8, Bacteroides intestinalis CAG:315_3, uncultured Bacteroides sp._1, Bacteroides massiliensis_28, Bacteroides caccae_1, Bacteroides ovatus_8, Bacteroides sartorii_4, Bacteroides stercoris CAG:120_3, Odoribacter splanchnicus_1, Bactero…	39	483217_6, 483216_2, 28116_1, 469586_1, 585543_1, 665954_4, 657309_1, 457394_8, 360807_1, 1235786_45, 1073351_11, 1929999_9, 742727_3, 997891_38, 997873_1, 1235787_1, 469590_5, 1235788_4, 1896974_1, 997886_2, 997877_16, 162156_1, 709991_1, 457395_5, 702446_36, 226186_3, 1263056_3, 457391_11, 1263050_1, 1339352_47, 1121098_28, 816_10, 357276_1, 1379690_1, 1263048_3, 556260_18, 1262754_79, 997887_1,…	55	0	NA	93	81.0579	1.76e-07	Stool_SRS011405_159247771_Female_1_prediction_9765_24	0	NA	MEKKSNSTWSMIIKVVIAVASALAGIFGLNSCMK	ATGGAAAAAAAATCAAATTCAACCTGGAGTATGATCATCAAAGTGGTAATTGCCGTGGCATCTGCCCTGGCAGGCATATTCGGACTAAATTCCTGCATGAAATAG	19	WP_005635268.1
333032	36	34	0.823529	0.176471	0	1	0	0	0	0	0	0	36	1	GGAG/GAGG_3,TAAA_14,TAA_4,TAAAAA_6,TAAAA_4,AAAA_5	6	0.388889	Bacteria_36	1	1	0	0	0	Bacteroidetes_36	1	Bacteroidia_36	1	Bacteroidales_36	1	Prevotellaceae_24, Bacteroidaceae_12	2	Bacteroides_12, Prevotella_24	2	Bacteroides stercoris_2, Bacteroides eggerthii_6, Bacteroides sp. Marseille-P2653_1, Bacteroides stercoris CAG:120_1, Bacteroides dorei_1, Bacteroides uniformis_1, Prevotella copri CAG:164_11, Prevotella sp. UBA2822_5, Prevotella copri_8	9	1263102_11, 1263053_1, 665953_6, 411479_1, 449673_2, 1841855_1, 537011_8, 1947118_5, 997877_1	9	0	NA	20	55.8056	1.55e-06	Stool_SRS011134_158499257_Male_1_prediction_40822_21	0	NA	MSYLALFFMITSIVVIALIAWSYTTSGEKWLKEL	ATGAGTTATTTAGCGTTATTTTTTATGATAACTTCTATTGTTGTTATTGCTCTTATAGCTTGGAGTTATACAACGTCGGGCGAAAAGTGGCTTAAGGAGTTATAA	2	WP_005855206.1
5370	430	50	0.02	0.78	0.2	0	1	0	0	0	0	0	430	1	GGAGG_144,GGAG/GAGG_227,TAA_59	3	0.527907	Bacteria_430	1	1	0	0	0	Firmicutes_428, Proteobacteria_1, Fusobacteria_1	3	Clostridia_1, Gammaproteobacteria_1, Bacilli_427, Fusobacteriia_1	4	Fusobacteriales_1, Lactobacillales_427, Enterobacteriales_1, Clostridiales_1	4	Enterobacteriaceae_1, Leptotrichiaceae_1, Streptococcaceae_427, Lachnospiraceae_1	4	Escherichia_1, Leptotrichia_1, Streptococcus_427, Oribacterium_1	4	Streptococcus sp. CCH5-D3_1, Streptococcus marimammalium_1, Streptococcus infantis_215, Streptococcus peroris_1, Streptococcus sp. oral taxon 431_1, Streptococcus cristatus_1, Streptococcus gordonii_1, Streptococcus sobrinus_1, Streptococcus sp. HMSC066F01_10, Streptococcus parasanguinis_2, Streptococcus sp. HMSC064H09_2, Streptococcus sp. KR_2, Escherichia coli_1, Streptococcus oralis_52, Strept…	48	1000588_2, 585204_6, 1005705_79, 68892_3, 365659_2, 871237_4, 888816_1, 1739491_3, 1579339_2, 888746_1, 1739483_1, 1297534_10, 563038_3, 1768764_1, 1095736_1, 997830_49, 1855326_3, 1005704_1, 1739371_2, 712624_2, 1095737_3, 1239792_1, 1458253_7, 1579348_1, 1340486_2, 1340485_1, 768726_3, 1321779_1, 889204_47, 888819_1, 1739299_1, 927666_1, 712633_1, 1302863_1, 888049_5, 1415765_10, 246201_2, 5852…	85	0	NA	46	75.4442	1.09e-09	Supragingival_plaque_SRS015378_764042746_Female_1_prediction_contig-100_160.59728_4	0	NA	MALKNASLACAVCGSRNYSIKISGNPKPTRLEVNKFCKHCGKYTTHRETI	ATGGCACTAAAAAATGCAAGCCTAGCTTGTGCAGTTTGTGGTTCAAGGAATTACTCAATCAAAATTAGTGGGAACCCCAAGCCAACACGACTAGAAGTAAATAAATTTTGTAAACATTGTGGAAAATATACGACACATAGAGAAACGATATAG	500	WP_001809375.1
30278	362	49	0.204082	0.673469	0.122449	0	1	0	0	0	0	0	359	0.991713	None_3,GGA/GAG/AGG_18,AGGTG_7,AGGAG_11,AGGAGG_5,AGxAGG/AGGxGG_47,AGGAG/GGAGG_1,AGGA/GGAG/GAGG_1,GGAGG_243,GGAG/GAGG_26	9	0.671271	Unclassified_2, Bacteria_360	1	1	0	0	0	Bacteroidetes_3, Fusobacteria_1, Unclassified_2, Firmicutes_354, Proteobacteria_1	4	Tissierellia_43, Unclassified_2, Clostridia_229, Bacteroidia_3, Bacilli_40, Deltaproteobacteria_1, Erysipelotrichia_26, Fusobacteriia_1, Negativicutes_4	8	Clostridiales_229, Erysipelotrichales_26, Tissierellales_42, Bacillales_38, Desulfovibrionales_1, Bacteroidales_3, Lactobacillales_1, Unclassified_2, Selenomonadales_1, Veillonellales_3, Fusobacteriales_1	10	Streptococcaceae_1, Fusobacteriaceae_1, Lachnospiraceae_7, Peptostreptococcaceae_39, Staphylococcaceae_35, Rikenellaceae_2, Eubacteriaceae_6, Peptoniphilaceae_42, Ruminococcaceae_160, Clostridiales Family XIII. Incertae Sedis_2, Erysipelotrichaceae_26, Clostridiaceae_11, Porphyromonadaceae_1, Oscillospiraceae_1, Unclassified_2, Veillonellaceae_3, Selenomonadaceae_1, Desulfovibrionaceae_1	17	Clostridium_11, Epulopiscium_1, Staphylococcus_35, Streptococcus_1, Mogibacterium_1, Gemmiger_1, Faecalibacterium_131, Desulfovibrio_1, Coprobacillus_10, Roseburia_5, Peptostreptococcus_35, Lachnoanaerobaculum_1, Unclassified_2, Alistipes_2, Tepidibacter_2, Ruminococcus_7, Catenibacterium_7, Fusobacterium_1, Dielma_2, Romboutsia_1, Peptoanaerobacter_1, Anaerococcus_3, Oscillibacter_1, Eubacterium…	30	Megamonas rupellensis_1, Parvimonas micra_28, Ruminococcus sp. CAG:330_1, Coprobacillus sp. CAG:235_3, Ruminococcaceae bacterium UBA1417_16, Clostridium sp. CAG:273_1, Unclassified_2, Fusobacterium periodonticum_1, Eubacterium sp. 3_1_31_4, Dielma fastidiosa_2, Bacillales bacterium UBA4682_2, Tepidibacter mesophilus_2, Firmicutes bacterium CAG:313_8, Bacillales bacterium UBA3384_1, Romboutsia tim…	64	1262954_1, 1262969_35, 1946309_1, 1262878_2, 1965587_1, 997829_1, 1764962_1, 1408286_8, 450746_5, 702450_1, 853_9, 1262781_1, 1946508_46, 1262791_1, 29465_2, 1952283_16, 457402_4, 1952280_1, 1504823_1, 1896995_1, 1485_2, 1262996_3, 445970_1, 29348_2, 1263017_8, 1034346_2, 1950262_1, 1671657_1, 1262953_2, 1952288_3, 259315_9, 1946040_3, 657322_5, 936594_1, 1122217_1, 1262769_1, 1897011_1, 1262898_…	80	0	NA	48.5	55.5552	0	Stool_SRS011134_158499257_Male_1_prediction_46704_11	0	NA	MREKVILVCTECLSRNYSVYKNNRTNVKRLELRKYCKKCGKHTIHRESK	ATGAGAGAAAAGGTAATCTTAGTATGCACGGAATGCTTATCACGTAATTATTCAGTTTATAAGAATAACAGAACAAATGTAAAACGTTTAGAATTACGTAAGTACTGCAAGAAATGCGGTAAGCATACGATACATAGAGAATCGAAATAA	500	WP_003421192.1
185	1202	50	0.06	0.74	0.2	0	1	0	0	0	0	0	1200	0.998336	TAAAAA_2,GGA/GAG/AGG_62,None_2,AGxAG_82,GGAGG_938,GGAG/GAGG_95,AAAAAA_2,TAA_6,AGGAG_12,AGGAGG_1	9	0.780366	Bacteria_1202	1	1	0	0	0	Fusobacteria_3, Firmicutes_1199	2	Clostridia_2, Fusobacteriia_3, Bacilli_1197	3	Fusobacteriales_3, Lactobacillales_1197, Clostridiales_2	3	Lactobacillaceae_13, Streptococcaceae_1040, Fusobacteriaceae_3, Carnobacteriaceae_144	4	Granulicatella_144, Streptococcus_1040, Lactobacillus_13, Fusobacterium_3	4	Streptococcus sp. 343_SSPC_61, Streptococcus intermedius_5, Granulicatella elegans_67, Streptococcus salivarius_126, Streptococcus sp. HMSC073D05_8, Fusobacterium nucleatum_1, Streptococcus sp. HMSC064D12_7, Lactobacillus gasseri_6, Streptococcus sp. CCH8-H5_11, Streptococcus sp. HMSC076C09_3, Streptococcus mutans_27, Streptococcus sp. HSISS3_4, Streptococcus sp. HMSC068F04_9, Streptococcus equi_…	67	1579350_1, 1161417_46, 1257042_12, 936577_1, 1739505_4, 469599_1, 888810_8, 888824_12, 1581071_25, 1048332_15, 904306_8, 888825_7, 630527_3, 1891914_1, 857102_1, 1046629_16, 888808_6, 679196_1, 1303_1, 1095727_3, 1715165_7, 1074157_1, 999425_7, 1739336_8, 888820_22, 857142_1, 1035189_3, 1074494_11, 888821_13, 1035185_8, 1200793_28, 760570_8, 936576_5, 888818_1, 1114965_9, 1715092_1, 469609_2, 388…	128	0	NA	87.5	76.6905	1.07e-13	Tongue_dorsum_SRS011086_158458797_Female_1_prediction_2398_5	0	NA	MAQKKASLACAEXGSRNYSINVSSTPKPTRLEVNKFCKHCKKYTLHKETR	ATGGCACAGAAAAAAGCAAGCCTAGCGTGTGCTGAATGNGGGAGCCGAAACTACTCAATTAATGTGAGTAGCACTCCCAAACCAACACGACTAGAAGTTAACAAATTTTGTAAACATTGTAAAAAATACACCTTGCATAAGGAAACAAGATAG	500	WP_000057521.1
[truncated: 477 more rows]
[truncated: 38 more columns]

## Sheet: 2091ClusterInfo
Cluster	RNAcode p value	NumberDomains	Domains	Proportion Transmembrane	Transmembrane?	Proportion SignalIP (gram positive)	Proportion SignalIP (gram negative)	Secreted?	Ampep Score	Genomic Neighborhood	UniqueDNASequences	Number Sequences in Clusters	Homology to 4K?	Confidence	Average Percent of kmers classified	#Domains	Domains	#Kingdoms	Kingdoms	#Phyla	Phyla	#Classes	Classes	#Order	Order	#Families	Families	#Genera	Genera
178676	NA	0	NA	0	0	0	0	0	NA	28_RsmA,28_rADc,28_RrnaAD,27_AdoMet_MTases,23_HTH_XRE,22_XRE,17_ArdA	10	189	0	MetaRibo-Seq	88.9768	1	189_Bacteria	0	NA	2	185_Firmicutes,4_Bacteroidetes	4	119_Bacilli,62_Clostridia,4_Negativicutes,4_Bacteroidia	5	118_Lactobacillales,62_Clostridiales,3_Veillonellales,1_Selenomonadales,1_Bacteroidales	12	88_Streptococcaceae,29_Lachnospiraceae,25_Enterococcaceae,21_Ruminococcaceae,3_Veillonellaceae,3_Oscillospiraceae,3_Lactobacillaceae,3_Clostridiaceae,2_Aerococcaceae,1_Tannerellaceae,1_Selenomonadaceae,1_Peptostreptococcaceae	22	88_Streptococcus,25_Enterococcus,24_Lachnoanaerobaculum,12_Ruminococcus,3_Oscillibacter,3_Lactobacillus,2_Subdoligranulum,2_Megasphaera,2_Faecalibacterium,2_Clostridium,2_Abiotrophia,1_Veillonella,1_Selenomonas,1_Parabacteroides,1_Lachnospira,1_Lachnoclostridium,1_Gemmiger,1_Dorea,1_Coprococcus,1_Clostridioides,1_Butyricicoccus,1_Angelakisella
259735	NA	0	NA	0	0	0	0	0	NA	64_S24_LexA-like,64_Peptidase_S24,64_Peptidase_S24_S26,62_PRK10276,58_PRK12423,58_LexA,57_PRK00215	21	358	0	MetaRibo-Seq	87.0396	1	358_Bacteria	0	NA	2	353_Firmicutes,2_Bacteroidetes	4	350_Clostridia,2_Bacteroidia,2_Bacilli,1_Erysipelotrichia	4	322_Clostridiales,2_Lactobacillales,2_Bacteroidales,1_Erysipelotrichales	9	217_Lachnospiraceae,44_Ruminococcaceae,33_Clostridiaceae,8_Eubacteriaceae,4_Oscillospiraceae,2_Streptococcaceae,2_Peptostreptococcaceae,2_Bacteroidaceae,1_Erysipelotrichaceae	18	61_Blautia,34_Roseburia,30_Ruminococcus,30_Clostridium,28_Dorea,19_Lachnoclostridium,14_Coprococcus,8_Faecalicatena,7_Eubacterium,7_Anaerostipes,4_Oscillibacter,2_Streptococcus,2_Gemmiger,2_Bacteroides,1_Subdoligranulum,1_Faecalibacterium,1_Catenibacterium,1_Butyrivibrio
[truncated: 2,089 more rows]

## Sheet: Homologyto4K
#This output is BLASTn output format 6. We blast all homologs of the new 2091 small protein clusters to representatives of the 4K. We display only e values > 0.05.
Cluster	4K Cluster	pident	length	mismatch	gapopen	qstart	qend	sstart	send	evalue	bitscore
10235_1	73323.faa	47.22	36	19	0	5	40	8	43	0.001	32.5
10235_1	155173.faa	47.5	40	19	1	6	45	7	44	0.001	32.5
10235_1	108680.faa	34.15	41	27	0	7	47	6	46	0.024	28.2
102819_1	179513.faa	55.56	27	12	0	21	47	9	35	0.001	32
102872_1	174754.faa	40	35	21	0	6	40	7	41	8e-05	35.8
[truncated: 56,326 more rows]

## Sheet: Homologywithin420_notwithin4K
#420 Families that are homologous to each other but not to the 4K. Each row represents two families from the 420 set that share homology with each other.
[truncated: 57 more rows]
