# Supplementary material for: MetaRibo-Seq measures translation in microbiomes
Source: Nat Commun. 2020 Jun 29;11:3268. doi: 10.1038/s41467-020-17081-z (PMC7324362; doi:10.1038/s41467-020-17081-z)
Supplement: Supplementary file 9 — Supplementary Data 6 [file 41467_2020_17081_MOESM9_ESM.zip]

Archive with 14 entries (11 files):
- File1/
- File1/.DS_Store
- __MACOSX/
- __MACOSX/File1/
- __MACOSX/File1/._.DS_Store
- File1/significantproteinsSampleALL.faa
- File1/morethanfivetotal.faa
- __MACOSX/File1/._morethanfivetotal.faa
- File1/differentiallytranslated.faa
- __MACOSX/File1/._differentiallytranslated.faa
- File1/differentiallytranslated.clstr
- __MACOSX/File1/._differentiallytranslated.clstr
- File1/blast2GOresults.txt
- __MACOSX/File1/._blast2GOresults.txt
