# Supplementary material for: MetaRibo-Seq measures translation in microbiomes
Source: Nat Commun. 2020 Jun 29;11:3268. doi: 10.1038/s41467-020-17081-z (PMC7324362; doi:10.1038/s41467-020-17081-z)
Supplement: Supplementary file 9 — Supplementary Data 6 [file 41467_2020_17081_MOESM9_ESM.zip › File1/differentiallytranslated.clstr]

>Cluster 0
0	45aa, >HDALDHFB_13130... at 80.00%
1	194aa, >HDALDHFB_69055... at 75.26%
2	400aa, >HDALDHFB_90164... *
3	45aa, >HDALDHFB_95128... at 77.78%
4	394aa, >HDALDHFB_106703... at 75.63%
5	45aa, >HDALDHFB_149580... at 88.89%
6	45aa, >HDALDHFB_152463... at 77.78%
7	45aa, >HDALDHFB_224380... at 80.00%
8	396aa, >HENMDNCI_24101... at 76.26%
9	398aa, >HENMDNCI_38449... at 80.15%
10	395aa, >HENMDNCI_39169... at 70.38%
11	183aa, >HENMDNCI_42733... at 78.69%
12	397aa, >HENMDNCI_45053... at 78.84%
13	395aa, >HENMDNCI_49308... at 76.96%
14	395aa, >HENMDNCI_64244... at 73.67%
15	337aa, >HENMDNCI_106368... at 76.56%
16	397aa, >PJJNKMKO_16599... at 76.32%
17	43aa, >PJJNKMKO_46909... at 79.07%
18	45aa, >PJJNKMKO_50207... at 82.22%
19	45aa, >PJJNKMKO_67878... at 82.22%
20	249aa, >PJJNKMKO_79934... at 75.90%
21	396aa, >PJJNKMKO_100448... at 73.48%
22	366aa, >PJJNKMKO_128486... at 79.23%
23	57aa, >PJJNKMKO_148380... at 77.19%
24	397aa, >PJJNKMKO_152740... at 75.82%
25	400aa, >PJJNKMKO_181366... at 70.75%
26	303aa, >PJJNKMKO_228119... at 76.24%
27	183aa, >PJJNKMKO_228815... at 82.51%
28	234aa, >PJJNKMKO_238436... at 73.50%
29	302aa, >PJJNKMKO_246034... at 72.85%
30	303aa, >PJJNKMKO_247478... at 76.57%
31	394aa, >PJJNKMKO_260240... at 76.14%
32	397aa, >GPBGFMPE_30648... at 77.08%
33	398aa, >GPBGFMPE_47479... at 73.87%
34	397aa, >GPBGFMPE_75689... at 77.08%
35	397aa, >GPBGFMPE_119795... at 77.58%
36	303aa, >GPBGFMPE_136933... at 76.24%
37	183aa, >GPBGFMPE_149060... at 79.23%
>Cluster 1
0	230aa, >HDALDHFB_44998... at 74.78%
1	230aa, >HDALDHFB_77704... at 76.09%
2	118aa, >HDALDHFB_102953... at 89.83%
3	64aa, >HDALDHFB_108699... at 70.31%
4	230aa, >HDALDHFB_118150... at 78.26%
5	234aa, >HDALDHFB_131523... at 90.17%
6	40aa, >HDALDHFB_132703... at 72.50%
7	118aa, >HDALDHFB_169224... at 85.59%
8	233aa, >HENMDNCI_42457... at 77.25%
9	234aa, >HENMDNCI_66188... at 90.60%
10	224aa, >HENMDNCI_126230... at 73.21%
11	148aa, >HENMDNCI_143348... at 75.68%
12	230aa, >PJJNKMKO_13117... at 81.30%
13	233aa, >PJJNKMKO_84499... at 82.40%
14	230aa, >PJJNKMKO_109340... at 91.30%
15	233aa, >PJJNKMKO_136664... at 73.39%
16	230aa, >PJJNKMKO_137871... at 84.35%
17	122aa, >PJJNKMKO_166062... at 72.13%
18	118aa, >PJJNKMKO_166064... at 71.19%
19	233aa, >PJJNKMKO_182781... at 79.83%
20	230aa, >PJJNKMKO_191800... at 86.52%
21	230aa, >PJJNKMKO_198544... at 79.13%
22	248aa, >PJJNKMKO_220725... *
23	230aa, >PJJNKMKO_244729... at 86.52%
24	230aa, >PJJNKMKO_266132... at 86.52%
25	230aa, >GPBGFMPE_01136... at 93.48%
26	230aa, >GPBGFMPE_50383... at 76.96%
27	234aa, >GPBGFMPE_112908... at 94.44%
28	230aa, >GPBGFMPE_116388... at 87.39%
>Cluster 2
0	91aa, >HDALDHFB_01115... at 86.81%
1	93aa, >HDALDHFB_01502... at 76.34%
2	94aa, >HDALDHFB_61724... at 85.11%
3	92aa, >HDALDHFB_86417... at 79.35%
4	96aa, >HDALDHFB_112729... *
5	94aa, >HDALDHFB_150920... at 87.23%
6	89aa, >HDALDHFB_159585... at 73.03%
7	94aa, >HDALDHFB_162484... at 76.60%
8	95aa, >HENMDNCI_30751... at 71.58%
9	94aa, >HENMDNCI_55183... at 88.30%
10	94aa, >PJJNKMKO_44409... at 75.53%
11	93aa, >PJJNKMKO_106084... at 79.57%
12	94aa, >PJJNKMKO_118224... at 86.17%
13	94aa, >PJJNKMKO_119909... at 76.60%
14	94aa, >PJJNKMKO_144196... at 87.23%
15	96aa, >PJJNKMKO_149373... at 73.96%
16	93aa, >PJJNKMKO_187318... at 76.34%
17	92aa, >PJJNKMKO_270368... at 83.70%
18	94aa, >GPBGFMPE_09248... at 86.17%
19	94aa, >GPBGFMPE_13221... at 86.17%
20	94aa, >GPBGFMPE_27846... at 88.30%
21	95aa, >GPBGFMPE_28791... at 80.00%
22	96aa, >GPBGFMPE_39489... at 73.96%
23	94aa, >GPBGFMPE_48750... at 85.11%
24	93aa, >GPBGFMPE_115242... at 86.02%
>Cluster 3
0	287aa, >HDALDHFB_40187... at 85.37%
1	288aa, >HDALDHFB_67396... at 88.54%
2	120aa, >HDALDHFB_100546... at 84.17%
3	288aa, >HDALDHFB_125752... at 77.08%
4	287aa, >HDALDHFB_165926... at 80.84%
5	211aa, >HDALDHFB_181919... at 95.26%
6	287aa, >HDALDHFB_192663... at 84.67%
7	88aa, >HDALDHFB_212757... at 100.00%
8	287aa, >HENMDNCI_16658... at 95.47%
9	287aa, >HENMDNCI_21923... at 82.23%
10	223aa, >PJJNKMKO_21570... at 95.96%
11	281aa, >PJJNKMKO_63427... at 81.49%
12	288aa, >PJJNKMKO_69521... at 83.68%
13	287aa, >PJJNKMKO_87446... at 89.90%
14	232aa, >PJJNKMKO_196638... at 82.33%
15	287aa, >PJJNKMKO_208698... at 88.15%
16	287aa, >PJJNKMKO_233806... at 85.02%
17	289aa, >PJJNKMKO_242829... *
18	289aa, >PJJNKMKO_246332... at 72.66%
19	288aa, >PJJNKMKO_260420... at 82.99%
20	289aa, >GPBGFMPE_29512... at 74.74%
21	288aa, >GPBGFMPE_51187... at 81.60%
22	287aa, >GPBGFMPE_60849... at 85.02%
>Cluster 4
0	181aa, >HDALDHFB_16142... at 83.98%
1	195aa, >HDALDHFB_22748... at 84.10%
2	180aa, >HDALDHFB_25825... at 72.78%
3	55aa, >HDALDHFB_28058... at 74.55%
4	55aa, >HDALDHFB_31559... at 78.18%
5	180aa, >HDALDHFB_125324... at 76.67%
6	181aa, >HDALDHFB_221113... at 70.72%
7	196aa, >HENMDNCI_76788... *
8	111aa, >HENMDNCI_112671... at 92.79%
9	55aa, >PJJNKMKO_34898... at 76.36%
10	184aa, >PJJNKMKO_75261... at 79.89%
11	180aa, >PJJNKMKO_78762... at 76.67%
12	180aa, >PJJNKMKO_89135... at 71.67%
13	55aa, >PJJNKMKO_141036... at 76.36%
14	65aa, >PJJNKMKO_144378... at 92.31%
15	195aa, >PJJNKMKO_195192... at 88.21%
16	181aa, >PJJNKMKO_225256... at 70.17%
17	180aa, >PJJNKMKO_225749... at 71.67%
18	55aa, >PJJNKMKO_243666... at 74.55%
19	195aa, >GPBGFMPE_44123... at 90.26%
20	180aa, >GPBGFMPE_47869... at 74.44%
21	180aa, >GPBGFMPE_56482... at 73.33%
22	180aa, >GPBGFMPE_80445... at 71.67%
>Cluster 5
0	137aa, >HDALDHFB_87661... at 77.37%
1	139aa, >HDALDHFB_201983... at 84.17%
2	124aa, >HENMDNCI_07245... at 74.19%
3	128aa, >HENMDNCI_12108... at 71.09%
4	126aa, >HENMDNCI_70028... at 77.78%
5	137aa, >HENMDNCI_83909... at 77.37%
6	126aa, >HENMDNCI_97072... at 77.78%
7	139aa, >PJJNKMKO_10412... at 82.73%
8	123aa, >PJJNKMKO_42979... at 76.42%
9	140aa, >PJJNKMKO_67135... at 73.57%
10	137aa, >PJJNKMKO_74746... at 79.56%
11	126aa, >PJJNKMKO_83519... at 77.78%
12	140aa, >PJJNKMKO_103765... at 85.71%
13	137aa, >PJJNKMKO_212066... at 72.26%
14	120aa, >PJJNKMKO_260243... at 76.67%
15	134aa, >PJJNKMKO_272391... at 76.12%
16	127aa, >GPBGFMPE_36810... at 78.74%
17	139aa, >GPBGFMPE_51196... at 84.89%
18	133aa, >GPBGFMPE_70579... at 75.94%
19	139aa, >GPBGFMPE_81876... at 83.45%
20	137aa, >GPBGFMPE_84960... at 79.56%
21	140aa, >GPBGFMPE_87755... at 77.86%
22	142aa, >GPBGFMPE_132560... *
>Cluster 6
0	122aa, >HDALDHFB_07069... *
1	122aa, >HDALDHFB_24096... at 81.97%
2	85aa, >HDALDHFB_52150... at 72.94%
3	122aa, >HDALDHFB_118372... at 74.59%
4	122aa, >HDALDHFB_159956... at 86.07%
5	122aa, >HENMDNCI_45066... at 72.13%
6	122aa, >HENMDNCI_54163... at 73.77%
7	122aa, >PJJNKMKO_12120... at 73.77%
8	122aa, >PJJNKMKO_26387... at 71.31%
9	122aa, >PJJNKMKO_33482... at 72.95%
10	122aa, >PJJNKMKO_37472... at 73.77%
11	122aa, >PJJNKMKO_42714... at 76.23%
12	35aa, >PJJNKMKO_92649... at 71.43%
13	122aa, >PJJNKMKO_113696... at 75.41%
14	122aa, >PJJNKMKO_140339... at 70.49%
15	122aa, >PJJNKMKO_168560... at 74.59%
16	122aa, >PJJNKMKO_182090... at 72.95%
17	122aa, >PJJNKMKO_212696... at 72.95%
18	122aa, >GPBGFMPE_25242... at 73.77%
19	122aa, >GPBGFMPE_75460... at 70.49%
20	98aa, >GPBGFMPE_77673... at 70.41%
21	122aa, >GPBGFMPE_113473... at 71.31%
22	122aa, >GPBGFMPE_124387... at 72.13%
>Cluster 7
0	68aa, >HDALDHFB_83380... at 88.24%
1	360aa, >HDALDHFB_110252... at 75.83%
2	748aa, >HENMDNCI_23647... at 78.07%
3	755aa, >HENMDNCI_40822... *
4	749aa, >PJJNKMKO_43231... at 74.50%
5	750aa, >PJJNKMKO_45057... at 76.80%
6	750aa, >PJJNKMKO_79895... at 79.73%
7	330aa, >PJJNKMKO_96797... at 76.97%
8	745aa, >PJJNKMKO_145857... at 77.85%
9	747aa, >PJJNKMKO_204169... at 74.30%
10	636aa, >PJJNKMKO_242191... at 81.92%
11	755aa, >PJJNKMKO_245983... at 95.23%
12	745aa, >PJJNKMKO_260453... at 78.66%
13	750aa, >PJJNKMKO_262027... at 78.13%
14	298aa, >PJJNKMKO_267364... at 81.54%
15	750aa, >GPBGFMPE_40117... at 80.40%
16	750aa, >GPBGFMPE_46766... at 78.13%
17	750aa, >GPBGFMPE_62807... at 80.53%
18	750aa, >GPBGFMPE_84472... at 78.80%
19	328aa, >GPBGFMPE_117650... at 76.83%
20	68aa, >GPBGFMPE_152558... at 80.88%
>Cluster 8
0	85aa, >HDALDHFB_42736... at 81.18%
1	75aa, >HDALDHFB_66244... at 85.33%
2	84aa, >HDALDHFB_66304... at 77.38%
3	85aa, >HDALDHFB_118369... at 74.12%
4	85aa, >HDALDHFB_120967... at 70.59%
5	85aa, >HENMDNCI_40788... at 85.88%
6	85aa, >HENMDNCI_49231... at 70.59%
7	87aa, >PJJNKMKO_60093... at 70.11%
8	85aa, >PJJNKMKO_74347... at 77.65%
9	85aa, >PJJNKMKO_113697... at 76.47%
10	85aa, >PJJNKMKO_168561... at 74.12%
11	84aa, >PJJNKMKO_177265... at 84.52%
12	85aa, >GPBGFMPE_77498... at 84.71%
13	84aa, >GPBGFMPE_82439... at 90.48%
14	86aa, >GPBGFMPE_89455... at 74.42%
15	91aa, >GPBGFMPE_98745... *
16	85aa, >GPBGFMPE_101544... at 80.00%
17	85aa, >GPBGFMPE_114242... at 70.59%
18	88aa, >GPBGFMPE_124386... at 72.73%
19	84aa, >GPBGFMPE_159980... at 91.67%
>Cluster 9
0	635aa, >HDALDHFB_84939... at 71.18%
1	878aa, >HDALDHFB_111238... at 70.27%
2	234aa, >HDALDHFB_197679... at 72.65%
3	134aa, >HDALDHFB_207563... at 79.85%
4	877aa, >HENMDNCI_04390... at 70.81%
5	877aa, >HENMDNCI_04853... at 70.81%
6	302aa, >HENMDNCI_119523... at 70.53%
7	47aa, >HENMDNCI_193834... at 80.85%
8	132aa, >PJJNKMKO_75041... at 80.30%
9	878aa, >PJJNKMKO_109707... at 70.50%
10	559aa, >PJJNKMKO_112971... at 71.91%
11	876aa, >PJJNKMKO_136806... at 70.66%
12	887aa, >PJJNKMKO_206331... *
13	216aa, >PJJNKMKO_247066... at 73.61%
14	878aa, >GPBGFMPE_10320... at 70.39%
15	876aa, >GPBGFMPE_30863... at 70.21%
16	877aa, >GPBGFMPE_49132... at 70.35%
17	882aa, >GPBGFMPE_62593... at 71.43%
18	874aa, >GPBGFMPE_93076... at 70.48%
>Cluster 10
0	214aa, >HDALDHFB_91783... at 73.83%
1	884aa, >HDALDHFB_95209... at 70.59%
2	1138aa, >HDALDHFB_98923... at 76.10%
3	1231aa, >HENMDNCI_55869... at 83.59%
4	277aa, >HENMDNCI_141829... at 77.26%
5	1239aa, >PJJNKMKO_54675... at 77.97%
6	507aa, >PJJNKMKO_110804... at 76.33%
7	323aa, >PJJNKMKO_154529... at 75.85%
8	1220aa, >PJJNKMKO_186219... at 82.79%
9	294aa, >PJJNKMKO_205735... at 72.45%
10	1125aa, >PJJNKMKO_249747... at 83.47%
11	1232aa, >GPBGFMPE_03545... at 91.64%
12	1221aa, >GPBGFMPE_42216... at 83.70%
13	1209aa, >GPBGFMPE_44151... at 85.19%
14	1249aa, >GPBGFMPE_59299... at 82.55%
15	1251aa, >GPBGFMPE_66792... *
16	959aa, >GPBGFMPE_87278... at 79.77%
17	804aa, >GPBGFMPE_89636... at 77.61%
>Cluster 11
0	465aa, >HDALDHFB_118019... at 95.27%
1	148aa, >HDALDHFB_121332... at 79.73%
2	624aa, >HENMDNCI_20264... at 82.85%
3	250aa, >HENMDNCI_155011... at 78.80%
4	627aa, >PJJNKMKO_14450... at 92.50%
5	632aa, >PJJNKMKO_28460... *
6	337aa, >PJJNKMKO_84921... at 79.23%
7	450aa, >PJJNKMKO_112316... at 75.11%
8	626aa, >PJJNKMKO_123145... at 82.91%
9	194aa, >PJJNKMKO_188380... at 88.14%
10	620aa, >PJJNKMKO_235747... at 82.42%
11	186aa, >PJJNKMKO_237388... at 82.26%
12	461aa, >PJJNKMKO_249666... at 85.47%
13	627aa, >GPBGFMPE_22950... at 92.82%
14	626aa, >GPBGFMPE_23374... at 85.14%
15	630aa, >GPBGFMPE_38249... at 83.33%
16	620aa, >GPBGFMPE_94821... at 84.68%
17	53aa, >GPBGFMPE_153314... at 75.47%
>Cluster 12
0	540aa, >HDALDHFB_79090... at 85.93%
1	540aa, >HDALDHFB_186542... at 82.96%
2	541aa, >HDALDHFB_218137... at 86.69%
3	541aa, >HENMDNCI_56316... at 82.26%
4	360aa, >HENMDNCI_133180... at 81.67%
5	53aa, >HENMDNCI_181593... at 73.58%
6	540aa, >PJJNKMKO_27514... at 82.96%
7	541aa, >PJJNKMKO_35948... at 82.07%
8	473aa, >PJJNKMKO_89361... at 82.24%
9	541aa, >PJJNKMKO_116746... at 87.80%
10	543aa, >PJJNKMKO_121936... *
11	541aa, >PJJNKMKO_153582... at 82.26%
12	472aa, >PJJNKMKO_156698... at 81.36%
13	541aa, >PJJNKMKO_160317... at 83.92%
14	422aa, >PJJNKMKO_194702... at 81.52%
15	540aa, >GPBGFMPE_01430... at 83.89%
16	542aa, >GPBGFMPE_40148... at 82.29%
17	540aa, >GPBGFMPE_95450... at 83.89%
>Cluster 13
0	378aa, >HDALDHFB_164354... at 90.74%
1	55aa, >HDALDHFB_213593... at 78.18%
2	294aa, >HDALDHFB_222569... at 98.98%
3	467aa, >HENMDNCI_32931... at 88.01%
4	357aa, >HENMDNCI_114103... at 74.23%
5	283aa, >HENMDNCI_149815... at 96.82%
6	90aa, >HENMDNCI_168245... at 96.67%
7	462aa, >PJJNKMKO_239242... at 71.00%
8	468aa, >PJJNKMKO_261044... *
9	467aa, >PJJNKMKO_271968... at 86.94%
10	467aa, >GPBGFMPE_08266... at 89.08%
11	468aa, >GPBGFMPE_13508... at 98.93%
12	467aa, >GPBGFMPE_29171... at 88.01%
13	467aa, >GPBGFMPE_36393... at 86.51%
14	467aa, >GPBGFMPE_48063... at 78.80%
15	467aa, >GPBGFMPE_48894... at 86.72%
16	465aa, >GPBGFMPE_49548... at 70.32%
17	468aa, >GPBGFMPE_69653... at 93.38%
>Cluster 14
0	345aa, >HDALDHFB_20495... at 77.10%
1	74aa, >HDALDHFB_121757... at 71.62%
2	337aa, >HDALDHFB_167695... at 89.61%
3	163aa, >HDALDHFB_200454... at 79.75%
4	157aa, >HDALDHFB_211425... at 80.89%
5	74aa, >HDALDHFB_214766... at 75.68%
6	337aa, >HENMDNCI_67553... at 83.09%
7	299aa, >PJJNKMKO_42728... at 71.57%
8	340aa, >PJJNKMKO_117244... at 79.71%
9	346aa, >PJJNKMKO_124151... *
10	317aa, >PJJNKMKO_178769... at 88.33%
11	279aa, >PJJNKMKO_182437... at 81.00%
12	338aa, >PJJNKMKO_239516... at 83.43%
13	337aa, >PJJNKMKO_251518... at 86.05%
14	339aa, >GPBGFMPE_21924... at 84.96%
15	337aa, >GPBGFMPE_56679... at 89.61%
16	337aa, >GPBGFMPE_57359... at 83.68%
17	337aa, >GPBGFMPE_95343... at 86.94%
>Cluster 15
0	141aa, >HDALDHFB_28751... at 80.85%
1	103aa, >HDALDHFB_31341... at 76.70%
2	141aa, >HDALDHFB_54898... at 75.89%
3	141aa, >HDALDHFB_84804... at 73.76%
4	92aa, >HDALDHFB_87754... at 76.09%
5	141aa, >HDALDHFB_149677... at 70.21%
6	141aa, >HDALDHFB_169803... at 75.18%
7	142aa, >HDALDHFB_220825... *
8	106aa, >HDALDHFB_221783... at 73.58%
9	82aa, >PJJNKMKO_11893... at 73.17%
10	136aa, >PJJNKMKO_104790... at 74.26%
11	141aa, >PJJNKMKO_212107... at 75.89%
12	92aa, >PJJNKMKO_213988... at 73.91%
13	141aa, >PJJNKMKO_221708... at 81.56%
14	141aa, >GPBGFMPE_04463... at 82.98%
15	141aa, >GPBGFMPE_25330... at 73.05%
16	141aa, >GPBGFMPE_42221... at 84.40%
17	141aa, >GPBGFMPE_115631... at 84.40%
>Cluster 16
0	643aa, >HDALDHFB_04689... at 79.47%
1	167aa, >HDALDHFB_48725... at 82.63%
2	640aa, >HDALDHFB_51487... at 81.09%
3	645aa, >HDALDHFB_126832... at 95.04%
4	397aa, >HDALDHFB_218027... at 75.57%
5	640aa, >HENMDNCI_40181... at 72.97%
6	641aa, >PJJNKMKO_03798... at 75.51%
7	638aa, >PJJNKMKO_138138... at 75.71%
8	640aa, >PJJNKMKO_161189... at 81.09%
9	649aa, >PJJNKMKO_217505... *
10	645aa, >GPBGFMPE_27576... at 79.84%
11	644aa, >GPBGFMPE_43969... at 79.81%
12	636aa, >GPBGFMPE_67526... at 78.46%
13	381aa, >GPBGFMPE_89945... at 81.36%
14	286aa, >GPBGFMPE_113235... at 70.98%
15	411aa, >GPBGFMPE_124959... at 85.16%
16	265aa, >GPBGFMPE_142280... at 70.94%
>Cluster 17
0	368aa, >HDALDHFB_32655... at 70.38%
1	424aa, >HDALDHFB_43967... at 85.85%
2	424aa, >HDALDHFB_65623... at 74.76%
3	92aa, >HDALDHFB_72735... at 94.57%
4	91aa, >HDALDHFB_103254... at 76.92%
5	313aa, >HDALDHFB_123756... at 71.88%
6	217aa, >HENMDNCI_147097... at 70.51%
7	291aa, >PJJNKMKO_10632... at 72.51%
8	415aa, >PJJNKMKO_58201... at 72.77%
9	446aa, >PJJNKMKO_90679... *
10	422aa, >PJJNKMKO_107656... at 71.56%
11	361aa, >PJJNKMKO_133257... at 71.19%
12	424aa, >PJJNKMKO_232566... at 72.64%
13	424aa, >PJJNKMKO_235299... at 85.85%
14	424aa, >GPBGFMPE_35789... at 85.85%
15	424aa, >GPBGFMPE_42206... at 77.36%
16	430aa, >GPBGFMPE_60949... at 75.12%
>Cluster 18
0	45aa, >HDALDHFB_32997... at 73.33%
1	81aa, >HDALDHFB_216509... *
2	81aa, >HENMDNCI_20661... at 71.60%
3	81aa, >HENMDNCI_30899... at 71.60%
4	81aa, >HENMDNCI_142102... at 83.95%
5	81aa, >PJJNKMKO_24720... at 83.95%
6	81aa, >PJJNKMKO_37038... at 75.31%
7	81aa, >PJJNKMKO_223746... at 71.60%
8	81aa, >PJJNKMKO_234233... at 71.60%
9	81aa, >PJJNKMKO_251868... at 71.60%
10	81aa, >GPBGFMPE_00048... at 86.42%
11	81aa, >GPBGFMPE_12136... at 70.37%
12	81aa, >GPBGFMPE_13705... at 74.07%
13	81aa, >GPBGFMPE_16605... at 83.95%
14	81aa, >GPBGFMPE_28482... at 100.00%
15	81aa, >GPBGFMPE_51244... at 71.60%
16	81aa, >GPBGFMPE_51702... at 76.54%
>Cluster 19
0	112aa, >HDALDHFB_23262... at 89.29%
1	112aa, >HDALDHFB_118553... at 88.39%
2	534aa, >HDALDHFB_185429... at 87.83%
3	534aa, >HENMDNCI_58639... at 91.76%
4	127aa, >HENMDNCI_128676... at 81.89%
5	112aa, >PJJNKMKO_40490... at 85.71%
6	535aa, >PJJNKMKO_102477... *
7	327aa, >PJJNKMKO_118319... at 92.66%
8	391aa, >PJJNKMKO_246800... at 91.56%
9	535aa, >PJJNKMKO_262532... at 82.62%
10	534aa, >GPBGFMPE_06795... at 82.58%
11	535aa, >GPBGFMPE_36838... at 80.56%
12	66aa, >GPBGFMPE_37851... at 77.27%
13	535aa, >GPBGFMPE_39658... at 80.37%
14	534aa, >GPBGFMPE_54095... at 90.45%
15	207aa, >GPBGFMPE_103030... at 89.37%
>Cluster 20
0	279aa, >HDALDHFB_18503... at 71.33%
1	290aa, >HDALDHFB_50312... *
2	280aa, >HDALDHFB_52078... at 70.36%
3	67aa, >HDALDHFB_159518... at 71.64%
4	290aa, >HENMDNCI_05172... at 91.03%
5	159aa, >PJJNKMKO_35380... at 93.71%
6	67aa, >PJJNKMKO_66048... at 76.12%
7	197aa, >PJJNKMKO_69925... at 94.42%
8	279aa, >PJJNKMKO_75563... at 71.33%
9	99aa, >PJJNKMKO_114928... at 93.94%
10	275aa, >PJJNKMKO_131257... at 90.55%
11	188aa, >PJJNKMKO_163464... at 74.47%
12	279aa, >PJJNKMKO_172325... at 72.76%
13	290aa, >PJJNKMKO_187365... at 85.86%
14	290aa, >PJJNKMKO_259191... at 92.41%
15	290aa, >GPBGFMPE_76169... at 95.52%
>Cluster 21
0	610aa, >HDALDHFB_125055... at 78.52%
1	860aa, >HENMDNCI_47474... at 76.86%
2	184aa, >HENMDNCI_156545... at 70.65%
3	227aa, >PJJNKMKO_35938... at 75.33%
4	876aa, >PJJNKMKO_69741... at 74.77%
5	1016aa, >PJJNKMKO_94978... *
6	863aa, >PJJNKMKO_182387... at 79.14%
7	795aa, >PJJNKMKO_219548... at 76.98%
8	866aa, >PJJNKMKO_237632... at 76.67%
9	867aa, >PJJNKMKO_245097... at 76.24%
10	860aa, >GPBGFMPE_32638... at 77.79%
11	863aa, >GPBGFMPE_44948... at 79.03%
12	868aa, >GPBGFMPE_58591... at 76.84%
13	860aa, >GPBGFMPE_67756... at 75.93%
14	864aa, >GPBGFMPE_67882... at 78.47%
>Cluster 22
0	67aa, >HDALDHFB_04076... at 82.09%
1	114aa, >HDALDHFB_31132... at 75.44%
2	67aa, >HDALDHFB_99320... at 82.09%
3	243aa, >HDALDHFB_115384... *
4	232aa, >HENMDNCI_57269... at 80.17%
5	243aa, >HENMDNCI_99326... at 100.00%
6	104aa, >HENMDNCI_165250... at 98.08%
7	232aa, >PJJNKMKO_05444... at 78.02%
8	181aa, >PJJNKMKO_41485... at 79.01%
9	232aa, >PJJNKMKO_233461... at 78.45%
10	209aa, >PJJNKMKO_253392... at 79.43%
11	243aa, >GPBGFMPE_04584... at 100.00%
12	234aa, >GPBGFMPE_27995... at 76.07%
13	233aa, >GPBGFMPE_29748... at 80.26%
14	233aa, >GPBGFMPE_72658... at 78.97%
>Cluster 23
0	222aa, >HDALDHFB_80044... at 74.77%
1	219aa, >HDALDHFB_152297... at 90.87%
2	224aa, >HENMDNCI_40785... *
3	218aa, >PJJNKMKO_26391... at 83.94%
4	116aa, >PJJNKMKO_52333... at 84.48%
5	82aa, >PJJNKMKO_132813... at 79.27%
6	219aa, >PJJNKMKO_177262... at 90.87%
7	219aa, >PJJNKMKO_184385... at 81.74%
8	219aa, >PJJNKMKO_198267... at 83.11%
9	218aa, >GPBGFMPE_67271... at 84.40%
10	218aa, >GPBGFMPE_77501... at 84.86%
11	218aa, >GPBGFMPE_100594... at 83.49%
12	218aa, >GPBGFMPE_102450... at 83.03%
13	97aa, >GPBGFMPE_147868... at 77.32%
14	218aa, >GPBGFMPE_148560... at 83.94%
>Cluster 24
0	82aa, >HDALDHFB_29118... at 78.05%
1	128aa, >HENMDNCI_40784... at 78.12%
2	131aa, >PJJNKMKO_26392... *
3	131aa, >PJJNKMKO_186289... at 93.13%
4	128aa, >PJJNKMKO_198266... at 81.25%
5	128aa, >GPBGFMPE_33839... at 78.91%
6	128aa, >GPBGFMPE_67272... at 92.19%
7	128aa, >GPBGFMPE_77502... at 80.47%
8	129aa, >GPBGFMPE_100593... at 82.95%
9	129aa, >GPBGFMPE_102449... at 79.84%
10	128aa, >GPBGFMPE_110178... at 85.16%
11	128aa, >GPBGFMPE_113721... at 78.91%
12	128aa, >GPBGFMPE_115305... at 80.47%
13	128aa, >GPBGFMPE_135821... at 85.16%
14	128aa, >GPBGFMPE_153249... at 78.12%
>Cluster 25
0	497aa, >HDALDHFB_50437... at 93.36%
1	249aa, >HDALDHFB_69660... at 87.55%
2	953aa, >HDALDHFB_91644... at 78.59%
3	500aa, >HDALDHFB_166759... at 95.40%
4	1428aa, >HENMDNCI_81047... at 92.16%
5	112aa, >PJJNKMKO_62549... at 93.75%
6	1431aa, >PJJNKMKO_65960... *
7	943aa, >PJJNKMKO_90915... at 71.58%
8	1428aa, >PJJNKMKO_212070... at 92.16%
9	1425aa, >GPBGFMPE_36819... at 86.11%
10	1431aa, >GPBGFMPE_70577... at 100.00%
11	1428aa, >GPBGFMPE_83595... at 83.33%
12	896aa, >GPBGFMPE_109255... at 72.66%
13	321aa, >GPBGFMPE_134864... at 84.42%
>Cluster 26
0	467aa, >HDALDHFB_158000... at 73.66%
1	355aa, >HDALDHFB_206245... at 87.04%
2	151aa, >HENMDNCI_164081... at 99.34%
3	362aa, >PJJNKMKO_136401... at 78.45%
4	338aa, >PJJNKMKO_154627... at 81.36%
5	148aa, >PJJNKMKO_261866... at 79.05%
6	150aa, >PJJNKMKO_261868... at 84.00%
7	1285aa, >GPBGFMPE_42217... at 83.89%
8	1287aa, >GPBGFMPE_44150... *
9	1286aa, >GPBGFMPE_66793... at 84.68%
10	1284aa, >GPBGFMPE_71783... at 84.97%
11	1251aa, >GPBGFMPE_76545... at 85.93%
12	1284aa, >GPBGFMPE_95491... at 81.85%
13	337aa, >GPBGFMPE_117078... at 77.45%
>Cluster 27
0	409aa, >HDALDHFB_02928... at 73.59%
1	411aa, >HDALDHFB_150705... at 73.97%
2	407aa, >HENMDNCI_116330... at 74.94%
3	414aa, >PJJNKMKO_18715... at 71.26%
4	407aa, >PJJNKMKO_31364... at 72.97%
5	407aa, >GPBGFMPE_38233... at 73.96%
6	410aa, >GPBGFMPE_40140... at 73.17%
7	415aa, >GPBGFMPE_51859... at 73.25%
8	411aa, >GPBGFMPE_58963... at 74.94%
9	409aa, >GPBGFMPE_88668... at 73.11%
10	420aa, >GPBGFMPE_94722... *
11	354aa, >GPBGFMPE_115625... at 75.42%
12	407aa, >GPBGFMPE_123843... at 74.20%
13	175aa, >GPBGFMPE_154408... at 73.71%
>Cluster 28
0	367aa, >HDALDHFB_04705... at 82.83%
1	346aa, >HDALDHFB_112714... at 92.20%
2	403aa, >HDALDHFB_163202... at 86.60%
3	404aa, >HENMDNCI_33163... at 88.37%
4	404aa, >HENMDNCI_78591... at 85.40%
5	143aa, >PJJNKMKO_53924... at 75.52%
6	405aa, >PJJNKMKO_58677... *
7	405aa, >PJJNKMKO_84901... at 88.64%
8	405aa, >PJJNKMKO_85604... at 94.32%
9	122aa, >PJJNKMKO_86855... at 85.25%
10	404aa, >PJJNKMKO_109938... at 88.12%
11	403aa, >PJJNKMKO_274664... at 75.19%
12	405aa, >GPBGFMPE_72316... at 93.09%
13	395aa, >GPBGFMPE_100701... at 73.67%
>Cluster 29
0	181aa, >HDALDHFB_98297... at 87.29%
1	208aa, >HDALDHFB_104395... at 81.25%
2	336aa, >HDALDHFB_131117... at 80.36%
3	333aa, >HDALDHFB_156006... at 82.28%
4	333aa, >HENMDNCI_28336... at 80.18%
5	336aa, >HENMDNCI_42456... at 76.19%
6	327aa, >HENMDNCI_85833... at 80.73%
7	227aa, >PJJNKMKO_92511... at 87.67%
8	333aa, >PJJNKMKO_132390... at 71.77%
9	332aa, >PJJNKMKO_166065... at 81.02%
10	227aa, >PJJNKMKO_243195... at 84.14%
11	334aa, >PJJNKMKO_260412... at 73.05%
12	336aa, >GPBGFMPE_01135... at 79.76%
13	353aa, >GPBGFMPE_124335... *
>Cluster 30
0	318aa, >HDALDHFB_64073... at 77.04%
1	236aa, >HDALDHFB_102766... at 79.24%
2	112aa, >HDALDHFB_142177... at 79.46%
3	319aa, >HDALDHFB_155175... *
4	319aa, >HDALDHFB_160455... at 79.94%
5	319aa, >HENMDNCI_40807... at 83.39%
6	192aa, >HENMDNCI_138800... at 79.17%
7	274aa, >HENMDNCI_146899... at 83.94%
8	178aa, >PJJNKMKO_08872... at 82.02%
9	178aa, >PJJNKMKO_80585... at 81.46%
10	319aa, >PJJNKMKO_149616... at 79.94%
11	319aa, >PJJNKMKO_177285... at 84.33%
12	319aa, >PJJNKMKO_232559... at 81.82%
13	319aa, >GPBGFMPE_21979... at 83.70%
>Cluster 31
0	266aa, >HDALDHFB_120698... at 83.08%
1	281aa, >HDALDHFB_141976... *
2	111aa, >HDALDHFB_185922... at 77.48%
3	67aa, >HENMDNCI_189648... at 86.57%
4	280aa, >PJJNKMKO_29082... at 79.29%
5	123aa, >PJJNKMKO_40798... at 70.73%
6	281aa, >PJJNKMKO_153806... at 80.43%
7	280aa, >PJJNKMKO_177297... at 82.14%
8	281aa, >PJJNKMKO_188823... at 81.14%
9	281aa, >GPBGFMPE_101550... at 82.92%
10	281aa, >GPBGFMPE_102447... at 82.92%
11	279aa, >GPBGFMPE_110180... at 82.08%
12	280aa, >GPBGFMPE_113723... at 79.29%
13	127aa, >GPBGFMPE_115303... at 84.25%
>Cluster 32
0	153aa, >HDALDHFB_83360... at 73.86%
1	128aa, >HDALDHFB_108211... at 75.00%
2	156aa, >HDALDHFB_136180... *
3	151aa, >HDALDHFB_168893... at 74.17%
4	154aa, >HENMDNCI_73878... at 70.78%
5	151aa, >HENMDNCI_139535... at 73.51%
6	155aa, >PJJNKMKO_39585... at 74.19%
7	155aa, >PJJNKMKO_125070... at 73.55%
8	152aa, >PJJNKMKO_149184... at 82.24%
9	153aa, >PJJNKMKO_172221... at 73.20%
10	155aa, >PJJNKMKO_180082... at 72.26%
11	149aa, >PJJNKMKO_200551... at 77.18%
12	150aa, >GPBGFMPE_22293... at 75.33%
13	153aa, >GPBGFMPE_37177... at 73.20%
>Cluster 33
0	137aa, >HDALDHFB_47211... *
1	133aa, >HDALDHFB_125547... at 75.94%
2	131aa, >HDALDHFB_186944... at 71.76%
3	134aa, >HENMDNCI_54146... at 72.39%
4	132aa, >HENMDNCI_100476... at 71.97%
5	136aa, >PJJNKMKO_98562... at 70.59%
6	133aa, >PJJNKMKO_113679... at 75.94%
7	132aa, >PJJNKMKO_182074... at 75.00%
8	135aa, >PJJNKMKO_214605... at 70.37%
9	132aa, >PJJNKMKO_226696... at 78.79%
10	65aa, >PJJNKMKO_247325... at 75.38%
11	132aa, >PJJNKMKO_248607... at 95.45%
12	133aa, >GPBGFMPE_100540... at 71.43%
13	135aa, >GPBGFMPE_135790... at 74.81%
>Cluster 34
0	128aa, >HDALDHFB_42505... *
1	122aa, >HDALDHFB_125548... at 75.41%
2	122aa, >HENMDNCI_40804... at 87.70%
3	122aa, >HENMDNCI_45081... at 72.95%
4	122aa, >PJJNKMKO_42698... at 72.13%
5	122aa, >PJJNKMKO_74863... at 90.16%
6	122aa, >PJJNKMKO_153377... at 91.80%
7	121aa, >PJJNKMKO_262486... at 74.38%
8	122aa, >GPBGFMPE_83087... at 86.07%
9	122aa, >GPBGFMPE_87533... at 87.70%
10	122aa, >GPBGFMPE_134247... at 92.62%
11	122aa, >GPBGFMPE_137630... at 75.41%
12	122aa, >GPBGFMPE_139481... at 91.80%
13	122aa, >GPBGFMPE_147442... at 87.70%
>Cluster 35
0	122aa, >HDALDHFB_23220... *
1	122aa, >HDALDHFB_41624... at 77.87%
2	122aa, >HDALDHFB_67307... at 77.87%
3	122aa, >HDALDHFB_121391... at 74.59%
4	122aa, >HDALDHFB_151555... at 84.43%
5	122aa, >HDALDHFB_208945... at 80.33%
6	122aa, >HENMDNCI_40795... at 74.59%
7	83aa, >PJJNKMKO_19108... at 93.98%
8	122aa, >PJJNKMKO_166226... at 76.23%
9	122aa, >PJJNKMKO_184375... at 74.59%
10	122aa, >GPBGFMPE_77491... at 75.41%
11	122aa, >GPBGFMPE_93448... at 77.05%
12	122aa, >GPBGFMPE_109638... at 76.23%
13	122aa, >GPBGFMPE_116974... at 79.51%
>Cluster 36
0	34aa, >HDALDHFB_135997... at 73.53%
1	78aa, >HDALDHFB_162473... *
2	78aa, >HDALDHFB_222350... at 75.64%
3	78aa, >HENMDNCI_88371... at 78.21%
4	78aa, >PJJNKMKO_05238... at 78.21%
5	78aa, >PJJNKMKO_117335... at 97.44%
6	78aa, >PJJNKMKO_230054... at 75.64%
7	78aa, >PJJNKMKO_273945... at 75.64%
8	78aa, >GPBGFMPE_06832... at 74.36%
9	78aa, >GPBGFMPE_12083... at 73.08%
10	78aa, >GPBGFMPE_18824... at 74.36%
11	78aa, >GPBGFMPE_21872... at 94.87%
12	78aa, >GPBGFMPE_28125... at 74.36%
13	78aa, >GPBGFMPE_87777... at 97.44%
>Cluster 37
0	218aa, >HDALDHFB_97283... at 77.06%
1	1270aa, >HENMDNCI_81048... at 75.59%
2	621aa, >HENMDNCI_106959... at 70.85%
3	1272aa, >PJJNKMKO_00833... *
4	212aa, >PJJNKMKO_72345... at 83.96%
5	1270aa, >PJJNKMKO_83516... at 71.65%
6	536aa, >PJJNKMKO_122896... at 72.76%
7	221aa, >PJJNKMKO_145050... at 81.45%
8	1238aa, >PJJNKMKO_151696... at 75.69%
9	503aa, >PJJNKMKO_187307... at 80.32%
10	795aa, >PJJNKMKO_212071... at 72.70%
11	1271aa, >GPBGFMPE_36820... at 73.17%
12	1242aa, >GPBGFMPE_70576... at 75.04%
>Cluster 38
0	548aa, >HENMDNCI_01941... at 72.45%
1	548aa, >HENMDNCI_12473... at 73.18%
2	549aa, >HENMDNCI_23646... *
3	538aa, >HENMDNCI_87741... at 76.95%
4	547aa, >PJJNKMKO_88905... at 80.07%
5	498aa, >PJJNKMKO_122041... at 79.12%
6	498aa, >PJJNKMKO_154974... at 79.32%
7	544aa, >PJJNKMKO_272658... at 79.78%
8	546aa, >GPBGFMPE_02743... at 79.49%
9	547aa, >GPBGFMPE_03678... at 77.70%
10	548aa, >GPBGFMPE_05285... at 79.74%
11	546aa, >GPBGFMPE_48916... at 78.21%
12	544aa, >GPBGFMPE_78663... at 79.78%
>Cluster 39
0	360aa, >HDALDHFB_25200... at 85.00%
1	515aa, >HDALDHFB_39278... at 79.42%
2	519aa, >HDALDHFB_67465... at 73.99%
3	211aa, >HDALDHFB_90158... at 83.89%
4	517aa, >HDALDHFB_205038... at 75.82%
5	520aa, >HENMDNCI_23797... at 76.92%
6	516aa, >HENMDNCI_55289... at 87.02%
7	61aa, >HENMDNCI_197058... at 80.33%
8	515aa, >PJJNKMKO_71903... at 73.98%
9	521aa, >PJJNKMKO_90857... at 72.74%
10	515aa, >PJJNKMKO_134048... at 76.50%
11	523aa, >PJJNKMKO_200741... *
12	514aa, >GPBGFMPE_89336... at 78.40%
>Cluster 40
0	444aa, >HDALDHFB_26966... at 78.60%
1	444aa, >HDALDHFB_28022... at 77.93%
2	444aa, >HDALDHFB_87194... at 79.28%
3	448aa, >HDALDHFB_153374... at 86.38%
4	305aa, >HDALDHFB_208236... at 99.67%
5	304aa, >HDALDHFB_220692... at 88.82%
6	311aa, >PJJNKMKO_00229... at 88.10%
7	448aa, >PJJNKMKO_79010... at 86.38%
8	453aa, >PJJNKMKO_94543... *
9	443aa, >PJJNKMKO_119780... at 76.52%
10	304aa, >PJJNKMKO_129596... at 88.82%
11	444aa, >GPBGFMPE_21622... at 70.05%
12	444aa, >GPBGFMPE_70717... at 79.50%
>Cluster 41
0	368aa, >HDALDHFB_107653... *
1	368aa, >HENMDNCI_53644... at 70.92%
2	363aa, >HENMDNCI_60502... at 72.18%
3	160aa, >HENMDNCI_154122... at 76.88%
4	368aa, >PJJNKMKO_18536... at 98.10%
5	368aa, >PJJNKMKO_117969... at 72.55%
6	363aa, >PJJNKMKO_142980... at 72.73%
7	351aa, >PJJNKMKO_147133... at 78.92%
8	368aa, >PJJNKMKO_231736... at 79.08%
9	237aa, >GPBGFMPE_08087... at 81.43%
10	87aa, >GPBGFMPE_08088... at 70.11%
11	368aa, >GPBGFMPE_15734... at 88.59%
12	363aa, >GPBGFMPE_38597... at 72.18%
>Cluster 42
0	337aa, >HDALDHFB_173225... at 70.03%
1	331aa, >HENMDNCI_02108... at 74.02%
2	336aa, >HENMDNCI_29011... at 84.52%
3	75aa, >HENMDNCI_45134... at 76.00%
4	342aa, >HENMDNCI_46090... *
5	337aa, >PJJNKMKO_09845... at 70.03%
6	301aa, >PJJNKMKO_32468... at 75.42%
7	144aa, >PJJNKMKO_136285... at 88.19%
8	336aa, >PJJNKMKO_220821... at 75.30%
9	336aa, >GPBGFMPE_28054... at 83.93%
10	338aa, >GPBGFMPE_34373... at 77.22%
11	336aa, >GPBGFMPE_42030... at 84.23%
12	333aa, >GPBGFMPE_66916... at 70.87%
>Cluster 43
0	305aa, >HDALDHFB_97445... at 98.03%
1	312aa, >HDALDHFB_105710... at 76.92%
2	313aa, >HDALDHFB_165006... at 79.87%
3	313aa, >HDALDHFB_199397... at 77.00%
4	313aa, >PJJNKMKO_40033... at 76.04%
5	313aa, >PJJNKMKO_75611... at 70.61%
6	312aa, >PJJNKMKO_93021... at 76.92%
7	315aa, >PJJNKMKO_273921... *
8	312aa, >GPBGFMPE_32753... at 75.96%
9	312aa, >GPBGFMPE_35806... at 76.60%
10	313aa, >GPBGFMPE_86477... at 76.04%
11	312aa, >GPBGFMPE_88204... at 74.68%
12	314aa, >GPBGFMPE_88764... at 76.11%
>Cluster 44
0	230aa, >HDALDHFB_01869... at 80.43%
1	231aa, >HDALDHFB_54897... at 75.32%
2	111aa, >HDALDHFB_167320... at 81.08%
3	112aa, >HENMDNCI_161069... at 83.04%
4	232aa, >PJJNKMKO_96107... *
5	230aa, >PJJNKMKO_137735... at 74.35%
6	230aa, >PJJNKMKO_215051... at 78.70%
7	231aa, >PJJNKMKO_221709... at 78.79%
8	153aa, >PJJNKMKO_241812... at 81.05%
9	230aa, >PJJNKMKO_248819... at 79.57%
10	111aa, >PJJNKMKO_258242... at 78.38%
11	231aa, >GPBGFMPE_28216... at 78.79%
12	230aa, >GPBGFMPE_42220... at 79.57%
>Cluster 45
0	109aa, >HDALDHFB_123467... at 81.65%
1	215aa, >HDALDHFB_195596... *
2	167aa, >PJJNKMKO_19407... at 86.83%
3	109aa, >PJJNKMKO_42474... at 83.49%
4	167aa, >PJJNKMKO_65624... at 83.23%
5	109aa, >PJJNKMKO_110961... at 96.33%
6	167aa, >PJJNKMKO_257786... at 88.62%
7	118aa, >PJJNKMKO_271874... at 84.75%
8	167aa, >GPBGFMPE_04234... at 83.83%
9	167aa, >GPBGFMPE_04235... at 82.63%
10	167aa, >GPBGFMPE_09560... at 86.83%
11	167aa, >GPBGFMPE_19272... at 85.03%
12	167aa, >GPBGFMPE_35832... at 88.62%
>Cluster 46
0	179aa, >HDALDHFB_52148... at 84.36%
1	179aa, >HDALDHFB_65491... at 84.92%
2	179aa, >HDALDHFB_66301... at 79.33%
3	180aa, >HENMDNCI_40791... *
4	179aa, >PJJNKMKO_33484... at 80.45%
5	180aa, >PJJNKMKO_120227... at 71.11%
6	179aa, >PJJNKMKO_177268... at 84.36%
7	97aa, >PJJNKMKO_216163... at 74.23%
8	84aa, >PJJNKMKO_218497... at 76.19%
9	179aa, >GPBGFMPE_67265... at 84.36%
10	179aa, >GPBGFMPE_82442... at 84.92%
11	179aa, >GPBGFMPE_93444... at 80.45%
12	179aa, >GPBGFMPE_113471... at 80.45%
>Cluster 47
0	71aa, >HDALDHFB_02063... at 87.32%
1	71aa, >HDALDHFB_02064... at 88.73%
2	102aa, >HDALDHFB_52911... at 96.08%
3	127aa, >HDALDHFB_171456... at 92.91%
4	148aa, >HDALDHFB_200984... at 77.03%
5	149aa, >HDALDHFB_213260... *
6	147aa, >HENMDNCI_57274... at 89.12%
7	148aa, >HENMDNCI_118059... at 77.03%
8	148aa, >PJJNKMKO_91302... at 77.03%
9	147aa, >PJJNKMKO_92251... at 89.12%
10	147aa, >PJJNKMKO_119041... at 88.44%
11	148aa, >GPBGFMPE_20020... at 76.35%
12	149aa, >GPBGFMPE_41521... at 97.32%
>Cluster 48
0	101aa, >HDALDHFB_44957... *
1	86aa, >HDALDHFB_120537... at 82.56%
2	101aa, >HDALDHFB_159596... at 96.04%
3	101aa, >HENMDNCI_79034... at 85.15%
4	101aa, >PJJNKMKO_01467... at 96.04%
5	101aa, >PJJNKMKO_08771... at 85.15%
6	101aa, >PJJNKMKO_56416... at 92.08%
7	101aa, >PJJNKMKO_70154... at 96.04%
8	101aa, >PJJNKMKO_79388... at 100.00%
9	101aa, >GPBGFMPE_12380... at 96.04%
10	101aa, >GPBGFMPE_29872... at 85.15%
11	101aa, >GPBGFMPE_70582... at 85.15%
12	101aa, >GPBGFMPE_89869... at 88.12%
>Cluster 49
0	92aa, >HDALDHFB_24090... at 76.09%
1	89aa, >HDALDHFB_47000... at 78.65%
2	92aa, >HDALDHFB_117647... at 75.00%
3	94aa, >HDALDHFB_124481... *
4	92aa, >HDALDHFB_206125... at 78.26%
5	91aa, >HDALDHFB_224618... at 74.73%
6	93aa, >HENMDNCI_54169... at 84.95%
7	87aa, >PJJNKMKO_29351... at 72.41%
8	92aa, >PJJNKMKO_39296... at 75.00%
9	91aa, >PJJNKMKO_60088... at 73.63%
10	87aa, >PJJNKMKO_153860... at 72.41%
11	91aa, >PJJNKMKO_257590... at 75.82%
12	89aa, >GPBGFMPE_80984... at 70.79%
>Cluster 50
0	282aa, >HDALDHFB_111097... at 76.60%
1	447aa, >HDALDHFB_142949... at 71.81%
2	447aa, >HDALDHFB_156602... at 72.26%
3	447aa, >HENMDNCI_55599... at 73.15%
4	448aa, >HENMDNCI_67026... *
5	448aa, >HENMDNCI_92225... at 97.10%
6	385aa, >PJJNKMKO_42401... at 73.51%
7	447aa, >PJJNKMKO_103945... at 72.93%
8	447aa, >PJJNKMKO_157956... at 72.04%
9	448aa, >GPBGFMPE_41667... at 74.33%
10	447aa, >GPBGFMPE_52501... at 72.71%
11	447aa, >GPBGFMPE_54809... at 74.50%
>Cluster 51
0	217aa, >HDALDHFB_02975... at 79.26%
1	103aa, >HDALDHFB_30034... at 74.76%
2	126aa, >HDALDHFB_117955... at 77.78%
3	270aa, >HENMDNCI_145598... at 73.70%
4	439aa, >PJJNKMKO_77810... at 74.49%
5	439aa, >PJJNKMKO_204506... at 77.22%
6	440aa, >PJJNKMKO_260786... *
7	439aa, >GPBGFMPE_15642... at 74.26%
8	439aa, >GPBGFMPE_16216... at 75.40%
9	438aa, >GPBGFMPE_17640... at 71.92%
10	439aa, >GPBGFMPE_51428... at 75.17%
11	327aa, >GPBGFMPE_60140... at 77.06%
>Cluster 52
0	401aa, >HDALDHFB_76255... *
1	393aa, >PJJNKMKO_50086... at 73.79%
2	392aa, >PJJNKMKO_58073... at 77.30%
3	392aa, >PJJNKMKO_70113... at 74.74%
4	392aa, >PJJNKMKO_119691... at 71.43%
5	392aa, >PJJNKMKO_251636... at 71.68%
6	393aa, >PJJNKMKO_272631... at 98.47%
7	392aa, >GPBGFMPE_02666... at 71.17%
8	393aa, >GPBGFMPE_33028... at 72.26%
9	392aa, >GPBGFMPE_43413... at 78.32%
10	392aa, >GPBGFMPE_87247... at 78.06%
11	394aa, >GPBGFMPE_89064... at 75.13%
>Cluster 53
0	338aa, >HDALDHFB_82498... at 85.80%
1	338aa, >HDALDHFB_110456... at 83.43%
2	339aa, >HDALDHFB_193911... at 85.55%
3	235aa, >HENMDNCI_44649... at 88.51%
4	346aa, >PJJNKMKO_04874... *
5	108aa, >PJJNKMKO_64365... at 90.74%
6	344aa, >PJJNKMKO_66785... at 82.56%
7	339aa, >PJJNKMKO_225099... at 83.48%
8	107aa, >PJJNKMKO_274750... at 80.37%
9	339aa, >GPBGFMPE_07190... at 82.60%
10	339aa, >GPBGFMPE_17065... at 85.25%
11	339aa, >GPBGFMPE_31684... at 88.79%
>Cluster 54
0	50aa, >HDALDHFB_06442... at 84.00%
1	227aa, >HDALDHFB_49017... *
2	209aa, >HDALDHFB_55465... at 73.21%
3	227aa, >HDALDHFB_101908... at 84.58%
4	209aa, >HDALDHFB_114542... at 71.77%
5	209aa, >HDALDHFB_141973... at 77.51%
6	227aa, >PJJNKMKO_177300... at 100.00%
7	227aa, >PJJNKMKO_218052... at 83.70%
8	211aa, >GPBGFMPE_33844... at 83.41%
9	227aa, >GPBGFMPE_52623... at 82.82%
10	210aa, >GPBGFMPE_100588... at 77.62%
11	227aa, >GPBGFMPE_107748... at 81.06%
>Cluster 55
0	176aa, >HDALDHFB_56793... at 75.57%
1	157aa, >HDALDHFB_72953... at 74.52%
2	106aa, >HDALDHFB_161532... at 84.91%
3	178aa, >HDALDHFB_213660... at 71.35%
4	176aa, >PJJNKMKO_37100... at 72.73%
5	176aa, >PJJNKMKO_42075... at 72.16%
6	175aa, >PJJNKMKO_82091... at 77.14%
7	175aa, >PJJNKMKO_160757... at 75.43%
8	219aa, >PJJNKMKO_177887... *
9	185aa, >GPBGFMPE_33964... at 70.27%
10	176aa, >GPBGFMPE_72728... at 73.86%
11	175aa, >GPBGFMPE_75253... at 71.43%
>Cluster 56
0	197aa, >HDALDHFB_142091... *
1	197aa, >HDALDHFB_186945... at 77.66%
2	197aa, >HDALDHFB_194849... at 76.14%
3	197aa, >HENMDNCI_40806... at 77.16%
4	197aa, >HENMDNCI_104961... at 80.71%
5	116aa, >PJJNKMKO_26461... at 76.72%
6	197aa, >PJJNKMKO_177284... at 77.66%
7	125aa, >PJJNKMKO_221485... at 81.60%
8	197aa, >PJJNKMKO_232558... at 76.65%
9	197aa, >PJJNKMKO_269902... at 80.20%
10	197aa, >GPBGFMPE_67249... at 76.14%
11	197aa, >GPBGFMPE_100539... at 80.20%
>Cluster 57
0	103aa, >HDALDHFB_45729... at 93.20%
1	185aa, >HDALDHFB_188827... at 93.51%
2	183aa, >HENMDNCI_30410... at 91.80%
3	185aa, >HENMDNCI_62309... at 82.70%
4	184aa, >PJJNKMKO_09863... at 74.46%
5	184aa, >PJJNKMKO_100891... at 73.91%
6	186aa, >PJJNKMKO_112252... *
7	182aa, >PJJNKMKO_224395... at 81.87%
8	185aa, >GPBGFMPE_12237... at 94.59%
9	185aa, >GPBGFMPE_22666... at 91.89%
10	183aa, >GPBGFMPE_25828... at 91.80%
11	183aa, >GPBGFMPE_72250... at 72.13%
>Cluster 58
0	121aa, >HDALDHFB_89659... at 70.25%
1	122aa, >HDALDHFB_118388... at 81.15%
2	122aa, >HDALDHFB_153316... at 70.49%
3	122aa, >HDALDHFB_181190... at 77.87%
4	122aa, >HDALDHFB_221690... at 77.05%
5	122aa, >HENMDNCI_25839... at 76.23%
6	122aa, >HENMDNCI_33707... at 79.51%
7	125aa, >PJJNKMKO_39318... *
8	122aa, >PJJNKMKO_96900... at 77.05%
9	122aa, >PJJNKMKO_113680... at 77.05%
10	122aa, >PJJNKMKO_161268... at 71.31%
11	122aa, >GPBGFMPE_100541... at 71.31%
>Cluster 59
0	73aa, >HDALDHFB_37411... at 73.97%
1	73aa, >HDALDHFB_202233... at 89.04%
2	73aa, >HENMDNCI_07501... at 83.56%
3	73aa, >HENMDNCI_23273... at 78.08%
4	73aa, >HENMDNCI_39700... at 73.97%
5	72aa, >HENMDNCI_39987... at 86.11%
6	73aa, >PJJNKMKO_55740... at 89.04%
7	73aa, >PJJNKMKO_73264... at 83.56%
8	74aa, >PJJNKMKO_114170... *
9	73aa, >PJJNKMKO_174745... at 78.08%
10	73aa, >PJJNKMKO_232653... at 73.97%
11	73aa, >PJJNKMKO_267764... at 83.56%
>Cluster 60
0	61aa, >HDALDHFB_24099... *
1	61aa, >HDALDHFB_86951... at 72.13%
2	61aa, >HDALDHFB_102820... at 73.77%
3	61aa, >HDALDHFB_138259... at 73.77%
4	61aa, >HENMDNCI_22381... at 72.13%
5	61aa, >HENMDNCI_54160... at 75.41%
6	61aa, >HENMDNCI_87804... at 73.77%
7	61aa, >PJJNKMKO_26384... at 77.05%
8	61aa, >PJJNKMKO_113693... at 77.05%
9	61aa, >PJJNKMKO_140342... at 78.69%
10	61aa, >PJJNKMKO_168557... at 78.69%
11	61aa, >PJJNKMKO_177269... at 78.69%
>Cluster 61
0	1043aa, >HDALDHFB_05962... at 85.52%
1	139aa, >HDALDHFB_144314... at 74.82%
2	281aa, >HDALDHFB_179440... at 77.22%
3	1043aa, >PJJNKMKO_08134... at 85.23%
4	1033aa, >PJJNKMKO_29428... at 86.35%
5	1036aa, >PJJNKMKO_50621... at 83.11%
6	827aa, >PJJNKMKO_148132... at 73.88%
7	1489aa, >GPBGFMPE_02916... *
8	1034aa, >GPBGFMPE_11940... at 84.14%
9	1036aa, >GPBGFMPE_22653... at 83.20%
10	1032aa, >GPBGFMPE_39943... at 74.81%
>Cluster 62
0	683aa, >HDALDHFB_44950... at 77.75%
1	499aa, >HDALDHFB_46339... at 73.55%
2	237aa, >HDALDHFB_135703... at 70.46%
3	416aa, >HDALDHFB_168469... at 73.08%
4	688aa, >HENMDNCI_79200... at 74.71%
5	340aa, >PJJNKMKO_101168... at 72.94%
6	697aa, >PJJNKMKO_136106... at 74.89%
7	690aa, >PJJNKMKO_183532... at 76.96%
8	739aa, >PJJNKMKO_209701... *
9	695aa, >GPBGFMPE_44464... at 77.27%
10	568aa, >GPBGFMPE_113496... at 75.53%
>Cluster 63
0	562aa, >HDALDHFB_98995... at 90.04%
1	287aa, >HDALDHFB_110603... at 82.58%
2	124aa, >HDALDHFB_164066... at 75.00%
3	705aa, >HDALDHFB_205596... at 86.38%
4	720aa, >HENMDNCI_49309... *
5	706aa, >PJJNKMKO_108227... at 82.15%
6	179aa, >PJJNKMKO_261658... at 81.56%
7	703aa, >PJJNKMKO_273742... at 85.21%
8	708aa, >GPBGFMPE_103728... at 86.44%
9	512aa, >GPBGFMPE_111796... at 84.77%
10	162aa, >GPBGFMPE_150840... at 77.16%
>Cluster 64
0	702aa, >HDALDHFB_14557... at 76.78%
1	694aa, >HDALDHFB_27505... at 71.90%
2	544aa, >HDALDHFB_190391... at 79.04%
3	688aa, >HENMDNCI_17764... at 78.63%
4	689aa, >HENMDNCI_27142... at 77.07%
5	702aa, >PJJNKMKO_16598... at 74.79%
6	688aa, >PJJNKMKO_79930... at 78.49%
7	502aa, >PJJNKMKO_90122... at 89.84%
8	707aa, >PJJNKMKO_97525... *
9	693aa, >PJJNKMKO_172032... at 80.38%
10	677aa, >PJJNKMKO_274430... at 70.16%
>Cluster 65
0	474aa, >HDALDHFB_23179... at 72.78%
1	393aa, >HDALDHFB_163814... at 73.03%
2	534aa, >HENMDNCI_50053... *
3	521aa, >HENMDNCI_101110... at 77.35%
4	517aa, >PJJNKMKO_66850... at 72.92%
5	517aa, >GPBGFMPE_01653... at 82.21%
6	517aa, >GPBGFMPE_03851... at 78.72%
7	517aa, >GPBGFMPE_04951... at 84.14%
8	517aa, >GPBGFMPE_37320... at 72.92%
9	520aa, >GPBGFMPE_41076... at 71.92%
10	517aa, >GPBGFMPE_45065... at 78.34%
>Cluster 66
0	513aa, >HDALDHFB_18828... at 77.58%
1	344aa, >HDALDHFB_170508... at 88.37%
2	514aa, >HENMDNCI_72355... at 80.93%
3	515aa, >PJJNKMKO_14475... at 73.59%
4	426aa, >PJJNKMKO_93026... at 79.81%
5	515aa, >PJJNKMKO_94434... at 85.83%
6	524aa, >PJJNKMKO_151725... at 80.73%
7	514aa, >PJJNKMKO_175482... at 78.79%
8	334aa, >PJJNKMKO_255010... at 87.43%
9	525aa, >GPBGFMPE_29648... *
10	513aa, >GPBGFMPE_114762... at 76.22%
>Cluster 67
0	73aa, >HDALDHFB_01640... at 94.52%
1	84aa, >HDALDHFB_88990... at 92.86%
2	320aa, >HDALDHFB_151436... at 99.69%
3	104aa, >HDALDHFB_196355... at 91.35%
4	385aa, >PJJNKMKO_13873... at 79.74%
5	515aa, >PJJNKMKO_33620... *
6	515aa, >PJJNKMKO_40858... at 88.74%
7	510aa, >PJJNKMKO_50267... at 79.41%
8	109aa, >PJJNKMKO_94987... at 94.50%
9	216aa, >PJJNKMKO_274035... at 77.78%
10	515aa, >GPBGFMPE_33635... at 88.93%
>Cluster 68
0	183aa, >HDALDHFB_63069... at 86.89%
1	189aa, >HDALDHFB_134165... at 70.37%
2	426aa, >HDALDHFB_181466... at 71.60%
3	512aa, >HENMDNCI_60487... at 72.66%
4	513aa, >HENMDNCI_62244... at 75.05%
5	313aa, >HENMDNCI_112452... at 73.16%
6	444aa, >HENMDNCI_121368... at 89.64%
7	514aa, >PJJNKMKO_00714... *
8	513aa, >PJJNKMKO_73593... at 75.05%
9	513aa, >GPBGFMPE_04179... at 75.05%
10	514aa, >GPBGFMPE_22531... at 73.54%
>Cluster 69
0	461aa, >HDALDHFB_118069... at 82.21%
1	460aa, >HENMDNCI_11825... at 79.57%
2	462aa, >PJJNKMKO_78455... at 79.00%
3	461aa, >PJJNKMKO_109321... at 79.39%
4	463aa, >PJJNKMKO_195758... at 79.70%
5	252aa, >PJJNKMKO_210529... at 72.62%
6	228aa, >PJJNKMKO_218367... at 79.39%
7	461aa, >PJJNKMKO_220566... at 79.39%
8	464aa, >GPBGFMPE_14703... *
9	464aa, >GPBGFMPE_31076... at 89.44%
10	458aa, >GPBGFMPE_60008... at 92.36%
>Cluster 70
0	138aa, >HDALDHFB_05142... at 75.36%
1	438aa, >HDALDHFB_23216... at 70.55%
2	437aa, >HDALDHFB_67308... at 70.48%
3	438aa, >HDALDHFB_109292... at 71.00%
4	219aa, >HDALDHFB_197216... at 97.72%
5	442aa, >PJJNKMKO_00060... at 71.49%
6	438aa, >PJJNKMKO_202729... at 72.15%
7	450aa, >GPBGFMPE_77487... *
8	309aa, >GPBGFMPE_87538... at 78.64%
9	450aa, >GPBGFMPE_105769... at 86.44%
10	450aa, >GPBGFMPE_110263... at 86.44%
>Cluster 71
0	421aa, >HDALDHFB_135998... *
1	420aa, >HENMDNCI_58569... at 75.71%
2	331aa, >PJJNKMKO_17677... at 78.25%
3	421aa, >PJJNKMKO_273946... at 98.10%
4	421aa, >GPBGFMPE_00555... at 83.37%
5	420aa, >GPBGFMPE_02271... at 93.10%
6	421aa, >GPBGFMPE_06833... at 80.52%
7	421aa, >GPBGFMPE_12084... at 76.25%
8	420aa, >GPBGFMPE_18825... at 93.33%
9	421aa, >GPBGFMPE_28126... at 96.44%
10	421aa, >GPBGFMPE_30817... at 75.77%
>Cluster 72
0	362aa, >HDALDHFB_10692... at 76.52%
1	275aa, >HDALDHFB_199977... at 90.18%
2	353aa, >HDALDHFB_223000... at 76.20%
3	364aa, >HENMDNCI_13080... at 72.25%
4	361aa, >HENMDNCI_31245... at 77.29%
5	399aa, >PJJNKMKO_151894... *
6	352aa, >PJJNKMKO_164191... at 73.86%
7	364aa, >PJJNKMKO_227584... at 72.25%
8	355aa, >PJJNKMKO_262174... at 75.49%
9	361aa, >GPBGFMPE_32189... at 75.35%
10	364aa, >GPBGFMPE_48068... at 72.80%
>Cluster 73
0	382aa, >HDALDHFB_36498... *
1	374aa, >HDALDHFB_70873... at 78.34%
2	377aa, >HENMDNCI_66406... at 84.88%
3	358aa, >PJJNKMKO_108526... at 77.37%
4	382aa, >PJJNKMKO_174211... at 100.00%
5	371aa, >PJJNKMKO_270444... at 70.62%
6	367aa, >GPBGFMPE_09300... at 73.57%
7	358aa, >GPBGFMPE_11294... at 77.37%
8	358aa, >GPBGFMPE_52041... at 75.98%
9	358aa, >GPBGFMPE_73551... at 75.42%
10	354aa, >GPBGFMPE_119926... at 76.84%
>Cluster 74
0	188aa, >HDALDHFB_26095... at 76.60%
1	185aa, >HDALDHFB_87692... at 74.59%
2	185aa, >HDALDHFB_182574... at 90.27%
3	188aa, >PJJNKMKO_112347... at 77.66%
4	185aa, >PJJNKMKO_151253... at 74.59%
5	185aa, >PJJNKMKO_223618... at 85.41%
6	185aa, >PJJNKMKO_269161... at 79.46%
7	185aa, >GPBGFMPE_21617... at 77.84%
8	185aa, >GPBGFMPE_48550... at 79.46%
9	197aa, >GPBGFMPE_51886... *
10	185aa, >GPBGFMPE_100869... at 78.38%
>Cluster 75
0	169aa, >HDALDHFB_23219... *
1	137aa, >HDALDHFB_77178... at 72.99%
2	143aa, >HDALDHFB_138036... at 72.03%
3	169aa, >HDALDHFB_151554... at 78.11%
4	169aa, >HENMDNCI_40796... at 81.07%
5	169aa, >HENMDNCI_165667... at 78.11%
6	169aa, >PJJNKMKO_26380... at 85.80%
7	137aa, >PJJNKMKO_131065... at 77.37%
8	100aa, >PJJNKMKO_151849... at 92.00%
9	169aa, >PJJNKMKO_177273... at 79.88%
10	100aa, >GPBGFMPE_127729... at 74.00%
>Cluster 76
0	139aa, >HDALDHFB_83438... at 74.82%
1	64aa, >HDALDHFB_96032... at 84.38%
2	146aa, >HENMDNCI_06647... *
3	84aa, >PJJNKMKO_12117... at 70.24%
4	145aa, >PJJNKMKO_39299... at 70.34%
5	140aa, >PJJNKMKO_90237... at 72.86%
6	139aa, >PJJNKMKO_113699... at 82.01%
7	145aa, >PJJNKMKO_121872... at 71.72%
8	62aa, >PJJNKMKO_137845... at 79.03%
9	144aa, >PJJNKMKO_212699... at 79.86%
10	143aa, >PJJNKMKO_249622... at 75.52%
>Cluster 77
0	88aa, >HDALDHFB_101778... at 71.59%
1	88aa, >HDALDHFB_207101... at 88.64%
2	88aa, >HENMDNCI_79201... at 79.55%
3	88aa, >PJJNKMKO_01633... at 87.50%
4	88aa, >PJJNKMKO_152233... at 79.55%
5	88aa, >PJJNKMKO_183531... at 81.82%
6	136aa, >PJJNKMKO_214294... *
7	88aa, >PJJNKMKO_230660... at 82.95%
8	88aa, >GPBGFMPE_09207... at 85.23%
9	88aa, >GPBGFMPE_10412... at 89.77%
10	88aa, >GPBGFMPE_120168... at 76.14%
>Cluster 78
0	92aa, >HENMDNCI_177067... at 70.65%
1	185aa, >PJJNKMKO_41521... at 80.54%
2	93aa, >PJJNKMKO_84689... at 73.12%
3	1173aa, >PJJNKMKO_140770... at 71.36%
4	1179aa, >GPBGFMPE_10087... at 84.39%
5	1182aa, >GPBGFMPE_24629... *
6	1178aa, >GPBGFMPE_48177... at 81.41%
7	1174aa, >GPBGFMPE_67752... at 72.06%
8	1178aa, >GPBGFMPE_81718... at 85.65%
9	92aa, >GPBGFMPE_121734... at 79.35%
>Cluster 79
0	399aa, >HDALDHFB_74414... at 87.72%
1	921aa, >HENMDNCI_22752... at 99.78%
2	131aa, >HENMDNCI_103135... at 84.73%
3	923aa, >PJJNKMKO_28095... *
4	141aa, >PJJNKMKO_162288... at 70.21%
5	906aa, >PJJNKMKO_203497... at 81.35%
6	906aa, >PJJNKMKO_272010... at 87.97%
7	906aa, >GPBGFMPE_09585... at 87.86%
8	906aa, >GPBGFMPE_45347... at 87.64%
9	906aa, >GPBGFMPE_52633... at 86.09%
>Cluster 80
0	164aa, >HDALDHFB_31449... at 99.39%
1	782aa, >HDALDHFB_126825... at 73.53%
2	839aa, >HDALDHFB_178904... at 74.49%
3	855aa, >HENMDNCI_14442... at 73.92%
4	851aa, >HENMDNCI_40182... at 74.03%
5	852aa, >PJJNKMKO_133573... at 71.01%
6	852aa, >PJJNKMKO_187129... at 72.77%
7	837aa, >GPBGFMPE_27575... at 78.14%
8	857aa, >GPBGFMPE_38317... *
9	828aa, >GPBGFMPE_105267... at 79.83%
>Cluster 81
0	810aa, >HDALDHFB_56257... at 70.99%
1	813aa, >HENMDNCI_83612... *
2	813aa, >PJJNKMKO_14376... at 99.14%
3	810aa, >PJJNKMKO_86668... at 71.48%
4	810aa, >PJJNKMKO_148848... at 70.86%
5	810aa, >PJJNKMKO_202805... at 70.86%
6	809aa, >GPBGFMPE_01715... at 73.67%
7	810aa, >GPBGFMPE_02797... at 71.60%
8	811aa, >GPBGFMPE_20368... at 70.41%
9	811aa, >GPBGFMPE_20951... at 71.02%
>Cluster 82
0	729aa, >HDALDHFB_75814... at 72.43%
1	373aa, >HDALDHFB_98166... at 72.12%
2	720aa, >HDALDHFB_117150... at 71.94%
3	724aa, >PJJNKMKO_04937... at 70.99%
4	724aa, >PJJNKMKO_75575... at 85.08%
5	732aa, >PJJNKMKO_169591... *
6	732aa, >PJJNKMKO_180347... at 88.66%
7	723aa, >PJJNKMKO_212136... at 76.07%
8	730aa, >PJJNKMKO_232793... at 71.23%
9	719aa, >GPBGFMPE_37652... at 75.66%
>Cluster 83
0	310aa, >HDALDHFB_95485... at 93.87%
1	310aa, >HDALDHFB_111835... at 93.55%
2	726aa, >HDALDHFB_202458... at 82.09%
3	726aa, >HENMDNCI_76989... at 72.73%
4	727aa, >PJJNKMKO_84620... *
5	310aa, >PJJNKMKO_87941... at 94.52%
6	727aa, >GPBGFMPE_08282... at 100.00%
7	726aa, >GPBGFMPE_31121... at 89.94%
8	726aa, >GPBGFMPE_46494... at 95.04%
9	727aa, >GPBGFMPE_48077... at 79.09%
>Cluster 84
0	721aa, >HENMDNCI_16224... *
1	343aa, >HENMDNCI_128739... at 74.64%
2	343aa, >PJJNKMKO_02592... at 74.34%
3	345aa, >PJJNKMKO_68371... at 71.59%
4	188aa, >PJJNKMKO_131445... at 75.00%
5	347aa, >PJJNKMKO_183774... at 71.76%
6	346aa, >GPBGFMPE_02866... at 73.12%
7	338aa, >GPBGFMPE_43617... at 73.67%
8	347aa, >GPBGFMPE_56638... at 71.47%
9	345aa, >GPBGFMPE_72822... at 71.59%
>Cluster 85
0	116aa, >HDALDHFB_18621... at 91.38%
1	235aa, >HDALDHFB_184206... at 78.30%
2	600aa, >HENMDNCI_09705... *
3	459aa, >HENMDNCI_29618... at 81.70%
4	459aa, >HENMDNCI_89979... at 80.83%
5	398aa, >PJJNKMKO_74270... at 80.15%
6	112aa, >PJJNKMKO_206158... at 75.00%
7	576aa, >PJJNKMKO_272297... at 89.76%
8	600aa, >GPBGFMPE_06787... at 83.67%
9	599aa, >GPBGFMPE_36840... at 90.32%
>Cluster 86
0	398aa, >HDALDHFB_74459... at 84.67%
1	494aa, >HDALDHFB_89184... at 87.65%
2	494aa, >HDALDHFB_139189... at 84.41%
3	494aa, >HDALDHFB_144111... at 81.17%
4	494aa, >PJJNKMKO_07276... at 81.98%
5	494aa, >PJJNKMKO_69739... at 85.22%
6	145aa, >PJJNKMKO_77450... at 77.93%
7	396aa, >PJJNKMKO_199203... at 81.57%
8	494aa, >GPBGFMPE_17341... at 94.33%
9	495aa, >GPBGFMPE_34883... *
>Cluster 87
0	123aa, >HDALDHFB_133558... at 82.11%
1	78aa, >HDALDHFB_192894... at 83.33%
2	470aa, >HENMDNCI_20974... at 80.64%
3	470aa, >PJJNKMKO_127858... at 80.21%
4	468aa, >PJJNKMKO_258524... at 81.20%
5	470aa, >GPBGFMPE_09327... at 80.64%
6	471aa, >GPBGFMPE_28043... at 85.14%
7	484aa, >GPBGFMPE_44038... *
8	483aa, >GPBGFMPE_72308... at 89.03%
9	435aa, >GPBGFMPE_73418... at 82.53%
>Cluster 88
0	350aa, >HDALDHFB_16642... at 82.86%
1	189aa, >HDALDHFB_198050... at 85.71%
2	431aa, >HENMDNCI_81037... at 77.73%
3	433aa, >PJJNKMKO_25086... at 84.30%
4	431aa, >PJJNKMKO_37003... at 90.26%
5	432aa, >PJJNKMKO_98667... at 84.03%
6	431aa, >PJJNKMKO_113392... at 88.86%
7	433aa, >PJJNKMKO_261310... at 83.37%
8	464aa, >GPBGFMPE_21650... *
9	437aa, >GPBGFMPE_97621... at 85.58%
>Cluster 89
0	447aa, >HDALDHFB_15931... at 95.53%
1	449aa, >HDALDHFB_152618... *
2	447aa, >HENMDNCI_10509... at 86.80%
3	447aa, >PJJNKMKO_193172... at 90.38%
4	447aa, >PJJNKMKO_208534... at 95.30%
5	447aa, >PJJNKMKO_256247... at 86.80%
6	315aa, >PJJNKMKO_270159... at 87.62%
7	447aa, >PJJNKMKO_274586... at 94.63%
8	447aa, >GPBGFMPE_28159... at 88.81%
9	447aa, >GPBGFMPE_65256... at 95.75%
>Cluster 90
0	75aa, >HDALDHFB_17003... at 78.67%
1	396aa, >HDALDHFB_19426... at 71.97%
2	396aa, >HDALDHFB_122237... at 72.22%
3	427aa, >HDALDHFB_143627... at 71.19%
4	396aa, >PJJNKMKO_123202... at 72.22%
5	396aa, >PJJNKMKO_136400... at 71.97%
6	434aa, >GPBGFMPE_33260... *
7	429aa, >GPBGFMPE_45046... at 70.86%
8	427aa, >GPBGFMPE_45193... at 71.19%
9	426aa, >GPBGFMPE_67592... at 71.13%
>Cluster 91
0	359aa, >HDALDHFB_68506... at 76.04%
1	408aa, >HDALDHFB_183858... at 71.57%
2	408aa, >HDALDHFB_203665... at 75.49%
3	408aa, >PJJNKMKO_226156... at 76.23%
4	412aa, >PJJNKMKO_236886... *
5	408aa, >PJJNKMKO_270472... at 76.96%
6	410aa, >GPBGFMPE_01248... at 74.15%
7	406aa, >GPBGFMPE_02049... at 75.62%
8	406aa, >GPBGFMPE_43663... at 75.86%
9	408aa, >GPBGFMPE_58902... at 75.00%
>Cluster 92
0	299aa, >HDALDHFB_23644... at 79.26%
1	268aa, >HDALDHFB_102120... at 83.96%
2	180aa, >HDALDHFB_208242... at 80.00%
3	407aa, >PJJNKMKO_03276... at 78.13%
4	402aa, >PJJNKMKO_07208... at 73.13%
5	407aa, >PJJNKMKO_43676... at 72.97%
6	401aa, >PJJNKMKO_62182... at 74.56%
7	402aa, >PJJNKMKO_144862... at 75.62%
8	410aa, >PJJNKMKO_239517... *
9	403aa, >GPBGFMPE_50564... at 78.41%
>Cluster 93
0	201aa, >HDALDHFB_80429... at 79.60%
1	350aa, >HDALDHFB_145781... at 77.71%
2	348aa, >HDALDHFB_174234... at 78.16%
3	346aa, >HDALDHFB_175861... at 99.71%
4	350aa, >HENMDNCI_40838... at 78.00%
5	338aa, >PJJNKMKO_39373... at 81.95%
6	260aa, >PJJNKMKO_42808... at 76.15%
7	355aa, >PJJNKMKO_166218... *
8	348aa, >PJJNKMKO_187480... at 78.16%
9	348aa, >PJJNKMKO_228748... at 72.13%
>Cluster 94
0	195aa, >HDALDHFB_48930... at 73.85%
1	205aa, >HENMDNCI_128506... *
2	195aa, >PJJNKMKO_23867... at 75.90%
3	205aa, >PJJNKMKO_181521... at 76.59%
4	204aa, >GPBGFMPE_12379... at 70.10%
5	204aa, >GPBGFMPE_35334... at 71.57%
6	205aa, >GPBGFMPE_36806... at 76.10%
7	205aa, >GPBGFMPE_70583... at 77.07%
8	205aa, >GPBGFMPE_111383... at 76.59%
9	195aa, >GPBGFMPE_152131... at 74.36%
>Cluster 95
0	180aa, >HDALDHFB_213777... at 77.22%
1	179aa, >HENMDNCI_37602... at 74.86%
2	189aa, >HENMDNCI_140035... *
3	181aa, >PJJNKMKO_09836... at 79.01%
4	189aa, >PJJNKMKO_182514... at 100.00%
5	181aa, >PJJNKMKO_191470... at 80.66%
6	181aa, >PJJNKMKO_194626... at 80.66%
7	181aa, >GPBGFMPE_50753... at 79.01%
8	181aa, >GPBGFMPE_87238... at 72.38%
9	180aa, >GPBGFMPE_102529... at 76.67%
>Cluster 96
0	110aa, >HDALDHFB_168168... at 90.00%
1	158aa, >HDALDHFB_207977... at 92.41%
2	188aa, >HENMDNCI_29157... *
3	188aa, >HENMDNCI_48807... at 85.64%
4	92aa, >PJJNKMKO_126596... at 100.00%
5	166aa, >PJJNKMKO_195109... at 84.34%
6	92aa, >PJJNKMKO_260409... at 93.48%
7	188aa, >GPBGFMPE_05858... at 88.30%
8	188aa, >GPBGFMPE_10877... at 88.30%
9	188aa, >GPBGFMPE_16954... at 87.23%
>Cluster 97
0	58aa, >HDALDHFB_47767... at 100.00%
1	161aa, >HDALDHFB_144812... at 80.12%
2	162aa, >HENMDNCI_69878... at 86.42%
3	163aa, >HENMDNCI_122022... at 82.82%
4	161aa, >HENMDNCI_147674... at 80.12%
5	167aa, >PJJNKMKO_112528... *
6	161aa, >GPBGFMPE_31462... at 80.12%
7	163aa, >GPBGFMPE_45184... at 83.44%
8	167aa, >GPBGFMPE_50196... at 99.40%
9	138aa, >GPBGFMPE_53358... at 91.30%
>Cluster 98
0	146aa, >HDALDHFB_23217... *
1	146aa, >HDALDHFB_41621... at 73.29%
2	146aa, >HDALDHFB_73726... at 83.56%
3	146aa, >HDALDHFB_77176... at 74.66%
4	54aa, >HDALDHFB_170575... at 72.22%
5	146aa, >PJJNKMKO_59905... at 78.77%
6	146aa, >GPBGFMPE_62653... at 71.23%
7	146aa, >GPBGFMPE_67258... at 96.58%
8	146aa, >GPBGFMPE_77488... at 86.99%
9	146aa, >GPBGFMPE_82449... at 82.88%
>Cluster 99
0	87aa, >HDALDHFB_155239... at 79.31%
1	87aa, >HDALDHFB_202186... at 71.26%
2	87aa, >HDALDHFB_217189... at 77.01%
3	87aa, >PJJNKMKO_43360... at 85.06%
4	87aa, >PJJNKMKO_131781... at 82.76%
5	87aa, >PJJNKMKO_237014... at 77.01%
6	90aa, >PJJNKMKO_255350... *
7	88aa, >GPBGFMPE_60200... at 75.00%
8	88aa, >GPBGFMPE_62677... at 75.00%
9	87aa, >GPBGFMPE_101695... at 78.16%
>Cluster 100
0	58aa, >HDALDHFB_07700... *
1	58aa, >HDALDHFB_36448... at 94.83%
2	58aa, >HDALDHFB_37353... at 74.14%
3	58aa, >HDALDHFB_128143... at 93.10%
4	58aa, >HDALDHFB_139447... at 72.41%
5	58aa, >HENMDNCI_22621... at 94.83%
6	58aa, >PJJNKMKO_255551... at 72.41%
7	58aa, >GPBGFMPE_22808... at 98.28%
8	58aa, >GPBGFMPE_38059... at 74.14%
9	58aa, >GPBGFMPE_79772... at 72.41%
>Cluster 101
0	412aa, >HDALDHFB_18325... at 74.76%
1	436aa, >HDALDHFB_94239... at 93.12%
2	211aa, >PJJNKMKO_87489... at 79.15%
3	436aa, >PJJNKMKO_193177... at 93.12%
4	1015aa, >PJJNKMKO_197967... *
5	957aa, >PJJNKMKO_256251... at 78.58%
6	1003aa, >GPBGFMPE_07556... at 78.46%
7	1015aa, >GPBGFMPE_28155... at 99.80%
8	554aa, >GPBGFMPE_92107... at 74.91%
>Cluster 102
0	792aa, >HDALDHFB_18156... at 72.60%
1	783aa, >HENMDNCI_25667... at 72.92%
2	796aa, >HENMDNCI_34581... at 75.38%
3	788aa, >HENMDNCI_90376... at 74.11%
4	788aa, >PJJNKMKO_254907... at 72.84%
5	792aa, >GPBGFMPE_25466... at 76.14%
6	792aa, >GPBGFMPE_82822... at 74.49%
7	798aa, >GPBGFMPE_106738... *
8	407aa, >GPBGFMPE_128231... at 78.38%
>Cluster 103
0	556aa, >HDALDHFB_216935... at 73.74%
1	558aa, >PJJNKMKO_20300... at 74.19%
2	717aa, >PJJNKMKO_176436... at 72.11%
3	398aa, >PJJNKMKO_189544... at 72.11%
4	728aa, >PJJNKMKO_261688... *
5	715aa, >GPBGFMPE_16723... at 71.47%
6	716aa, >GPBGFMPE_17236... at 70.67%
7	715aa, >GPBGFMPE_41566... at 70.63%
8	715aa, >GPBGFMPE_52912... at 70.49%
>Cluster 104
0	269aa, >HDALDHFB_64272... at 70.26%
1	533aa, >PJJNKMKO_85148... at 72.05%
2	607aa, >PJJNKMKO_164102... at 76.94%
3	703aa, >PJJNKMKO_169463... at 70.98%
4	711aa, >PJJNKMKO_177686... *
5	702aa, >PJJNKMKO_208700... at 90.03%
6	707aa, >PJJNKMKO_257621... at 75.53%
7	705aa, >GPBGFMPE_21961... at 71.91%
8	447aa, >GPBGFMPE_54264... at 72.26%
>Cluster 105
0	151aa, >HDALDHFB_20091... at 76.16%
1	377aa, >HDALDHFB_83795... at 87.00%
2	154aa, >HDALDHFB_84906... at 87.66%
3	498aa, >HENMDNCI_24219... at 79.72%
4	498aa, >PJJNKMKO_183000... at 71.08%
5	288aa, >PJJNKMKO_243426... at 78.47%
6	681aa, >GPBGFMPE_58045... *
7	167aa, >GPBGFMPE_72818... at 71.26%
8	637aa, >GPBGFMPE_94623... at 71.74%
>Cluster 106
0	676aa, >HDALDHFB_89571... *
1	670aa, >HENMDNCI_30361... at 79.55%
2	178aa, >HENMDNCI_151626... at 85.96%
3	669aa, >PJJNKMKO_14313... at 78.92%
4	669aa, >PJJNKMKO_68582... at 79.67%
5	671aa, >GPBGFMPE_05208... at 76.15%
6	669aa, >GPBGFMPE_11975... at 80.57%
7	669aa, >GPBGFMPE_22678... at 79.82%
8	675aa, >GPBGFMPE_37996... at 87.56%
>Cluster 107
0	634aa, >HDALDHFB_04380... at 71.14%
1	144aa, >HDALDHFB_15713... at 84.72%
2	49aa, >HDALDHFB_23137... at 91.84%
3	663aa, >HENMDNCI_63941... *
4	662aa, >PJJNKMKO_29609... at 71.30%
5	663aa, >PJJNKMKO_50615... at 70.89%
6	634aa, >PJJNKMKO_136888... at 71.14%
7	663aa, >GPBGFMPE_11894... at 70.14%
8	663aa, >GPBGFMPE_22647... at 70.89%
>Cluster 108
0	643aa, >HDALDHFB_183015... *
1	638aa, >HENMDNCI_68777... at 81.97%
2	103aa, >PJJNKMKO_18180... at 72.82%
3	249aa, >PJJNKMKO_256258... at 95.18%
4	639aa, >GPBGFMPE_02475... at 80.28%
5	643aa, >GPBGFMPE_09118... at 100.00%
6	639aa, >GPBGFMPE_56627... at 81.38%
7	638aa, >GPBGFMPE_58765... at 96.87%
8	639aa, >GPBGFMPE_72828... at 80.59%
>Cluster 109
0	500aa, >HDALDHFB_10911... at 70.80%
1	500aa, >PJJNKMKO_38953... at 70.40%
2	500aa, >PJJNKMKO_103629... at 70.40%
3	616aa, >PJJNKMKO_143621... *
4	499aa, >PJJNKMKO_143762... at 71.14%
5	284aa, >PJJNKMKO_229619... at 74.65%
6	502aa, >GPBGFMPE_29552... at 70.92%
7	502aa, >GPBGFMPE_41747... at 70.72%
8	502aa, >GPBGFMPE_60839... at 72.31%
>Cluster 110
0	506aa, >HDALDHFB_91567... at 75.30%
1	547aa, >HENMDNCI_48871... *
2	528aa, >PJJNKMKO_44983... at 83.71%
3	543aa, >PJJNKMKO_46636... at 71.45%
4	469aa, >PJJNKMKO_64554... at 72.49%
5	509aa, >PJJNKMKO_81820... at 98.04%
6	542aa, >PJJNKMKO_119875... at 74.91%
7	547aa, >PJJNKMKO_247015... at 75.50%
8	542aa, >GPBGFMPE_35212... at 72.88%
>Cluster 111
0	546aa, >HDALDHFB_129294... *
1	44aa, >HDALDHFB_185943... at 81.82%
2	545aa, >HENMDNCI_11104... at 83.49%
3	545aa, >HENMDNCI_41467... at 75.78%
4	545aa, >PJJNKMKO_105661... at 80.92%
5	299aa, >PJJNKMKO_176421... at 83.95%
6	543aa, >GPBGFMPE_11776... at 75.69%
7	545aa, >GPBGFMPE_19652... at 95.41%
8	545aa, >GPBGFMPE_74937... at 80.92%
>Cluster 112
0	475aa, >HDALDHFB_18854... at 99.79%
1	472aa, >HDALDHFB_44201... at 77.75%
2	49aa, >HDALDHFB_161582... at 77.55%
3	255aa, >PJJNKMKO_10312... at 75.69%
4	495aa, >PJJNKMKO_142252... *
5	475aa, >PJJNKMKO_174205... at 76.42%
6	472aa, >PJJNKMKO_270449... at 77.75%
7	472aa, >GPBGFMPE_10424... at 77.75%
8	470aa, >GPBGFMPE_77435... at 78.51%
>Cluster 113
0	483aa, >HDALDHFB_204859... at 79.71%
1	484aa, >HENMDNCI_17252... at 82.64%
2	483aa, >HENMDNCI_45499... at 77.85%
3	483aa, >PJJNKMKO_31689... at 78.05%
4	485aa, >PJJNKMKO_69725... *
5	485aa, >PJJNKMKO_87223... at 83.30%
6	485aa, >PJJNKMKO_197553... at 81.44%
7	483aa, >PJJNKMKO_259142... at 78.88%
8	484aa, >GPBGFMPE_76999... at 84.09%
>Cluster 114
0	465aa, >HDALDHFB_15175... at 74.84%
1	251aa, >HDALDHFB_46442... at 78.88%
2	464aa, >HDALDHFB_87699... at 74.78%
3	472aa, >HENMDNCI_11053... *
4	465aa, >HENMDNCI_82494... at 71.83%
5	57aa, >PJJNKMKO_112980... at 77.19%
6	463aa, >PJJNKMKO_123823... at 73.22%
7	466aa, >PJJNKMKO_212202... at 71.89%
8	266aa, >PJJNKMKO_216250... at 70.68%
>Cluster 115
0	77aa, >HDALDHFB_164647... at 100.00%
1	84aa, >HDALDHFB_202045... at 92.86%
2	101aa, >HENMDNCI_149615... at 95.05%
3	461aa, >PJJNKMKO_19546... at 87.42%
4	368aa, >PJJNKMKO_123449... at 75.54%
5	135aa, >PJJNKMKO_206398... at 91.85%
6	462aa, >GPBGFMPE_35354... *
7	84aa, >GPBGFMPE_100296... at 92.86%
8	84aa, >GPBGFMPE_130629... at 91.67%
>Cluster 116
0	457aa, >HDALDHFB_29193... at 87.31%
1	456aa, >HDALDHFB_34701... at 88.60%
2	458aa, >HENMDNCI_24271... *
3	457aa, >HENMDNCI_65157... at 83.81%
4	457aa, >PJJNKMKO_09115... at 78.99%
5	158aa, >PJJNKMKO_125035... at 83.54%
6	457aa, >GPBGFMPE_03502... at 92.34%
7	456aa, >GPBGFMPE_25495... at 87.94%
8	456aa, >GPBGFMPE_108186... at 87.94%
>Cluster 117
0	454aa, >HDALDHFB_04756... *
1	454aa, >HDALDHFB_28145... at 95.37%
2	451aa, >HDALDHFB_208705... at 77.61%
3	450aa, >PJJNKMKO_09397... at 82.44%
4	451aa, >PJJNKMKO_40043... at 89.80%
5	454aa, >PJJNKMKO_126961... at 100.00%
6	454aa, >PJJNKMKO_128226... at 94.71%
7	451aa, >GPBGFMPE_52514... at 89.36%
8	454aa, >GPBGFMPE_76013... at 99.56%
>Cluster 118
0	454aa, >HDALDHFB_23552... *
1	329aa, >HDALDHFB_175337... at 70.52%
2	454aa, >HENMDNCI_57240... at 75.99%
3	454aa, >HENMDNCI_86284... at 75.33%
4	454aa, >PJJNKMKO_26793... at 91.85%
5	454aa, >PJJNKMKO_70111... at 80.62%
6	246aa, >PJJNKMKO_92728... at 99.59%
7	442aa, >PJJNKMKO_138942... at 83.48%
8	454aa, >GPBGFMPE_05231... at 77.31%
>Cluster 119
0	451aa, >HDALDHFB_10796... at 78.49%
1	454aa, >HDALDHFB_107394... *
2	454aa, >HENMDNCI_57238... at 80.84%
3	400aa, >HENMDNCI_122186... at 77.00%
4	204aa, >HENMDNCI_144493... at 75.49%
5	203aa, >HENMDNCI_144613... at 75.86%
6	454aa, >PJJNKMKO_176416... at 84.58%
7	451aa, >GPBGFMPE_19654... at 78.71%
8	454aa, >GPBGFMPE_31616... at 85.02%
>Cluster 120
0	437aa, >HDALDHFB_81117... *
1	437aa, >HENMDNCI_13113... at 87.64%
2	437aa, >HENMDNCI_77043... at 76.20%
3	437aa, >PJJNKMKO_61496... at 86.04%
4	437aa, >PJJNKMKO_74616... at 91.30%
5	437aa, >PJJNKMKO_250052... at 75.97%
6	437aa, >GPBGFMPE_08290... at 91.76%
7	437aa, >GPBGFMPE_29814... at 76.66%
8	437aa, >GPBGFMPE_48086... at 78.49%
>Cluster 121
0	365aa, >HDALDHFB_47052... at 77.53%
1	429aa, >HDALDHFB_155576... at 75.29%
2	428aa, >HENMDNCI_102707... at 71.03%
3	429aa, >PJJNKMKO_54045... at 73.89%
4	427aa, >PJJNKMKO_83624... at 70.02%
5	427aa, >PJJNKMKO_151233... at 71.19%
6	124aa, >PJJNKMKO_183936... at 70.97%
7	435aa, >PJJNKMKO_194763... *
8	428aa, >GPBGFMPE_43986... at 74.07%
>Cluster 122
0	316aa, >HDALDHFB_157451... at 100.00%
1	422aa, >HENMDNCI_90990... at 76.54%
2	428aa, >HENMDNCI_97610... *
3	417aa, >PJJNKMKO_127857... at 93.29%
4	381aa, >PJJNKMKO_221573... at 90.55%
5	420aa, >GPBGFMPE_08527... at 73.81%
6	422aa, >GPBGFMPE_28044... at 87.68%
7	422aa, >GPBGFMPE_42025... at 74.17%
8	424aa, >GPBGFMPE_72307... at 74.29%
>Cluster 123
0	426aa, >HDALDHFB_158033... *
1	426aa, >HENMDNCI_90581... at 80.99%
2	426aa, >PJJNKMKO_21491... at 94.84%
3	426aa, >PJJNKMKO_21654... at 99.30%
4	426aa, >PJJNKMKO_183383... at 91.08%
5	426aa, >GPBGFMPE_13671... at 95.77%
6	426aa, >GPBGFMPE_13824... at 81.69%
7	426aa, >GPBGFMPE_19278... at 94.13%
8	426aa, >GPBGFMPE_54080... at 95.54%
>Cluster 124
0	420aa, >HENMDNCI_95228... at 71.19%
1	421aa, >HENMDNCI_109543... *
2	138aa, >PJJNKMKO_38087... at 94.93%
3	420aa, >PJJNKMKO_92354... at 71.19%
4	391aa, >PJJNKMKO_150801... at 79.28%
5	421aa, >GPBGFMPE_01772... at 99.52%
6	420aa, >GPBGFMPE_02314... at 80.71%
7	421aa, >GPBGFMPE_28154... at 79.10%
8	399aa, >GPBGFMPE_79291... at 77.94%
>Cluster 125
0	374aa, >HDALDHFB_48228... *
1	372aa, >HDALDHFB_78186... at 71.51%
2	372aa, >HDALDHFB_112772... at 70.16%
3	371aa, >HDALDHFB_123757... at 71.70%
4	99aa, >HDALDHFB_222090... at 74.75%
5	374aa, >PJJNKMKO_72682... at 98.40%
6	371aa, >PJJNKMKO_215070... at 71.43%
7	372aa, >GPBGFMPE_35790... at 70.43%
8	365aa, >GPBGFMPE_42205... at 70.68%
>Cluster 126
0	362aa, >HDALDHFB_32696... at 86.46%
1	360aa, >HDALDHFB_38165... at 81.94%
2	367aa, >HDALDHFB_98220... *
3	362aa, >PJJNKMKO_08664... at 86.74%
4	360aa, >PJJNKMKO_28490... at 87.22%
5	360aa, >PJJNKMKO_141309... at 87.50%
6	360aa, >PJJNKMKO_270888... at 89.17%
7	360aa, >GPBGFMPE_09135... at 79.17%
8	360aa, >GPBGFMPE_44462... at 80.83%
>Cluster 127
0	350aa, >HDALDHFB_25681... at 88.00%
1	350aa, >HDALDHFB_93217... at 90.57%
2	352aa, >HDALDHFB_188165... at 84.38%
3	350aa, >HENMDNCI_28059... at 85.71%
4	349aa, >HENMDNCI_88804... at 85.39%
5	350aa, >PJJNKMKO_38531... at 84.29%
6	350aa, >PJJNKMKO_86825... at 85.43%
7	68aa, >PJJNKMKO_166879... at 83.82%
8	365aa, >GPBGFMPE_12325... *
>Cluster 128
0	182aa, >HDALDHFB_57768... at 81.32%
1	291aa, >HDALDHFB_82456... at 81.79%
2	341aa, >HDALDHFB_129873... *
3	143aa, >HDALDHFB_192802... at 71.33%
4	341aa, >HENMDNCI_38782... at 83.28%
5	341aa, >HENMDNCI_70852... at 79.47%
6	341aa, >PJJNKMKO_82279... at 82.99%
7	341aa, >GPBGFMPE_37506... at 80.35%
8	341aa, >GPBGFMPE_86104... at 94.72%
>Cluster 129
0	145aa, >HDALDHFB_44380... at 77.93%
1	338aa, >HDALDHFB_76272... *
2	333aa, >HDALDHFB_108833... at 70.57%
3	331aa, >PJJNKMKO_254241... at 77.95%
4	332aa, >GPBGFMPE_03332... at 71.69%
5	336aa, >GPBGFMPE_08071... at 70.54%
6	331aa, >GPBGFMPE_11729... at 77.64%
7	333aa, >GPBGFMPE_51601... at 70.87%
8	333aa, >GPBGFMPE_69334... at 71.17%
>Cluster 130
0	64aa, >HDALDHFB_24725... at 85.94%
1	330aa, >HENMDNCI_27667... *
2	295aa, >HENMDNCI_108906... at 77.97%
3	295aa, >PJJNKMKO_05438... at 77.29%
4	280aa, >PJJNKMKO_125981... at 100.00%
5	330aa, >GPBGFMPE_00795... at 99.39%
6	295aa, >GPBGFMPE_05487... at 94.24%
7	295aa, >GPBGFMPE_21699... at 92.54%
8	299aa, >GPBGFMPE_57803... at 76.92%
>Cluster 131
0	286aa, >HDALDHFB_193812... at 73.78%
1	286aa, >HENMDNCI_20938... at 71.68%
2	287aa, >HENMDNCI_64344... *
3	287aa, >HENMDNCI_96405... at 79.44%
4	287aa, >PJJNKMKO_25944... at 77.70%
5	286aa, >PJJNKMKO_98644... at 73.43%
6	286aa, >GPBGFMPE_14190... at 72.38%
7	286aa, >GPBGFMPE_15713... at 72.03%
8	286aa, >GPBGFMPE_23164... at 71.33%
>Cluster 132
0	262aa, >HDALDHFB_68169... at 75.19%
1	283aa, >HDALDHFB_78291... *
2	261aa, >HDALDHFB_190846... at 85.82%
3	262aa, >PJJNKMKO_144888... at 75.19%
4	260aa, >GPBGFMPE_76995... at 74.23%
5	137aa, >GPBGFMPE_95453... at 77.37%
6	260aa, >GPBGFMPE_110253... at 76.15%
7	184aa, >GPBGFMPE_116958... at 77.72%
8	134aa, >GPBGFMPE_129691... at 72.39%
>Cluster 133
0	278aa, >HDALDHFB_65404... *
1	278aa, >HDALDHFB_73965... at 87.77%
2	140aa, >HDALDHFB_119194... at 71.43%
3	263aa, >HDALDHFB_188449... at 95.44%
4	278aa, >HENMDNCI_94558... at 96.04%
5	278aa, >PJJNKMKO_29354... at 84.53%
6	278aa, >PJJNKMKO_60087... at 79.14%
7	113aa, >PJJNKMKO_153861... at 100.00%
8	113aa, >PJJNKMKO_182537... at 95.58%
>Cluster 134
0	73aa, >HDALDHFB_48316... at 87.67%
1	275aa, >HENMDNCI_75202... *
2	72aa, >PJJNKMKO_59102... at 84.72%
3	226aa, >PJJNKMKO_160479... at 88.05%
4	274aa, >GPBGFMPE_35337... at 72.99%
5	275aa, >GPBGFMPE_36803... at 93.45%
6	220aa, >GPBGFMPE_80985... at 89.55%
7	274aa, >GPBGFMPE_89865... at 74.09%
8	224aa, >GPBGFMPE_143127... at 88.39%
>Cluster 135
0	270aa, >HDALDHFB_19537... *
1	263aa, >HENMDNCI_21327... at 80.23%
2	270aa, >HENMDNCI_119486... at 100.00%
3	263aa, >PJJNKMKO_29617... at 80.23%
4	117aa, >PJJNKMKO_217947... at 77.78%
5	270aa, >GPBGFMPE_08512... at 80.37%
6	270aa, >GPBGFMPE_10689... at 78.89%
7	270aa, >GPBGFMPE_11071... at 79.26%
8	270aa, >GPBGFMPE_36749... at 99.63%
>Cluster 136
0	151aa, >HDALDHFB_43296... at 86.09%
1	151aa, >HDALDHFB_43298... at 86.09%
2	194aa, >PJJNKMKO_132741... at 90.21%
3	151aa, >PJJNKMKO_236399... at 84.77%
4	151aa, >PJJNKMKO_260832... at 86.09%
5	206aa, >PJJNKMKO_272007... *
6	206aa, >GPBGFMPE_09588... at 98.54%
7	205aa, >GPBGFMPE_45374... at 87.32%
8	205aa, >GPBGFMPE_70354... at 86.83%
>Cluster 137
0	193aa, >HDALDHFB_22284... at 72.54%
1	201aa, >HDALDHFB_22709... *
2	172aa, >HDALDHFB_38599... at 72.67%
3	193aa, >HDALDHFB_146182... at 77.20%
4	193aa, >HDALDHFB_199670... at 83.94%
5	199aa, >HENMDNCI_39978... at 73.37%
6	195aa, >PJJNKMKO_105840... at 75.38%
7	196aa, >PJJNKMKO_139251... at 71.43%
8	193aa, >GPBGFMPE_34977... at 81.87%
>Cluster 138
0	148aa, >HDALDHFB_23826... at 70.95%
1	150aa, >PJJNKMKO_71457... at 70.67%
2	148aa, >PJJNKMKO_143181... at 70.95%
3	146aa, >PJJNKMKO_149341... at 74.66%
4	147aa, >PJJNKMKO_182321... at 72.79%
5	111aa, >PJJNKMKO_234914... at 74.77%
6	150aa, >PJJNKMKO_263957... at 72.00%
7	159aa, >PJJNKMKO_264009... *
8	150aa, >GPBGFMPE_48173... at 71.33%
>Cluster 139
0	91aa, >HDALDHFB_104432... at 91.21%
1	69aa, >HDALDHFB_211065... at 100.00%
2	93aa, >HENMDNCI_30979... at 82.80%
3	105aa, >PJJNKMKO_123163... at 82.86%
4	47aa, >PJJNKMKO_136188... at 100.00%
5	105aa, >GPBGFMPE_01298... at 82.86%
6	92aa, >GPBGFMPE_01300... at 100.00%
7	92aa, >GPBGFMPE_20417... at 100.00%
8	158aa, >GPBGFMPE_46088... *
>Cluster 140
0	135aa, >HDALDHFB_41694... *
1	130aa, >HDALDHFB_96217... at 71.54%
2	130aa, >HDALDHFB_203015... at 74.62%
3	134aa, >PJJNKMKO_13081... at 70.15%
4	134aa, >PJJNKMKO_59336... at 75.37%
5	130aa, >PJJNKMKO_144558... at 76.92%
6	130aa, >PJJNKMKO_157710... at 75.38%
7	130aa, >PJJNKMKO_229885... at 73.08%
8	130aa, >GPBGFMPE_41921... at 80.77%
>Cluster 141
0	123aa, >HDALDHFB_56136... at 95.12%
1	120aa, >HDALDHFB_59761... at 85.00%
2	122aa, >HDALDHFB_191588... at 82.79%
3	124aa, >HENMDNCI_149235... *
4	121aa, >PJJNKMKO_96109... at 80.17%
5	122aa, >PJJNKMKO_160164... at 82.79%
6	124aa, >GPBGFMPE_03549... at 91.13%
7	115aa, >GPBGFMPE_49042... at 80.00%
8	122aa, >GPBGFMPE_87276... at 83.61%
>Cluster 142
0	103aa, >HDALDHFB_46995... *
1	102aa, >HENMDNCI_25866... at 78.43%
2	102aa, >HENMDNCI_54174... at 78.43%
3	103aa, >PJJNKMKO_33515... at 85.44%
4	102aa, >PJJNKMKO_72894... at 71.57%
5	103aa, >PJJNKMKO_113707... at 87.38%
6	102aa, >PJJNKMKO_125252... at 79.41%
7	103aa, >PJJNKMKO_168571... at 100.00%
8	102aa, >GPBGFMPE_25231... at 71.57%
>Cluster 143
0	89aa, >HDALDHFB_10797... at 79.78%
1	81aa, >HDALDHFB_87880... at 87.65%
2	90aa, >HENMDNCI_11103... *
3	90aa, >HENMDNCI_41468... at 83.33%
4	90aa, >HENMDNCI_180052... at 78.89%
5	90aa, >PJJNKMKO_259621... at 100.00%
6	89aa, >GPBGFMPE_19653... at 78.65%
7	90aa, >GPBGFMPE_31603... at 100.00%
8	90aa, >GPBGFMPE_74938... at 90.00%
>Cluster 144
0	47aa, >HDALDHFB_150754... at 78.72%
1	32aa, >HDALDHFB_169562... at 75.00%
2	89aa, >HDALDHFB_171628... *
3	89aa, >HENMDNCI_113991... at 83.15%
4	89aa, >HENMDNCI_148214... at 75.28%
5	89aa, >PJJNKMKO_72455... at 75.28%
6	89aa, >PJJNKMKO_190075... at 78.65%
7	89aa, >GPBGFMPE_12024... at 83.15%
8	89aa, >GPBGFMPE_36841... at 78.65%
>Cluster 145
0	46aa, >HENMDNCI_04096... at 73.91%
1	51aa, >HENMDNCI_79786... at 82.35%
2	51aa, >PJJNKMKO_26570... at 82.35%
3	82aa, >PJJNKMKO_67345... *
4	51aa, >PJJNKMKO_176891... at 96.08%
5	82aa, >GPBGFMPE_08752... at 100.00%
6	51aa, >GPBGFMPE_12151... at 96.08%
7	53aa, >GPBGFMPE_23001... at 100.00%
8	52aa, >GPBGFMPE_55442... at 96.15%
>Cluster 146
0	90aa, >HDALDHFB_20110... at 75.56%
1	1268aa, >HDALDHFB_160724... at 88.25%
2	1265aa, >HENMDNCI_28068... at 79.53%
3	1264aa, >PJJNKMKO_08130... at 92.01%
4	1293aa, >PJJNKMKO_194382... *
5	1234aa, >PJJNKMKO_204198... at 89.14%
6	1265aa, >GPBGFMPE_02714... at 100.00%
7	1267aa, >GPBGFMPE_29942... at 88.95%
>Cluster 147
0	181aa, >HDALDHFB_31439... at 75.14%
1	558aa, >HDALDHFB_52803... at 76.70%
2	282aa, >PJJNKMKO_04713... at 85.46%
3	1064aa, >PJJNKMKO_99245... at 79.23%
4	419aa, >PJJNKMKO_172999... at 91.41%
5	1071aa, >GPBGFMPE_17404... *
6	1067aa, >GPBGFMPE_27858... at 84.07%
7	1067aa, >GPBGFMPE_88615... at 83.51%
>Cluster 148
0	840aa, >HDALDHFB_139995... at 71.19%
1	924aa, >PJJNKMKO_67602... *
2	913aa, >PJJNKMKO_125561... at 72.84%
3	892aa, >PJJNKMKO_188127... at 70.63%
4	874aa, >PJJNKMKO_257105... at 70.02%
5	883aa, >GPBGFMPE_09210... at 70.10%
6	914aa, >GPBGFMPE_13647... at 70.90%
7	876aa, >GPBGFMPE_44762... at 75.80%
>Cluster 149
0	849aa, >HDALDHFB_70172... at 73.73%
1	856aa, >HDALDHFB_73464... at 79.32%
2	855aa, >HDALDHFB_216751... at 77.66%
3	876aa, >HENMDNCI_67890... *
4	857aa, >PJJNKMKO_45003... at 73.75%
5	855aa, >PJJNKMKO_82092... at 77.08%
6	873aa, >PJJNKMKO_185173... at 82.47%
7	856aa, >PJJNKMKO_259005... at 78.15%
>Cluster 150
0	652aa, >HDALDHFB_96248... at 72.24%
1	59aa, >HDALDHFB_117292... at 86.44%
2	272aa, >HDALDHFB_161548... at 79.04%
3	177aa, >HDALDHFB_169851... at 82.49%
4	734aa, >PJJNKMKO_14592... at 74.25%
5	735aa, >PJJNKMKO_55437... *
6	698aa, >PJJNKMKO_104807... at 74.93%
7	734aa, >GPBGFMPE_28163... at 75.61%
>Cluster 151
0	675aa, >HDALDHFB_169899... at 80.89%
1	54aa, >HENMDNCI_197442... at 77.78%
2	60aa, >PJJNKMKO_12510... at 81.67%
3	497aa, >PJJNKMKO_31640... at 78.47%
4	180aa, >PJJNKMKO_223277... at 83.89%
5	72aa, >PJJNKMKO_245281... at 84.72%
6	709aa, >GPBGFMPE_61767... *
7	708aa, >GPBGFMPE_68027... at 83.05%
>Cluster 152
0	162aa, >HDALDHFB_174684... at 73.46%
1	708aa, >HENMDNCI_57247... *
2	699aa, >HENMDNCI_80652... at 90.99%
3	675aa, >PJJNKMKO_109397... at 77.78%
4	670aa, >PJJNKMKO_252434... at 78.06%
5	669aa, >GPBGFMPE_05468... at 78.03%
6	687aa, >GPBGFMPE_13812... at 80.20%
7	670aa, >GPBGFMPE_51231... at 78.21%
>Cluster 153
0	624aa, >PJJNKMKO_92134... at 70.99%
1	691aa, >PJJNKMKO_155932... at 70.33%
2	684aa, >PJJNKMKO_205528... at 76.17%
3	691aa, >PJJNKMKO_229993... at 70.33%
[truncated: 72,441 more rows]
