# Supplementary material for: MetaRibo-Seq measures translation in microbiomes
Source: Nat Commun. 2020 Jun 29;11:3268. doi: 10.1038/s41467-020-17081-z (PMC7324362; doi:10.1038/s41467-020-17081-z)
Supplement: Supplementary file 9 — Supplementary Data 6 [file 41467_2020_17081_MOESM9_ESM.zip › File1/blast2GOresults.txt]

	Tags	SeqName	Description	Length	#Hits	e-Value	sim mean	#GO	GO IDs	GO Names	Enzyme Codes	Enzyme Names	InterPro IDs	InterPro GO IDs	InterPro GO Names
true	[INTERPRO, BLASTED, MAPPED, ANNOTATED]	HDALDHFB_00989	leucine--tRNA ligase	946	20	0.0	98.5	6	F:GO:0002161; F:GO:0004823; F:GO:0005524; C:GO:0005737; P:GO:0006429; P:GO:0106074	F:aminoacyl-tRNA editing activity; F:leucine-tRNA ligase activity; F:ATP binding; C:cytoplasm; P:leucyl-tRNA aminoacylation; P:aminoacyl-tRNA metabolism involved in translational fidelity	EC:6.1.1.4; EC:3.1.1.1	Leucine--tRNA ligase; Carboxylesterase	IPR002302 (PRINTS); IPR002302 (TIGRFAM); IPR013155 (PFAM); IPR025709 (PFAM); G3DSA:1.10.730.10 (GENE3D); IPR014729 (G3DSA:3.40.50.GENE3D); IPR002300 (PFAM); G3DSA:3.10.20.590 (GENE3D); G3DSA:3.10.330.110 (GENE3D); IPR014729 (G3DSA:3.40.50.GENE3D); IPR009008 (G3DSA:3.90.740.GENE3D); PTHR43740:SF3 (PANTHER); PTHR43740:SF3 (PANTHER); IPR002302 (PANTHER); IPR002302 (PANTHER); IPR002302 (HAMAP); cd079…	F:GO:0000166; F:GO:0002161; F:GO:0004812; F:GO:0004823; F:GO:0005524; P:GO:0006418; P:GO:0006429	F:nucleotide binding; F:aminoacyl-tRNA editing activity; F:aminoacyl-tRNA ligase activity; F:leucine-tRNA ligase activity; F:ATP binding; P:tRNA aminoacylation for protein translation; P:leucyl-tRNA aminoacylation
true	[INTERPRO, BLASTED, MAPPED, ANNOTATED]	HDALDHFB_01480	transcription elongation factor GreA	158	20	2.89136E-105	95.07	5	F:GO:0003677; F:GO:0003746; P:GO:0006414; P:GO:0032784; F:GO:0070063	F:DNA binding; F:translation elongation factor activity; P:translational elongation; P:regulation of DNA-templated transcription, elongation; F:RNA polymerase binding			IPR036953 (G3DSA:3.10.50.GENE3D); IPR023459 (PIRSF); IPR001437 (PFAM); IPR006359 (TIGRFAM); IPR022691 (PFAM); IPR036805 (G3DSA:1.10.287.GENE3D); PTHR30437:SF4 (PANTHER); IPR023459 (PANTHER); IPR028624 (HAMAP); SSF54534 (SUPERFAMILY); IPR036805 (SUPERFAMILY)	F:GO:0003677; P:GO:0032784; F:GO:0070063	F:DNA binding; P:regulation of DNA-templated transcription, elongation; F:RNA polymerase binding
true	[INTERPRO, BLASTED, MAPPED, ANNOTATED]	HDALDHFB_02511	AI-2E family transporter	341	20	0.0	96.2	3	F:GO:0005215; C:GO:0005887; P:GO:0055085	F:transporter activity; C:integral component of plasma membrane; P:transmembrane transport			IPR002549 (PFAM); IPR002549 (PANTHER); PTHR21716:SF38 (PANTHER)	no GO terms	no GO terms
true	[INTERPRO, BLASTED, MAPPED, ANNOTATED]	HDALDHFB_02663	Electron transfer flavoprotein small subunit	266	20	0.0	95.3	2	F:GO:0009055; P:GO:0022900	F:electron transfer activity; P:electron transport chain			IPR014730 (PFAM); IPR012255 (PIRSF); IPR014729 (G3DSA:3.40.50.GENE3D); IPR012255 (PANTHER); PTHR21294:SF17 (PANTHER); IPR033948 (CDD); SSF52402 (SUPERFAMILY)	F:GO:0009055	F:electron transfer activity
true	[INTERPRO, BLASTED, MAPPED, ANNOTATED]	HDALDHFB_04225	gTPase Era	297	20	0.0	96.86	6	F:GO:0003924; F:GO:0005525; C:GO:0005737; C:GO:0005886; P:GO:0042274; F:GO:0070181	F:GTPase activity; F:GTP binding; C:cytoplasm; C:plasma membrane; P:ribosomal small subunit biogenesis; F:small ribosomal subunit rRNA binding	EC:3.6.1.15	Nucleoside-triphosphate phosphatase	IPR006073 (PRINTS); IPR015946 (G3DSA:3.30.300.GENE3D); IPR006073 (PFAM); IPR005662 (TIGRFAM); G3DSA:3.40.50.300 (GENE3D); IPR005225 (TIGRFAM); IPR004044 (PFAM); PTHR42698:SF2 (PANTHER); PTHR42698 (PANTHER); IPR005662 (HAMAP); IPR030388 (PROSITE_PROFILES); IPR004044 (PROSITE_PROFILES); IPR030388 (CDD); IPR009019 (SUPERFAMILY); IPR027417 (SUPERFAMILY)	F:GO:0003723; F:GO:0005525; C:GO:0005622	F:RNA binding; F:GTP binding; C:intracellular
true	[INTERPRO, BLASTED, MAPPED, ANNOTATED]	HDALDHFB_04756	dipeptidase	454	20	0.0	99.1	2	P:GO:0008152; F:GO:0009014	P:metabolic process; F:succinyl-diaminopimelate desuccinylase activity	EC:3.5.1.18	Succinyl-diaminopimelate desuccinylase	G3DSA:3.40.630.10 (GENE3D); IPR002933 (PFAM); IPR011650 (PFAM); G3DSA:3.30.70.360 (GENE3D); PTHR43270:SF4 (PANTHER); PTHR43270 (PANTHER); cd05680 (CDD); SSF53187 (SUPERFAMILY)	P:GO:0008152; F:GO:0016787	P:metabolic process; F:hydrolase activity
true	[INTERPRO, BLASTED]	HDALDHFB_05097	YlbF family regulator	135	20	1.28842E-94	92.53						IPR010368 (PFAM); IPR023378 (G3DSA:1.20.1500.GENE3D); IPR023378 (SUPERFAMILY)	no GO terms	no GO terms
true	[INTERPRO, BLASTED, MAPPED, ANNOTATED]	HDALDHFB_05555	KR domain-containing protein	266	20	0.0	94.94	4	F:GO:0004316; P:GO:0055114; F:GO:0102131; F:GO:0102132	F:3-oxoacyl-[acyl-carrier-protein] reductase (NADPH) activity; P:oxidation-reduction process; F:3-oxo-glutaryl-[acp] methyl ester reductase activity; F:3-oxo-pimeloyl-[acp] methyl ester reductase activity	EC:2.3.1.85; EC:1.1.1.100	Fatty-acid synthase; 3-oxoacyl-[acyl-carrier-protein] reductase	IPR002347 (PRINTS); IPR002347 (PRINTS); PF13561 (PFAM); G3DSA:3.40.50.720 (GENE3D); PTHR24321:SF7 (PANTHER); PTHR24321 (PANTHER); cd05233 (CDD); IPR036291 (SUPERFAMILY)	no GO terms	no GO terms
true	[INTERPRO, BLASTED, MAPPED, ANNOTATED]	HDALDHFB_07069	50S ribosomal protein L14	122	20	1.70503E-81	91.35	4	F:GO:0003735; P:GO:0006412; C:GO:0015934; F:GO:0019843	F:structural constituent of ribosome; P:translation; C:large ribosomal subunit; F:rRNA binding			IPR000218 (PFAM); IPR005745 (TIGRFAM); IPR036853 (G3DSA:2.40.150.GENE3D); PTHR11761:SF3 (PANTHER); IPR000218 (PANTHER); IPR000218 (HAMAP); IPR036853 (SUPERFAMILY)	F:GO:0003735; C:GO:0005840; P:GO:0006412; C:GO:0015934	F:structural constituent of ribosome; C:ribosome; P:translation; C:large ribosomal subunit
true	[INTERPRO, BLASTED, MAPPED, ANNOTATED]	HDALDHFB_07700	30S ribosomal protein S21	58	20	6.52541E-33	100.0	3	F:GO:0003735; C:GO:0005840; P:GO:0006412	F:structural constituent of ribosome; C:ribosome; P:translation			IPR001911 (PRINTS); IPR001911 (TIGRFAM); IPR001911 (PFAM); IPR038380 (G3DSA:1.20.5.GENE3D); mobidb-lite (MOBIDB_LITE); mobidb-lite (MOBIDB_LITE); PTHR21109:SF7 (PANTHER); IPR001911 (PANTHER); IPR001911 (PRODOM); IPR001911 (HAMAP)	F:GO:0003735; C:GO:0005840; P:GO:0006412	F:structural constituent of ribosome; C:ribosome; P:translation
true	[INTERPRO, BLASTED, MAPPED, ANNOTATED]	HDALDHFB_09958	thiol peroxidase	168	20	2.15184E-116	86.56	5	C:GO:0005623; F:GO:0008379; P:GO:0045454; P:GO:0055114; P:GO:0098869	C:cell; F:thioredoxin peroxidase activity; P:cell redox homeostasis; P:oxidation-reduction process; P:cellular oxidant detoxification	EC:1.11.1; EC:1.11.1.15; EC:1.11.1.7	Acting on a peroxide as acceptor; Peroxiredoxin; Peroxidase	IPR013740 (PFAM); G3DSA:3.40.30.10 (GENE3D); PTHR43110 (PANTHER); IPR002065 (HAMAP); IPR013766 (PROSITE_PROFILES); IPR002065 (CDD); IPR036249 (SUPERFAMILY)	F:GO:0008379; F:GO:0016209; F:GO:0016491; P:GO:0045454; P:GO:0055114	F:thioredoxin peroxidase activity; F:antioxidant activity; F:oxidoreductase activity; P:cell redox homeostasis; P:oxidation-reduction process
true	[INTERPRO, BLASTED, MAPPED, ANNOTATED]	HDALDHFB_11691	50S ribosomal protein L34	44	20	7.25295E-21	95.11	3	F:GO:0003735; C:GO:0005840; P:GO:0006412	F:structural constituent of ribosome; C:ribosome; P:translation			IPR000271 (PFAM); IPR000271 (TIGRFAM); IPR000271 (PANTHER); IPR000271 (PRODOM); IPR000271 (HAMAP)	F:GO:0003735; C:GO:0005622; C:GO:0005840; P:GO:0006412	F:structural constituent of ribosome; C:intracellular; C:ribosome; P:translation
true	[INTERPRO, BLASTED, MAPPED, ANNOTATED]	HDALDHFB_12021	phosphoglucosamine mutase	472	20	0.0	95.94	3	F:GO:0000287; P:GO:0005975; F:GO:0008966	F:magnesium ion binding; P:carbohydrate metabolic process; F:phosphoglucosamine mutase activity	EC:5.4.2.10	Phosphoglucosamine mutase	IPR005841 (PRINTS); G3DSA:3.40.120.10 (GENE3D); G3DSA:3.30.310.50 (GENE3D); IPR005843 (PFAM); G3DSA:3.40.120.10 (GENE3D); IPR005846 (PFAM); G3DSA:3.40.120.10 (GENE3D); IPR005845 (PFAM); IPR005844 (PFAM); IPR006352 (TIGRFAM); PTHR42946:SF1 (PANTHER); PTHR42946 (PANTHER); IPR006352 (HAMAP); IPR006352 (CDD); IPR016055 (SUPERFAMILY); IPR016055 (SUPERFAMILY); IPR016055 (SUPERFAMILY); IPR036900 (SUPERF…	F:GO:0000287; P:GO:0005975; F:GO:0008966; F:GO:0016868; P:GO:0071704	F:magnesium ion binding; P:carbohydrate metabolic process; F:phosphoglucosamine mutase activity; F:intramolecular transferase activity, phosphotransferases; P:organic substance metabolic process
true	[INTERPRO, BLASTED, MAPPED, ANNOTATED]	HDALDHFB_13387	aspartate ammonia-lyase	477	20	0.0	98.34	3	P:GO:0006099; P:GO:0006531; F:GO:0008797	P:tricarboxylic acid cycle; P:aspartate metabolic process; F:aspartate ammonia-lyase activity	EC:4.3.1.1	Aspartate ammonia-lyase	IPR000362 (PRINTS); IPR022761 (PFAM); G3DSA:1.20.200.10 (GENE3D); IPR024083 (G3DSA:1.10.275.GENE3D); G3DSA:1.10.40.30 (GENE3D); IPR018951 (PFAM); PTHR42696 (PANTHER); PTHR42696:SF2 (PANTHER); cd01357 (CDD); IPR008948 (SUPERFAMILY)	F:GO:0003824; P:GO:0006099; F:GO:0016829	F:catalytic activity; P:tricarboxylic acid cycle; F:lyase activity
true	[INTERPRO, BLASTED, MAPPED, ANNOTATED]	HDALDHFB_16147	30S ribosomal protein S21	61	20	2.23061E-34	96.7	3	F:GO:0003735; C:GO:0005840; P:GO:0006412	F:structural constituent of ribosome; C:ribosome; P:translation			IPR001911 (PRINTS); IPR001911 (PFAM); IPR001911 (TIGRFAM); IPR038380 (G3DSA:1.20.5.GENE3D); mobidb-lite (MOBIDB_LITE); mobidb-lite (MOBIDB_LITE); PTHR21109:SF7 (PANTHER); IPR001911 (PANTHER); IPR001911 (PRODOM); IPR001911 (HAMAP)	F:GO:0003735; C:GO:0005840; P:GO:0006412	F:structural constituent of ribosome; C:ribosome; P:translation
true	[INTERPRO, BLASTED, MAPPED, ANNOTATED]	HDALDHFB_18199	rod shape-determining protein	350	20	0.0	98.52	1	P:GO:0000902	P:cell morphogenesis			IPR004753 (PRINTS); G3DSA:3.30.420.40 (GENE3D); IPR004753 (TIGRFAM); G3DSA:3.30.420.40 (GENE3D); G3DSA:3.90.640.10 (GENE3D); IPR004753 (PFAM); IPR004753 (PANTHER); PTHR42749:SF4 (PANTHER); IPR004753 (CDD); SSF53067 (SUPERFAMILY); SSF53067 (SUPERFAMILY)	P:GO:0000902	P:cell morphogenesis
true	[INTERPRO, BLASTED, MAPPED, ANNOTATED]	HDALDHFB_19537	glucosamine-6-phosphate deaminase	270	20	0.0	97.76	4	F:GO:0004342; P:GO:0005975; P:GO:0006044; P:GO:0019262	F:glucosamine-6-phosphate deaminase activity; P:carbohydrate metabolic process; P:N-acetylglucosamine metabolic process; P:N-acetylneuraminate catabolic process	EC:3.5.99.6	Glucosamine-6-phosphate deaminase	IPR006148 (PFAM); G3DSA:3.40.50.1360 (GENE3D); IPR004547 (TIGRFAM); PTHR11280:SF17 (PANTHER); IPR004547 (PANTHER); IPR004547 (HAMAP); IPR004547 (CDD); IPR037171 (SUPERFAMILY)	F:GO:0004342; P:GO:0005975; P:GO:0006044	F:glucosamine-6-phosphate deaminase activity; P:carbohydrate metabolic process; P:N-acetylglucosamine metabolic process
true	[INTERPRO, BLASTED, MAPPED, ANNOTATED]	HDALDHFB_20753	fructose-6-phosphate aldolase	218	20	3.40058E-159	97.96	5	F:GO:0004801; C:GO:0005737; P:GO:0005975; P:GO:0006098; F:GO:0016832	F:sedoheptulose-7-phosphate:D-glyceraldehyde-3-phosphate glyceronetransferase activity; C:cytoplasm; P:carbohydrate metabolic process; P:pentose-phosphate shunt; F:aldehyde-lyase activity	EC:2.2.1.2	Transaldolase	IPR004731 (TIGRFAM); IPR013785 (G3DSA:3.20.20.GENE3D); IPR001585 (PFAM); PTHR10683:SF18 (PANTHER); IPR001585 (PANTHER); IPR001585 (PANTHER); IPR022999 (HAMAP); IPR033919 (CDD); SSF51569 (SUPERFAMILY)	F:GO:0003824; F:GO:0004801; P:GO:0005975; F:GO:0016832	F:catalytic activity; F:sedoheptulose-7-phosphate:D-glyceraldehyde-3-phosphate glyceronetransferase activity; P:carbohydrate metabolic process; F:aldehyde-lyase activity
true	[INTERPRO, BLASTED, MAPPED, ANNOTATED]	HDALDHFB_22663	50S ribosomal protein L35	65	20	2.26946E-38	88.85	3	F:GO:0003735; C:GO:0005840; P:GO:0006412	F:structural constituent of ribosome; C:ribosome; P:translation			IPR001706 (PRINTS); IPR021137 (PFAM); IPR001706 (TIGRFAM); G3DSA:2.40.50.530 (GENE3D); IPR021137 (PANTHER); IPR001706 (HAMAP); IPR037229 (SUPERFAMILY)	F:GO:0003735; C:GO:0005622; C:GO:0005840; P:GO:0006412	F:structural constituent of ribosome; C:intracellular; C:ribosome; P:translation
true	[INTERPRO, BLASTED, MAPPED, ANNOTATED]	HDALDHFB_22709	aTP-dependent Clp protease proteolytic subunit	201	20	1.54693E-144	93.85	3	F:GO:0004252; C:GO:0005737; P:GO:0006508	F:serine-type endopeptidase activity; C:cytoplasm; P:proteolysis	EC:3.4.21	Acting on peptide bonds (peptidases)	IPR001907 (PRINTS); IPR001907 (TIGRFAM); IPR023562 (PFAM); G3DSA:3.90.226.10 (GENE3D); IPR023562 (PANTHER); PTHR10381:SF11 (PANTHER); IPR001907 (HAMAP); IPR001907 (CDD); IPR029045 (SUPERFAMILY)	F:GO:0004252; P:GO:0006508	F:serine-type endopeptidase activity; P:proteolysis
true	[INTERPRO, BLASTED, MAPPED, ANNOTATED]	HDALDHFB_23217	50S ribosomal protein L15	146	20	1.81272E-100	95.27	4	F:GO:0003735; P:GO:0006412; C:GO:0015934; F:GO:0019843	F:structural constituent of ribosome; P:translation; C:large ribosomal subunit; F:rRNA binding			G3DSA:3.100.10.10 (GENE3D); IPR021131 (PFAM); IPR005749 (TIGRFAM); mobidb-lite (MOBIDB_LITE); PTHR12934:SF11 (PANTHER); IPR005749 (PANTHER); IPR030878 (HAMAP); IPR036227 (SUPERFAMILY)	F:GO:0003735; P:GO:0006412; C:GO:0015934	F:structural constituent of ribosome; P:translation; C:large ribosomal subunit
true	[INTERPRO, BLASTED, MAPPED, ANNOTATED]	HDALDHFB_23219	30S ribosomal protein S5	169	20	3.7766E-114	95.92	4	F:GO:0003735; P:GO:0006412; C:GO:0015935; F:GO:0019843	F:structural constituent of ribosome; P:translation; C:small ribosomal subunit; F:rRNA binding			IPR013810 (PFAM); IPR014721 (G3DSA:3.30.230.GENE3D); G3DSA:3.30.160.20 (GENE3D); IPR005712 (TIGRFAM); IPR005324 (PFAM); IPR000851 (PANTHER); PTHR13718:SF61 (PANTHER); IPR013810 (PROSITE_PROFILES); IPR005712 (HAMAP); SSF54768 (SUPERFAMILY); IPR020568 (SUPERFAMILY)	F:GO:0003723; F:GO:0003735; C:GO:0005840; P:GO:0006412; C:GO:0015935	F:RNA binding; F:structural constituent of ribosome; C:ribosome; P:translation; C:small ribosomal subunit
true	[INTERPRO, BLASTED, MAPPED, ANNOTATED]	HDALDHFB_23220	50S ribosomal protein L18	122	20	1.4906E-82	95.0	4	F:GO:0003735; C:GO:0005840; P:GO:0006412; F:GO:0019843	F:structural constituent of ribosome; C:ribosome; P:translation; F:rRNA binding			IPR004389 (TIGRFAM); IPR005484 (PFAM); G3DSA:3.30.420.100 (GENE3D); IPR005484 (PANTHER); PTHR12899:SF3 (PANTHER); IPR004389 (HAMAP); cd00432 (CDD); SSF53137 (SUPERFAMILY)	F:GO:0003735; C:GO:0005622; C:GO:0005840; P:GO:0006412	F:structural constituent of ribosome; C:intracellular; C:ribosome; P:translation
true	[INTERPRO, BLASTED, MAPPED, ANNOTATED]	HDALDHFB_23427	dNA-binding protein HU-beta	93	20	1.78304E-57	94.44	2	F:GO:0003677; P:GO:0030261	F:DNA binding; P:chromosome condensation			IPR000119 (PRINTS); IPR010992 (G3DSA:4.10.520.GENE3D); IPR000119 (PFAM); PTHR33175:SF6 (PANTHER); IPR000119 (PANTHER); cd13831 (CDD); IPR010992 (SUPERFAMILY)	F:GO:0003677	F:DNA binding
true	[INTERPRO, BLASTED]	HDALDHFB_23552	PFL family protein	454	20	0.0	96.09						IPR007841 (PFAM); G3DSA:3.20.70.20 (GENE3D); IPR007841 (PANTHER); PTHR37560:SF1 (PANTHER); IPR007841 (HAMAP); IPR007841 (CDD); SSF51998 (SUPERFAMILY)	no GO terms	no GO terms
true	[INTERPRO, BLASTED, MAPPED, ANNOTATED]	HDALDHFB_23643	Triosephosphate isomerase	250	20	0.0	95.64	4	F:GO:0004807; C:GO:0005737; P:GO:0006094; P:GO:0006096	F:triose-phosphate isomerase activity; C:cytoplasm; P:gluconeogenesis; P:glycolytic process	EC:5.3.1.1	Triose-phosphate isomerase	IPR000652 (TIGRFAM); IPR000652 (PFAM); IPR013785 (G3DSA:3.20.20.GENE3D); IPR000652 (PANTHER); IPR000652 (PROSITE_PROFILES); IPR022896 (HAMAP); IPR000652 (CDD); IPR035990 (SUPERFAMILY)	F:GO:0003824; F:GO:0004807; P:GO:0006096; P:GO:0008152	F:catalytic activity; F:triose-phosphate isomerase activity; P:glycolytic process; P:metabolic process
true	[INTERPRO, BLASTED, MAPPED, ANNOTATED]	HDALDHFB_24099	type Z 30S ribosomal protein S14	61	20	7.36782E-37	93.44	5	F:GO:0003735; C:GO:0005840; P:GO:0006412; F:GO:0008270; F:GO:0019843	F:structural constituent of ribosome; C:ribosome; P:translation; F:zinc ion binding; F:rRNA binding			IPR001209 (PFAM); G3DSA:4.10.830.10 (GENE3D); IPR001209 (PANTHER); IPR023053 (HAMAP); SSF57716 (SUPERFAMILY)	F:GO:0003735; C:GO:0005622; C:GO:0005840; P:GO:0006412	F:structural constituent of ribosome; C:intracellular; C:ribosome; P:translation
true	[INTERPRO, BLASTED, MAPPED, ANNOTATED]	HDALDHFB_25763	Aspartate aminotransferase	399	20	0.0	97.79	3	F:GO:0004069; P:GO:0009058; F:GO:0030170	F:L-aspartate:2-oxoglutarate aminotransferase activity; P:biosynthetic process; F:pyridoxal phosphate binding	EC:2.6.1.1	Aspartate transaminase	IPR015422 (G3DSA:3.90.1150.GENE3D); IPR015421 (G3DSA:3.40.640.GENE3D); IPR004839 (PFAM); PTHR43795:SF5 (PANTHER); PTHR43795 (PANTHER); cd00609 (CDD); IPR015424 (SUPERFAMILY)	F:GO:0003824; P:GO:0009058; F:GO:0030170	F:catalytic activity; P:biosynthetic process; F:pyridoxal phosphate binding
true	[INTERPRO, BLASTED, MAPPED, ANNOTATED]	HDALDHFB_28750	transcription antitermination protein nusG	172	20	1.62874E-122	94.32	2	P:GO:0031564; P:GO:0032784	P:transcription antitermination; P:regulation of DNA-templated transcription, elongation			IPR001062 (PRINTS); IPR006645 (PFAM); IPR014722 (G3DSA:2.30.30.GENE3D); IPR001062 (TIGRFAM); IPR036735 (G3DSA:3.30.70.GENE3D); IPR001062 (PTHR30265:PANTHER); PTHR30265 (PANTHER); IPR001062 (HAMAP); cd06091 (CDD); cd09891 (CDD); IPR036735 (SUPERFAMILY); IPR008991 (SUPERFAMILY)	P:GO:0006355; P:GO:0032784	P:regulation of transcription, DNA-templated; P:regulation of DNA-templated transcription, elongation
true	[INTERPRO, BLASTED, MAPPED, ANNOTATED]	HDALDHFB_32044	single-stranded-DNA-specific exonuclease RecJ	587	20	0.0	91.74	5	F:GO:0003676; P:GO:0006281; P:GO:0006310; F:GO:0008409; P:GO:0090305	F:nucleic acid binding; P:DNA repair; P:DNA recombination; F:5'-3' exonuclease activity; P:nucleic acid phosphodiester bond hydrolysis			G3DSA:3.90.1640.30 (GENE3D); IPR003156 (PFAM); IPR004610 (TIGRFAM); G3DSA:3.10.310.30 (GENE3D); IPR001667 (PFAM); PTHR30255 (PANTHER); IPR038763 (SUPERFAMILY)	F:GO:0003676; P:GO:0006281; P:GO:0006310; F:GO:0008409	F:nucleic acid binding; P:DNA repair; P:DNA recombination; F:5'-3' exonuclease activity
true	[INTERPRO, BLASTED, MAPPED, ANNOTATED]	HDALDHFB_33059	30S ribosomal protein S2	262	20	0.0	94.77	3	F:GO:0003735; P:GO:0006412; C:GO:0015935	F:structural constituent of ribosome; P:translation; C:small ribosomal subunit			IPR001865 (PRINTS); G3DSA:1.10.287.610 (GENE3D); IPR001865 (PFAM); G3DSA:3.40.50.10490 (GENE3D); IPR005706 (TIGRFAM); IPR005706 (PANTHER); PTHR12534:SF0 (PANTHER); IPR005706 (HAMAP); IPR001865 (CDD); IPR023591 (SUPERFAMILY)	F:GO:0003735; C:GO:0005622; C:GO:0005840; P:GO:0006412; C:GO:0015935	F:structural constituent of ribosome; C:intracellular; C:ribosome; P:translation; C:small ribosomal subunit
true	[INTERPRO, BLASTED, MAPPED, ANNOTATED]	HDALDHFB_35001	ATP-dependent Clp protease ATP-binding subunit ClpX	514	20	0.0	92.39	7	F:GO:0005524; P:GO:0006457; P:GO:0006508; F:GO:0008233; F:GO:0008270; F:GO:0046983; F:GO:0051082	F:ATP binding; P:protein folding; P:proteolysis; F:peptidase activity; F:zinc ion binding; F:protein dimerization activity; F:unfolded protein binding			IPR003959 (PFAM); IPR019489 (PFAM); IPR004487 (TIGRFAM); G3DSA:3.40.50.300 (GENE3D); G3DSA:1.10.8.60 (GENE3D); IPR010603 (PFAM); mobidb-lite (MOBIDB_LITE); mobidb-lite (MOBIDB_LITE); PTHR11262:SF4 (PANTHER); PTHR11262:SF4 (PANTHER); IPR004487 (PANTHER); IPR004487 (PANTHER); cd00009 (CDD); IPR027417 (SUPERFAMILY)	F:GO:0005524; P:GO:0006457; F:GO:0008270; F:GO:0046983; F:GO:0051082	F:ATP binding; P:protein folding; F:zinc ion binding; F:protein dimerization activity; F:unfolded protein binding
true	[INTERPRO, BLASTED, MAPPED, ANNOTATED]	HDALDHFB_36498	30S ribosomal protein S1	382	20	0.0	93.19	2	F:GO:0003676; C:GO:0005840	F:nucleic acid binding; C:ribosome			PR00681 (PRINTS); G3DSA:2.40.50.140 (GENE3D); IPR003029 (PFAM); G3DSA:2.40.50.140 (GENE3D); G3DSA:2.40.50.140 (GENE3D); G3DSA:2.40.50.140 (GENE3D); PTHR10724:SF7 (PANTHER); PTHR10724 (PANTHER); IPR003029 (PROSITE_PROFILES); IPR003029 (PROSITE_PROFILES); IPR003029 (PROSITE_PROFILES); IPR003029 (PROSITE_PROFILES); cd05687 (CDD); cd04465 (CDD); cd05688 (CDD); IPR012340 (SUPERFAMILY); IPR012340 (SUPE…	F:GO:0003676	F:nucleic acid binding
true	[INTERPRO, BLASTED, MAPPED, ANNOTATED]	HDALDHFB_41611	butanol dehydrogenase	393	20	0.0	96.42	3	F:GO:0004022; F:GO:0046872; P:GO:0055114	F:alcohol dehydrogenase (NAD) activity; F:metal ion binding; P:oxidation-reduction process	EC:1.1.1.1	Alcohol dehydrogenase	G3DSA:1.20.1090.10 (GENE3D); IPR001670 (PFAM); G3DSA:3.40.50.1970 (GENE3D); PTHR11496:SF91 (PANTHER); PTHR11496 (PANTHER); IPR034802 (CDD); SSF56796 (SUPERFAMILY)	F:GO:0016491; F:GO:0046872; P:GO:0055114	F:oxidoreductase activity; F:metal ion binding; P:oxidation-reduction process
true	[INTERPRO, BLASTED, MAPPED, ANNOTATED]	HDALDHFB_41694	30S ribosomal protein S9	135	20	4.53695E-91	90.26	3	F:GO:0003735; C:GO:0005840; P:GO:0006412	F:structural constituent of ribosome; C:ribosome; P:translation			IPR000754 (PFAM); IPR014721 (G3DSA:3.30.230.GENE3D); mobidb-lite (MOBIDB_LITE); mobidb-lite (MOBIDB_LITE); IPR000754 (PANTHER); IPR023035 (HAMAP); IPR020568 (SUPERFAMILY)	F:GO:0003735; C:GO:0005840; P:GO:0006412	F:structural constituent of ribosome; C:ribosome; P:translation
true	[INTERPRO, BLASTED, MAPPED, ANNOTATED]	HDALDHFB_42505	30S ribosomal protein S13	128	20	1.39276E-86	96.25	5	F:GO:0000049; F:GO:0003735; C:GO:0005840; P:GO:0006412; F:GO:0019843	F:tRNA binding; F:structural constituent of ribosome; C:ribosome; P:translation; F:rRNA binding			IPR027437 (G3DSA:4.10.910.GENE3D); IPR001892 (PIRSF); IPR019980 (TIGRFAM); IPR001892 (PFAM); G3DSA:1.10.8.50 (GENE3D); mobidb-lite (MOBIDB_LITE); IPR019980 (PTHR10871:PANTHER); PTHR10871 (PANTHER); IPR001892 (PROSITE_PROFILES); IPR001892 (HAMAP); IPR010979 (SUPERFAMILY)	F:GO:0003676; F:GO:0003723; F:GO:0003735; C:GO:0005622; C:GO:0005840; P:GO:0006412	F:nucleic acid binding; F:RNA binding; F:structural constituent of ribosome; C:intracellular; C:ribosome; P:translation
true	[INTERPRO, BLASTED, MAPPED, ANNOTATED]	HDALDHFB_42806	30S ribosomal protein S19	93	20	1.10942E-61	97.53	4	F:GO:0003735; P:GO:0006412; C:GO:0015935; F:GO:0019843	F:structural constituent of ribosome; P:translation; C:small ribosomal subunit; F:rRNA binding			IPR002222 (PRINTS); IPR023575 (G3DSA:3.30.860.GENE3D); IPR002222 (PFAM); IPR005732 (TIGRFAM); IPR002222 (PIRSF); IPR002222 (PANTHER); PTHR11880:SF8 (PANTHER); IPR002222 (HAMAP); IPR023575 (SUPERFAMILY)	F:GO:0003735; C:GO:0005840; P:GO:0006412; C:GO:0015935	F:structural constituent of ribosome; C:ribosome; P:translation; C:small ribosomal subunit
true	[INTERPRO, BLASTED, MAPPED, ANNOTATED]	HDALDHFB_44956	elongation factor G	690	20	0.0	94.88	5	F:GO:0003746; F:GO:0003924; F:GO:0005525; C:GO:0005737; P:GO:0006414	F:translation elongation factor activity; F:GTPase activity; F:GTP binding; C:cytoplasm; P:translational elongation	EC:3.6.1.15	Nucleoside-triphosphate phosphatase	IPR000795 (PRINTS); IPR004540 (TIGRFAM); IPR014721 (G3DSA:3.30.230.GENE3D); IPR004161 (PFAM); G3DSA:3.30.70.870 (GENE3D); G3DSA:2.40.30.10 (GENE3D); PF14492 (PFAM); IPR005517 (PFAM); IPR000640 (PFAM); IPR005225 (TIGRFAM); G3DSA:3.40.50.300 (GENE3D); G3DSA:3.30.70.240 (GENE3D); IPR000795 (PFAM); PTHR43261:SF1 (PANTHER); PTHR43261 (PANTHER); IPR004540 (HAMAP); IPR000795 (PROSITE_PROFILES); IPR00551…	F:GO:0003746; F:GO:0003924; F:GO:0005525; C:GO:0005622; P:GO:0006414	F:translation elongation factor activity; F:GTPase activity; F:GTP binding; C:intracellular; P:translational elongation
true	[INTERPRO, BLASTED, MAPPED, ANNOTATED]	HDALDHFB_44957	30S ribosomal protein S10	101	20	4.08587E-66	98.12	4	F:GO:0000049; F:GO:0003735; C:GO:0005840; P:GO:0006412	F:tRNA binding; F:structural constituent of ribosome; C:ribosome; P:translation			IPR001848 (PRINTS); IPR001848 (TIGRFAM); IPR036838 (G3DSA:3.30.70.GENE3D); IPR027486 (PFAM); IPR001848 (PANTHER); PTHR11700:SF9 (PANTHER); IPR001848 (HAMAP); IPR036838 (SUPERFAMILY)	F:GO:0003735; C:GO:0005840; P:GO:0006412	F:structural constituent of ribosome; C:ribosome; P:translation
true	[INTERPRO, BLASTED, MAPPED, ANNOTATED]	HDALDHFB_46995	30S ribosomal protein S10	103	20	4.95782E-65	96.94	4	F:GO:0000049; F:GO:0003735; C:GO:0005840; P:GO:0006412	F:tRNA binding; F:structural constituent of ribosome; C:ribosome; P:translation			IPR001848 (PRINTS); IPR001848 (TIGRFAM); IPR027486 (PFAM); IPR036838 (G3DSA:3.30.70.GENE3D); PTHR11700:SF9 (PANTHER); IPR001848 (PANTHER); IPR001848 (HAMAP); IPR036838 (SUPERFAMILY)	F:GO:0003735; C:GO:0005840; P:GO:0006412	F:structural constituent of ribosome; C:ribosome; P:translation
true	[INTERPRO, BLASTED, MAPPED, ANNOTATED]	HDALDHFB_47211	30S ribosomal protein S11	137	20	8.56645E-88	98.61	4	F:GO:0003735; C:GO:0005840; P:GO:0006412; F:GO:0019843	F:structural constituent of ribosome; C:ribosome; P:translation; F:rRNA binding			IPR001971 (PIRSF); IPR036967 (G3DSA:3.30.420.GENE3D); IPR001971 (PFAM); IPR019981 (TIGRFAM); PTHR11759:SF13 (PANTHER); IPR001971 (PANTHER); IPR001971 (HAMAP); SSF53137 (SUPERFAMILY)	F:GO:0003735; C:GO:0005622; C:GO:0005840; P:GO:0006412	F:structural constituent of ribosome; C:intracellular; C:ribosome; P:translation
true	[INTERPRO, BLASTED]	HDALDHFB_47311	DUF4295 domain-containing protein	52	20	1.82021E-29	97.69						IPR025379 (PFAM)	no GO terms	no GO terms
true	[INTERPRO, BLASTED, MAPPED, ANNOTATED]	HDALDHFB_48112	chemotaxis protein CheV	302	20	0.0	90.7	3	P:GO:0000160; C:GO:0005622; P:GO:0006935	P:phosphorelay signal transduction system; C:intracellular; P:chemotaxis			IPR002545 (PFAM); IPR001789 (PFAM); G3DSA:2.30.30.40 (GENE3D); G3DSA:2.40.50.180 (GENE3D); G3DSA:3.40.50.2300 (GENE3D); IPR024181 (PIRSF); PTHR22617:SF39 (PANTHER); IPR039315 (PANTHER); IPR001789 (PROSITE_PROFILES); IPR002545 (PROSITE_PROFILES); IPR001789 (CDD); IPR036061 (SUPERFAMILY); IPR011006 (SUPERFAMILY)	P:GO:0000160; P:GO:0006935; P:GO:0007165	P:phosphorelay signal transduction system; P:chemotaxis; P:signal transduction
true	[INTERPRO, BLASTED, MAPPED, ANNOTATED]	HDALDHFB_48228	glucose-1-phosphate adenylyltransferase subunit GlgD	374	20	0.0	92.79	3	F:GO:0005524; P:GO:0005978; F:GO:0008878	F:ATP binding; P:glycogen biosynthetic process; F:glucose-1-phosphate adenylyltransferase activity	EC:2.7.7.27	Glucose-1-phosphate adenylyltransferase	IPR029044 (G3DSA:3.90.550.GENE3D); G3DSA:2.160.10.10 (GENE3D); IPR005835 (PFAM); IPR001451 (PFAM); IPR011832 (TIGRFAM); PTHR43523 (PANTHER); cd04651 (CDD); cd02508 (CDD); IPR011004 (SUPERFAMILY); IPR029044 (SUPERFAMILY)	P:GO:0005978; P:GO:0009058; F:GO:0016779	P:glycogen biosynthetic process; P:biosynthetic process; F:nucleotidyltransferase activity
true	[INTERPRO, BLASTED, MAPPED, ANNOTATED]	HDALDHFB_49017	50S ribosomal protein L3	227	20	5.55065E-163	94.99	4	F:GO:0003735; C:GO:0005840; P:GO:0006412; F:GO:0019843	F:structural constituent of ribosome; C:ribosome; P:translation; F:rRNA binding			G3DSA:2.40.30.10 (GENE3D); G3DSA:2.40.50.620 (GENE3D); IPR019927 (TIGRFAM); IPR000597 (PFAM); mobidb-lite (MOBIDB_LITE); IPR019927 (PANTHER); PTHR11229:SF8 (PANTHER); IPR019927 (HAMAP); IPR009000 (SUPERFAMILY)	F:GO:0003735; C:GO:0005622; C:GO:0005840; P:GO:0006412	F:structural constituent of ribosome; C:intracellular; C:ribosome; P:translation
true	[INTERPRO, BLASTED, MAPPED, ANNOTATED]	HDALDHFB_50312	3-hydroxybutyryl-CoA dehydrogenase	290	20	0.0	97.22	5	F:GO:0003857; P:GO:0006631; F:GO:0008691; P:GO:0055114; F:GO:0070403	F:3-hydroxyacyl-CoA dehydrogenase activity; P:fatty acid metabolic process; F:3-hydroxybutyryl-CoA dehydrogenase activity; P:oxidation-reduction process; F:NAD+ binding	EC:1.1.1.157; EC:1.1.1.35	3-hydroxybutyryl-CoA dehydrogenase; 3-hydroxyacyl-CoA dehydrogenase	G3DSA:3.40.50.720 (GENE3D); IPR022694 (PIRSF); IPR006108 (PFAM); IPR006176 (PFAM); IPR013328 (G3DSA:1.10.1040.GENE3D); PTHR43145:SF4 (PANTHER); PTHR43145 (PANTHER); IPR008927 (SUPERFAMILY); IPR036291 (SUPERFAMILY)	F:GO:0003857; P:GO:0006631; F:GO:0016491; P:GO:0055114; F:GO:0070403	F:3-hydroxyacyl-CoA dehydrogenase activity; P:fatty acid metabolic process; F:oxidoreductase activity; P:oxidation-reduction process; F:NAD+ binding
true	[INTERPRO, BLASTED, MAPPED, ANNOTATED]	HDALDHFB_52183	glycoside hydrolase family 92 protein	769	20	0.0	96.3	2	F:GO:0016787; F:GO:0030246	F:hydrolase activity; F:carbohydrate binding			IPR005887 (TIGRFAM); IPR014718 (G3DSA:2.70.98.GENE3D); IPR012939 (PFAM); G3DSA:1.20.1610.10 (GENE3D); G3DSA:3.30.2080.10 (GENE3D); G3DSA:1.20.1050.60 (GENE3D); PTHR12143:SF35 (PANTHER); PTHR12143 (PANTHER); IPR008928 (SUPERFAMILY)	F:GO:0003824; F:GO:0030246	F:catalytic activity; F:carbohydrate binding
true	[INTERPRO, BLASTED, MAPPED, ANNOTATED]	HDALDHFB_53480	dihydrolipoyl dehydrogenase	449	20	0.0	94.52	6	F:GO:0004148; C:GO:0005623; F:GO:0009055; P:GO:0022900; P:GO:0045454; F:GO:0050660	F:dihydrolipoyl dehydrogenase activity; C:cell; F:electron transfer activity; P:electron transport chain; P:cell redox homeostasis; F:flavin adenine dinucleotide binding	EC:1.8.1.4	Dihydrolipoyl dehydrogenase	PR00411 (PRINTS); PR00368 (PRINTS); IPR016156 (G3DSA:3.30.390.GENE3D); IPR023753 (PFAM); IPR001100 (PIRSF); IPR036188 (G3DSA:3.50.50.GENE3D); IPR004099 (PFAM); IPR036188 (G3DSA:3.50.50.GENE3D); IPR006258 (TIGRFAM); PTHR22912 (PANTHER); PTHR22912:SF195 (PANTHER); IPR036188 (SUPERFAMILY); IPR016156 (SUPERFAMILY)	F:GO:0004148; F:GO:0009055; F:GO:0016491; P:GO:0045454; F:GO:0050660; P:GO:0055114	F:dihydrolipoyl dehydrogenase activity; F:electron transfer activity; F:oxidoreductase activity; P:cell redox homeostasis; F:flavin adenine dinucleotide binding; P:oxidation-reduction process
true	[INTERPRO, BLASTED, MAPPED, ANNOTATED]	HDALDHFB_53836	50S ribosomal protein L1	232	20	3.41514E-166	97.9	5	F:GO:0000049; F:GO:0003735; P:GO:0006417; C:GO:0015934; F:GO:0019843	F:tRNA binding; F:structural constituent of ribosome; P:regulation of translation; C:large ribosomal subunit; F:rRNA binding			IPR005878 (TIGRFAM); IPR002143 (PIRSF); IPR028364 (PFAM); IPR016095 (G3DSA:3.40.50.GENE3D); G3DSA:3.30.190.20 (GENE3D); PTHR23105:SF54 (PANTHER); PTHR23105 (PANTHER); IPR005878 (HAMAP); IPR028364 (CDD); IPR023674 (SUPERFAMILY)	F:GO:0003723; F:GO:0003735; P:GO:0006412; C:GO:0015934	F:RNA binding; F:structural constituent of ribosome; P:translation; C:large ribosomal subunit
true	[INTERPRO, BLASTED, MAPPED, ANNOTATED]	HDALDHFB_54684	CdaR family transcriptional regulator	361	20	0.0	91.46	1	F:GO:0003677	F:DNA binding			G3DSA:1.10.10.2840 (GENE3D); IPR025736 (PFAM); PTHR33744 (PANTHER); PTHR33744:SF1 (PANTHER); IPR009057 (SUPERFAMILY)	F:GO:0003677	F:DNA binding
true	[INTERPRO, BLASTED, MAPPED, ANNOTATED]	HDALDHFB_54847	hydratase	771	20	0.0	94.84	3	F:GO:0003994; P:GO:0008152; F:GO:0047868	F:aconitate hydratase activity; P:metabolic process; F:dimethylmaleate hydratase activity	EC:4.2.1.3; EC:4.2.1.85	Aconitate hydratase; Dimethylmaleate hydratase	IPR001030 (PRINTS); IPR000573 (PFAM); IPR001030 (PFAM); IPR015932 (G3DSA:3.40.1060.GENE3D); IPR015931 (G3DSA:3.30.499.GENE3D); IPR015931 (G3DSA:3.30.499.GENE3D); PTHR43160:SF3 (PANTHER); PTHR43160 (PANTHER); SSF52016 (SUPERFAMILY); IPR036008 (SUPERFAMILY)	P:GO:0008152	P:metabolic process
true	[INTERPRO, BLASTED, MAPPED, ANNOTATED]	HDALDHFB_55743	50S ribosomal protein L23	99	20	9.1023E-65	90.92	4	F:GO:0003735; C:GO:0005840; P:GO:0006412; F:GO:0019843	F:structural constituent of ribosome; C:ribosome; P:translation; F:rRNA binding			IPR012677 (G3DSA:3.30.70.GENE3D); IPR013025 (PFAM); PTHR11620:SF2 (PANTHER); PTHR11620 (PANTHER); IPR013025 (HAMAP); IPR012678 (SUPERFAMILY)	F:GO:0003735; C:GO:0005622; C:GO:0005840; P:GO:0006412	F:structural constituent of ribosome; C:intracellular; C:ribosome; P:translation
true	[INTERPRO, BLASTED, MAPPED, ANNOTATED]	HDALDHFB_55855	D-3-phosphoglycerate dehydrogenase	307	20	0.0	97.54	4	F:GO:0004617; F:GO:0033711; F:GO:0051287; P:GO:0055114	F:phosphoglycerate dehydrogenase activity; F:4-phosphoerythronate dehydrogenase activity; F:NAD binding; P:oxidation-reduction process	EC:1.1.1.290; EC:1.1.1.95	4-phosphoerythronate dehydrogenase; Phosphoglycerate dehydrogenase	IPR006140 (PFAM); G3DSA:3.40.50.720 (GENE3D); G3DSA:3.40.50.720 (GENE3D); IPR006139 (PFAM); PTHR42938 (PANTHER); PTHR42938:SF9 (PANTHER); IPR036291 (SUPERFAMILY); SSF52283 (SUPERFAMILY)	P:GO:0008152; F:GO:0016616; F:GO:0051287; P:GO:0055114	P:metabolic process; F:oxidoreductase activity, acting on the CH-OH group of donors, NAD or NADP as acceptor; F:NAD binding; P:oxidation-reduction process
true	[INTERPRO, BLASTED, MAPPED, ANNOTATED]	HDALDHFB_56652	glycogen/starch/alpha-glucan phosphorylase	824	20	0.0	94.8	5	P:GO:0005975; F:GO:0008184; F:GO:0030170; F:GO:0102250; F:GO:0102499	P:carbohydrate metabolic process; F:glycogen phosphorylase activity; F:pyridoxal phosphate binding; F:linear malto-oligosaccharide phosphorylase activity; F:SHG alpha-glucan phosphorylase activity	EC:2.4.1.1	Glycogen phosphorylase	IPR000811 (PIRSF); G3DSA:3.40.50.2000 (GENE3D); IPR011833 (TIGRFAM); IPR000811 (PFAM); G3DSA:3.40.50.2000 (GENE3D); PTHR11468:SF3 (PANTHER); IPR000811 (PANTHER); IPR011833 (CDD); SSF53756 (SUPERFAMILY)	F:GO:0004645; P:GO:0005975; F:GO:0008184; F:GO:0030170	F:phosphorylase activity; P:carbohydrate metabolic process; F:glycogen phosphorylase activity; F:pyridoxal phosphate binding
true	[INTERPRO, BLASTED, MAPPED, ANNOTATED]	HDALDHFB_56705	2-oxoisovalerate dehydrogenase	678	20	0.0	98.54	2	F:GO:0003863; P:GO:0055114	F:3-methyl-2-oxobutanoate dehydrogenase (2-methylpropanoyl-transferring) activity; P:oxidation-reduction process	EC:1.2.4.4	3-methyl-2-oxobutanoate dehydrogenase (2-methylpropanoyl-transferring)	IPR005475 (PFAM); G3DSA:3.40.50.970 (GENE3D); G3DSA:3.40.50.970 (GENE3D); IPR033248 (PFAM); IPR001017 (PFAM); IPR009014 (G3DSA:3.40.50.GENE3D); PTHR42980:SF1 (PANTHER); PTHR42980 (PANTHER); cd02000 (CDD); IPR009014 (SUPERFAMILY); IPR029061 (SUPERFAMILY); IPR029061 (SUPERFAMILY)	F:GO:0003824; P:GO:0008152; F:GO:0016624	F:catalytic activity; P:metabolic process; F:oxidoreductase activity, acting on the aldehyde or oxo group of donors, disulfide as acceptor
true	[INTERPRO, BLASTED, MAPPED, ANNOTATED]	HDALDHFB_60688	2-oxoglutarate oxidoreductase	254	20	0.0	97.51	4	P:GO:0006086; F:GO:0019164; F:GO:0030976; P:GO:0055114	P:acetyl-CoA biosynthetic process from pyruvate; F:pyruvate synthase activity; F:thiamine pyrophosphate binding; P:oxidation-reduction process	EC:1.2.7.1	Pyruvate synthase	G3DSA:3.40.50.970 (GENE3D); IPR011766 (PFAM); PTHR43838 (PANTHER); PTHR43838:SF2 (PANTHER); IPR029061 (SUPERFAMILY)	F:GO:0003824; F:GO:0030976	F:catalytic activity; F:thiamine pyrophosphate binding
true	[INTERPRO, BLASTED, MAPPED, ANNOTATED]	HDALDHFB_62011	diaminopimelate dehydrogenase	299	20	0.0	99.08	6	P:GO:0009089; F:GO:0016620; P:GO:0019877; F:GO:0047850; F:GO:0051287; P:GO:0055114	P:lysine biosynthetic process via diaminopimelate; F:oxidoreductase activity, acting on the aldehyde or oxo group of donors, NAD or NADP as acceptor; P:diaminopimelate biosynthetic process; F:diaminopimelate dehydrogenase activity; F:NAD binding; P:oxidation-reduction process	EC:1.4.1.16	Diaminopimelate dehydrogenase	IPR010190 (TIGRFAM); IPR032094 (PFAM); G3DSA:3.30.360.10 (GENE3D); G3DSA:3.40.50.720 (GENE3D); IPR010190 (PIRSF); IPR000534 (PFAM); PTHR31873 (PANTHER); PTHR31873:SF6 (PANTHER); SSF55347 (SUPERFAMILY); IPR036291 (SUPERFAMILY)	P:GO:0009089; F:GO:0016620; F:GO:0047850; F:GO:0051287; P:GO:0055114	P:lysine biosynthetic process via diaminopimelate; F:oxidoreductase activity, acting on the aldehyde or oxo group of donors, NAD or NADP as acceptor; F:diaminopimelate dehydrogenase activity; F:NAD binding; P:oxidation-reduction process
true	[INTERPRO, BLASTED]	HDALDHFB_62688	polya polymerase [	80	20	1.13579E-50	96.52						no IPS match	no IPS match	no IPS match
true	[INTERPRO, BLASTED, MAPPED, ANNOTATED]	HDALDHFB_63160	sugar ABC transporter ATP-binding protein	502	20	0.0	96.81	5	F:GO:0005354; F:GO:0005524; C:GO:0005886; F:GO:0015407; P:GO:0015757	F:galactose transmembrane transporter activity; F:ATP binding; C:plasma membrane; F:monosaccharide-transporting ATPase activity; P:galactose transmembrane transport	EC:3.6.1.3; EC:3.6.1.15; EC:3.6.3.17	Adenosinetriphosphatase; Nucleoside-triphosphate phosphatase; Monosaccharide-transporting ATPase	G3DSA:3.40.50.300 (GENE3D); G3DSA:3.40.50.300 (GENE3D); IPR003439 (PFAM); PTHR43790 (PANTHER); PTHR43790:SF7 (PANTHER); IPR003439 (PROSITE_PROFILES); IPR003439 (PROSITE_PROFILES); cd03216 (CDD); cd03215 (CDD); IPR027417 (SUPERFAMILY); IPR027417 (SUPERFAMILY)	F:GO:0005524; F:GO:0016887	F:ATP binding; F:ATPase activity
true	[INTERPRO, BLASTED, MAPPED, ANNOTATED]	HDALDHFB_63920	50S ribosomal protein L7/L12	125	20	3.46197E-75	94.31	3	F:GO:0003735; C:GO:0005840; P:GO:0006412	F:structural constituent of ribosome; C:ribosome; P:translation			IPR000206 (TIGRFAM); IPR008932 (PFAM); G3DSA:1.20.5.710 (GENE3D); IPR013823 (PFAM); IPR014719 (G3DSA:3.30.1390.GENE3D); PTHR44923 (PANTHER); IPR013823 (PRODOM); IPR000206 (HAMAP); IPR000206 (CDD); IPR036235 (SUPERFAMILY); IPR014719 (SUPERFAMILY)	F:GO:0003735; C:GO:0005622; C:GO:0005840; P:GO:0006412	F:structural constituent of ribosome; C:intracellular; C:ribosome; P:translation
true	[INTERPRO, BLASTED, MAPPED, ANNOTATED]	HDALDHFB_64072	50S ribosomal protein L17	178	20	1.21064E-120	88.9	3	F:GO:0003735; C:GO:0005840; P:GO:0006412	F:structural constituent of ribosome; C:ribosome; P:translation			IPR000456 (PFAM); IPR036373 (G3DSA:3.90.1030.GENE3D); IPR000456 (PANTHER); IPR000456 (HAMAP); IPR036373 (SUPERFAMILY)	F:GO:0003735; C:GO:0005622; C:GO:0005840; P:GO:0006412	F:structural constituent of ribosome; C:intracellular; C:ribosome; P:translation
true	[INTERPRO, BLASTED, MAPPED, ANNOTATED]	HDALDHFB_64609	50S ribosomal protein L24	104	20	1.18204E-66	85.79	4	F:GO:0003735; C:GO:0005840; P:GO:0006412; F:GO:0019843	F:structural constituent of ribosome; C:ribosome; P:translation; F:rRNA binding			IPR003256 (PFAM); IPR014722 (G3DSA:2.30.30.GENE3D); IPR003256 (TIGRFAM); IPR003256 (PANTHER); IPR003256 (HAMAP); cd06089 (CDD); IPR008991 (SUPERFAMILY)	F:GO:0003735; C:GO:0005622; C:GO:0005840; P:GO:0006412	F:structural constituent of ribosome; C:intracellular; C:ribosome; P:translation
true	[INTERPRO, BLASTED, MAPPED, ANNOTATED]	HDALDHFB_64662	50S ribosomal protein L31	70	20	2.9707E-44	92.16	5	F:GO:0003735; C:GO:0005840; P:GO:0006412; F:GO:0019843; F:GO:0046872	F:structural constituent of ribosome; C:ribosome; P:translation; F:rRNA binding; F:metal ion binding			IPR002150 (PRINTS); IPR002150 (PFAM); G3DSA:2.30.170.50 (GENE3D); IPR002150 (TIGRFAM); IPR002150 (PANTHER); PTHR33280:SF2 (PANTHER); IPR027491 (HAMAP); IPR034704 (SUPERFAMILY)	F:GO:0003735; C:GO:0005622; C:GO:0005840; P:GO:0006412	F:structural constituent of ribosome; C:intracellular; C:ribosome; P:translation
true	[INTERPRO, BLASTED, MAPPED, ANNOTATED]	HDALDHFB_65404	50S ribosomal protein L2	278	20	0.0	91.21	5	F:GO:0003735; P:GO:0006412; C:GO:0015934; F:GO:0016740; F:GO:0019843	F:structural constituent of ribosome; P:translation; C:large ribosomal subunit; F:transferase activity; F:rRNA binding			IPR022666 (PFAM); IPR022669 (PFAM); IPR002171 (PIRSF); IPR005880 (TIGRFAM); G3DSA:2.40.50.140 (GENE3D); IPR014726 (G3DSA:4.10.950.GENE3D); IPR014722 (G3DSA:2.30.30.GENE3D); mobidb-lite (MOBIDB_LITE); PTHR13691:SF5 (PANTHER); IPR002171 (PANTHER); IPR005880 (HAMAP); IPR012340 (SUPERFAMILY); IPR008991 (SUPERFAMILY)	F:GO:0003723; F:GO:0003735; C:GO:0005622; C:GO:0005840; P:GO:0006412; C:GO:0015934; F:GO:0016740	F:RNA binding; F:structural constituent of ribosome; C:intracellular; C:ribosome; P:translation; C:large ribosomal subunit; F:transferase activity
true	[INTERPRO, BLASTED, MAPPED, ANNOTATED]	HDALDHFB_65975	nicotinate-nucleotide diphosphorylase (carboxylating)	282	20	0.0	99.47	4	F:GO:0004514; C:GO:0005737; P:GO:0009435; P:GO:0034213	F:nicotinate-nucleotide diphosphorylase (carboxylating) activity; C:cytoplasm; P:NAD biosynthetic process; P:quinolinate catabolic process	EC:2.4.2.19	Nicotinate-nucleotide diphosphorylase (carboxylating)	IPR004393 (TIGRFAM); IPR002638 (PFAM); IPR013785 (G3DSA:3.20.20.GENE3D); IPR037128 (G3DSA:3.90.1170.GENE3D); IPR022412 (PFAM); IPR027277 (PIRSF); IPR027277 (PANTHER); IPR004393 (CDD); IPR036068 (SUPERFAMILY); SSF54675 (SUPERFAMILY)	F:GO:0003824; F:GO:0004514; P:GO:0009435; F:GO:0016763; P:GO:0019363	F:catalytic activity; F:nicotinate-nucleotide diphosphorylase (carboxylating) activity; P:NAD biosynthetic process; F:transferase activity, transferring pentosyl groups; P:pyridine nucleotide biosynthetic process
true	[INTERPRO, BLASTED, MAPPED, ANNOTATED]	HDALDHFB_66160	arginine--tRNA ligase	605	20	0.0	97.24	4	F:GO:0004814; F:GO:0005524; C:GO:0005737; P:GO:0006420	F:arginine-tRNA ligase activity; F:ATP binding; C:cytoplasm; P:arginyl-tRNA aminoacylation	EC:6.1.1.19	Arginine--tRNA ligase	IPR001278 (PRINTS); IPR014729 (G3DSA:3.40.50.GENE3D); G3DSA:1.10.730.10 (GENE3D); IPR001278 (TIGRFAM); IPR035684 (PFAM); IPR005148 (PFAM); IPR008909 (PFAM); IPR036695 (G3DSA:3.30.1360.GENE3D); IPR001278 (PANTHER); IPR001278 (HAMAP); SSF52374 (SUPERFAMILY); IPR036695 (SUPERFAMILY); IPR009080 (SUPERFAMILY)	F:GO:0000166; F:GO:0004812; F:GO:0004814; F:GO:0005524; C:GO:0005737; P:GO:0006418; P:GO:0006420	F:nucleotide binding; F:aminoacyl-tRNA ligase activity; F:arginine-tRNA ligase activity; F:ATP binding; C:cytoplasm; P:tRNA aminoacylation for protein translation; P:arginyl-tRNA aminoacylation
true	[INTERPRO, BLASTED, MAPPED, ANNOTATED]	HDALDHFB_70625	elongation factor G	708	20	0.0	96.32	5	F:GO:0003746; F:GO:0003924; F:GO:0005525; C:GO:0005737; P:GO:0006414	F:translation elongation factor activity; F:GTPase activity; F:GTP binding; C:cytoplasm; P:translational elongation	EC:3.6.1.15	Nucleoside-triphosphate phosphatase	IPR000795 (PRINTS); G3DSA:2.40.30.10 (GENE3D); PF14492 (PFAM); IPR004161 (PFAM); IPR005517 (PFAM); G3DSA:3.30.70.870 (GENE3D); IPR000795 (PFAM); G3DSA:3.40.50.300 (GENE3D); G3DSA:3.30.70.240 (GENE3D); IPR000640 (PFAM); IPR014721 (G3DSA:3.30.230.GENE3D); IPR005225 (TIGRFAM); IPR004540 (TIGRFAM); PTHR43261:SF1 (PANTHER); PTHR43261 (PANTHER); IPR004540 (HAMAP); IPR000795 (PROSITE_PROFILES); IPR00902…	F:GO:0003746; F:GO:0003924; F:GO:0005525; C:GO:0005622; P:GO:0006414	F:translation elongation factor activity; F:GTPase activity; F:GTP binding; C:intracellular; P:translational elongation
true	[INTERPRO, BLASTED, MAPPED, ANNOTATED]	HDALDHFB_70892	adenylosuccinate synthetase	427	20	0.0	95.31	5	F:GO:0000287; F:GO:0004019; F:GO:0005525; C:GO:0005737; P:GO:0044208	F:magnesium ion binding; F:adenylosuccinate synthase activity; F:GTP binding; C:cytoplasm; P:'de novo' AMP biosynthetic process	EC:6.3.4.4	Adenylosuccinate synthase	G3DSA:3.90.170.10 (GENE3D); G3DSA:1.10.300.10 (GENE3D); G3DSA:3.40.440.10 (GENE3D); IPR001114 (TIGRFAM); IPR001114 (PFAM); IPR001114 (PANTHER); PTHR11846:SF0 (PANTHER); IPR001114 (HAMAP); IPR001114 (CDD); IPR027417 (SUPERFAMILY)	F:GO:0004019; F:GO:0005525; P:GO:0006164	F:adenylosuccinate synthase activity; F:GTP binding; P:purine nucleotide biosynthetic process
true	[INTERPRO, BLASTED, MAPPED, ANNOTATED]	HDALDHFB_72793	phosphoribosylaminoimidazolesuccinocarboxamide synthase	316	20	0.0	95.97	3	F:GO:0004639; F:GO:0005524; P:GO:0006189	F:phosphoribosylaminoimidazolesuccinocarboxamide synthase activity; F:ATP binding; P:'de novo' IMP biosynthetic process	EC:6.3.2.6	Phosphoribosylaminoimidazolesuccinocarboxamide synthase	IPR028923 (PFAM); G3DSA:3.30.200.20 (GENE3D); G3DSA:3.30.470.20 (GENE3D); PTHR43700 (PANTHER); IPR028923 (HAMAP); cd01414 (CDD); SSF56104 (SUPERFAMILY)	no GO terms	no GO terms
true	[INTERPRO, BLASTED, MAPPED, ANNOTATED]	HDALDHFB_73270	lactate utilization protein	461	20	0.0	99.23	2	P:GO:0019516; F:GO:0051536	P:lactate oxidation; F:iron-sulfur cluster binding			IPR017896 (PFAM); IPR003741 (PFAM); IPR024185 (G3DSA:3.40.50.GENE3D); IPR024569 (PFAM); IPR009051 (G3DSA:1.10.1060.GENE3D); PTHR32479 (PANTHER); IPR004452 (PTHR32479:PANTHER); IPR017896 (PROSITE_PROFILES); IPR017896 (PROSITE_PROFILES); IPR037171 (SUPERFAMILY); SSF54862 (SUPERFAMILY)	P:GO:0019516; F:GO:0051536	P:lactate oxidation; F:iron-sulfur cluster binding
true	[INTERPRO, BLASTED, MAPPED, ANNOTATED]	HDALDHFB_73283	50S ribosomal protein L33	54	20	1.82713E-31	90.74	3	F:GO:0003735; C:GO:0005840; P:GO:0006412	F:structural constituent of ribosome; C:ribosome; P:translation			IPR001705 (TIGRFAM); IPR001705 (PFAM); IPR038584 (G3DSA:2.20.28.GENE3D); PTHR43168 (PANTHER); IPR001705 (HAMAP); IPR011332 (SUPERFAMILY)	F:GO:0003735; C:GO:0005622; C:GO:0005840; P:GO:0006412	F:structural constituent of ribosome; C:intracellular; C:ribosome; P:translation
true	[INTERPRO, BLASTED, MAPPED, ANNOTATED]	HDALDHFB_76255	phosphoribosylaminoimidazolecarboxamide formyltransferase	401	20	0.0	92.48	3	F:GO:0003937; F:GO:0004643; P:GO:0006164	F:IMP cyclohydrolase activity; F:phosphoribosylaminoimidazolecarboxamide formyltransferase activity; P:purine nucleotide biosynthetic process	EC:3.5.4.10; EC:2.1.2.3	IMP cyclohydrolase; Phosphoribosylaminoimidazolecarboxamide formyltransferase	IPR024051 (G3DSA:3.40.140.GENE3D); IPR024051 (G3DSA:3.40.140.GENE3D); IPR002695 (PFAM); IPR024050 (G3DSA:1.10.287.GENE3D); IPR002695 (PANTHER); IPR016193 (SUPERFAMILY)	F:GO:0003824; F:GO:0003937; F:GO:0004643; P:GO:0006164	F:catalytic activity; F:IMP cyclohydrolase activity; F:phosphoribosylaminoimidazolecarboxamide formyltransferase activity; P:purine nucleotide biosynthetic process
true	[INTERPRO, BLASTED, MAPPED, ANNOTATED]	HDALDHFB_76272	2-hydroxyacid dehydrogenase	338	20	0.0	90.17	4	F:GO:0008720; F:GO:0033711; F:GO:0051287; P:GO:0055114	F:D-lactate dehydrogenase activity; F:4-phosphoerythronate dehydrogenase activity; F:NAD binding; P:oxidation-reduction process	EC:1.1.1.290; EC:1.1.1.28	4-phosphoerythronate dehydrogenase; D-lactate dehydrogenase	G3DSA:3.40.50.720 (GENE3D); IPR006139 (PFAM); G3DSA:3.40.50.720 (GENE3D); IPR006140 (PFAM); PTHR43026 (PANTHER); PTHR43026:SF1 (PANTHER); cd12183 (CDD); IPR036291 (SUPERFAMILY); SSF52283 (SUPERFAMILY)	P:GO:0008152; F:GO:0016616; F:GO:0051287; P:GO:0055114	P:metabolic process; F:oxidoreductase activity, acting on the CH-OH group of donors, NAD or NADP as acceptor; F:NAD binding; P:oxidation-reduction process
true	[INTERPRO, BLASTED, MAPPED, ANNOTATED]	HDALDHFB_77530	50S ribosomal protein L17	123	20	1.49819E-75	93.54	3	F:GO:0003735; C:GO:0005840; P:GO:0006412	F:structural constituent of ribosome; C:ribosome; P:translation			IPR036373 (G3DSA:3.90.1030.GENE3D); IPR000456 (TIGRFAM); IPR000456 (PFAM); mobidb-lite (MOBIDB_LITE); IPR000456 (PANTHER); IPR000456 (HAMAP); IPR036373 (SUPERFAMILY)	F:GO:0003735; C:GO:0005622; C:GO:0005840; P:GO:0006412	F:structural constituent of ribosome; C:intracellular; C:ribosome; P:translation
true	[INTERPRO, BLASTED, MAPPED, ANNOTATED]	HDALDHFB_78291	GTP-sensing pleiotropic transcriptional regulator CodY	283	20	0.0	93.04	5	F:GO:0003677; F:GO:0003700; F:GO:0005525; C:GO:0005737; P:GO:0045892	F:DNA binding; F:DNA-binding transcription factor activity; F:GTP binding; C:cytoplasm; P:negative regulation of transcription, DNA-templated			IPR010312 (PFAM); IPR029016 (G3DSA:3.30.450.GENE3D); IPR013198 (PFAM); IPR014154 (PIRSF); IPR036388 (G3DSA:1.10.10.GENE3D); IPR014154 (PANTHER); IPR014154 (HAMAP); IPR036390 (SUPERFAMILY)	F:GO:0003677; F:GO:0003700; F:GO:0005525; P:GO:0045892	F:DNA binding; F:DNA-binding transcription factor activity; F:GTP binding; P:negative regulation of transcription, DNA-templated
true	[INTERPRO, BLASTED, MAPPED, ANNOTATED]	HDALDHFB_79865	50S ribosomal protein L13	142	20	7.41112E-101	93.8	3	F:GO:0003735; C:GO:0005840; P:GO:0006412	F:structural constituent of ribosome; C:ribosome; P:translation			IPR005822 (PFAM); IPR036899 (G3DSA:3.90.1180.GENE3D); IPR005822 (PIRSF); IPR005823 (TIGRFAM); IPR005822 (PANTHER); PTHR11545:SF2 (PANTHER); IPR005822 (HAMAP); IPR005822 (CDD); IPR036899 (SUPERFAMILY)	F:GO:0003735; C:GO:0005840; P:GO:0006412	F:structural constituent of ribosome; C:ribosome; P:translation
true	[INTERPRO, BLASTED, MAPPED, ANNOTATED]	HDALDHFB_80650	30S ribosomal protein S16	81	20	1.04975E-52	94.8	3	F:GO:0003735; C:GO:0005840; P:GO:0006412	F:structural constituent of ribosome; C:ribosome; P:translation			IPR000307 (PFAM); IPR000307 (TIGRFAM); IPR023803 (G3DSA:3.30.1320.GENE3D); PTHR12919:SF20 (PANTHER); IPR000307 (PANTHER); IPR000307 (HAMAP); IPR023803 (SUPERFAMILY)	F:GO:0003735; C:GO:0005622; C:GO:0005840; P:GO:0006412	F:structural constituent of ribosome; C:intracellular; C:ribosome; P:translation
true	[INTERPRO, BLASTED, MAPPED, ANNOTATED]	HDALDHFB_81117	ribosome biogenesis GTPase Der	437	20	0.0	98.4	2	F:GO:0005525; P:GO:0042254	F:GTP binding; P:ribosome biogenesis			IPR006073 (PRINTS); IPR015946 (G3DSA:3.30.300.GENE3D); IPR006073 (PFAM); G3DSA:3.40.50.300 (GENE3D); IPR032859 (PFAM); IPR016484 (PIRSF); IPR005225 (TIGRFAM); G3DSA:3.40.50.300 (GENE3D); IPR016484 (TIGRFAM); PTHR43834 (PANTHER); PTHR43834:SF2 (PANTHER); IPR016484 (HAMAP); IPR031166 (PROSITE_PROFILES); IPR031166 (PROSITE_PROFILES); cd01895 (CDD); cd01894 (CDD); IPR027417 (SUPERFAMILY); IPR027417 (…	F:GO:0005525	F:GTP binding
true	[INTERPRO, BLASTED, MAPPED, ANNOTATED]	HDALDHFB_81375	electron transfer flavoprotein subunit beta	266	20	2.96362E-162	90.38	2	F:GO:0009055; P:GO:0022900	F:electron transfer activity; P:electron transport chain			IPR012255 (PIRSF); IPR014729 (G3DSA:3.40.50.GENE3D); IPR014730 (PFAM); IPR012255 (PANTHER); PTHR21294:SF17 (PANTHER); IPR033948 (CDD); SSF52402 (SUPERFAMILY)	F:GO:0009055	F:electron transfer activity
true	[INTERPRO, BLASTED, MAPPED, ANNOTATED]	HDALDHFB_81515	DNA-binding protein	93	20	8.0963E-61	96.52	1	F:GO:0003677	F:DNA binding			no IPS match	no IPS match	no IPS match
true	[INTERPRO, BLASTED, MAPPED, ANNOTATED]	HDALDHFB_84803	50S ribosomal protein L1	229	20	2.86655E-165	88.04	5	F:GO:0000049; F:GO:0003735; P:GO:0006417; C:GO:0015934; F:GO:0019843	F:tRNA binding; F:structural constituent of ribosome; P:regulation of translation; C:large ribosomal subunit; F:rRNA binding			G3DSA:3.30.190.20 (GENE3D); IPR005878 (TIGRFAM); IPR028364 (PFAM); IPR016095 (G3DSA:3.40.50.GENE3D); IPR002143 (PIRSF); PTHR23105:SF54 (PANTHER); PTHR23105 (PANTHER); IPR005878 (HAMAP); IPR028364 (CDD); IPR023674 (SUPERFAMILY)	F:GO:0003723; F:GO:0003735; P:GO:0006412; C:GO:0015934	F:RNA binding; F:structural constituent of ribosome; P:translation; C:large ribosomal subunit
true	[INTERPRO, BLASTED, MAPPED, ANNOTATED]	HDALDHFB_87382	glycine C-acetyltransferase	396	20	0.0	97.96	5	F:GO:0008890; P:GO:0009058; F:GO:0016874; P:GO:0019518; F:GO:0030170	F:glycine C-acetyltransferase activity; P:biosynthetic process; F:ligase activity; P:L-threonine catabolic process to glycine; F:pyridoxal phosphate binding	EC:2.3.1.29	Glycine C-acetyltransferase	IPR015421 (G3DSA:3.40.640.GENE3D); IPR011282 (TIGRFAM); IPR004839 (PFAM); IPR015422 (G3DSA:3.90.1150.GENE3D); IPR011282 (PTHR13693:PANTHER); PTHR13693 (PANTHER); IPR011282 (HAMAP); cd06454 (CDD); IPR015424 (SUPERFAMILY)	F:GO:0003824; P:GO:0006567; F:GO:0008890; P:GO:0009058; F:GO:0030170	F:catalytic activity; P:threonine catabolic process; F:glycine C-acetyltransferase activity; P:biosynthetic process; F:pyridoxal phosphate binding
true	[INTERPRO, BLASTED, MAPPED, ANNOTATED]	HDALDHFB_89571	transketolase	676	20	0.0	97.88	3	F:GO:0004802; P:GO:0008152; F:GO:0046872	F:transketolase activity; P:metabolic process; F:metal ion binding	EC:2.2.1.1	Transketolase	G3DSA:3.40.50.970 (GENE3D); G3DSA:3.40.50.970 (GENE3D); IPR009014 (G3DSA:3.40.50.GENE3D); IPR005475 (PFAM); IPR005474 (PFAM); PTHR43522:SF2 (PANTHER); IPR033247 (PANTHER); cd02012 (CDD); cd07033 (CDD); IPR029061 (SUPERFAMILY); IPR029061 (SUPERFAMILY); IPR009014 (SUPERFAMILY)	F:GO:0003824; P:GO:0008152	F:catalytic activity; P:metabolic process
true	[INTERPRO, BLASTED, MAPPED, ANNOTATED]	HDALDHFB_90164	elongation factor Tu	400	20	0.0	92.56	5	F:GO:0003746; F:GO:0003924; F:GO:0005525; C:GO:0005737; P:GO:0006414	F:translation elongation factor activity; F:GTPase activity; F:GTP binding; C:cytoplasm; P:translational elongation	EC:3.6.1.15	Nucleoside-triphosphate phosphatase	IPR000795 (PRINTS); IPR005225 (TIGRFAM); IPR004541 (TIGRFAM); IPR000795 (PFAM); G3DSA:2.40.30.10 (GENE3D); G3DSA:3.40.50.300 (GENE3D); IPR004161 (PFAM); G3DSA:2.40.30.10 (GENE3D); IPR004160 (PFAM); PTHR43721:SF12 (PANTHER); PTHR43721 (PANTHER); IPR004541 (HAMAP); IPR000795 (PROSITE_PROFILES); IPR033720 (CDD); cd01884 (CDD); cd03707 (CDD); IPR027417 (SUPERFAMILY); IPR009000 (SUPERFAMILY); IPR00900…	F:GO:0003746; F:GO:0003924; F:GO:0005525; C:GO:0005622; P:GO:0006414	F:translation elongation factor activity; F:GTPase activity; F:GTP binding; C:intracellular; P:translational elongation
true	[INTERPRO, BLASTED, MAPPED, ANNOTATED]	HDALDHFB_91156	cytochrome D ubiquinol oxidase subunit II	383	20	0.0	94.21	3	C:GO:0016021; F:GO:0016491; P:GO:0055114	C:integral component of membrane; F:oxidoreductase activity; P:oxidation-reduction process			IPR003317 (PFAM); IPR003317 (PANTHER); PTHR43141:SF5 (PANTHER)	C:GO:0016020; P:GO:0055114	C:membrane; P:oxidation-reduction process
true	[INTERPRO, BLASTED, MAPPED, ANNOTATED]	HDALDHFB_95428	Ferredoxin	56	20	1.08729E-30	94.73	2	F:GO:0009055; P:GO:0022900	F:electron transfer activity; P:electron transport chain			IPR000813 (PRINTS); IPR017896 (PFAM); G3DSA:3.30.70.20 (GENE3D); PTHR24960:SF63 (PANTHER); PTHR24960 (PANTHER); IPR017896 (PROSITE_PROFILES); IPR017896 (PROSITE_PROFILES); SSF54862 (SUPERFAMILY)	F:GO:0009055	F:electron transfer activity
true	[INTERPRO, BLASTED]	HDALDHFB_97222	putative lipoprotein	290	20	0.0	95.03						PS51257 (PROSITE_PROFILES)	no GO terms	no GO terms
true	[INTERPRO, BLASTED, MAPPED, ANNOTATED]	HDALDHFB_98220	Phosphoserine aminotransferase	367	20	0.0	96.61	4	F:GO:0004648; C:GO:0005737; P:GO:0006564; F:GO:0030170	F:O-phospho-L-serine:2-oxoglutarate aminotransferase activity; C:cytoplasm; P:L-serine biosynthetic process; F:pyridoxal phosphate binding	EC:2.6.1.52	Phosphoserine transaminase	IPR015421 (G3DSA:3.40.640.GENE3D); IPR000192 (PFAM); IPR022278 (PIRSF); IPR015422 (G3DSA:3.90.1150.GENE3D); IPR022278 (TIGRFAM); PTHR43247 (PANTHER); PTHR43247:SF2 (PANTHER); IPR022278 (HAMAP); IPR015424 (SUPERFAMILY)	F:GO:0003824; F:GO:0004648; P:GO:0006564	F:catalytic activity; F:O-phospho-L-serine:2-oxoglutarate aminotransferase activity; P:L-serine biosynthetic process
true	[INTERPRO, BLASTED, MAPPED, ANNOTATED]	HDALDHFB_100996	argininosuccinate lyase	446	20	0.0	98.12	3	F:GO:0004056; C:GO:0005737; P:GO:0042450	F:argininosuccinate lyase activity; C:cytoplasm; P:arginine biosynthetic process via ornithine	EC:4.3.2.1	Argininosuccinate lyase	IPR000362 (PRINTS); PR00145 (PRINTS); IPR022761 (PFAM); G3DSA:1.20.200.10 (GENE3D); IPR009049 (TIGRFAM); IPR024083 (G3DSA:1.10.275.GENE3D); G3DSA:1.10.40.30 (GENE3D); IPR009049 (PANTHER); IPR009049 (CDD); IPR008948 (SUPERFAMILY)	F:GO:0003824; F:GO:0004056; P:GO:0042450	F:catalytic activity; F:argininosuccinate lyase activity; P:arginine biosynthetic process via ornithine
true	[INTERPRO, BLASTED, MAPPED, ANNOTATED]	HDALDHFB_101909	50S ribosomal protein L4	206	20	1.97695E-148	93.45	4	F:GO:0003735; C:GO:0005840; P:GO:0006412; F:GO:0019843	F:structural constituent of ribosome; C:ribosome; P:translation; F:rRNA binding			IPR023574 (G3DSA:3.40.1370.GENE3D); IPR002136 (PFAM); IPR013005 (TIGRFAM); mobidb-lite (MOBIDB_LITE); IPR013005 (PANTHER); IPR013005 (HAMAP); IPR023574 (SUPERFAMILY)	F:GO:0003735; C:GO:0005840; P:GO:0006412	F:structural constituent of ribosome; C:ribosome; P:translation
true	[INTERPRO, BLASTED, MAPPED, ANNOTATED]	HDALDHFB_102817	50S ribosomal protein L14	122	20	2.26053E-78	92.5	4	F:GO:0003735; P:GO:0006412; C:GO:0015934; F:GO:0019843	F:structural constituent of ribosome; P:translation; C:large ribosomal subunit; F:rRNA binding			IPR036853 (G3DSA:2.40.150.GENE3D); IPR005745 (TIGRFAM); IPR000218 (PFAM); IPR000218 (PANTHER); PTHR11761:SF3 (PANTHER); IPR000218 (HAMAP); IPR036853 (SUPERFAMILY)	F:GO:0003735; C:GO:0005840; P:GO:0006412; C:GO:0015934	F:structural constituent of ribosome; C:ribosome; P:translation; C:large ribosomal subunit
true	[INTERPRO, BLASTED, MAPPED, ANNOTATED]	HDALDHFB_103640	50S ribosomal protein L18	119	20	6.793E-80	89.62	4	F:GO:0003735; C:GO:0005840; P:GO:0006412; F:GO:0019843	F:structural constituent of ribosome; C:ribosome; P:translation; F:rRNA binding			G3DSA:3.30.420.100 (GENE3D); IPR005484 (PFAM); IPR004389 (TIGRFAM); IPR005484 (PANTHER); PTHR12899:SF3 (PANTHER); IPR004389 (HAMAP); cd00432 (CDD); SSF53137 (SUPERFAMILY)	F:GO:0003735; C:GO:0005622; C:GO:0005840; P:GO:0006412	F:structural constituent of ribosome; C:intracellular; C:ribosome; P:translation
true	[INTERPRO, BLASTED, MAPPED, ANNOTATED]	HDALDHFB_103934	glutamine--fructose-6-phosphate transaminase (isomerizing)	606	20	0.0	87.98	4	F:GO:0004360; C:GO:0005737; F:GO:0097367; P:GO:1901137	F:glutamine-fructose-6-phosphate transaminase (isomerizing) activity; C:cytoplasm; F:carbohydrate derivative binding; P:carbohydrate derivative biosynthetic process	EC:2.6.1.16	Glutamine--fructose-6-phosphate transaminase (isomerizing)	G3DSA:3.40.50.10490 (GENE3D); G3DSA:3.40.50.10490 (GENE3D); IPR005855 (TIGRFAM); PF13522 (PFAM); IPR029055 (G3DSA:3.60.20.GENE3D); IPR001347 (PFAM); IPR005855 (PTHR10937:PANTHER); PTHR10937 (PANTHER); IPR001347 (PROSITE_PROFILES); IPR001347 (PROSITE_PROFILES); IPR017932 (PROSITE_PROFILES); cd00714 (CDD); IPR035466 (CDD); IPR035490 (CDD); SSF53697 (SUPERFAMILY); IPR029055 (SUPERFAMILY)	F:GO:0004360; F:GO:0097367; P:GO:1901135; P:GO:1901137	F:glutamine-fructose-6-phosphate transaminase (isomerizing) activity; F:carbohydrate derivative binding; P:carbohydrate derivative metabolic process; P:carbohydrate derivative biosynthetic process
true	[INTERPRO, BLASTED]	HDALDHFB_103943	LacI family transcriptional regulator	383	20	0.0	84.84						G3DSA:3.40.50.2300 (GENE3D); G3DSA:3.40.50.2300 (GENE3D); IPR025997 (PFAM); mobidb-lite (MOBIDB_LITE); mobidb-lite (MOBIDB_LITE); PTHR30036 (PANTHER); PS51257 (PROSITE_PROFILES); IPR028082 (SUPERFAMILY)	no GO terms	no GO terms
true	[INTERPRO, BLASTED, MAPPED, ANNOTATED]	HDALDHFB_104678	energy transducer TonB	271	20	0.0	94.23	7	C:GO:0005886; P:GO:0015031; F:GO:0015343; C:GO:0016021; C:GO:0030288; F:GO:0031992; P:GO:0044718	C:plasma membrane; P:protein transport; F:siderophore transmembrane transporter activity; C:integral component of membrane; C:outer membrane-bounded periplasmic space; F:energy transducer activity; P:siderophore transmembrane transport			IPR003538 (PRINTS); PF03544 (PFAM); IPR006260 (TIGRFAM); G3DSA:3.30.1150.10 (GENE3D); PTHR33446:SF2 (PANTHER); PTHR33446 (PANTHER); SSF74653 (SUPERFAMILY)	P:GO:0006810; F:GO:0015343; P:GO:0015891; C:GO:0030288; F:GO:0031992	P:transport; F:siderophore transmembrane transporter activity; P:siderophore transport; C:outer membrane-bounded periplasmic space; F:energy transducer activity
true	[INTERPRO, BLASTED, MAPPED, ANNOTATED]	HDALDHFB_105322	50S ribosomal protein L16	145	20	3.76918E-102	94.89	5	F:GO:0000049; F:GO:0003735; C:GO:0005840; P:GO:0006412; F:GO:0019843	F:tRNA binding; F:structural constituent of ribosome; C:ribosome; P:translation; F:rRNA binding			IPR000114 (PRINTS); IPR016180 (PFAM); IPR000114 (TIGRFAM); IPR036920 (G3DSA:3.90.1170.GENE3D); IPR000114 (PANTHER); IPR000114 (HAMAP); IPR016180 (CDD); IPR036920 (SUPERFAMILY)	F:GO:0003735; C:GO:0005840; P:GO:0006412; F:GO:0019843	F:structural constituent of ribosome; C:ribosome; P:translation; F:rRNA binding
true	[INTERPRO, BLASTED, MAPPED, ANNOTATED]	HDALDHFB_105326	50S ribosomal protein L24	103	20	2.0765E-66	93.92	4	F:GO:0003735; C:GO:0005840; P:GO:0006412; F:GO:0019843	F:structural constituent of ribosome; C:ribosome; P:translation; F:rRNA binding			IPR003256 (PFAM); IPR003256 (TIGRFAM); IPR005824 (PFAM); IPR014722 (G3DSA:2.30.30.GENE3D); IPR003256 (PANTHER); PTHR12903:SF0 (PANTHER); IPR003256 (HAMAP); cd06089 (CDD); IPR008991 (SUPERFAMILY)	F:GO:0003735; C:GO:0005622; C:GO:0005840; P:GO:0006412	F:structural constituent of ribosome; C:intracellular; C:ribosome; P:translation
true	[INTERPRO, BLASTED, MAPPED, ANNOTATED]	HDALDHFB_107394	histidine--tRNA ligase	454	20	0.0	97.86	4	F:GO:0004821; F:GO:0005524; C:GO:0005737; P:GO:0006427	F:histidine-tRNA ligase activity; F:ATP binding; C:cytoplasm; P:histidyl-tRNA aminoacylation	EC:6.1.1.21	Histidine--tRNA ligase	IPR004516 (PIRSF); PF13393 (PFAM); IPR036621 (G3DSA:3.40.50.GENE3D); G3DSA:3.30.930.10 (GENE3D); IPR015807 (TIGRFAM); IPR004154 (PFAM); PTHR11476:SF7 (PANTHER); IPR004516 (PANTHER); IPR015807 (HAMAP); IPR006195 (PROSITE_PROFILES); cd00773 (CDD); IPR033656 (CDD); SSF55681 (SUPERFAMILY); SSF52954 (SUPERFAMILY)	F:GO:0004821; F:GO:0005524; C:GO:0005737; P:GO:0006427	F:histidine-tRNA ligase activity; F:ATP binding; C:cytoplasm; P:histidyl-tRNA aminoacylation
true	[INTERPRO, BLASTED, MAPPED, ANNOTATED]	HDALDHFB_107653	alanine dehydrogenase	368	20	0.0	97.59	4	F:GO:0000166; F:GO:0000286; P:GO:0042853; P:GO:0055114	F:nucleotide binding; F:alanine dehydrogenase activity; P:L-alanine catabolic process; P:oxidation-reduction process	EC:1.4.1.1	Alanine dehydrogenase	IPR008141 (PIRSF); G3DSA:3.40.50.720 (GENE3D); IPR007886 (PFAM); G3DSA:3.40.50.720 (GENE3D); IPR008141 (TIGRFAM); IPR007698 (PFAM); IPR008141 (PANTHER); IPR008141 (CDD); SSF52283 (SUPERFAMILY); IPR036291 (SUPERFAMILY)	F:GO:0000286; P:GO:0042853	F:alanine dehydrogenase activity; P:L-alanine catabolic process
true	[INTERPRO, BLASTED, MAPPED, ANNOTATED]	HDALDHFB_107692	50S ribosomal protein L19	136	20	1.94028E-92	94.33	3	F:GO:0003735; C:GO:0005840; P:GO:0006412	F:structural constituent of ribosome; C:ribosome; P:translation			IPR001857 (PRINTS); IPR001857 (PIRSF); IPR001857 (PFAM); IPR038657 (G3DSA:2.30.30.GENE3D); IPR001857 (TIGRFAM); IPR001857 (PANTHER); IPR001857 (HAMAP); IPR008991 (SUPERFAMILY)	F:GO:0003735; C:GO:0005622; C:GO:0005840; P:GO:0006412	F:structural constituent of ribosome; C:intracellular; C:ribosome; P:translation
true	[INTERPRO, BLASTED, MAPPED, ANNOTATED]	HDALDHFB_110216	acyl-CoA carboxylase subunit beta	515	20	0.0	97.12	4	F:GO:0003989; P:GO:0006633; C:GO:0009317; F:GO:0047154	F:acetyl-CoA carboxylase activity; P:fatty acid biosynthetic process; C:acetyl-CoA carboxylase complex; F:methylmalonyl-CoA carboxytransferase activity	EC:2.1.3.1; EC:6.4.1.2	Methylmalonyl-CoA carboxytransferase; Acetyl-CoA carboxylase	G3DSA:3.90.226.10 (GENE3D); IPR034733 (PFAM); G3DSA:3.90.226.10 (GENE3D); PTHR43842 (PANTHER); IPR011762 (PROSITE_PROFILES); IPR011763 (PROSITE_PROFILES); IPR029045 (SUPERFAMILY); IPR029045 (SUPERFAMILY)	F:GO:0016874	F:ligase activity
true	[INTERPRO, BLASTED, MAPPED, ANNOTATED]	HDALDHFB_112199	flagellar biosynthesis protein FlhA	681	20	0.0	93.14	4	C:GO:0005886; P:GO:0009306; C:GO:0016021; P:GO:0044780	C:plasma membrane; P:protein secretion; C:integral component of membrane; P:bacterial-type flagellum assembly			IPR001712 (PRINTS); IPR006301 (TIGRFAM); G3DSA:1.10.490.80 (GENE3D); G3DSA:1.10.8.540 (GENE3D); G3DSA:3.40.30.60 (GENE3D); IPR001712 (PFAM); IPR001712 (PIRSF); IPR001712 (PANTHER); PTHR30161:SF1 (PANTHER)	P:GO:0009306; C:GO:0016020; C:GO:0016021; P:GO:0044780	P:protein secretion; C:membrane; C:integral component of membrane; P:bacterial-type flagellum assembly
true	[INTERPRO, BLASTED, MAPPED, ANNOTATED]	HDALDHFB_112727	50S ribosomal protein L21	102	20	2.35854E-65	94.61	4	F:GO:0003735; C:GO:0005840; P:GO:0006412; F:GO:0019843	F:structural constituent of ribosome; C:ribosome; P:translation; F:rRNA binding			IPR001787 (TIGRFAM); IPR028909 (PFAM); IPR028909 (PANTHER); IPR001787 (HAMAP); IPR036164 (SUPERFAMILY)	F:GO:0003723; F:GO:0003735; C:GO:0005622; C:GO:0005840; P:GO:0006412	F:RNA binding; F:structural constituent of ribosome; C:intracellular; C:ribosome; P:translation
true	[INTERPRO, BLASTED, MAPPED, ANNOTATED]	HDALDHFB_112729	50S ribosomal protein L27	96	20	1.42666E-61	96.21	3	F:GO:0003735; C:GO:0005840; P:GO:0006412	F:structural constituent of ribosome; C:ribosome; P:translation			IPR001684 (PRINTS); IPR001684 (PFAM); IPR001684 (TIGRFAM); G3DSA:2.40.50.100 (GENE3D); IPR001684 (PANTHER); IPR001684 (PRODOM); IPR001684 (HAMAP); SSF110324 (SUPERFAMILY)	F:GO:0003735; C:GO:0005622; C:GO:0005840; P:GO:0006412	F:structural constituent of ribosome; C:intracellular; C:ribosome; P:translation
true	[INTERPRO, BLASTED, MAPPED, ANNOTATED]	HDALDHFB_115384	transcriptional regulatory protein RprY	243	20	4.39937E-176	96.66	4	P:GO:0000160; F:GO:0003677; C:GO:0005622; P:GO:0006355	P:phosphorelay signal transduction system; F:DNA binding; C:intracellular; P:regulation of transcription, DNA-templated			IPR001867 (PFAM); G3DSA:3.40.50.12740 (GENE3D); IPR001789 (PFAM); IPR036388 (G3DSA:1.10.10.GENE3D); PTHR26402:SF724 (PANTHER); PTHR26402 (PANTHER); IPR001867 (PROSITE_PROFILES); IPR001789 (PROSITE_PROFILES); IPR001789 (CDD); IPR001867 (CDD); IPR011006 (SUPERFAMILY); IPR016032 (SUPERFAMILY)	P:GO:0000160; F:GO:0003677; P:GO:0006355	P:phosphorelay signal transduction system; F:DNA binding; P:regulation of transcription, DNA-templated
true	[INTERPRO, BLASTED, MAPPED, ANNOTATED]	HDALDHFB_119152	ATP synthase alpha/beta chain, C terminal domain protein	584	20	0.0	97.83	4	F:GO:0005524; P:GO:0042777; F:GO:0046933; P:GO:0099132	F:ATP binding; P:plasma membrane ATP synthesis coupled proton transport; F:proton-transporting ATP synthase activity, rotational mechanism; P:ATP hydrolysis coupled cation transmembrane transport	EC:3.6.1.3; EC:3.6.1.15	Adenosinetriphosphatase; Nucleoside-triphosphate phosphatase	G3DSA:2.40.50.100 (GENE3D); IPR023366 (G3DSA:2.40.30.GENE3D); IPR004100 (PFAM); IPR031686 (PFAM); IPR024034 (G3DSA:1.10.1140.GENE3D); G3DSA:3.40.50.300 (GENE3D); IPR000194 (PFAM); IPR022878 (PANTHER); PTHR43607:SF1 (PANTHER); IPR022878 (HAMAP); cd01134 (CDD); SSF47917 (SUPERFAMILY); IPR027417 (SUPERFAMILY)	F:GO:0005524; P:GO:0046034; P:GO:1902600	F:ATP binding; P:ATP metabolic process; P:proton transmembrane transport
true	[INTERPRO, BLASTED, MAPPED, ANNOTATED]	HDALDHFB_123804	Maltose transport system permease protein malG	292	20	0.0	91.08	4	C:GO:0005886; P:GO:0008643; C:GO:0016021; P:GO:0055085	C:plasma membrane; P:carbohydrate transport; C:integral component of membrane; P:transmembrane transport			IPR000515 (PFAM); IPR035906 (G3DSA:1.10.3720.GENE3D); PTHR43744 (PANTHER); IPR000515 (PROSITE_PROFILES); IPR000515 (CDD); IPR035906 (SUPERFAMILY)	C:GO:0016020; P:GO:0055085	C:membrane; P:transmembrane transport
true	[INTERPRO, BLASTED, MAPPED, ANNOTATED]	HDALDHFB_124094	30S ribosomal protein S13	126	20	9.0639E-85	96.63	5	F:GO:0000049; F:GO:0003735; C:GO:0005840; P:GO:0006412; F:GO:0019843	F:tRNA binding; F:structural constituent of ribosome; C:ribosome; P:translation; F:rRNA binding			IPR027437 (G3DSA:4.10.910.GENE3D); IPR001892 (PFAM); G3DSA:1.10.8.50 (GENE3D); IPR019980 (TIGRFAM); IPR001892 (PIRSF); mobidb-lite (MOBIDB_LITE); mobidb-lite (MOBIDB_LITE); IPR019980 (PTHR10871:PANTHER); PTHR10871 (PANTHER); IPR001892 (PROSITE_PROFILES); IPR001892 (HAMAP); IPR010979 (SUPERFAMILY)	F:GO:0003676; F:GO:0003723; F:GO:0003735; C:GO:0005622; C:GO:0005840; P:GO:0006412	F:nucleic acid binding; F:RNA binding; F:structural constituent of ribosome; C:intracellular; C:ribosome; P:translation
true	[INTERPRO, BLASTED, MAPPED, ANNOTATED]	HDALDHFB_124250	FeS assembly ATPase SufC	251	20	0.0	99.02	2	F:GO:0005524; F:GO:0016887	F:ATP binding; F:ATPase activity	EC:3.6.1.3; EC:3.6.1.15	Adenosinetriphosphatase; Nucleoside-triphosphate phosphatase	IPR003439 (PFAM); IPR010230 (TIGRFAM); G3DSA:3.40.50.300 (GENE3D); PTHR43204 (PANTHER); IPR010230 (PTHR43204:PANTHER); IPR003439 (PROSITE_PROFILES); IPR010230 (CDD); IPR027417 (SUPERFAMILY)	F:GO:0005524; F:GO:0016887	F:ATP binding; F:ATPase activity
true	[INTERPRO, BLASTED, MAPPED, ANNOTATED]	HDALDHFB_124481	30S ribosomal protein S19	94	20	2.57183E-51	89.66	4	F:GO:0003735; P:GO:0006412; C:GO:0015935; F:GO:0019843	F:structural constituent of ribosome; P:translation; C:small ribosomal subunit; F:rRNA binding			IPR002222 (PRINTS); IPR002222 (PFAM); IPR005732 (TIGRFAM); IPR023575 (G3DSA:3.30.860.GENE3D); IPR002222 (PIRSF); IPR002222 (PANTHER); PTHR11880:SF8 (PANTHER); IPR002222 (HAMAP); IPR023575 (SUPERFAMILY)	F:GO:0003735; C:GO:0005840; P:GO:0006412; C:GO:0015935	F:structural constituent of ribosome; C:ribosome; P:translation; C:small ribosomal subunit
true	[INTERPRO, BLASTED, MAPPED, ANNOTATED]	HDALDHFB_124727	ribosomal protein S12 methylthiotransferase RimO	436	20	0.0	98.15	8	C:GO:0005840; P:GO:0006400; F:GO:0008168; P:GO:0018339; P:GO:0032259; F:GO:0046872; F:GO:0051539; F:GO:0103039	C:ribosome; P:tRNA modification; F:methyltransferase activity; P:peptidyl-L-beta-methylthioaspartic acid biosynthetic process from peptidyl-aspartic acid; P:methylation; F:metal ion binding; F:4 iron, 4 sulfur cluster binding; F:protein methylthiotransferase activity	EC:2.8.4.4	[Ribosomal protein S12] (aspartate(89)-C(3))-methylthiotransferase	IPR023404 (G3DSA:3.80.30.GENE3D); IPR013848 (PFAM); IPR038135 (G3DSA:3.40.50.GENE3D); IPR005840 (TIGRFAM); G3DSA:2.40.50.140 (GENE3D); IPR005839 (TIGRFAM); IPR007197 (PFAM); IPR005840 (PANTHER); IPR005840 (HAMAP); IPR013848 (PROSITE_PROFILES); IPR002792 (PROSITE_PROFILES); cd01335 (CDD); SSF102114 (SUPERFAMILY)	F:GO:0003824; C:GO:0005737; P:GO:0006400; F:GO:0016740; P:GO:0018339; F:GO:0051536; F:GO:0051539	F:catalytic activity; C:cytoplasm; P:tRNA modification; F:transferase activity; P:peptidyl-L-beta-methylthioaspartic acid biosynthetic process from peptidyl-aspartic acid; F:iron-sulfur cluster binding; F:4 iron, 4 sulfur cluster binding
true	[INTERPRO, BLASTED, MAPPED, ANNOTATED]	HDALDHFB_125069	RNA polymerase sporulation sigma factor SigG	259	20	0.0	95.2	4	F:GO:0003677; F:GO:0003700; F:GO:0016987; P:GO:2000142	F:DNA binding; F:DNA-binding transcription factor activity; F:sigma factor activity; P:regulation of DNA-templated transcription, initiation			IPR000943 (PRINTS); IPR014322 (TIGRFAM); IPR007624 (PFAM); IPR007627 (PFAM); G3DSA:1.20.140.160 (GENE3D); IPR007630 (PFAM); G3DSA:1.20.120.1810 (GENE3D); IPR000943 (PIRSF); IPR014284 (TIGRFAM); PTHR30603:SF17 (PANTHER); PTHR30603 (PANTHER); cd06171 (CDD); IPR013325 (SUPERFAMILY); IPR013324 (SUPERFAMILY); IPR013324 (SUPERFAMILY)	F:GO:0003677; F:GO:0003700; P:GO:0006352; P:GO:0006355; F:GO:0016987	F:DNA binding; F:DNA-binding transcription factor activity; P:DNA-templated transcription, initiation; P:regulation of transcription, DNA-templated; F:sigma factor activity
true	[INTERPRO, BLASTED, MAPPED, ANNOTATED]	HDALDHFB_128331	ATP synthase F0 subunit B	168	20	3.5328E-115	96.55	6	C:GO:0005886; P:GO:0015986; C:GO:0016021; C:GO:0045263; F:GO:0046933; P:GO:0099132	C:plasma membrane; P:ATP synthesis coupled proton transport; C:integral component of membrane; C:proton-transporting ATP synthase complex, coupling factor F(o); F:proton-transporting ATP synthase activity, rotational mechanism; P:ATP hydrolysis coupled cation transmembrane transport	EC:3.6.1.3; EC:3.6.1.15	Adenosinetriphosphatase; Nucleoside-triphosphate phosphatase	IPR002146 (PFAM); IPR005864 (TIGRFAM); PTHR33445 (PANTHER); IPR002146 (HAMAP)	F:GO:0015078; P:GO:0015986; C:GO:0045263	F:proton transmembrane transporter activity; P:ATP synthesis coupled proton transport; C:proton-transporting ATP synthase complex, coupling factor F(o)
true	[INTERPRO, BLASTED, MAPPED, ANNOTATED]	HDALDHFB_129294	chaperonin GroEL	546	20	0.0	97.32	4	F:GO:0005524; C:GO:0005737; P:GO:0042026; F:GO:0051082	F:ATP binding; C:cytoplasm; P:protein refolding; F:unfolded protein binding			IPR001844 (PRINTS); IPR002423 (PFAM); IPR027413 (G3DSA:1.10.560.GENE3D); IPR027409 (G3DSA:3.50.7.GENE3D); IPR027410 (G3DSA:3.30.260.GENE3D); IPR001844 (TIGRFAM); PTHR11353 (PANTHER); PTHR11353:SF169 (PANTHER); IPR001844 (HAMAP); IPR001844 (CDD); IPR027410 (SUPERFAMILY); IPR027409 (SUPERFAMILY); IPR027413 (SUPERFAMILY)	F:GO:0005524; C:GO:0005737; P:GO:0042026	F:ATP binding; C:cytoplasm; P:protein refolding
true	[INTERPRO, BLASTED, MAPPED, ANNOTATED]	HDALDHFB_129873	phosphoribosylformylglycinamidine cyclo-ligase	341	20	0.0	96.36	4	F:GO:0004641; F:GO:0005524; C:GO:0005737; P:GO:0006189	F:phosphoribosylformylglycinamidine cyclo-ligase activity; F:ATP binding; C:cytoplasm; P:'de novo' IMP biosynthetic process	EC:6.3.3.1	Phosphoribosylformylglycinamidine cyclo-ligase	IPR010918 (PFAM); IPR036921 (G3DSA:3.30.1330.GENE3D); IPR004733 (TIGRFAM); IPR036676 (G3DSA:3.90.650.GENE3D); IPR016188 (PFAM); IPR004733 (PANTHER); IPR004733 (HAMAP); IPR004733 (CDD); IPR036921 (SUPERFAMILY); IPR036676 (SUPERFAMILY)	F:GO:0004641; C:GO:0005737; P:GO:0006189	F:phosphoribosylformylglycinamidine cyclo-ligase activity; C:cytoplasm; P:'de novo' IMP biosynthetic process
true	[INTERPRO, BLASTED, MAPPED, ANNOTATED]	HDALDHFB_131053	aspartate--tRNA ligase	585	20	0.0	96.54	5	F:GO:0003676; F:GO:0004815; F:GO:0005524; C:GO:0005737; P:GO:0006422	F:nucleic acid binding; F:aspartate-tRNA ligase activity; F:ATP binding; C:cytoplasm; P:aspartyl-tRNA aminoacylation	EC:6.1.1.12	Aspartate--tRNA ligase	IPR002312 (PRINTS); IPR004365 (PFAM); IPR004524 (TIGRFAM); G3DSA:2.40.50.140 (GENE3D); IPR029351 (PFAM); IPR004115 (G3DSA:3.30.1360.GENE3D); G3DSA:3.30.930.10 (GENE3D); IPR004364 (PFAM); PTHR22594 (PANTHER); IPR004524 (PTHR22594:PANTHER); IPR004524 (HAMAP); IPR006195 (PROSITE_PROFILES); cd00777 (CDD); cd04317 (CDD); IPR012340 (SUPERFAMILY); SSF55681 (SUPERFAMILY); IPR004115 (SUPERFAMILY)	F:GO:0000166; F:GO:0003676; F:GO:0004812; F:GO:0005524; C:GO:0005737; P:GO:0006418; F:GO:0016874	F:nucleotide binding; F:nucleic acid binding; F:aminoacyl-tRNA ligase activity; F:ATP binding; C:cytoplasm; P:tRNA aminoacylation for protein translation; F:ligase activity
true	[INTERPRO, BLASTED, MAPPED, ANNOTATED]	HDALDHFB_131182	ferredoxin	81	20	3.40662E-29	90.34	3	F:GO:0009055; F:GO:0016829; P:GO:0022900	F:electron transfer activity; F:lyase activity; P:electron transport chain			IPR017896 (PFAM); G3DSA:3.30.70.20 (GENE3D); PTHR24960:SF63 (PANTHER); PTHR24960 (PANTHER); IPR017896 (PROSITE_PROFILES); IPR017896 (PROSITE_PROFILES); SSF54862 (SUPERFAMILY)	no GO terms	no GO terms
true	[INTERPRO, BLASTED, MAPPED, ANNOTATED]	HDALDHFB_133722	30S ribosomal protein S8	133	20	2.81667E-90	94.51	4	F:GO:0003735; C:GO:0005840; P:GO:0006412; F:GO:0019843	F:structural constituent of ribosome; C:ribosome; P:translation; F:rRNA binding			IPR000630 (PFAM); G3DSA:3.30.1370.30 (GENE3D); G3DSA:3.30.1490.10 (GENE3D); IPR000630 (PANTHER); PTHR11758:SF4 (PANTHER); IPR000630 (HAMAP); IPR035987 (SUPERFAMILY)	F:GO:0003735; C:GO:0005840; P:GO:0006412	F:structural constituent of ribosome; C:ribosome; P:translation
true	[INTERPRO, BLASTED, MAPPED, ANNOTATED]	HDALDHFB_135998	beta-ketoacyl-[acyl-carrier-protein] synthase II	421	20	0.0	97.52	2	P:GO:0006633; F:GO:0033817	P:fatty acid biosynthetic process; F:beta-ketoacyl-acyl-carrier-protein synthase II activity	EC:2.3.1.179	Beta-ketoacyl-[acyl-carrier-protein] synthase II	IPR016039 (G3DSA:3.40.47.GENE3D); IPR014031 (PFAM); IPR014030 (PFAM); IPR017568 (TIGRFAM); IPR017568 (PIRSF); IPR016039 (G3DSA:3.40.47.GENE3D); PTHR11712 (PANTHER); PTHR11712:SF226 (PANTHER); cd00834 (CDD); IPR016039 (SUPERFAMILY); IPR016039 (SUPERFAMILY)	F:GO:0003824; P:GO:0006633; P:GO:0008152; F:GO:0016747	F:catalytic activity; P:fatty acid biosynthetic process; P:metabolic process; F:transferase activity, transferring acyl groups other than amino-acyl groups
true	[INTERPRO, BLASTED]	HDALDHFB_136180	Probable Hsp20 family chaperone	156	20	1.25918E-110	88.7						IPR002068 (PFAM); IPR008978 (G3DSA:2.60.40.GENE3D); PTHR43670:SF15 (PANTHER); PTHR43670 (PANTHER); IPR002068 (PROSITE_PROFILES); cd06471 (CDD); IPR008978 (SUPERFAMILY)	no GO terms	no GO terms
true	[INTERPRO, BLASTED, MAPPED, ANNOTATED]	HDALDHFB_138682	4-hydroxy-tetrahydrodipicolinate reductase	251	20	0.0	89.21	8	C:GO:0005737; F:GO:0008839; P:GO:0009089; F:GO:0016726; P:GO:0019877; F:GO:0050661; F:GO:0051287; P:GO:0055114	C:cytoplasm; F:4-hydroxy-tetrahydrodipicolinate reductase; P:lysine biosynthetic process via diaminopimelate; F:oxidoreductase activity, acting on CH or CH2 groups, NAD or NADP as acceptor; P:diaminopimelate biosynthetic process; F:NADP binding; F:NAD binding; P:oxidation-reduction process	EC:1.17.1; EC:1.17.1.8	Acting on CH or CH(2) groups; 4-hydroxy-tetrahydrodipicolinate reductase	G3DSA:3.30.360.10 (GENE3D); IPR000846 (PFAM); IPR023940 (TIGRFAM); G3DSA:3.40.50.720 (GENE3D); IPR023940 (PIRSF); IPR022663 (PFAM); PTHR20836:SF0 (PANTHER); IPR023940 (PANTHER); SSF55347 (SUPERFAMILY); IPR036291 (SUPERFAMILY)	F:GO:0008839; P:GO:0009089; P:GO:0055114	F:4-hydroxy-tetrahydrodipicolinate reductase; P:lysine biosynthetic process via diaminopimelate; P:oxidation-reduction process
true	[INTERPRO, BLASTED, MAPPED, ANNOTATED]	HDALDHFB_139361	mannose-1-phosphate guanylyltransferase	361	20	0.0	97.07	4	F:GO:0004475; F:GO:0008928; P:GO:0009058; F:GO:0016853	F:mannose-1-phosphate guanylyltransferase activity; F:mannose-1-phosphate guanylyltransferase (GDP) activity; P:biosynthetic process; F:isomerase activity	EC:2.7.7.22; EC:2.7.7.13	Mannose-1-phosphate guanylyltransferase (GDP); Mannose-1-phosphate guanylyltransferase	IPR029044 (G3DSA:3.90.550.GENE3D); IPR005835 (PFAM); PTHR12526 (PANTHER); PTHR12526:SF387 (PANTHER); cd02509 (CDD); SSF159283 (SUPERFAMILY); IPR029044 (SUPERFAMILY)	P:GO:0009058; F:GO:0016779	P:biosynthetic process; F:nucleotidyltransferase activity
true	[INTERPRO, BLASTED, MAPPED, ANNOTATED]	HDALDHFB_141976	50S ribosomal protein L2	281	20	0.0	92.39	5	F:GO:0003735; P:GO:0006412; C:GO:0015934; F:GO:0016740; F:GO:0019843	F:structural constituent of ribosome; P:translation; C:large ribosomal subunit; F:transferase activity; F:rRNA binding			IPR022666 (PFAM); IPR002171 (PIRSF); IPR014726 (G3DSA:4.10.950.GENE3D); IPR022669 (PFAM); G3DSA:2.40.50.140 (GENE3D); IPR014722 (G3DSA:2.30.30.GENE3D); IPR005880 (TIGRFAM); mobidb-lite (MOBIDB_LITE); PTHR13691:SF5 (PANTHER); IPR002171 (PANTHER); IPR005880 (HAMAP); IPR008991 (SUPERFAMILY); IPR012340 (SUPERFAMILY)	F:GO:0003723; F:GO:0003735; C:GO:0005622; C:GO:0005840; P:GO:0006412; C:GO:0015934; F:GO:0016740	F:RNA binding; F:structural constituent of ribosome; C:intracellular; C:ribosome; P:translation; C:large ribosomal subunit; F:transferase activity
true	[INTERPRO, BLASTED, MAPPED, ANNOTATED]	HDALDHFB_142091	30S ribosomal protein S4	197	20	4.46143E-141	93.68	4	F:GO:0003735; P:GO:0006412; C:GO:0015935; F:GO:0019843	F:structural constituent of ribosome; P:translation; C:small ribosomal subunit; F:rRNA binding			IPR036986 (G3DSA:3.10.290.GENE3D); IPR002942 (PFAM); IPR005709 (TIGRFAM); G3DSA:1.10.1050.10 (GENE3D); IPR001912 (PFAM); IPR022801 (PANTHER); IPR005709 (PTHR11831:PANTHER); IPR005709 (HAMAP); IPR002942 (PROSITE_PROFILES); IPR002942 (CDD); SSF55174 (SUPERFAMILY)	F:GO:0003723; F:GO:0003735; C:GO:0005622; P:GO:0006412; C:GO:0015935; F:GO:0019843	F:RNA binding; F:structural constituent of ribosome; C:intracellular; P:translation; C:small ribosomal subunit; F:rRNA binding
true	[INTERPRO, BLASTED, MAPPED, ANNOTATED]	HDALDHFB_145037	PhoH family protein	441	20	0.0	97.26	1	F:GO:0005524	F:ATP binding			IPR003714 (PFAM); G3DSA:3.40.50.1010 (GENE3D); IPR002716 (PFAM); G3DSA:3.40.50.300 (GENE3D); PTHR30473 (PANTHER); PTHR30473:SF2 (PANTHER); cd09883 (CDD); IPR027417 (SUPERFAMILY)	F:GO:0005524	F:ATP binding
true	[INTERPRO, BLASTED, MAPPED, ANNOTATED]	HDALDHFB_146066	carbon starvation protein A	501	20	0.0	96.99	2	P:GO:0009267; C:GO:0016021	P:cellular response to starvation; C:integral component of membrane			IPR025299 (PFAM); IPR003706 (PFAM); PTHR30252:SF4 (PANTHER); PTHR30252 (PANTHER)	P:GO:0009267; C:GO:0016020	P:cellular response to starvation; C:membrane
true	[INTERPRO, BLASTED, MAPPED, ANNOTATED]	HDALDHFB_149496	adenylate kinase	214	20	1.28598E-156	94.17	7	F:GO:0004017; F:GO:0005524; C:GO:0005737; F:GO:0008270; P:GO:0016310; P:GO:0044209; P:GO:0046940	F:adenylate kinase activity; F:ATP binding; C:cytoplasm; F:zinc ion binding; P:phosphorylation; P:AMP salvage; P:nucleoside monophosphate phosphorylation	EC:2.7.4.4; EC:2.7.4.3	Nucleoside-phosphate kinase; Adenylate kinase	IPR000850 (PRINTS); IPR007862 (PFAM); PF00406 (PFAM); IPR006259 (TIGRFAM); G3DSA:3.40.50.300 (GENE3D); IPR000850 (PANTHER); IPR000850 (HAMAP); IPR000850 (CDD); IPR027417 (SUPERFAMILY)	F:GO:0004017; F:GO:0005524; P:GO:0006139; F:GO:0016776; F:GO:0019205	F:adenylate kinase activity; F:ATP binding; P:nucleobase-containing compound metabolic process; F:phosphotransferase activity, phosphate group as acceptor; F:nucleobase-containing compound kinase activity
true	[INTERPRO, BLASTED, MAPPED, ANNOTATED]	HDALDHFB_151062	glucose-1-phosphate adenylyltransferase	379	20	0.0	94.83	3	F:GO:0005524; P:GO:0005978; F:GO:0008878	F:ATP binding; P:glycogen biosynthetic process; F:glucose-1-phosphate adenylyltransferase activity	EC:2.7.7.27	Glucose-1-phosphate adenylyltransferase	IPR029044 (G3DSA:3.90.550.GENE3D); IPR011831 (TIGRFAM); IPR005835 (PFAM); G3DSA:2.160.10.10 (GENE3D); PTHR43523 (PANTHER); PTHR43523:SF2 (PANTHER); IPR023049 (HAMAP); cd04651 (CDD); cd02508 (CDD); IPR011004 (SUPERFAMILY); IPR029044 (SUPERFAMILY)	P:GO:0005978; F:GO:0008878; P:GO:0009058; F:GO:0016779	P:glycogen biosynthetic process; F:glucose-1-phosphate adenylyltransferase activity; P:biosynthetic process; F:nucleotidyltransferase activity
true	[INTERPRO, BLASTED, MAPPED, ANNOTATED]	HDALDHFB_151556	50S ribosomal protein L6	180	20	3.15871E-123	96.39	4	F:GO:0003735; C:GO:0005840; P:GO:0006412; F:GO:0019843	F:structural constituent of ribosome; C:ribosome; P:translation; F:rRNA binding			IPR019906 (PRINTS); IPR019906 (TIGRFAM); IPR000702 (PIRSF); IPR036789 (G3DSA:3.90.930.GENE3D); IPR036789 (G3DSA:3.90.930.GENE3D); IPR020040 (PFAM); IPR019906 (PTHR11655:PANTHER); IPR000702 (PANTHER); IPR019906 (HAMAP); IPR036789 (SUPERFAMILY); IPR036789 (SUPERFAMILY)	F:GO:0003735; C:GO:0005840; P:GO:0006412; F:GO:0019843	F:structural constituent of ribosome; C:ribosome; P:translation; F:rRNA binding
true	[INTERPRO, BLASTED, MAPPED, ANNOTATED]	HDALDHFB_152618	Fe-S cluster assembly protein SufD	449	20	0.0	99.1	1	P:GO:0016226	P:iron-sulfur cluster assembly			IPR011542 (TIGRFAM); IPR000825 (PFAM); PTHR43575:SF1 (PANTHER); IPR011542 (PANTHER); IPR037284 (SUPERFAMILY)	P:GO:0016226	P:iron-sulfur cluster assembly
true	[INTERPRO, BLASTED, MAPPED, ANNOTATED]	HDALDHFB_153614	KH domain-containing protein	76	20	4.0369E-43	96.83	1	F:GO:0003723	F:RNA binding			IPR015946 (G3DSA:3.30.300.GENE3D); PF13083 (PFAM); IPR020627 (PANTHER); IPR020627 (HAMAP); PS50084 (PROSITE_PROFILES); IPR009019 (SUPERFAMILY)	F:GO:0003723	F:RNA binding
true	[INTERPRO, BLASTED]	HDALDHFB_153785	DUF4254 domain-containing protein	201	20	1.96197E-146	98.28						IPR025350 (PFAM)	no GO terms	no GO terms
true	[INTERPRO, BLASTED, MAPPED, ANNOTATED]	HDALDHFB_155137	glutamate--tRNA ligase	508	20	0.0	95.29	6	F:GO:0000049; F:GO:0004818; F:GO:0005524; C:GO:0005737; P:GO:0006424; F:GO:0008270	F:tRNA binding; F:glutamate-tRNA ligase activity; F:ATP binding; C:cytoplasm; P:glutamyl-tRNA aminoacylation; F:zinc ion binding	EC:6.1.1.17	Glutamate--tRNA ligase	IPR000924 (PRINTS); IPR020751 (G3DSA:1.10.10.GENE3D); IPR020058 (PFAM); IPR004527 (TIGRFAM); IPR014729 (G3DSA:3.40.50.GENE3D); PTHR43311 (PANTHER); PTHR43311:SF2 (PANTHER); IPR004527 (HAMAP); IPR033910 (CDD); IPR008925 (SUPERFAMILY); SSF52374 (SUPERFAMILY)	F:GO:0000049; F:GO:0000166; F:GO:0004812; F:GO:0004818; F:GO:0005524; C:GO:0005737; P:GO:0006424; F:GO:0008270; P:GO:0043039	F:tRNA binding; F:nucleotide binding; F:aminoacyl-tRNA ligase activity; F:glutamate-tRNA ligase activity; F:ATP binding; C:cytoplasm; P:glutamyl-tRNA aminoacylation; F:zinc ion binding; P:tRNA aminoacylation
true	[INTERPRO, BLASTED, MAPPED, ANNOTATED]	HDALDHFB_155175	DNA-directed RNA polymerase subunit alpha	319	20	0.0	94.42	4	F:GO:0003677; F:GO:0003899; P:GO:0006351; F:GO:0046983	F:DNA binding; F:DNA-directed 5'-3' RNA polymerase activity; P:transcription, DNA-templated; F:protein dimerization activity	EC:2.7.7.6	DNA-directed RNA polymerase	IPR036603 (G3DSA:3.30.1360.GENE3D); IPR011773 (TIGRFAM); IPR036643 (G3DSA:2.170.120.GENE3D); G3DSA:1.10.150.20 (GENE3D); IPR011263 (PFAM); IPR011262 (PFAM); IPR011260 (PFAM); IPR011773 (PANTHER); IPR011260 (PRODOM); IPR011773 (HAMAP); cd06928 (CDD); IPR036603 (SUPERFAMILY); SSF47789 (SUPERFAMILY); IPR036643 (SUPERFAMILY)	F:GO:0003677; F:GO:0003899; P:GO:0006351; F:GO:0046983	F:DNA binding; F:DNA-directed 5'-3' RNA polymerase activity; P:transcription, DNA-templated; F:protein dimerization activity
true	[INTERPRO, BLASTED, MAPPED, ANNOTATED]	HDALDHFB_156589	zinc/cadmium/mercury/lead-transporting ATPase	82	20	1.10727E-37	92.32	2	P:GO:0030001; F:GO:0046872	P:metal ion transport; F:metal ion binding			IPR006121 (PFAM); G3DSA:3.30.70.100 (GENE3D); IPR006121 (PROSITE_PROFILES); IPR006121 (CDD); IPR036163 (SUPERFAMILY)	P:GO:0030001; F:GO:0046872	P:metal ion transport; F:metal ion binding
true	[INTERPRO, BLASTED, MAPPED, ANNOTATED]	HDALDHFB_157307	ornithine carbamoyltransferase	334	20	0.0	94.33	5	F:GO:0004585; C:GO:0005737; F:GO:0016597; P:GO:0019546; P:GO:0019547	F:ornithine carbamoyltransferase activity; C:cytoplasm; F:amino acid binding; P:arginine deiminase pathway; P:arginine catabolic process to ornithine	EC:2.1.3.3	Ornithine carbamoyltransferase	IPR002292 (PRINTS); IPR006130 (PRINTS); IPR036901 (G3DSA:3.40.50.GENE3D); IPR036901 (G3DSA:3.40.50.GENE3D); IPR006132 (PFAM); IPR006131 (PFAM); IPR002292 (TIGRFAM); PTHR11405:SF44 (PANTHER); PTHR11405 (PANTHER); IPR024904 (HAMAP); IPR036901 (SUPERFAMILY)	F:GO:0004585; P:GO:0006520; P:GO:0006591; F:GO:0016597; F:GO:0016743	F:ornithine carbamoyltransferase activity; P:cellular amino acid metabolic process; P:ornithine metabolic process; F:amino acid binding; F:carboxyl- or carbamoyltransferase activity
true	[INTERPRO, BLASTED, MAPPED, ANNOTATED]	HDALDHFB_158033	serine hydroxymethyltransferase	426	20	0.0	99.33	7	F:GO:0004372; C:GO:0005737; F:GO:0008168; P:GO:0019264; F:GO:0030170; P:GO:0032259; P:GO:0035999	F:glycine hydroxymethyltransferase activity; C:cytoplasm; F:methyltransferase activity; P:glycine biosynthetic process from serine; F:pyridoxal phosphate binding; P:methylation; P:tetrahydrofolate interconversion	EC:2.1.2.1	Glycine hydroxymethyltransferase	IPR015421 (G3DSA:3.40.640.GENE3D); PF00464 (PFAM); IPR015422 (G3DSA:3.90.1150.GENE3D); IPR001085 (PIRSF); PTHR11680:SF21 (PANTHER); PTHR11680 (PANTHER); IPR001085 (HAMAP); IPR001085 (CDD); IPR015424 (SUPERFAMILY)	F:GO:0003824; F:GO:0004372; P:GO:0019264; F:GO:0030170; P:GO:0035999	F:catalytic activity; F:glycine hydroxymethyltransferase activity; P:glycine biosynthetic process from serine; F:pyridoxal phosphate binding; P:tetrahydrofolate interconversion
true	[INTERPRO, BLASTED, MAPPED, ANNOTATED]	HDALDHFB_158257	ribosome recycling factor	184	20	1.07336E-130	92.83	2	C:GO:0005737; P:GO:0006415	C:cytoplasm; P:translational termination			G3DSA:3.30.1360.40 (GENE3D); G3DSA:1.10.132.20 (GENE3D); IPR002661 (TIGRFAM); IPR023584 (PFAM); IPR002661 (PANTHER); IPR002661 (HAMAP); IPR002661 (CDD); IPR036191 (SUPERFAMILY)	P:GO:0006412	P:translation
true	[INTERPRO, BLASTED, MAPPED, ANNOTATED]	HDALDHFB_158552	redox-regulated ATPase YchF	366	20	0.0	98.52	5	F:GO:0005524; F:GO:0005525; F:GO:0016887; F:GO:0043022; F:GO:0043023	F:ATP binding; F:GTP binding; F:ATPase activity; F:ribosome binding; F:ribosomal large subunit binding	EC:3.6.1.3; EC:3.6.1.15	Adenosinetriphosphatase; Nucleoside-triphosphate phosphatase	IPR006073 (PRINTS); IPR013029 (PFAM); IPR004396 (PIRSF); IPR006073 (PFAM); IPR012675 (G3DSA:3.10.20.GENE3D); IPR004396 (TIGRFAM); G3DSA:3.40.50.300 (GENE3D); IPR023192 (G3DSA:1.10.150.GENE3D); PTHR23305:SF12 (PANTHER); PTHR23305 (PANTHER); IPR031167 (PROSITE_PROFILES); IPR004396 (HAMAP); cd04867 (CDD); cd01900 (CDD); IPR012676 (SUPERFAMILY); IPR027417 (SUPERFAMILY)	F:GO:0005525	F:GTP binding
true	[INTERPRO, BLASTED, MAPPED, ANNOTATED]	HDALDHFB_158681	GTP-binding protein HflX	419	20	0.0	98.61	3	F:GO:0003924; F:GO:0005525; C:GO:0005737	F:GTPase activity; F:GTP binding; C:cytoplasm	EC:3.6.1.15	Nucleoside-triphosphate phosphatase	IPR006073 (PRINTS); G3DSA:3.40.50.300 (GENE3D); IPR006073 (PFAM); IPR016496 (TIGRFAM); IPR016496 (PIRSF); G3DSA:3.40.50.11060 (GENE3D); IPR005225 (TIGRFAM); IPR032305 (PFAM); IPR025121 (PFAM); PTHR10229:SF0 (PANTHER); IPR016496 (PANTHER); IPR016496 (HAMAP); IPR030394 (PROSITE_PROFILES); IPR030394 (CDD); IPR027417 (SUPERFAMILY)	F:GO:0005525	F:GTP binding
true	[INTERPRO, BLASTED, MAPPED, ANNOTATED]	HDALDHFB_161563	50S ribosomal protein L15	148	20	2.95532E-101	97.7	4	F:GO:0003735; P:GO:0006412; C:GO:0015934; F:GO:0019843	F:structural constituent of ribosome; P:translation; C:large ribosomal subunit; F:rRNA binding			IPR005749 (TIGRFAM); IPR021131 (PFAM); G3DSA:3.100.10.10 (GENE3D); mobidb-lite (MOBIDB_LITE); PTHR12934:SF11 (PANTHER); IPR005749 (PANTHER); IPR030878 (HAMAP); IPR036227 (SUPERFAMILY)	F:GO:0003735; P:GO:0006412; C:GO:0015934	F:structural constituent of ribosome; P:translation; C:large ribosomal subunit
true	[INTERPRO, BLASTED, MAPPED, ANNOTATED]	HDALDHFB_162473	acyl carrier protein	78	20	5.52477E-47	92.5	4	F:GO:0000036; C:GO:0005737; P:GO:0006633; F:GO:0031177	F:acyl carrier activity; C:cytoplasm; P:fatty acid biosynthetic process; F:phosphopantetheine binding			IPR036736 (G3DSA:1.10.1200.GENE3D); IPR003231 (TIGRFAM); IPR009081 (PFAM); PTHR20863:SF28 (PANTHER); PTHR20863 (PANTHER); IPR003231 (PRODOM); IPR009081 (PROSITE_PROFILES); IPR003231 (HAMAP); IPR036736 (SUPERFAMILY)	P:GO:0006633	P:fatty acid biosynthetic process
true	[INTERPRO, BLASTED, MAPPED, ANNOTATED]	HDALDHFB_163630	6-phosphofructokinase	324	20	0.0	95.75	7	F:GO:0003872; F:GO:0005524; C:GO:0005737; P:GO:0006002; P:GO:0046835; F:GO:0046872; P:GO:0061615	F:6-phosphofructokinase activity; F:ATP binding; C:cytoplasm; P:fructose 6-phosphate metabolic process; P:carbohydrate phosphorylation; F:metal ion binding; P:glycolytic process through fructose-6-phosphate	EC:2.7.1.11	6-phosphofructokinase	IPR022953 (PRINTS); IPR000023 (PFAM); G3DSA:3.40.50.460 (GENE3D); G3DSA:3.40.50.450 (GENE3D); IPR012003 (PIRSF); IPR012828 (TIGRFAM); PTHR13697 (PANTHER); IPR012828 (HAMAP); IPR035966 (SUPERFAMILY)	F:GO:0003872; F:GO:0005524; P:GO:0006002; P:GO:0006096; F:GO:0008443	F:6-phosphofructokinase activity; F:ATP binding; P:fructose 6-phosphate metabolic process; P:glycolytic process; F:phosphofructokinase activity
true	[INTERPRO, BLASTED, MAPPED, ANNOTATED]	HDALDHFB_165031	biopolymer transporter ExbD	197	20	6.30223E-144	94.8	5	C:GO:0005886; P:GO:0015031; C:GO:0016021; F:GO:0022857; P:GO:0055085	C:plasma membrane; P:protein transport; C:integral component of membrane; F:transmembrane transporter activity; P:transmembrane transport			IPR003400 (PFAM); mobidb-lite (MOBIDB_LITE); mobidb-lite (MOBIDB_LITE); IPR003400 (PANTHER); PTHR30558:SF3 (PANTHER)	F:GO:0022857; P:GO:0055085	F:transmembrane transporter activity; P:transmembrane transport
true	[INTERPRO, BLASTED, MAPPED, ANNOTATED]	HDALDHFB_165278	Galactose/methyl galactoside import ATP-binding protein MglA	563	20	0.0	92.52	3	F:GO:0005524; F:GO:0015407; P:GO:0015749	F:ATP binding; F:monosaccharide-transporting ATPase activity; P:monosaccharide transmembrane transport	EC:3.6.1.3; EC:3.6.1.15; EC:3.6.3.17	Adenosinetriphosphatase; Nucleoside-triphosphate phosphatase; Monosaccharide-transporting ATPase	G3DSA:3.40.50.300 (GENE3D); IPR003439 (PFAM); G3DSA:3.40.50.300 (GENE3D); PTHR43790:SF4 (PANTHER); PTHR43790 (PANTHER); IPR003439 (PROSITE_PROFILES); IPR003439 (PROSITE_PROFILES); cd03216 (CDD); cd03215 (CDD); IPR027417 (SUPERFAMILY); IPR027417 (SUPERFAMILY)	F:GO:0005524; F:GO:0016887	F:ATP binding; F:ATPase activity
true	[INTERPRO, BLASTED, MAPPED, ANNOTATED]	HDALDHFB_171531	dihydroorotate dehydrogenase	312	20	0.0	93.35	5	F:GO:0004152; C:GO:0005737; P:GO:0006207; P:GO:0044205; P:GO:0055114	F:dihydroorotate dehydrogenase activity; C:cytoplasm; P:'de novo' pyrimidine nucleobase biosynthetic process; P:'de novo' UMP biosynthetic process; P:oxidation-reduction process	EC:1.3.5.2	Dihydroorotate dehydrogenase (quinone)	IPR005720 (PFAM); IPR013785 (G3DSA:3.20.20.GENE3D); IPR005720 (TIGRFAM); IPR012135 (PIRSF); PTHR43843 (PANTHER); PTHR43843:SF1 (PANTHER); IPR024920 (HAMAP); IPR033888 (CDD); SSF51395 (SUPERFAMILY)	F:GO:0003824; F:GO:0004152; C:GO:0005737; P:GO:0006221; P:GO:0006222; F:GO:0016627; P:GO:0055114	F:catalytic activity; F:dihydroorotate dehydrogenase activity; C:cytoplasm; P:pyrimidine nucleotide biosynthetic process; P:UMP biosynthetic process; F:oxidoreductase activity, acting on the CH-CH group of donors; P:oxidation-reduction process
true	[INTERPRO, BLASTED, MAPPED, ANNOTATED]	HDALDHFB_171628	30S ribosomal protein S15	89	20	2.81575E-57	95.12	4	F:GO:0003735; C:GO:0005840; P:GO:0006412; F:GO:0019843	F:structural constituent of ribosome; C:ribosome; P:translation; F:rRNA binding			G3DSA:1.10.287.10 (GENE3D); IPR000589 (PFAM); IPR005290 (TIGRFAM); IPR005290 (PANTHER); PTHR23321:SF26 (PANTHER); PD157043 (PRODOM); IPR005290 (HAMAP); IPR000589 (CDD); IPR009068 (SUPERFAMILY)	F:GO:0003735; C:GO:0005622; C:GO:0005840; P:GO:0006412	F:structural constituent of ribosome; C:intracellular; C:ribosome; P:translation
true	[INTERPRO, BLASTED, MAPPED, ANNOTATED]	HDALDHFB_174044	rubredoxin	54	20	2.76872E-31	95.47	4	F:GO:0005506; F:GO:0009055; C:GO:0016021; P:GO:0022900	F:iron ion binding; F:electron transfer activity; C:integral component of membrane; P:electron transport chain			IPR024935 (PRINTS); G3DSA:2.20.28.10 (GENE3D); IPR024935 (PFAM); IPR024922 (PIRSF); PTHR44922 (PANTHER); IPR024934 (PROSITE_PROFILES); IPR024935 (CDD); SSF57802 (SUPERFAMILY)	F:GO:0005506; F:GO:0009055	F:iron ion binding; F:electron transfer activity
true	[INTERPRO, BLASTED]	HDALDHFB_178404	stage 0 sporulation protein	304	20	0.0	95.16						IPR007557 (PFAM); mobidb-lite (MOBIDB_LITE); mobidb-lite (MOBIDB_LITE); PTHR43830 (PANTHER); PTHR43830:SF3 (PANTHER); IPR007557 (PROSITE_PROFILES)	no GO terms	no GO terms
true	[INTERPRO, BLASTED, MAPPED, ANNOTATED]	HDALDHFB_179819	ribosomal subunit interface protein	99	20	6.96094E-63	97.63	4	C:GO:0022627; F:GO:0043022; F:GO:0043024; P:GO:0045900	C:cytosolic small ribosomal subunit; F:ribosome binding; F:ribosomal small subunit binding; P:negative regulation of translational elongation			IPR003489 (PFAM); IPR003489 (TIGRFAM); IPR036567 (G3DSA:3.30.160.GENE3D); PTHR33231 (PANTHER); IPR003489 (CDD); IPR036567 (SUPERFAMILY)	P:GO:0044238	P:primary metabolic process
true	[INTERPRO, BLASTED, MAPPED, ANNOTATED]	HDALDHFB_180553	methionine adenosyltransferase	430	20	0.0	98.67	6	F:GO:0000287; F:GO:0004478; F:GO:0005524; C:GO:0005829; P:GO:0006556; P:GO:0006730	F:magnesium ion binding; F:methionine adenosyltransferase activity; F:ATP binding; C:cytosol; P:S-adenosylmethionine biosynthetic process; P:one-carbon metabolic process	EC:2.5.1.6	Methionine adenosyltransferase	G3DSA:3.30.300.10 (GENE3D); IPR002133 (PIRSF); IPR022628 (PFAM); G3DSA:3.30.300.10 (GENE3D); IPR022629 (PFAM); IPR022630 (PFAM); G3DSA:3.30.300.10 (GENE3D); IPR002133 (TIGRFAM); IPR002133 (PANTHER); PTHR11964:SF1 (PANTHER); IPR002133 (HAMAP); IPR022636 (SUPERFAMILY); IPR022636 (SUPERFAMILY); IPR022636 (SUPERFAMILY)	F:GO:0004478; F:GO:0005524; P:GO:0006556	F:methionine adenosyltransferase activity; F:ATP binding; P:S-adenosylmethionine biosynthetic process
true	[INTERPRO, BLASTED, MAPPED, ANNOTATED]	HDALDHFB_180944	sn-glycerol-3-phosphate ABC transporter ATP-binding protein UgpC	370	20	0.0	92.43	4	F:GO:0005524; F:GO:0015430; P:GO:0015794; C:GO:0043190	F:ATP binding; F:glycerol-3-phosphate-transporting ATPase activity; P:glycerol-3-phosphate transmembrane transport; C:ATP-binding cassette (ABC) transporter complex	EC:3.6.1.3; EC:3.6.3.20; EC:3.6.1.15	Adenosinetriphosphatase; Glycerol-3-phosphate-transporting ATPase; Nucleoside-triphosphate phosphatase	IPR013611 (PFAM); G3DSA:3.40.50.300 (GENE3D); G3DSA:2.40.50.100 (GENE3D); IPR003439 (PFAM); G3DSA:2.40.50.140 (GENE3D); PTHR43875:SF1 (PANTHER); PTHR43875 (PANTHER); IPR003439 (PROSITE_PROFILES); cd03301 (CDD); IPR008995 (SUPERFAMILY); IPR027417 (SUPERFAMILY)	F:GO:0005524; F:GO:0016887; F:GO:0022857; C:GO:0043190; P:GO:0055085	F:ATP binding; F:ATPase activity; F:transmembrane transporter activity; C:ATP-binding cassette (ABC) transporter complex; P:transmembrane transport
true	[INTERPRO, BLASTED, MAPPED, ANNOTATED]	HDALDHFB_183015	molecular chaperone DnaK	643	20	0.0	97.8	3	F:GO:0005524; P:GO:0006457; F:GO:0051082	F:ATP binding; P:protein folding; F:unfolded protein binding			IPR013126 (PRINTS); G3DSA:3.30.420.40 (GENE3D); IPR029047 (G3DSA:2.60.34.GENE3D); IPR013126 (PFAM); IPR012725 (TIGRFAM); G3DSA:3.90.640.10 (GENE3D); IPR029048 (G3DSA:1.20.1270.GENE3D); G3DSA:3.30.420.40 (GENE3D); mobidb-lite (MOBIDB_LITE); mobidb-lite (MOBIDB_LITE); IPR013126 (PANTHER); PTHR19375:SF332 (PANTHER); IPR012725 (HAMAP); cd10234 (CDD); SSF53067 (SUPERFAMILY); IPR029048 (SUPERFAMILY); S…	F:GO:0005524; P:GO:0006457; F:GO:0051082	F:ATP binding; P:protein folding; F:unfolded protein binding
true	[INTERPRO, BLASTED, MAPPED, ANNOTATED]	HDALDHFB_183649	cobalt chelatase	562	20	0.0	90.28	2	F:GO:0016852; P:GO:0019251	F:sirohydrochlorin cobaltochelatase activity; P:anaerobic cobalamin biosynthetic process	EC:4.99.1.3	Sirohydrochlorin cobaltochelatase	G3DSA:3.40.50.1400 (GENE3D); G3DSA:3.40.50.1400 (GENE3D); IPR010388 (PFAM); mobidb-lite (MOBIDB_LITE); mobidb-lite (MOBIDB_LITE); cd03413 (CDD); SSF53800 (SUPERFAMILY)	F:GO:0016852; P:GO:0019251	F:sirohydrochlorin cobaltochelatase activity; P:anaerobic cobalamin biosynthetic process
true	[INTERPRO, BLASTED, MAPPED, ANNOTATED]	HDALDHFB_186543	co-chaperone GroES	95	20	4.0471E-56	96.74	3	F:GO:0005524; C:GO:0005737; P:GO:0006457	F:ATP binding; C:cytoplasm; P:protein folding			IPR020818 (PRINTS); IPR037124 (G3DSA:2.30.33.GENE3D); IPR020818 (PFAM); PTHR10772:SF24 (PANTHER); IPR020818 (PANTHER); IPR020818 (HAMAP); IPR020818 (CDD); IPR011032 (SUPERFAMILY)	C:GO:0005737; P:GO:0006457	C:cytoplasm; P:protein folding
true	[INTERPRO, BLASTED, MAPPED, ANNOTATED]	HDALDHFB_187313	histidine ammonia-lyase	499	20	0.0	98.11	4	F:GO:0004397; C:GO:0005737; P:GO:0019556; P:GO:0019557	F:histidine ammonia-lyase activity; C:cytoplasm; P:histidine catabolic process to glutamate and formamide; P:histidine catabolic process to glutamate and formate	EC:4.3.1.3	Histidine ammonia-lyase	IPR024083 (G3DSA:1.10.275.GENE3D); IPR001106 (PFAM); G3DSA:1.20.200.10 (GENE3D); IPR005921 (TIGRFAM); IPR001106 (PANTHER); PTHR10362:SF7 (PANTHER); IPR001106 (CDD); IPR008948 (SUPERFAMILY)	F:GO:0003824; F:GO:0004397; C:GO:0005737; P:GO:0006548	F:catalytic activity; F:histidine ammonia-lyase activity; C:cytoplasm; P:histidine catabolic process
true	[INTERPRO, BLASTED]	HDALDHFB_188411	DUF2795 domain-containing protein	73	20	4.83091E-44	99.59						IPR021527 (PFAM)	no GO terms	no GO terms
true	[INTERPRO, BLASTED, MAPPED, ANNOTATED]	HDALDHFB_190123	30S ribosomal protein S20	84	20	1.25994E-52	97.5	4	F:GO:0003735; C:GO:0005840; P:GO:0006412; F:GO:0019843	F:structural constituent of ribosome; C:ribosome; P:translation; F:rRNA binding			IPR002583 (PFAM); IPR002583 (TIGRFAM); IPR036510 (G3DSA:1.20.58.GENE3D); IPR002583 (PANTHER); PTHR33398:SF1 (PANTHER); IPR002583 (PRODOM); IPR002583 (HAMAP); IPR036510 (SUPERFAMILY)	F:GO:0003723; F:GO:0003735; C:GO:0005622; C:GO:0005840; P:GO:0006412	F:RNA binding; F:structural constituent of ribosome; C:intracellular; C:ribosome; P:translation
true	[INTERPRO, BLASTED, MAPPED, ANNOTATED]	HDALDHFB_190500	ketol-acid reductoisomerase	348	20	0.0	95.56	6	F:GO:0004455; P:GO:0009097; P:GO:0009099; F:GO:0016853; F:GO:0046872; P:GO:0055114	F:ketol-acid reductoisomerase activity; P:isoleucine biosynthetic process; P:valine biosynthetic process; F:isomerase activity; F:metal ion binding; P:oxidation-reduction process	EC:1.1.1.86	Ketol-acid reductoisomerase (NADP(+))	G3DSA:3.40.50.720 (GENE3D); IPR013023 (TIGRFAM); IPR013328 (G3DSA:1.10.1040.GENE3D); IPR013328 (G3DSA:1.10.1040.GENE3D); IPR000506 (PFAM); IPR013116 (PFAM); IPR013023 (PANTHER); PTHR21371:SF13 (PANTHER); IPR000506 (PROSITE_PROFILES); IPR013116 (PROSITE_PROFILES); IPR008927 (SUPERFAMILY); IPR036291 (SUPERFAMILY)	F:GO:0004455; P:GO:0009082; F:GO:0016491; P:GO:0055114	F:ketol-acid reductoisomerase activity; P:branched-chain amino acid biosynthetic process; F:oxidoreductase activity; P:oxidation-reduction process
true	[INTERPRO, BLASTED, MAPPED, ANNOTATED]	HDALDHFB_193058	PTS glucose transporter subunit IIBC	490	20	0.0	94.16	11	C:GO:0005886; F:GO:0008982; P:GO:0009401; F:GO:0015572; C:GO:0016021; F:GO:0016301; P:GO:0016310; C:GO:0019866; P:GO:0034219; F:GO:0103111; P:GO:1901264	C:plasma membrane; F:protein-N(PI)-phosphohistidine-sugar phosphotransferase activity; P:phosphoenolpyruvate-dependent sugar phosphotransferase system; F:N-acetylglucosamine transmembrane transporter activity; C:integral component of membrane; F:kinase activity; P:phosphorylation; C:organelle inner membrane; P:carbohydrate transmembrane transport; F:D-glucosamine PTS permease activity; P:carbohyd…	EC:2.7.1.69	Transferring phosphorus-containing groups	IPR018113 (PFAM); IPR010974 (TIGRFAM); IPR001996 (TIGRFAM); IPR003352 (PFAM); IPR036878 (G3DSA:3.30.1360.GENE3D); PTHR30009:SF4 (PANTHER); PTHR30009 (PANTHER); IPR001996 (PROSITE_PROFILES); IPR013013 (PROSITE_PROFILES); IPR018113 (CDD); IPR036878 (SUPERFAMILY)	F:GO:0008982; P:GO:0009401; F:GO:0015572; C:GO:0016020; C:GO:0016021; C:GO:0019866	F:protein-N(PI)-phosphohistidine-sugar phosphotransferase activity; P:phosphoenolpyruvate-dependent sugar phosphotransferase system; F:N-acetylglucosamine transmembrane transporter activity; C:membrane; C:integral component of membrane; C:organelle inner membrane
true	[INTERPRO, BLASTED, MAPPED, ANNOTATED]	HDALDHFB_193510	Methionine gamma-lyase	429	20	0.0	96.81	5	F:GO:0003961; F:GO:0016787; F:GO:0018826; F:GO:0030170; P:GO:0071266	F:O-acetylhomoserine aminocarboxypropyltransferase activity; F:hydrolase activity; F:methionine gamma-lyase activity; F:pyridoxal phosphate binding; P:'de novo' L-methionine biosynthetic process	EC:2.5.1.49; EC:4.4.1.11	O-acetylhomoserine aminocarboxypropyltransferase; Methionine gamma-lyase	IPR006235 (TIGRFAM); IPR015421 (G3DSA:3.40.640.GENE3D); IPR000277 (PFAM); IPR015422 (G3DSA:3.90.1150.GENE3D); IPR000277 (PIRSF); PTHR43797 (PANTHER); PTHR43797:SF3 (PANTHER); IPR000277 (CDD); IPR015424 (SUPERFAMILY)	F:GO:0003824; P:GO:0006520; F:GO:0016765; F:GO:0030170	F:catalytic activity; P:cellular amino acid metabolic process; F:transferase activity, transferring alkyl or aryl (other than methyl) groups; F:pyridoxal phosphate binding
true	[INTERPRO, BLASTED, MAPPED, ANNOTATED]	HDALDHFB_194493	electron transfer flavoprotein beta subunit/FixA family protein	297	20	0.0	97.69	2	F:GO:0009055; P:GO:0022900	F:electron transfer activity; P:electron transport chain			IPR014729 (G3DSA:3.40.50.GENE3D); IPR014730 (PFAM); IPR012255 (PIRSF); PTHR21294:SF17 (PANTHER); IPR012255 (PANTHER); IPR033948 (CDD); SSF52402 (SUPERFAMILY)	F:GO:0009055	F:electron transfer activity
true	[INTERPRO, BLASTED, MAPPED, ANNOTATED]	HDALDHFB_195596	RNA polymerase sigma factor, sigma-70 family protein	215	20	3.35374E-118	97.06	4	F:GO:0003677; F:GO:0003700; F:GO:0016987; P:GO:2000142	F:DNA binding; F:DNA-binding transcription factor activity; F:sigma factor activity; P:regulation of DNA-templated transcription, initiation			IPR014284 (TIGRFAM); G3DSA:1.10.1740.10 (GENE3D); IPR013249 (PFAM); IPR036388 (G3DSA:1.10.10.GENE3D); IPR007627 (PFAM); PTHR30173:SF35 (PANTHER); PTHR30173 (PANTHER); IPR013325 (SUPERFAMILY); IPR013324 (SUPERFAMILY)	F:GO:0003677; F:GO:0003700; P:GO:0006352; P:GO:0006355; F:GO:0016987	F:DNA binding; F:DNA-binding transcription factor activity; P:DNA-templated transcription, initiation; P:regulation of transcription, DNA-templated; F:sigma factor activity
true	[INTERPRO, BLASTED, MAPPED, ANNOTATED]	HDALDHFB_195977	formate C-acetyltransferase	742	20	0.0	95.51	3	C:GO:0005737; P:GO:0005975; F:GO:0008861	C:cytoplasm; P:carbohydrate metabolic process; F:formate C-acetyltransferase activity	EC:2.3.1.54	Formate C-acetyltransferase	IPR005949 (PIRSF); IPR005949 (TIGRFAM); IPR001150 (PFAM); IPR004184 (PFAM); G3DSA:3.20.70.20 (GENE3D); PTHR30191 (PANTHER); PTHR30191:SF0 (PANTHER); IPR001150 (PROSITE_PROFILES); IPR004184 (PROSITE_PROFILES); IPR005949 (CDD); SSF51998 (SUPERFAMILY)	F:GO:0003824; C:GO:0005737; P:GO:0005975; P:GO:0008152; F:GO:0008861	F:catalytic activity; C:cytoplasm; P:carbohydrate metabolic process; P:metabolic process; F:formate C-acetyltransferase activity
true	[INTERPRO, BLASTED, MAPPED, ANNOTATED]	HDALDHFB_201679	50S ribosomal protein L23	97	20	9.03021E-63	95.52	4	F:GO:0003735; C:GO:0005840; P:GO:0006412; F:GO:0019843	F:structural constituent of ribosome; C:ribosome; P:translation; F:rRNA binding			IPR012677 (G3DSA:3.30.70.GENE3D); IPR013025 (PFAM); PTHR11620 (PANTHER); PTHR11620:SF2 (PANTHER); IPR013025 (HAMAP); IPR012678 (SUPERFAMILY)	F:GO:0003735; C:GO:0005622; C:GO:0005840; P:GO:0006412	F:structural constituent of ribosome; C:intracellular; C:ribosome; P:translation
true	[INTERPRO, BLASTED, MAPPED, ANNOTATED]	HDALDHFB_201937	phosphoglucosamine mutase	449	20	0.0	95.62	3	F:GO:0000287; P:GO:0005975; F:GO:0008966	F:magnesium ion binding; P:carbohydrate metabolic process; F:phosphoglucosamine mutase activity	EC:5.4.2.10	Phosphoglucosamine mutase	IPR005841 (PRINTS); IPR005845 (PFAM); IPR005846 (PFAM); G3DSA:3.30.310.50 (GENE3D); G3DSA:3.40.120.10 (GENE3D); IPR006352 (TIGRFAM); G3DSA:3.40.120.10 (GENE3D); IPR005844 (PFAM); IPR005843 (PFAM); G3DSA:3.40.120.10 (GENE3D); PTHR42946:SF1 (PANTHER); PTHR42946 (PANTHER); IPR006352 (HAMAP); IPR006352 (CDD); IPR016055 (SUPERFAMILY); IPR016055 (SUPERFAMILY); IPR016055 (SUPERFAMILY); IPR036900 (SUPERF…	F:GO:0000287; P:GO:0005975; F:GO:0008966; F:GO:0016868; P:GO:0071704	F:magnesium ion binding; P:carbohydrate metabolic process; F:phosphoglucosamine mutase activity; F:intramolecular transferase activity, phosphotransferases; P:organic substance metabolic process
true	[INTERPRO, BLASTED, MAPPED, ANNOTATED]	HDALDHFB_201940	flagellar motor switch protein FliG	341	20	0.0	94.56	4	F:GO:0003774; P:GO:0006935; C:GO:0009288; P:GO:0071973	F:motor activity; P:chemotaxis; C:bacterial-type flagellum; P:bacterial-type flagellum-dependent cell motility	EC:3.6.1.15	Nucleoside-triphosphate phosphatase	IPR000090 (PRINTS); G3DSA:1.10.220.30 (GENE3D); G3DSA:1.10.220.30 (GENE3D); G3DSA:1.10.220.30 (GENE3D); IPR032779 (PFAM); IPR000090 (TIGRFAM); IPR023087 (PFAM); IPR000090 (PIRSF); IPR028263 (PFAM); IPR000090 (PANTHER); IPR011002 (SUPERFAMILY); IPR011002 (SUPERFAMILY)	F:GO:0003774; P:GO:0006935; C:GO:0009288; P:GO:0071973	F:motor activity; P:chemotaxis; C:bacterial-type flagellum; P:bacterial-type flagellum-dependent cell motility
true	[INTERPRO, BLASTED, MAPPED, ANNOTATED]	HDALDHFB_201942	flagellar protein export ATPase FliI	443	20	0.0	89.04	9	F:GO:0005524; C:GO:0005737; P:GO:0006754; P:GO:0030254; C:GO:0030257; P:GO:0044780; F:GO:0046961; P:GO:0071973; P:GO:1902600	F:ATP binding; C:cytoplasm; P:ATP biosynthetic process; P:protein secretion by the type III secretion system; C:type III protein secretion system complex; P:bacterial-type flagellum assembly; F:proton-transporting ATPase activity, rotational mechanism; P:bacterial-type flagellum-dependent cell motility; P:proton transmembrane transport	EC:3.6.1.3; EC:3.6.1.15	Adenosinetriphosphatase; Nucleoside-triphosphate phosphatase	IPR022425 (TIGRFAM); IPR004100 (PFAM); G3DSA:3.40.50.12240 (GENE3D); IPR013380 (TIGRFAM); IPR000194 (PFAM); IPR005714 (TIGRFAM); IPR032463 (PTHR15184:PANTHER); PTHR15184 (PANTHER); cd01136 (CDD); IPR027417 (SUPERFAMILY)	F:GO:0005524; C:GO:0005737; P:GO:0006754; P:GO:0009058; F:GO:0016887; P:GO:0030254; C:GO:0030257; P:GO:0044780; P:GO:0046034; F:GO:0046961; P:GO:0071973; P:GO:1902600	F:ATP binding; C:cytoplasm; P:ATP biosynthetic process; P:biosynthetic process; F:ATPase activity; P:protein secretion by the type III secretion system; C:type III protein secretion system complex; P:bacterial-type flagellum assembly; P:ATP metabolic process; F:proton-transporting ATPase activity, rotational mechanism; P:bacterial-type flagellum-dependent cell motility; P:proton transmembrane tra…
true	[INTERPRO, BLASTED, MAPPED, ANNOTATED]	HDALDHFB_202739	Asparagine--tRNA ligase	524	20	0.0	95.84	5	F:GO:0003676; F:GO:0004816; F:GO:0005524; C:GO:0005737; P:GO:0006421	F:nucleic acid binding; F:asparagine-tRNA ligase activity; F:ATP binding; C:cytoplasm; P:asparaginyl-tRNA aminoacylation	EC:6.1.1.22	Asparagine--tRNA ligase	IPR002312 (PRINTS); IPR004522 (TIGRFAM); IPR004365 (PFAM); IPR004364 (PFAM); G3DSA:3.30.930.10 (GENE3D); G3DSA:2.40.50.140 (GENE3D); PTHR22594 (PANTHER); PTHR22594:SF44 (PANTHER); IPR004522 (HAMAP); IPR006195 (PROSITE_PROFILES); cd04318 (CDD); cd00776 (CDD); IPR012340 (SUPERFAMILY); SSF55681 (SUPERFAMILY)	F:GO:0000166; F:GO:0003676; F:GO:0004812; F:GO:0004816; F:GO:0005524; C:GO:0005737; P:GO:0006418; P:GO:0006421	F:nucleotide binding; F:nucleic acid binding; F:aminoacyl-tRNA ligase activity; F:asparagine-tRNA ligase activity; F:ATP binding; C:cytoplasm; P:tRNA aminoacylation for protein translation; P:asparaginyl-tRNA aminoacylation
true	[INTERPRO, BLASTED, MAPPED, ANNOTATED]	HDALDHFB_202824	malate dehydrogenase	333	20	0.0	97.36	4	P:GO:0005975; P:GO:0006108; F:GO:0030060; P:GO:0055114	P:carbohydrate metabolic process; P:malate metabolic process; F:L-malate dehydrogenase activity; P:oxidation-reduction process	EC:1.1.1.37	Malate dehydrogenase	IPR022383 (PFAM); G3DSA:3.40.50.720 (GENE3D); IPR001557 (PIRSF); IPR015955 (G3DSA:3.90.110.GENE3D); IPR001236 (PFAM); IPR010945 (PANTHER); PTHR23382:SF0 (PANTHER); IPR036291 (SUPERFAMILY); IPR015955 (SUPERFAMILY)	F:GO:0003824; P:GO:0005975; P:GO:0006108; F:GO:0016491; F:GO:0016615; F:GO:0016616; P:GO:0019752; P:GO:0055114	F:catalytic activity; P:carbohydrate metabolic process; P:malate metabolic process; F:oxidoreductase activity; F:malate dehydrogenase activity; F:oxidoreductase activity, acting on the CH-OH group of donors, NAD or NADP as acceptor; P:carboxylic acid metabolic process; P:oxidation-reduction process
true	[INTERPRO, BLASTED, MAPPED, ANNOTATED]	HDALDHFB_203835	DNA polymerase III, beta subunit	374	20	0.0	98.85	8	F:GO:0003677; F:GO:0003887; C:GO:0005737; P:GO:0006260; F:GO:0008408; C:GO:0009360; P:GO:0071897; P:GO:0090305	F:DNA binding; F:DNA-directed DNA polymerase activity; C:cytoplasm; P:DNA replication; F:3'-5' exonuclease activity; C:DNA polymerase III complex; P:DNA biosynthetic process; P:nucleic acid phosphodiester bond hydrolysis	EC:2.7.7.7	DNA-directed DNA polymerase	G3DSA:3.10.150.10 (GENE3D); IPR001001 (TIGRFAM); IPR001001 (PIRSF); IPR022634 (PFAM); IPR022635 (PFAM); G3DSA:3.70.10.10 (GENE3D); IPR022637 (PFAM); IPR001001 (PANTHER); IPR001001 (CDD); SSF55979 (SUPERFAMILY); SSF55979 (SUPERFAMILY); SSF55979 (SUPERFAMILY)	F:GO:0003677; F:GO:0003887; P:GO:0006260; F:GO:0008408; C:GO:0009360	F:DNA binding; F:DNA-directed DNA polymerase activity; P:DNA replication; F:3'-5' exonuclease activity; C:DNA polymerase III complex
true	[INTERPRO, BLASTED, MAPPED, ANNOTATED]	HDALDHFB_207477	50S ribosomal protein L32	60	20	3.87754E-35	96.18	3	F:GO:0003735; P:GO:0006412; C:GO:0015934	F:structural constituent of ribosome; P:translation; C:large ribosomal subunit			IPR002677 (PFAM); IPR002677 (TIGRFAM); IPR002677 (PANTHER); IPR002677 (HAMAP); IPR011332 (SUPERFAMILY)	F:GO:0003735; P:GO:0006412; C:GO:0015934	F:structural constituent of ribosome; P:translation; C:large ribosomal subunit
true	[INTERPRO, BLASTED, MAPPED, ANNOTATED]	HDALDHFB_208775	methionine adenosyltransferase	400	20	0.0	96.38	6	F:GO:0000287; F:GO:0004478; F:GO:0005524; C:GO:0005737; P:GO:0006556; P:GO:0006730	F:magnesium ion binding; F:methionine adenosyltransferase activity; F:ATP binding; C:cytoplasm; P:S-adenosylmethionine biosynthetic process; P:one-carbon metabolic process	EC:2.5.1.6	Methionine adenosyltransferase	G3DSA:3.30.300.10 (GENE3D); IPR002133 (PIRSF); G3DSA:3.30.300.10 (GENE3D); IPR002133 (TIGRFAM); IPR022629 (PFAM); IPR022628 (PFAM); G3DSA:3.30.300.10 (GENE3D); IPR022630 (PFAM); IPR002133 (PANTHER); PTHR11964:SF1 (PANTHER); IPR002133 (HAMAP); IPR022636 (SUPERFAMILY); IPR022636 (SUPERFAMILY); IPR022636 (SUPERFAMILY)	F:GO:0004478; F:GO:0005524; P:GO:0006556	F:methionine adenosyltransferase activity; F:ATP binding; P:S-adenosylmethionine biosynthetic process
true	[INTERPRO, BLASTED, MAPPED, ANNOTATED]	HDALDHFB_208901	30S ribosomal protein S14	61	20	3.31911E-36	89.67	5	F:GO:0003735; C:GO:0005840; P:GO:0006412; F:GO:0008270; F:GO:0019843	F:structural constituent of ribosome; C:ribosome; P:translation; F:zinc ion binding; F:rRNA binding			IPR001209 (PFAM); G3DSA:4.10.830.10 (GENE3D); IPR001209 (PANTHER); IPR023053 (HAMAP); SSF57716 (SUPERFAMILY)	F:GO:0003735; C:GO:0005622; C:GO:0005840; P:GO:0006412	F:structural constituent of ribosome; C:intracellular; C:ribosome; P:translation
true	[INTERPRO, BLASTED, MAPPED, ANNOTATED]	HDALDHFB_208905	30S ribosomal protein S17	86	20	1.46575E-53	92.35	4	F:GO:0003735; C:GO:0005840; P:GO:0006412; F:GO:0019843	F:structural constituent of ribosome; C:ribosome; P:translation; F:rRNA binding			IPR000266 (PRINTS); G3DSA:2.40.50.140 (GENE3D); IPR019984 (TIGRFAM); IPR000266 (PFAM); IPR000266 (PANTHER); PTHR10744:SF1 (PANTHER); IPR000266 (PRODOM); IPR019984 (HAMAP); IPR012340 (SUPERFAMILY)	F:GO:0003735; C:GO:0005622; C:GO:0005840; P:GO:0006412	F:structural constituent of ribosome; C:intracellular; C:ribosome; P:translation
true	[INTERPRO, BLASTED, MAPPED, ANNOTATED]	HDALDHFB_211120	ABC transporter family protein	625	20	0.0	97.52	6	F:GO:0003677; F:GO:0004832; F:GO:0005524; C:GO:0005737; P:GO:0006438; F:GO:0016887	F:DNA binding; F:valine-tRNA ligase activity; F:ATP binding; C:cytoplasm; P:valyl-tRNA aminoacylation; F:ATPase activity	EC:3.6.1.3; EC:6.1.1.9; EC:3.6.1.15	Adenosinetriphosphatase; Valine--tRNA ligase; Nucleoside-triphosphate phosphatase	IPR003439 (PFAM); IPR032524 (PFAM); IPR032781 (PFAM); G3DSA:3.40.50.300 (GENE3D); IPR037118 (G3DSA:1.10.287.GENE3D); G3DSA:3.40.50.300 (GENE3D); mobidb-lite (MOBIDB_LITE); PTHR42855 (PANTHER); IPR003439 (PROSITE_PROFILES); IPR003439 (PROSITE_PROFILES); cd03221 (CDD); cd03221 (CDD); IPR027417 (SUPERFAMILY); IPR027417 (SUPERFAMILY)	F:GO:0000166; F:GO:0003677; F:GO:0004832; F:GO:0005524; C:GO:0005737; P:GO:0006438; F:GO:0016887	F:nucleotide binding; F:DNA binding; F:valine-tRNA ligase activity; F:ATP binding; C:cytoplasm; P:valyl-tRNA aminoacylation; F:ATPase activity
true	[INTERPRO, BLASTED, MAPPED, ANNOTATED]	HDALDHFB_211948	orotidine 5'-phosphate decarboxylase	308	20	0.0	94.85	3	F:GO:0004590; P:GO:0006207; P:GO:0044205	F:orotidine-5'-phosphate decarboxylase activity; P:'de novo' pyrimidine nucleobase biosynthetic process; P:'de novo' UMP biosynthetic process	EC:4.1.1.23	Orotidine-5'-phosphate decarboxylase	IPR011995 (TIGRFAM); IPR001754 (PFAM); IPR013785 (G3DSA:3.20.20.GENE3D); IPR011995 (PANTHER); IPR011995 (HAMAP); cd04725 (CDD); IPR011060 (SUPERFAMILY)	F:GO:0003824; F:GO:0004590; P:GO:0006207; P:GO:0006221; P:GO:0008152	F:catalytic activity; F:orotidine-5'-phosphate decarboxylase activity; P:'de novo' pyrimidine nucleobase biosynthetic process; P:pyrimidine nucleotide biosynthetic process; P:metabolic process
true	[INTERPRO, BLASTED, MAPPED, ANNOTATED]	HDALDHFB_212065	Glucose-1-phosphate thymidylyltransferase	328	20	0.0	96.64	3	F:GO:0008879; P:GO:0045226; F:GO:0046872	F:glucose-1-phosphate thymidylyltransferase activity; P:extracellular polysaccharide biosynthetic process; F:metal ion binding	EC:2.7.7.24	Glucose-1-phosphate thymidylyltransferase	IPR029044 (G3DSA:3.90.550.GENE3D); IPR005835 (PFAM); IPR005907 (TIGRFAM); PTHR43532:SF1 (PANTHER); IPR005907 (PANTHER); IPR005907 (CDD); IPR029044 (SUPERFAMILY)	F:GO:0008879; P:GO:0009058; F:GO:0016779; P:GO:0045226	F:glucose-1-phosphate thymidylyltransferase activity; P:biosynthetic process; F:nucleotidyltransferase activity; P:extracellular polysaccharide biosynthetic process
true	[INTERPRO, BLASTED, MAPPED, ANNOTATED]	HDALDHFB_213260	50S ribosomal protein L9	149	20	9.80194E-99	98.18	4	F:GO:0003735; P:GO:0006412; F:GO:0019843; C:GO:0022625	F:structural constituent of ribosome; P:translation; F:rRNA binding; C:cytosolic large ribosomal subunit			IPR036791 (G3DSA:3.10.430.GENE3D); IPR020069 (PFAM); IPR020594 (TIGRFAM); IPR036935 (G3DSA:3.40.5.GENE3D); IPR020070 (PFAM); PTHR21368:SF18 (PANTHER); IPR000244 (PANTHER); IPR020594 (HAMAP); IPR009027 (SUPERFAMILY); IPR036791 (SUPERFAMILY)	F:GO:0003735; C:GO:0005622; C:GO:0005840; P:GO:0006412	F:structural constituent of ribosome; C:intracellular; C:ribosome; P:translation
true	[INTERPRO, BLASTED, MAPPED, ANNOTATED]	HDALDHFB_215566	tRNA (N(6)-L-threonylcarbamoyladenosine(37)-C(2))-methylthiotransferase MtaB	443	20	0.0	97.94	3	F:GO:0035598; P:GO:0035600; F:GO:0051539	F:N6-threonylcarbomyladenosine methylthiotransferase activity; P:tRNA methylthiolation; F:4 iron, 4 sulfur cluster binding			IPR038135 (G3DSA:3.40.50.GENE3D); IPR013848 (PFAM); IPR005839 (TIGRFAM); IPR007197 (PFAM); IPR006467 (TIGRFAM); IPR023404 (G3DSA:3.80.30.GENE3D); IPR005839 (PANTHER); IPR013848 (PROSITE_PROFILES); cd01335 (CDD); SSF102114 (SUPERFAMILY)	F:GO:0003824; P:GO:0006400; F:GO:0016740; F:GO:0051536; F:GO:0051539	F:catalytic activity; P:tRNA modification; F:transferase activity; F:iron-sulfur cluster binding; F:4 iron, 4 sulfur cluster binding
true	[INTERPRO, BLASTED, MAPPED, ANNOTATED]	HDALDHFB_216007	queuine tRNA-ribosyltransferase	376	20	0.0	98.88	5	C:GO:0005737; F:GO:0008479; P:GO:0008616; F:GO:0046872; P:GO:0101030	C:cytoplasm; F:queuine tRNA-ribosyltransferase activity; P:queuosine biosynthetic process; F:metal ion binding; P:tRNA-guanine transglycosylation	EC:2.4.2.29	tRNA-guanine(34) transglycosylase	IPR002616 (PFAM); IPR036511 (G3DSA:3.20.20.GENE3D); IPR004803 (TIGRFAM); IPR002616 (TIGRFAM); PTHR21148 (PANTHER); PTHR21148:SF26 (PANTHER); IPR004803 (HAMAP); IPR036511 (SUPERFAMILY)	P:GO:0006400; F:GO:0008479; F:GO:0016763; P:GO:0101030	P:tRNA modification; F:queuine tRNA-ribosyltransferase activity; F:transferase activity, transferring pentosyl groups; P:tRNA-guanine transglycosylation
true	[INTERPRO, BLASTED, MAPPED, ANNOTATED]	HDALDHFB_216509	RNA-binding protein	81	20	4.25107E-51	93.85	1	F:GO:0003676	F:nucleic acid binding			IPR012677 (G3DSA:3.30.70.GENE3D); IPR000504 (PFAM); PTHR44047 (PANTHER); PTHR44047:SF1 (PANTHER); IPR000504 (PROSITE_PROFILES); IPR035979 (SUPERFAMILY)	F:GO:0003676	F:nucleic acid binding
true	[INTERPRO, BLASTED, MAPPED, ANNOTATED]	HDALDHFB_216852	50S ribosomal protein L36	38	20	1.67757E-18	92.63	3	F:GO:0003735; C:GO:0005840; P:GO:0006412	F:structural constituent of ribosome; C:ribosome; P:translation			IPR000473 (TIGRFAM); IPR000473 (PFAM); IPR000473 (PANTHER); PD002101 (PRODOM); IPR000473 (HAMAP); IPR035977 (SUPERFAMILY)	F:GO:0003735; C:GO:0005622; C:GO:0005840; P:GO:0006412	F:structural constituent of ribosome; C:intracellular; C:ribosome; P:translation
true	[INTERPRO, BLASTED, MAPPED, ANNOTATED]	HDALDHFB_218011	50S ribosomal protein L19	118	20	7.96497E-75	95.52	3	F:GO:0003735; C:GO:0005840; P:GO:0006412	F:structural constituent of ribosome; C:ribosome; P:translation			IPR001857 (PRINTS); IPR038657 (G3DSA:2.30.30.GENE3D); IPR001857 (PIRSF); IPR001857 (PFAM); IPR001857 (TIGRFAM); IPR001857 (PANTHER); IPR001857 (HAMAP); IPR008991 (SUPERFAMILY)	F:GO:0003735; C:GO:0005622; C:GO:0005840; P:GO:0006412	F:structural constituent of ribosome; C:intracellular; C:ribosome; P:translation
true	[INTERPRO, BLASTED, MAPPED, ANNOTATED]	HDALDHFB_220825	50S ribosomal protein L11	142	20	9.29982E-87	94.27	4	F:GO:0003735; C:GO:0005840; P:GO:0006412; F:GO:0070180	F:structural constituent of ribosome; C:ribosome; P:translation; F:large ribosomal subunit rRNA binding			IPR020784 (PFAM); IPR020783 (PFAM); IPR036796 (G3DSA:3.30.1550.GENE3D); IPR006519 (TIGRFAM); IPR036769 (G3DSA:1.10.10.GENE3D); PTHR11661:SF7 (PANTHER); IPR000911 (PANTHER); PD001367 (PRODOM); IPR000911 (HAMAP); IPR000911 (CDD); IPR036796 (SUPERFAMILY); IPR036769 (SUPERFAMILY)	F:GO:0003735; C:GO:0005840; P:GO:0006412	F:structural constituent of ribosome; C:ribosome; P:translation
true	[INTERPRO, BLASTED, MAPPED, ANNOTATED]	HDALDHFB_222410	UMP kinase	253	20	0.0	89.5	6	F:GO:0005524; C:GO:0005737; P:GO:0016310; F:GO:0033862; P:GO:0044210; P:GO:0046940	F:ATP binding; C:cytoplasm; P:phosphorylation; F:UMP kinase activity; P:'de novo' CTP biosynthetic process; P:nucleoside monophosphate phosphorylation	EC:2.7.4.4; EC:2.7.4.22	Nucleoside-phosphate kinase; UMP kinase	IPR036393 (G3DSA:3.40.1160.GENE3D); IPR015963 (TIGRFAM); IPR001048 (PFAM); IPR011817 (PIRSF); PTHR42833 (PANTHER); IPR015963 (HAMAP); cd04254 (CDD); IPR036393 (SUPERFAMILY)	C:GO:0005737; P:GO:0006221; F:GO:0009041; F:GO:0033862	C:cytoplasm; P:pyrimidine nucleotide biosynthetic process; F:uridylate kinase activity; F:UMP kinase activity
true	[INTERPRO, BLASTED, MAPPED, ANNOTATED]	HENMDNCI_06647	50S ribosomal protein L16	146	20	1.9698E-102	93.54	5	F:GO:0000049; F:GO:0003735; C:GO:0005840; P:GO:0006412; F:GO:0019843	F:tRNA binding; F:structural constituent of ribosome; C:ribosome; P:translation; F:rRNA binding			IPR000114 (PRINTS); IPR016180 (PFAM); IPR036920 (G3DSA:3.90.1170.GENE3D); IPR000114 (TIGRFAM); PTHR12220:SF13 (PANTHER); IPR000114 (PANTHER); IPR000114 (HAMAP); IPR016180 (CDD); IPR036920 (SUPERFAMILY)	F:GO:0003735; C:GO:0005840; P:GO:0006412; F:GO:0019843	F:structural constituent of ribosome; C:ribosome; P:translation; F:rRNA binding
true	[INTERPRO, BLASTED, MAPPED, ANNOTATED]	HENMDNCI_07488	acetyl-CoA C-acetyltransferase	395	20	0.0	88.17	2	F:GO:0003985; P:GO:0008152	F:acetyl-CoA C-acetyltransferase activity; P:metabolic process	EC:2.3.1.16; EC:2.3.1.9	Acetyl-CoA C-acyltransferase; Acetyl-CoA C-acetyltransferase	IPR020616 (PFAM); IPR020617 (PFAM); IPR002155 (PIRSF); IPR016039 (G3DSA:3.40.47.GENE3D); IPR002155 (TIGRFAM); IPR016039 (G3DSA:3.40.47.GENE3D); PTHR18919 (PANTHER); PTHR18919:SF132 (PANTHER); IPR002155 (CDD); IPR016039 (SUPERFAMILY); IPR016039 (SUPERFAMILY)	F:GO:0003824; P:GO:0008152; F:GO:0016747	F:catalytic activity; P:metabolic process; F:transferase activity, transferring acyl groups other than amino-acyl groups
true	[INTERPRO, BLASTED, MAPPED, ANNOTATED]	HENMDNCI_09690	DNA-binding protein HU	90	20	7.17625E-55	93.49	2	F:GO:0003677; P:GO:0030261	F:DNA binding; P:chromosome condensation			IPR000119 (PRINTS); IPR000119 (PFAM); IPR010992 (G3DSA:4.10.520.GENE3D); IPR000119 (PANTHER); PTHR33175:SF6 (PANTHER); cd13831 (CDD); IPR010992 (SUPERFAMILY)	F:GO:0003677	F:DNA binding
true	[INTERPRO, BLASTED, MAPPED, ANNOTATED]	HENMDNCI_09705	GTP-binding protein TypA	600	20	0.0	98.35	4	F:GO:0003746; F:GO:0003924; F:GO:0005525; P:GO:0006414	F:translation elongation factor activity; F:GTPase activity; F:GTP binding; P:translational elongation	EC:3.6.1.15	Nucleoside-triphosphate phosphatase	IPR000795 (PRINTS); G3DSA:2.40.30.10 (GENE3D); G3DSA:2.40.50.250 (GENE3D); IPR005225 (TIGRFAM); G3DSA:3.30.70.240 (GENE3D); IPR006298 (TIGRFAM); IPR000640 (PFAM); IPR004161 (PFAM); IPR000795 (PFAM); G3DSA:3.40.50.300 (GENE3D); G3DSA:3.30.70.870 (GENE3D); PTHR42908 (PANTHER); IPR006298 (PTHR42908:PANTHER); IPR000795 (PROSITE_PROFILES); cd03691 (CDD); IPR035651 (CDD); cd16263 (CDD); cd01891 (CDD); …	F:GO:0003924; F:GO:0005525	F:GTPase activity; F:GTP binding
true	[INTERPRO, BLASTED, MAPPED, ANNOTATED]	HENMDNCI_11053	F0F1 ATP synthase subunit beta	472	20	0.0	96.88	6	F:GO:0005524; C:GO:0005886; P:GO:0015986; C:GO:0045261; F:GO:0046933; P:GO:0099132	F:ATP binding; C:plasma membrane; P:ATP synthesis coupled proton transport; C:proton-transporting ATP synthase complex, catalytic core F(1); F:proton-transporting ATP synthase activity, rotational mechanism; P:ATP hydrolysis coupled cation transmembrane transport	EC:3.6.1.3; EC:3.6.1.15	Adenosinetriphosphatase; Nucleoside-triphosphate phosphatase	IPR000194 (PFAM); PIRSF039072 (PIRSF); IPR005722 (TIGRFAM); IPR024034 (G3DSA:1.10.1140.GENE3D); IPR004100 (PFAM); G3DSA:3.40.50.300 (GENE3D); G3DSA:2.40.10.170 (GENE3D); PTHR15184:SF8 (PANTHER); PTHR15184 (PANTHER); IPR005722 (HAMAP); cd01133 (CDD); IPR027417 (SUPERFAMILY); IPR036121 (SUPERFAMILY); SSF47917 (SUPERFAMILY)	F:GO:0005524; P:GO:0015986; C:GO:0045261; P:GO:0046034; F:GO:0046933; P:GO:1902600	F:ATP binding; P:ATP synthesis coupled proton transport; C:proton-transporting ATP synthase complex, catalytic core F(1); P:ATP metabolic process; F:proton-transporting ATP synthase activity, rotational mechanism; P:proton transmembrane transport
true	[INTERPRO, BLASTED, MAPPED, ANNOTATED]	HENMDNCI_11103	co-chaperone GroES	90	20	3.85439E-57	96.88	2	C:GO:0005737; P:GO:0006457	C:cytoplasm; P:protein folding			IPR020818 (PRINTS); IPR037124 (G3DSA:2.30.33.GENE3D); IPR020818 (PFAM); IPR020818 (PANTHER); PTHR10772:SF24 (PANTHER); IPR020818 (HAMAP); IPR020818 (CDD); IPR011032 (SUPERFAMILY)	C:GO:0005737; P:GO:0006457	C:cytoplasm; P:protein folding
true	[INTERPRO, BLASTED, MAPPED, ANNOTATED]	HENMDNCI_13106	ATP-dependent Clp protease ATP-binding subunit ClpX	416	20	0.0	96.47	7	F:GO:0005524; P:GO:0006457; P:GO:0006508; F:GO:0008233; F:GO:0008270; F:GO:0046983; F:GO:0051082	F:ATP binding; P:protein folding; P:proteolysis; F:peptidase activity; F:zinc ion binding; F:protein dimerization activity; F:unfolded protein binding			IPR038366 (G3DSA:3.30.50.GENE3D); IPR003959 (PFAM); IPR019489 (PFAM); IPR010603 (PFAM); G3DSA:3.40.50.300 (GENE3D); IPR004487 (TIGRFAM); G3DSA:1.10.8.60 (GENE3D); IPR004487 (PANTHER); IPR004487 (PANTHER); PTHR11262:SF4 (PANTHER); IPR004487 (HAMAP); cd00009 (CDD); IPR027417 (SUPERFAMILY); SSF57716 (SUPERFAMILY)	F:GO:0005524; P:GO:0006457; F:GO:0008270; F:GO:0046983; F:GO:0051082	F:ATP binding; P:protein folding; F:zinc ion binding; F:protein dimerization activity; F:unfolded protein binding
true	[INTERPRO, BLASTED, MAPPED, ANNOTATED]	HENMDNCI_14508	L-fucose isomerase	599	20	0.0	92.43	4	C:GO:0005737; F:GO:0008736; F:GO:0030145; P:GO:0042355	C:cytoplasm; F:L-fucose isomerase activity; F:manganese ion binding; P:L-fucose catabolic process	EC:5.3.1.25	L-fucose isomerase	IPR012888 (PFAM); IPR038391 (G3DSA:3.40.50.GENE3D); IPR038393 (G3DSA:3.20.14.GENE3D); IPR015888 (PFAM); IPR038392 (G3DSA:3.40.275.GENE3D); IPR012889 (PFAM); IPR005763 (TIGRFAM); PTHR37840 (PANTHER); IPR005763 (HAMAP); IPR009015 (SUPERFAMILY); IPR004216 (SUPERFAMILY)	C:GO:0005737; P:GO:0005996; P:GO:0006004; F:GO:0008736; F:GO:0016861; P:GO:0019317; F:GO:0030145	C:cytoplasm; P:monosaccharide metabolic process; P:fucose metabolic process; F:L-fucose isomerase activity; F:intramolecular oxidoreductase activity, interconverting aldoses and ketoses; P:fucose catabolic process; F:manganese ion binding
true	[INTERPRO, BLASTED, MAPPED, ANNOTATED]	HENMDNCI_15304	ATP synthase subunit alpha	530	20	0.0	96.3	6	F:GO:0005524; C:GO:0005886; P:GO:0015986; C:GO:0045261; F:GO:0046933; P:GO:0099132	F:ATP binding; C:plasma membrane; P:ATP synthesis coupled proton transport; C:proton-transporting ATP synthase complex, catalytic core F(1); F:proton-transporting ATP synthase activity, rotational mechanism; P:ATP hydrolysis coupled cation transmembrane transport	EC:3.6.1.3; EC:3.6.1.15	Adenosinetriphosphatase; Nucleoside-triphosphate phosphatase	IPR004100 (PFAM); IPR023366 (G3DSA:2.40.30.GENE3D); IPR000793 (PFAM); IPR038376 (G3DSA:1.20.150.GENE3D); IPR000194 (PFAM); IPR005294 (TIGRFAM); G3DSA:3.40.50.300 (GENE3D); PTHR43089 (PANTHER); IPR005294 (HAMAP); IPR033732 (CDD); IPR036121 (SUPERFAMILY); SSF47917 (SUPERFAMILY); IPR027417 (SUPERFAMILY)	F:GO:0005524; P:GO:0015986; F:GO:0032559; C:GO:0045261; P:GO:0046034; F:GO:0046933; P:GO:1902600	F:ATP binding; P:ATP synthesis coupled proton transport; F:adenyl ribonucleotide binding; C:proton-transporting ATP synthase complex, catalytic core F(1); P:ATP metabolic process; F:proton-transporting ATP synthase activity, rotational mechanism; P:proton transmembrane transport
true	[INTERPRO, BLASTED, MAPPED, ANNOTATED]	HENMDNCI_15347	RNA polymerase Rpb6 family protein	111	20	1.00851E-75	97.43	3	F:GO:0003677; F:GO:0003899; P:GO:0006351	F:DNA binding; F:DNA-directed 5'-3' RNA polymerase activity; P:transcription, DNA-templated	EC:2.7.7.6	DNA-directed RNA polymerase	IPR012293 (G3DSA:3.90.940.GENE3D); IPR006110 (PFAM)	F:GO:0003677; F:GO:0003899; P:GO:0006351	F:DNA binding; F:DNA-directed 5'-3' RNA polymerase activity; P:transcription, DNA-templated
true	[INTERPRO, BLASTED, MAPPED, ANNOTATED]	HENMDNCI_16224	recombinase RecA	721	20	0.0	92.64	8	F:GO:0003684; F:GO:0003697; F:GO:0005524; C:GO:0005737; P:GO:0006281; P:GO:0006310; F:GO:0008094; P:GO:0009432	F:damaged DNA binding; F:single-stranded DNA binding; F:ATP binding; C:cytoplasm; P:DNA repair; P:DNA recombination; F:DNA-dependent ATPase activity; P:SOS response	EC:3.6.1.3; EC:3.6.1.15	Adenosinetriphosphatase; Nucleoside-triphosphate phosphatase	IPR013765 (PRINTS); G3DSA:3.40.50.300 (GENE3D); IPR013765 (PFAM); IPR023400 (G3DSA:3.30.250.GENE3D); IPR013765 (TIGRFAM); mobidb-lite (MOBIDB_LITE); PTHR22942 (PANTHER); IPR013765 (PTHR22942:PANTHER); IPR020587 (PROSITE_PROFILES); IPR020588 (PROSITE_PROFILES); IPR013765 (HAMAP); IPR013765 (CDD); IPR027417 (SUPERFAMILY); IPR023400 (SUPERFAMILY)	F:GO:0003677; F:GO:0003697; F:GO:0005524; P:GO:0006259; P:GO:0006281; F:GO:0008094	F:DNA binding; F:single-stranded DNA binding; F:ATP binding; P:DNA metabolic process; P:DNA repair; F:DNA-dependent ATPase activity
true	[INTERPRO, BLASTED, MAPPED, ANNOTATED]	HENMDNCI_20954	30S ribosomal protein S16	183	20	2.20762E-126	94.59	3	F:GO:0003735; C:GO:0005840; P:GO:0006412	F:structural constituent of ribosome; C:ribosome; P:translation			IPR023803 (G3DSA:3.30.1320.GENE3D); IPR000307 (PFAM); IPR000307 (TIGRFAM); mobidb-lite (MOBIDB_LITE); IPR000307 (PANTHER); PTHR12919:SF20 (PANTHER); IPR000307 (HAMAP); IPR023803 (SUPERFAMILY)	F:GO:0003735; C:GO:0005622; C:GO:0005840; P:GO:0006412	F:structural constituent of ribosome; C:intracellular; C:ribosome; P:translation
true	[INTERPRO, BLASTED, MAPPED, ANNOTATED]	HENMDNCI_21325	N-acylglucosamine 2-epimerase	398	20	0.0	95.48	1	F:GO:0050121	F:N-acylglucosamine 2-epimerase activity	EC:5.1.3.8	N-acylglucosamine 2-epimerase	PF07221 (PFAM); IPR012341 (G3DSA:1.50.10.GENE3D); PTHR15108 (PANTHER); IPR008928 (SUPERFAMILY)	F:GO:0003824	F:catalytic activity
true	[INTERPRO, BLASTED, MAPPED, ANNOTATED]	HENMDNCI_22012	pyruvate:ferredoxin (flavodoxin) oxidoreductase	1185	20	0.0	86.08	5	F:GO:0005506; F:GO:0016903; P:GO:0022900; F:GO:0030976; F:GO:0051539	F:iron ion binding; F:oxidoreductase activity, acting on the aldehyde or oxo group of donors; P:electron transport chain; F:thiamine pyrophosphate binding; F:4 iron, 4 sulfur cluster binding			IPR011895 (PIRSF); IPR017896 (PFAM); G3DSA:3.40.50.970 (GENE3D); G3DSA:3.40.50.970 (GENE3D); IPR011766 (PFAM); IPR009014 (G3DSA:3.40.50.GENE3D); G3DSA:3.30.70.20 (GENE3D); IPR002869 (G3DSA:3.40.920.GENE3D); IPR019752 (PFAM); IPR011895 (TIGRFAM); IPR019456 (PFAM); IPR033412 (PFAM); IPR002880 (PFAM); PTHR32154:SF0 (PANTHER); PTHR32154 (PANTHER); IPR017896 (PROSITE_PROFILES); IPR017896 (PROSITE_PROF…	F:GO:0003824; F:GO:0005506; P:GO:0008152; F:GO:0016491; F:GO:0016903; P:GO:0022900; F:GO:0030976; P:GO:0055114	F:catalytic activity; F:iron ion binding; P:metabolic process; F:oxidoreductase activity; F:oxidoreductase activity, acting on the aldehyde or oxo group of donors; P:electron transport chain; F:thiamine pyrophosphate binding; P:oxidation-reduction process
true	[INTERPRO, BLASTED, MAPPED, ANNOTATED]	HENMDNCI_23646	fumarate hydratase	549	20	0.0	92.17	4	F:GO:0004333; P:GO:0006091; F:GO:0046872; F:GO:0051539	F:fumarate hydratase activity; P:generation of precursor metabolites and energy; F:metal ion binding; F:4 iron, 4 sulfur cluster binding	EC:4.2.1.2	Fumarate hydratase	IPR004647 (TIGRFAM); IPR004647 (PFAM); IPR011167 (PIRSF); IPR004646 (TIGRFAM); IPR036660 (G3DSA:3.20.130.GENE3D); IPR004646 (PFAM); PTHR30389 (PANTHER); PTHR30389:SF12 (PANTHER); IPR036660 (SUPERFAMILY)	F:GO:0004333; P:GO:0006091; F:GO:0016829; F:GO:0016836	F:fumarate hydratase activity; P:generation of precursor metabolites and energy; F:lyase activity; F:hydro-lyase activity
true	[INTERPRO, BLASTED, MAPPED, ANNOTATED]	HENMDNCI_24270	V-type ATP synthase subunit D	230	20	4.93442E-137	92.61	4	F:GO:0005524; P:GO:0042777; F:GO:0046933; P:GO:0099132	F:ATP binding; P:plasma membrane ATP synthesis coupled proton transport; F:proton-transporting ATP synthase activity, rotational mechanism; P:ATP hydrolysis coupled cation transmembrane transport	EC:3.6.1.3; EC:3.6.1.15	Adenosinetriphosphatase; Nucleoside-triphosphate phosphatase	IPR002699 (PFAM); IPR002699 (TIGRFAM); IPR002699 (PANTHER); IPR002699 (HAMAP)	F:GO:0042626	F:ATPase activity, coupled to transmembrane movement of substances
true	[INTERPRO, BLASTED, MAPPED, ANNOTATED]	HENMDNCI_24271	V-type ATP synthase subunit B	458	20	0.0	97.06	4	F:GO:0005524; P:GO:0042777; F:GO:0046933; P:GO:0099132	F:ATP binding; P:plasma membrane ATP synthesis coupled proton transport; F:proton-transporting ATP synthase activity, rotational mechanism; P:ATP hydrolysis coupled cation transmembrane transport	EC:3.6.1.3; EC:3.6.1.15	Adenosinetriphosphatase; Nucleoside-triphosphate phosphatase	G3DSA:3.40.50.12240 (GENE3D); IPR000194 (PFAM); IPR022879 (PIRSF); IPR004100 (PFAM); IPR022879 (PANTHER); PTHR43389:SF4 (PANTHER); IPR022879 (HAMAP); cd01135 (CDD); IPR027417 (SUPERFAMILY)	F:GO:0005524; P:GO:0046034; P:GO:1902600	F:ATP binding; P:ATP metabolic process; P:proton transmembrane transport
true	[INTERPRO, BLASTED, MAPPED, ANNOTATED]	HENMDNCI_26805	glucose-6-phosphate isomerase	451	20	0.0	89.77	4	F:GO:0004347; C:GO:0005737; P:GO:0006094; P:GO:0006096	F:glucose-6-phosphate isomerase activity; C:cytoplasm; P:gluconeogenesis; P:glycolytic process	EC:5.3.1.9	Glucose-6-phosphate isomerase	IPR001672 (PRINTS); IPR001672 (PFAM); G3DSA:3.40.50.10490 (GENE3D); G3DSA:3.40.50.10490 (GENE3D); PTHR11469:SF1 (PANTHER); IPR001672 (PANTHER); IPR001672 (PROSITE_PROFILES); IPR001672 (HAMAP); IPR035476 (CDD); IPR035482 (CDD); SSF53697 (SUPERFAMILY)	F:GO:0004347; P:GO:0006094; P:GO:0006096	F:glucose-6-phosphate isomerase activity; P:gluconeogenesis; P:glycolytic process
true	[INTERPRO, BLASTED, MAPPED, ANNOTATED]	HENMDNCI_27667	malonyl CoA-acyl carrier protein transacylase	330	20	0.0	97.72	2	F:GO:0004314; P:GO:0008152	F:[acyl-carrier-protein] S-malonyltransferase activity; P:metabolic process	EC:2.3.1.85; EC:2.3.1.39	Fatty-acid synthase; [Acyl-carrier-protein] S-malonyltransferase	IPR001227 (G3DSA:3.40.366.GENE3D); G3DSA:3.30.70.250 (GENE3D); IPR004410 (TIGRFAM); IPR024925 (PIRSF); IPR014043 (PFAM); PTHR42681 (PANTHER); IPR016036 (SUPERFAMILY); IPR016035 (SUPERFAMILY)	F:GO:0004314; P:GO:0008152; F:GO:0016740	F:[acyl-carrier-protein] S-malonyltransferase activity; P:metabolic process; F:transferase activity
true	[INTERPRO, BLASTED, MAPPED, ANNOTATED]	HENMDNCI_28057	phosphoglycerate mutase 1 family protein	253	20	0.0	96.92	3	P:GO:0006094; P:GO:0006096; F:GO:0046538	P:gluconeogenesis; P:glycolytic process; F:2,3-bisphosphoglycerate-dependent phosphoglycerate mutase activity	EC:5.4.2.1	Intramolecular transferases	PIRSF000709 (PIRSF); IPR005952 (TIGRFAM); IPR029033 (G3DSA:3.40.50.GENE3D); IPR013078 (PFAM); IPR005952 (PANTHER); IPR005952 (HAMAP); IPR013078 (CDD); IPR029033 (SUPERFAMILY)	F:GO:0004619; P:GO:0006096; F:GO:0016868	F:phosphoglycerate mutase activity; P:glycolytic process; F:intramolecular transferase activity, phosphotransferases
true	[INTERPRO, BLASTED]	HENMDNCI_28066	Uncharacterised protein	111	20	4.02406E-71	97.07						no IPS match	no IPS match	no IPS match
true	[INTERPRO, BLASTED, MAPPED, ANNOTATED]	HENMDNCI_28133	ABC transporter ATP-binding protein	370	20	0.0	96.1	5	F:GO:0005524; P:GO:0008643; F:GO:0015430; P:GO:0015794; C:GO:0043190	F:ATP binding; P:carbohydrate transport; F:glycerol-3-phosphate-transporting ATPase activity; P:glycerol-3-phosphate transmembrane transport; C:ATP-binding cassette (ABC) transporter complex	EC:3.6.1.3; EC:3.6.3.20; EC:3.6.1.15	Adenosinetriphosphatase; Glycerol-3-phosphate-transporting ATPase; Nucleoside-triphosphate phosphatase	IPR003439 (PFAM); G3DSA:2.40.50.140 (GENE3D); G3DSA:3.40.50.300 (GENE3D); G3DSA:2.40.50.100 (GENE3D); IPR005116 (PFAM); PTHR43875 (PANTHER); PTHR43875:SF1 (PANTHER); IPR003439 (PROSITE_PROFILES); cd03301 (CDD); IPR027417 (SUPERFAMILY); IPR008995 (SUPERFAMILY)	F:GO:0005524; F:GO:0016887	F:ATP binding; F:ATPase activity
true	[INTERPRO, BLASTED, MAPPED, ANNOTATED]	HENMDNCI_28908	phospho-2-dehydro-3-deoxyheptonate aldolase	355	20	0.0	96.86	4	F:GO:0003849; F:GO:0004106; P:GO:0009058; P:GO:0046417	F:3-deoxy-7-phosphoheptulonate synthase activity; F:chorismate mutase activity; P:biosynthetic process; P:chorismate metabolic process	EC:2.5.1.54; EC:5.4.99.5	3-deoxy-7-phosphoheptulonate synthase; Chorismate mutase	IPR013785 (G3DSA:3.20.20.GENE3D); IPR036979 (G3DSA:1.20.59.GENE3D); IPR006218 (PFAM); IPR002701 (PFAM); PTHR43018:SF1 (PANTHER); PTHR43018 (PANTHER); IPR002701 (PROSITE_PROFILES); SSF51569 (SUPERFAMILY); IPR036263 (SUPERFAMILY)	F:GO:0003824; P:GO:0009058; P:GO:0046417	F:catalytic activity; P:biosynthetic process; P:chorismate metabolic process
true	[INTERPRO, BLASTED, MAPPED, ANNOTATED]	HENMDNCI_29008	GMP synthase	435	20	0.0	97.75	5	F:GO:0003922; F:GO:0005524; P:GO:0006177; P:GO:0006541; F:GO:0016462	F:GMP synthase (glutamine-hydrolyzing) activity; F:ATP binding; P:GMP biosynthetic process; P:glutamine metabolic process; F:pyrophosphatase activity	EC:6.3.5.2	GMP synthase (glutamine-hydrolyzing)	IPR014729 (G3DSA:3.40.50.GENE3D); G3DSA:3.30.300.10 (GENE3D); IPR029062 (G3DSA:3.40.50.GENE3D); IPR017926 (PFAM); IPR022310 (PFAM); IPR001674 (TIGRFAM); IPR001674 (PFAM); PTHR11922 (PANTHER); PTHR11922:SF2 (PANTHER); IPR025777 (PROSITE_PROFILES); IPR001674 (CDD); IPR029062 (SUPERFAMILY); SSF52402 (SUPERFAMILY)	F:GO:0003922; F:GO:0005524; P:GO:0006164; P:GO:0006177; F:GO:0016462	F:GMP synthase (glutamine-hydrolyzing) activity; F:ATP binding; P:purine nucleotide biosynthetic process; P:GMP biosynthetic process; F:pyrophosphatase activity
true	[INTERPRO, BLASTED, MAPPED, ANNOTATED]	HENMDNCI_29157	peroxiredoxin	188	20	9.77065E-139	96.06	7	F:GO:0004601; C:GO:0005623; P:GO:0006979; P:GO:0045454; F:GO:0051920; P:GO:0055114; P:GO:0098869	F:peroxidase activity; C:cell; P:response to oxidative stress; P:cell redox homeostasis; F:peroxiredoxin activity; P:oxidation-reduction process; P:cellular oxidant detoxification	EC:1.11.1.15; EC:1.11.1.7	Peroxiredoxin; Peroxidase	IPR017559 (TIGRFAM); IPR024706 (PIRSF); G3DSA:3.40.30.10 (GENE3D); IPR019479 (PFAM); IPR000866 (PFAM); IPR017559 (PTHR10681:PANTHER); PTHR10681 (PANTHER); IPR013766 (PROSITE_PROFILES); cd03015 (CDD); IPR036249 (SUPERFAMILY)	P:GO:0006979; F:GO:0016209; F:GO:0016491; P:GO:0045454; F:GO:0051920; P:GO:0055114	P:response to oxidative stress; F:antioxidant activity; F:oxidoreductase activity; P:cell redox homeostasis; F:peroxiredoxin activity; P:oxidation-reduction process
true	[INTERPRO, BLASTED, MAPPED, ANNOTATED]	HENMDNCI_30202	glutamate decarboxylase	482	20	0.0	98.44	3	F:GO:0004351; P:GO:0006536; F:GO:0030170	F:glutamate decarboxylase activity; P:glutamate metabolic process; F:pyridoxal phosphate binding	EC:4.1.1.15	Glutamate decarboxylase	G3DSA:3.90.1150.160 (GENE3D); IPR010107 (TIGRFAM); IPR002129 (PFAM); IPR015421 (G3DSA:3.40.640.GENE3D); PTHR43321:SF3 (PANTHER); IPR010107 (PANTHER); cd06450 (CDD); IPR015424 (SUPERFAMILY)	F:GO:0003824; F:GO:0004351; P:GO:0006536; F:GO:0016831; P:GO:0019752; F:GO:0030170	F:catalytic activity; F:glutamate decarboxylase activity; P:glutamate metabolic process; F:carboxy-lyase activity; P:carboxylic acid metabolic process; F:pyridoxal phosphate binding
true	[INTERPRO, BLASTED, MAPPED, ANNOTATED]	HENMDNCI_30908	ubiquinone oxidoreductase, Na(+)-translocating, D subunit	212	20	2.22377E-150	94.34	5	C:GO:0005886; P:GO:0006814; C:GO:0016021; F:GO:0016655; P:GO:0055114	C:plasma membrane; P:sodium ion transport; C:integral component of membrane; F:oxidoreductase activity, acting on NAD(P)H, quinone or similar compound as acceptor; P:oxidation-reduction process			IPR011292 (TIGRFAM); IPR003667 (PIRSF); IPR003667 (PFAM); PTHR30586 (PANTHER); IPR011292 (PTHR30586:PANTHER); IPR011292 (HAMAP)	C:GO:0016020; F:GO:0016655; P:GO:0055114	C:membrane; F:oxidoreductase activity, acting on NAD(P)H, quinone or similar compound as acceptor; P:oxidation-reduction process
true	[INTERPRO, BLASTED, MAPPED, ANNOTATED]	HENMDNCI_31714	tryptophan synthase, beta subunit	399	20	0.0	96.87	2	P:GO:0000162; F:GO:0004834	P:tryptophan biosynthetic process; F:tryptophan synthase activity	EC:4.2.1.20	Tryptophan synthase	G3DSA:3.40.50.1100 (GENE3D); IPR001926 (PFAM); IPR023026 (PIRSF); G3DSA:3.40.50.1100 (GENE3D); IPR006654 (TIGRFAM); IPR006654 (PANTHER); IPR023026 (HAMAP); IPR006654 (CDD); IPR036052 (SUPERFAMILY)	P:GO:0000162; F:GO:0004834; P:GO:0006568	P:tryptophan biosynthetic process; F:tryptophan synthase activity; P:tryptophan metabolic process
true	[INTERPRO, BLASTED, MAPPED, ANNOTATED]	HENMDNCI_31967	transcriptional regulator	172	20	2.39194E-123	92.11	4	F:GO:0003700; C:GO:0005622; P:GO:0006355; F:GO:0043565	F:DNA-binding transcription factor activity; C:intracellular; P:regulation of transcription, DNA-templated; F:sequence-specific DNA binding			IPR000485 (PRINTS); G3DSA:3.30.70.920 (GENE3D); IPR000485 (PFAM); IPR019887 (PFAM); IPR036388 (G3DSA:1.10.10.GENE3D); PTHR43413 (PANTHER); PTHR43413:SF3 (PANTHER); IPR000485 (PROSITE_PROFILES); IPR011991 (CDD); IPR036390 (SUPERFAMILY); IPR011008 (SUPERFAMILY)	F:GO:0043565	F:sequence-specific DNA binding
true	[INTERPRO, BLASTED, MAPPED, ANNOTATED]	HENMDNCI_32875	GTPase obg	394	20	0.0	97.49	5	F:GO:0000287; F:GO:0003924; F:GO:0005525; C:GO:0005737; P:GO:0042254	F:magnesium ion binding; F:GTPase activity; F:GTP binding; C:cytoplasm; P:ribosome biogenesis	EC:3.6.1.15	Nucleoside-triphosphate phosphatase	IPR006073 (PRINTS); G3DSA:3.40.50.300 (GENE3D); IPR035101 (PIRSF); IPR014100 (TIGRFAM); IPR036726 (G3DSA:2.70.210.GENE3D); IPR006073 (PFAM); IPR006169 (PFAM); mobidb-lite (MOBIDB_LITE); mobidb-lite (MOBIDB_LITE); PTHR11702:SF3 (PANTHER); PTHR11702 (PANTHER); IPR031167 (PROSITE_PROFILES); IPR014100 (HAMAP); IPR031167 (CDD); IPR036726 (SUPERFAMILY); IPR027417 (SUPERFAMILY)	F:GO:0000287; F:GO:0003924; F:GO:0005525	F:magnesium ion binding; F:GTPase activity; F:GTP binding
true	[INTERPRO, BLASTED, MAPPED, ANNOTATED]	HENMDNCI_33103	fructose-1,6-bisphosphate aldolase, class II	336	20	0.0	96.93	4	F:GO:0004332; P:GO:0006096; F:GO:0008270; P:GO:0030388	F:fructose-bisphosphate aldolase activity; P:glycolytic process; F:zinc ion binding; P:fructose 1,6-bisphosphate metabolic process	EC:4.1.2.13	Fructose-bisphosphate aldolase	IPR000771 (PIRSF); IPR011289 (TIGRFAM); IPR000771 (TIGRFAM); IPR013785 (G3DSA:3.20.20.GENE3D); IPR000771 (PFAM); PTHR30304:SF0 (PANTHER); PTHR30304 (PANTHER); IPR000771 (CDD); SSF51569 (SUPERFAMILY)	F:GO:0003824; F:GO:0004332; P:GO:0005975; P:GO:0006096; F:GO:0008270; F:GO:0016832; P:GO:0030388	F:catalytic activity; F:fructose-bisphosphate aldolase activity; P:carbohydrate metabolic process; P:glycolytic process; F:zinc ion binding; F:aldehyde-lyase activity; P:fructose 1,6-bisphosphate metabolic process
true	[INTERPRO, BLASTED, MAPPED, ANNOTATED]	HENMDNCI_33732	50S ribosomal protein L3	211	20	2.80444E-149	88.16	4	F:GO:0003735; C:GO:0005840; P:GO:0006412; F:GO:0019843	F:structural constituent of ribosome; C:ribosome; P:translation; F:rRNA binding			IPR019927 (TIGRFAM); IPR000597 (PFAM); G3DSA:2.40.50.620 (GENE3D); G3DSA:2.40.30.10 (GENE3D); IPR019927 (PANTHER); PTHR11229:SF8 (PANTHER); IPR019927 (HAMAP); IPR009000 (SUPERFAMILY)	F:GO:0003735; C:GO:0005622; C:GO:0005840; P:GO:0006412	F:structural constituent of ribosome; C:intracellular; C:ribosome; P:translation
true	[INTERPRO, BLASTED, MAPPED, ANNOTATED]	HENMDNCI_37117	N-acetylneuraminate lyase	306	20	0.0	92.34	2	P:GO:0008152; F:GO:0008747	P:metabolic process; F:N-acetylneuraminate lyase activity	EC:4.1.3.3	N-acetylneuraminate lyase	IPR002220 (PRINTS); IPR002220 (PFAM); IPR013785 (G3DSA:3.20.20.GENE3D); IPR002220 (PIRSF); IPR002220 (PANTHER); PTHR12128:SF21 (PANTHER); SSF51569 (SUPERFAMILY)	F:GO:0003824; P:GO:0008152; F:GO:0016829	F:catalytic activity; P:metabolic process; F:lyase activity
true	[INTERPRO, BLASTED, MAPPED, ANNOTATED]	HENMDNCI_37233	rubrerythrin family protein	192	20	1.39732E-140	93.23	3	F:GO:0005506; F:GO:0016491; P:GO:0055114	F:iron ion binding; F:oxidoreductase activity; P:oxidation-reduction process			G3DSA:2.20.28.10 (GENE3D); IPR003251 (PFAM); IPR012347 (G3DSA:1.20.1260.GENE3D); PTHR43865 (PANTHER); IPR009040 (PROSITE_PROFILES); IPR024934 (PROSITE_PROFILES); IPR003251 (CDD); cd00729 (CDD); SSF57802 (SUPERFAMILY); IPR009078 (SUPERFAMILY)	F:GO:0005506; F:GO:0016491; F:GO:0046872; P:GO:0055114	F:iron ion binding; F:oxidoreductase activity; F:metal ion binding; P:oxidation-reduction process
true	[INTERPRO, BLASTED, MAPPED, ANNOTATED]	HENMDNCI_37662	30S ribosomal protein S20	84	20	5.36905E-52	92.62	4	F:GO:0003735; C:GO:0005840; P:GO:0006412; F:GO:0019843	F:structural constituent of ribosome; C:ribosome; P:translation; F:rRNA binding			IPR002583 (PFAM); IPR002583 (TIGRFAM); IPR036510 (G3DSA:1.20.58.GENE3D); PTHR33398:SF1 (PANTHER); IPR002583 (PANTHER); IPR002583 (PRODOM); IPR002583 (HAMAP); IPR036510 (SUPERFAMILY)	F:GO:0003723; F:GO:0003735; C:GO:0005622; C:GO:0005840; P:GO:0006412	F:RNA binding; F:structural constituent of ribosome; C:intracellular; C:ribosome; P:translation
true	[INTERPRO, BLASTED, MAPPED, ANNOTATED]	HENMDNCI_40785	30S ribosomal protein S3	224	20	2.78397E-147	94.94	5	F:GO:0003729; F:GO:0003735; P:GO:0006412; C:GO:0015935; F:GO:0019843	F:mRNA binding; F:structural constituent of ribosome; P:translation; C:small ribosomal subunit; F:rRNA binding			IPR005704 (TIGRFAM); IPR004044 (PFAM); IPR036419 (G3DSA:3.30.1140.GENE3D); IPR001351 (PFAM); IPR015946 (G3DSA:3.30.300.GENE3D); PTHR11760 (PANTHER); IPR005704 (PTHR11760:PANTHER); IPR005704 (HAMAP); IPR004044 (PROSITE_PROFILES); cd02412 (CDD); IPR036419 (SUPERFAMILY); IPR009019 (SUPERFAMILY)	F:GO:0003723; F:GO:0003735; C:GO:0005840; P:GO:0006412; C:GO:0015935	F:RNA binding; F:structural constituent of ribosome; C:ribosome; P:translation; C:small ribosomal subunit
true	[INTERPRO, BLASTED, MAPPED, ANNOTATED]	HENMDNCI_40791	50S ribosomal protein L5	180	20	7.32324E-117	95.91	5	F:GO:0000049; F:GO:0003735; C:GO:0005840; P:GO:0006412; F:GO:0019843	F:tRNA binding; F:structural constituent of ribosome; C:ribosome; P:translation; F:rRNA binding			IPR031310 (PFAM); IPR022803 (G3DSA:3.30.1440.GENE3D); IPR031309 (PFAM); IPR002132 (PIRSF); IPR002132 (PANTHER); PTHR11994:SF4 (PANTHER); IPR020930 (HAMAP); IPR022803 (SUPERFAMILY)	F:GO:0003735; C:GO:0005622; C:GO:0005840; P:GO:0006412	F:structural constituent of ribosome; C:intracellular; C:ribosome; P:translation
true	[INTERPRO, BLASTED, MAPPED, ANNOTATED]	HENMDNCI_40805	30S ribosomal protein S11	131	20	2.03583E-86	95.74	4	F:GO:0003735; C:GO:0005840; P:GO:0006412; F:GO:0019843	F:structural constituent of ribosome; C:ribosome; P:translation; F:rRNA binding			IPR036967 (G3DSA:3.30.420.GENE3D); IPR001971 (PIRSF); IPR001971 (PFAM); IPR019981 (TIGRFAM); PTHR11759:SF13 (PANTHER); IPR001971 (PANTHER); IPR001971 (HAMAP); SSF53137 (SUPERFAMILY)	F:GO:0003735; C:GO:0005622; C:GO:0005840; P:GO:0006412	F:structural constituent of ribosome; C:intracellular; C:ribosome; P:translation
true	[INTERPRO, BLASTED, MAPPED, ANNOTATED]	HENMDNCI_40822	formate C-acetyltransferase	755	20	0.0	94.14	4	C:GO:0005737; P:GO:0005975; F:GO:0008861; F:GO:0016829	C:cytoplasm; P:carbohydrate metabolic process; F:formate C-acetyltransferase activity; F:lyase activity	EC:2.3.1.54	Formate C-acetyltransferase	IPR001150 (PFAM); IPR004184 (PFAM); G3DSA:3.20.70.20 (GENE3D); IPR005949 (PIRSF); IPR005949 (TIGRFAM); PTHR30191 (PANTHER); PTHR30191:SF0 (PANTHER); IPR001150 (PROSITE_PROFILES); IPR004184 (PROSITE_PROFILES); IPR005949 (CDD); SSF51998 (SUPERFAMILY)	F:GO:0003824; C:GO:0005737; P:GO:0005975; P:GO:0008152; F:GO:0008861	F:catalytic activity; C:cytoplasm; P:carbohydrate metabolic process; P:metabolic process; F:formate C-acetyltransferase activity
true	[INTERPRO, BLASTED, MAPPED, ANNOTATED]	HENMDNCI_40833	acetyl-CoA C-acetyltransferase	394	20	0.0	94.34	2	F:GO:0003985; P:GO:0008152	F:acetyl-CoA C-acetyltransferase activity; P:metabolic process	EC:2.3.1.16; EC:2.3.1.9	Acetyl-CoA C-acyltransferase; Acetyl-CoA C-acetyltransferase	IPR020616 (PFAM); IPR016039 (G3DSA:3.40.47.GENE3D); IPR016039 (G3DSA:3.40.47.GENE3D); IPR002155 (PIRSF); IPR020617 (PFAM); IPR002155 (TIGRFAM); PTHR18919 (PANTHER); PTHR18919:SF132 (PANTHER); IPR002155 (CDD); IPR016039 (SUPERFAMILY); IPR016039 (SUPERFAMILY)	F:GO:0003824; P:GO:0008152; F:GO:0016747	F:catalytic activity; P:metabolic process; F:transferase activity, transferring acyl groups other than amino-acyl groups
true	[INTERPRO, BLASTED, MAPPED, ANNOTATED]	HENMDNCI_40890	cysteine synthase A	312	20	0.0	92.12	2	F:GO:0004124; P:GO:0006535	F:cysteine synthase activity; P:cysteine biosynthetic process from serine	EC:2.5.1.47	Cysteine synthase	IPR001926 (PFAM); G3DSA:3.40.50.1100 (GENE3D); IPR005859 (TIGRFAM); IPR005856 (TIGRFAM); G3DSA:3.40.50.1100 (GENE3D); PTHR10314:SF133 (PANTHER); PTHR10314 (PANTHER); cd01561 (CDD); IPR036052 (SUPERFAMILY)	F:GO:0004124; P:GO:0006535	F:cysteine synthase activity; P:cysteine biosynthetic process from serine
true	[INTERPRO, BLASTED, MAPPED, ANNOTATED]	HENMDNCI_41473	saccharopine dehydrogenase	397	20	0.0	93.9	2	F:GO:0004754; P:GO:0055114	F:saccharopine dehydrogenase (NAD+, L-lysine-forming) activity; P:oxidation-reduction process	EC:1.5.1.7	Saccharopine dehydrogenase (NAD(+), L-lysine-forming)	G3DSA:3.40.50.720 (GENE3D); G3DSA:3.30.360.10 (GENE3D); IPR032095 (PFAM); IPR005097 (PFAM); PTHR43796 (PANTHER); PTHR43796:SF2 (PANTHER); IPR036291 (SUPERFAMILY)	F:GO:0016491; P:GO:0055114	F:oxidoreductase activity; P:oxidation-reduction process
true	[INTERPRO, BLASTED, MAPPED, ANNOTATED]	HENMDNCI_41716	flavin reductase	195	20	8.81068E-144	95.79	1	F:GO:0010181	F:FMN binding			IPR002563 (PFAM); IPR012349 (G3DSA:2.30.110.GENE3D); PTHR43567:SF1 (PANTHER); PTHR43567 (PANTHER); PS51257 (PROSITE_PROFILES); SSF50475 (SUPERFAMILY)	F:GO:0010181; F:GO:0048037	F:FMN binding; F:cofactor binding
true	[INTERPRO, BLASTED, MAPPED, ANNOTATED]	HENMDNCI_45138	4-alpha-glucanotransferase	647	20	0.0	91.62	3	F:GO:0004134; F:GO:0004135; P:GO:0005980	F:4-alpha-glucanotransferase activity; F:amylo-alpha-1,6-glucosidase activity; P:glycogen catabolic process	EC:2.4.1.25; EC:3.2.1.20; EC:3.2.1.33	4-alpha-glucanotransferase; Alpha-glucosidase; Amylo-alpha-1,6-glucosidase	IPR012341 (G3DSA:1.50.10.GENE3D); IPR032790 (PFAM); IPR024742 (PFAM); IPR010401 (PANTHER); IPR008928 (SUPERFAMILY)	F:GO:0003824; F:GO:0004134; F:GO:0004135; P:GO:0005980	F:catalytic activity; F:4-alpha-glucanotransferase activity; F:amylo-alpha-1,6-glucosidase activity; P:glycogen catabolic process
true	[INTERPRO, BLASTED]	HENMDNCI_45974	Uncharacterised protein	149	20	6.18212E-99	89.66						no IPS match	no IPS match	no IPS match
true	[INTERPRO, BLASTED, MAPPED, ANNOTATED]	HENMDNCI_46090	type I glyceraldehyde-3-phosphate dehydrogenase	342	20	0.0	95.23	5	P:GO:0006006; F:GO:0016620; F:GO:0050661; F:GO:0051287; P:GO:0055114	P:glucose metabolic process; F:oxidoreductase activity, acting on the aldehyde or oxo group of donors, NAD or NADP as acceptor; F:NADP binding; F:NAD binding; P:oxidation-reduction process			IPR020831 (PRINTS); IPR020829 (PFAM); IPR020831 (PIRSF); G3DSA:3.30.360.10 (GENE3D); IPR006424 (TIGRFAM); IPR020828 (PFAM); G3DSA:3.40.50.720 (GENE3D); IPR020831 (PANTHER); SSF55347 (SUPERFAMILY); IPR036291 (SUPERFAMILY)	P:GO:0006006; F:GO:0016620; F:GO:0050661; F:GO:0051287; P:GO:0055114	P:glucose metabolic process; F:oxidoreductase activity, acting on the aldehyde or oxo group of donors, NAD or NADP as acceptor; F:NADP binding; F:NAD binding; P:oxidation-reduction process
true	[INTERPRO, BLASTED, MAPPED, ANNOTATED]	HENMDNCI_47240	YjgP/YjgQ family permease	390	20	0.0	93.68	1	C:GO:0016021	C:integral component of membrane			IPR005495 (PFAM); PTHR33529:SF3 (PANTHER); IPR005495 (PANTHER)	C:GO:0016021	C:integral component of membrane
true	[INTERPRO, BLASTED, MAPPED, ANNOTATED]	HENMDNCI_47448	23S rRNA (guanosine(2251)-2'-O)-methyltransferase RlmB	248	20	2.71693E-150	92.45	4	P:GO:0001510; F:GO:0003723; P:GO:0006396; F:GO:0008173	P:RNA methylation; F:RNA binding; P:RNA processing; F:RNA methyltransferase activity			IPR004441 (TIGRFAM); IPR029026 (G3DSA:3.40.1280.GENE3D); IPR001537 (PFAM); IPR013123 (PFAM); IPR029064 (G3DSA:3.30.1330.GENE3D); IPR004441 (PTHR12029:PANTHER); PTHR12029 (PANTHER); IPR029028 (SUPERFAMILY); IPR029064 (SUPERFAMILY)	F:GO:0003723; P:GO:0006396; F:GO:0008168; F:GO:0008173	F:RNA binding; P:RNA processing; F:methyltransferase activity; F:RNA methyltransferase activity
true	[INTERPRO, BLASTED, MAPPED, ANNOTATED]	HENMDNCI_48018	glutamine synthetase	729	20	0.0	94.48	2	F:GO:0004356; P:GO:0006807	F:glutamate-ammonia ligase activity; P:nitrogen compound metabolic process	EC:6.3.1.2	Glutamine synthetase	IPR008146 (PFAM); G3DSA:3.30.590.10 (GENE3D); IPR022147 (PFAM); G3DSA:1.20.120.1560 (GENE3D); PTHR42974 (PANTHER); IPR014746 (SUPERFAMILY)	F:GO:0003824; F:GO:0004356; P:GO:0006807	F:catalytic activity; F:glutamate-ammonia ligase activity; P:nitrogen compound metabolic process
true	[INTERPRO, BLASTED, MAPPED, ANNOTATED]	HENMDNCI_48871	chaperonin GroEL	547	20	0.0	98.95	4	F:GO:0005524; C:GO:0005737; P:GO:0042026; F:GO:0051082	F:ATP binding; C:cytoplasm; P:protein refolding; F:unfolded protein binding			IPR001844 (PRINTS); IPR001844 (TIGRFAM); IPR027410 (G3DSA:3.30.260.GENE3D); IPR027413 (G3DSA:1.10.560.GENE3D); IPR002423 (PFAM); IPR027409 (G3DSA:3.50.7.GENE3D); PTHR11353 (PANTHER); PTHR11353:SF169 (PANTHER); IPR001844 (HAMAP); IPR001844 (CDD); IPR027410 (SUPERFAMILY); IPR027413 (SUPERFAMILY); IPR027409 (SUPERFAMILY)	F:GO:0005524; C:GO:0005737; P:GO:0042026	F:ATP binding; C:cytoplasm; P:protein refolding
true	[INTERPRO, BLASTED, MAPPED, ANNOTATED]	HENMDNCI_49309	elongation factor G	720	20	0.0	94.63	5	F:GO:0003746; F:GO:0003924; F:GO:0005525; C:GO:0005737; P:GO:0006414	F:translation elongation factor activity; F:GTPase activity; F:GTP binding; C:cytoplasm; P:translational elongation	EC:3.6.1.15	Nucleoside-triphosphate phosphatase	IPR000795 (PRINTS); IPR004540 (TIGRFAM); IPR004161 (PFAM); PF14492 (PFAM); G3DSA:2.40.30.10 (GENE3D); IPR014721 (G3DSA:3.30.230.GENE3D); G3DSA:3.40.50.300 (GENE3D); IPR000640 (PFAM); IPR005225 (TIGRFAM); G3DSA:3.30.70.240 (GENE3D); IPR000795 (PFAM); IPR005517 (PFAM); G3DSA:3.30.70.870 (GENE3D); PTHR43261:SF1 (PANTHER); PTHR43261 (PANTHER); IPR000795 (PROSITE_PROFILES); IPR004540 (HAMAP); IPR03564…	F:GO:0003746; F:GO:0003924; F:GO:0005525; C:GO:0005622; P:GO:0006414	F:translation elongation factor activity; F:GTPase activity; F:GTP binding; C:intracellular; P:translational elongation
true	[INTERPRO, BLASTED, MAPPED, ANNOTATED]	HENMDNCI_49310	30S ribosomal protein S7	156	20	1.80459E-111	96.28	5	F:GO:0000049; F:GO:0003735; P:GO:0006412; C:GO:0015935; F:GO:0019843	F:tRNA binding; F:structural constituent of ribosome; P:translation; C:small ribosomal subunit; F:rRNA binding			IPR036823 (G3DSA:1.10.455.GENE3D); IPR023798 (PFAM); IPR005717 (TIGRFAM); IPR000235 (PIRSF); IPR000235 (PANTHER); PTHR11205:SF19 (PANTHER); IPR005717 (HAMAP); cd14869 (CDD); IPR036823 (SUPERFAMILY)	F:GO:0003735; P:GO:0006412; C:GO:0015935	F:structural constituent of ribosome; P:translation; C:small ribosomal subunit
true	[INTERPRO, BLASTED, MAPPED, ANNOTATED]	HENMDNCI_49414	myosin-crossreactive antigen	597	20	0.0	96.99	4	P:GO:0006631; C:GO:0016021; F:GO:0050151; F:GO:0071949	P:fatty acid metabolic process; C:integral component of membrane; F:oleate hydratase activity; F:FAD binding	EC:4.2.1.53	Oleate hydratase	IPR010354 (PFAM); IPR036188 (G3DSA:3.50.50.GENE3D); IPR010354 (PANTHER); IPR036188 (SUPERFAMILY)	P:GO:0006631; F:GO:0050151; F:GO:0071949	P:fatty acid metabolic process; F:oleate hydratase activity; F:FAD binding
true	[INTERPRO, BLASTED, MAPPED, ANNOTATED]	HENMDNCI_50053	acyl-CoA carboxylase subunit beta	534	20	0.0	93.02	4	F:GO:0003989; P:GO:0006633; C:GO:0009317; F:GO:0016740	F:acetyl-CoA carboxylase activity; P:fatty acid biosynthetic process; C:acetyl-CoA carboxylase complex; F:transferase activity	EC:6.4.1.2	Acetyl-CoA carboxylase	IPR034733 (PFAM); G3DSA:3.90.226.10 (GENE3D); G3DSA:3.90.226.10 (GENE3D); PTHR43842 (PANTHER); IPR011763 (PROSITE_PROFILES); IPR011762 (PROSITE_PROFILES); IPR029045 (SUPERFAMILY); IPR029045 (SUPERFAMILY)	F:GO:0016874	F:ligase activity
true	[INTERPRO, BLASTED, MAPPED, ANNOTATED]	HENMDNCI_53210	glutamine-hydrolyzing GMP synthase	536	20	0.0	98.26	5	F:GO:0003922; F:GO:0005524; P:GO:0006177; P:GO:0006541; F:GO:0016462	F:GMP synthase (glutamine-hydrolyzing) activity; F:ATP binding; P:GMP biosynthetic process; P:glutamine metabolic process; F:pyrophosphatase activity	EC:6.3.5.2	GMP synthase (glutamine-hydrolyzing)	PR00096 (PRINTS); IPR004739 (TIGRFAM); G3DSA:3.30.300.10 (GENE3D); IPR014729 (G3DSA:3.40.50.GENE3D); IPR017926 (PFAM); IPR001674 (PFAM); IPR022310 (PFAM); IPR029062 (G3DSA:3.40.50.GENE3D); PTHR11922:SF2 (PANTHER); PTHR11922 (PANTHER); IPR025777 (PROSITE_PROFILES); IPR017926 (PROSITE_PROFILES); IPR022955 (HAMAP); IPR001674 (CDD); IPR004739 (CDD); IPR029062 (SUPERFAMILY); SSF54810 (SUPERFAMILY); SS…	F:GO:0003922; F:GO:0005524; P:GO:0006164; P:GO:0006177; F:GO:0016462	F:GMP synthase (glutamine-hydrolyzing) activity; F:ATP binding; P:purine nucleotide biosynthetic process; P:GMP biosynthetic process; F:pyrophosphatase activity
true	[INTERPRO, BLASTED, MAPPED, ANNOTATED]	HENMDNCI_53872	valine--tRNA ligase	893	20	0.0	94.64	6	F:GO:0002161; F:GO:0004832; F:GO:0005524; C:GO:0005737; P:GO:0006438; P:GO:0106074	F:aminoacyl-tRNA editing activity; F:valine-tRNA ligase activity; F:ATP binding; C:cytoplasm; P:valyl-tRNA aminoacylation; P:aminoacyl-tRNA metabolism involved in translational fidelity	EC:6.1.1.9; EC:3.1.1.1	Valine--tRNA ligase; Carboxylesterase	IPR002303 (PRINTS); IPR002303 (TIGRFAM); IPR037118 (G3DSA:1.10.287.GENE3D); IPR014729 (G3DSA:3.40.50.GENE3D); IPR019499 (PFAM); IPR009008 (G3DSA:3.90.740.GENE3D); IPR013155 (PFAM); G3DSA:1.10.730.10 (GENE3D); IPR002300 (PFAM); PTHR11946:SF93 (PANTHER); PTHR11946 (PANTHER); IPR002303 (HAMAP); IPR033705 (CDD); cd00817 (CDD); IPR009008 (SUPERFAMILY); SSF52374 (SUPERFAMILY); IPR009080 (SUPERFAMILY); …	F:GO:0000166; F:GO:0002161; F:GO:0004812; F:GO:0004832; F:GO:0005524; C:GO:0005737; P:GO:0006418; P:GO:0006438	F:nucleotide binding; F:aminoacyl-tRNA editing activity; F:aminoacyl-tRNA ligase activity; F:valine-tRNA ligase activity; F:ATP binding; C:cytoplasm; P:tRNA aminoacylation for protein translation; P:valyl-tRNA aminoacylation
true	[INTERPRO, BLASTED]	HENMDNCI_55338	Uncharacterised protein	228	20	1.25185E-168	89.93						no IPS match	no IPS match	no IPS match
true	[INTERPRO, BLASTED, MAPPED, ANNOTATED]	HENMDNCI_57001	preprotein translocase subunit SecY	446	20	0.0	92.3	6	C:GO:0005622; C:GO:0005886; P:GO:0006605; C:GO:0016021; P:GO:0043952; P:GO:0065002	C:intracellular; C:plasma membrane; P:protein targeting; C:integral component of membrane; P:protein transport by the Sec complex; P:intracellular protein transmembrane transport			PR00303 (PRINTS); IPR002208 (PFAM); IPR023201 (G3DSA:1.10.3370.GENE3D); IPR002208 (TIGRFAM); IPR002208 (PIRSF); PTHR10906:SF2 (PANTHER); IPR002208 (PANTHER); IPR026593 (HAMAP); IPR023201 (SUPERFAMILY)	P:GO:0015031; C:GO:0016020	P:protein transport; C:membrane
true	[INTERPRO, BLASTED, MAPPED, ANNOTATED]	HENMDNCI_57237	adenylosuccinate synthase	424	20	0.0	95.49	5	F:GO:0000287; F:GO:0004019; F:GO:0005525; C:GO:0005737; P:GO:0044208	F:magnesium ion binding; F:adenylosuccinate synthase activity; F:GTP binding; C:cytoplasm; P:'de novo' AMP biosynthetic process	EC:6.3.4.4	Adenylosuccinate synthase	IPR001114 (PFAM); G3DSA:1.10.300.10 (GENE3D); G3DSA:3.40.440.10 (GENE3D); IPR001114 (TIGRFAM); G3DSA:3.90.170.10 (GENE3D); PTHR11846:SF0 (PANTHER); IPR001114 (PANTHER); IPR001114 (HAMAP); IPR001114 (CDD); IPR027417 (SUPERFAMILY)	F:GO:0004019; F:GO:0005525; P:GO:0006164	F:adenylosuccinate synthase activity; F:GTP binding; P:purine nucleotide biosynthetic process
true	[INTERPRO, BLASTED, MAPPED, ANNOTATED]	HENMDNCI_57247	1 4-alpha-glucan branching enzyme	708	20	0.0	92.51	5	F:GO:0003844; F:GO:0004553; P:GO:0005978; F:GO:0043169; F:GO:0102752	F:1,4-alpha-glucan branching enzyme activity; F:hydrolase activity, hydrolyzing O-glycosyl compounds; P:glycogen biosynthetic process; F:cation binding; F:1,4-alpha-glucan branching enzyme activity (using a glucosylated glycogenin as primer for glycogen synthesis)	EC:2.4.1.18	1,4-alpha-glucan branching enzyme	G3DSA:3.20.20.80 (GENE3D); IPR004193 (PFAM); IPR013783 (G3DSA:2.60.40.GENE3D); IPR037439 (PIRSF); IPR013780 (G3DSA:2.60.40.GENE3D); IPR006047 (PFAM); IPR006048 (PFAM); IPR037439 (PANTHER); cd02854 (CDD); cd11321 (CDD); IPR014756 (SUPERFAMILY); IPR017853 (SUPERFAMILY); SSF51011 (SUPERFAMILY)	F:GO:0003824; F:GO:0003844; F:GO:0004553; P:GO:0005975; P:GO:0005978; F:GO:0043169	F:catalytic activity; F:1,4-alpha-glucan branching enzyme activity; F:hydrolase activity, hydrolyzing O-glycosyl compounds; P:carbohydrate metabolic process; P:glycogen biosynthetic process; F:cation binding
true	[INTERPRO, BLASTED, MAPPED, ANNOTATED]	HENMDNCI_58278	diphosphate--fructose-6-phosphate 1-phosphotransferase	549	20	0.0	93.74	8	F:GO:0003872; F:GO:0005524; C:GO:0005737; P:GO:0006002; P:GO:0046835; F:GO:0046872; F:GO:0047334; P:GO:0061615	F:6-phosphofructokinase activity; F:ATP binding; C:cytoplasm; P:fructose 6-phosphate metabolic process; P:carbohydrate phosphorylation; F:metal ion binding; F:diphosphate-fructose-6-phosphate 1-phosphotransferase activity; P:glycolytic process through fructose-6-phosphate	EC:2.7.1.90; EC:2.7.1.11	Diphosphate--fructose-6-phosphate 1-phosphotransferase; 6-phosphofructokinase	IPR022953 (PRINTS); IPR011183 (TIGRFAM); G3DSA:1.10.10.480 (GENE3D); G3DSA:3.40.50.450 (GENE3D); IPR011183 (PIRSF); G3DSA:3.40.50.460 (GENE3D); IPR000023 (PFAM); PTHR43650 (PANTHER); IPR011183 (HAMAP); IPR035966 (SUPERFAMILY)	F:GO:0003872; F:GO:0005524; P:GO:0006002; P:GO:0006096; F:GO:0047334	F:6-phosphofructokinase activity; F:ATP binding; P:fructose 6-phosphate metabolic process; P:glycolytic process; F:diphosphate-fructose-6-phosphate 1-phosphotransferase activity
true	[INTERPRO, BLASTED, MAPPED, ANNOTATED]	HENMDNCI_61634	MoxR family ATPase	331	20	0.0	96.68	2	F:GO:0005524; F:GO:0016887	F:ATP binding; F:ATPase activity	EC:3.6.1.3; EC:3.6.1.15	Adenosinetriphosphatase; Nucleoside-triphosphate phosphatase	G3DSA:3.40.50.300 (GENE3D); IPR011703 (PFAM); G3DSA:1.10.8.300 (GENE3D); PIRSF002849 (PIRSF); PTHR11603 (PANTHER); PTHR11603:SF148 (PANTHER); cd00009 (CDD); IPR027417 (SUPERFAMILY)	F:GO:0005524; F:GO:0016887	F:ATP binding; F:ATPase activity
true	[INTERPRO, BLASTED, MAPPED, ANNOTATED]	HENMDNCI_63941	glucosamine-6-phosphate deaminase	663	20	0.0	92.27	3	F:GO:0004342; P:GO:0005975; P:GO:0006044	F:glucosamine-6-phosphate deaminase activity; P:carbohydrate metabolic process; P:N-acetylglucosamine metabolic process	EC:3.5.99.6	Glucosamine-6-phosphate deaminase	G3DSA:3.40.50.1360 (GENE3D); IPR003737 (PFAM); IPR006148 (PFAM); PTHR42892 (PANTHER); IPR004547 (CDD); IPR024078 (SUPERFAMILY); IPR037171 (SUPERFAMILY)	F:GO:0004342; P:GO:0005975; P:GO:0006044	F:glucosamine-6-phosphate deaminase activity; P:carbohydrate metabolic process; P:N-acetylglucosamine metabolic process
true	[INTERPRO, BLASTED, MAPPED, ANNOTATED]	HENMDNCI_64344	RNA polymerase sigma factor RpoD/SigA	287	20	0.0	91.42	5	F:GO:0003677; F:GO:0003700; F:GO:0003899; F:GO:0016987; P:GO:2000142	F:DNA binding; F:DNA-binding transcription factor activity; F:DNA-directed 5'-3' RNA polymerase activity; F:sigma factor activity; P:regulation of DNA-templated transcription, initiation	EC:2.7.7.6	DNA-directed RNA polymerase	IPR000943 (PRINTS); IPR007624 (PFAM); G3DSA:1.20.120.1810 (GENE3D); IPR007627 (PFAM); IPR014284 (TIGRFAM); IPR000943 (PIRSF); IPR009042 (PFAM); G3DSA:1.10.601.10 (GENE3D); IPR036388 (G3DSA:1.10.10.GENE3D); IPR036388 (G3DSA:1.10.10.GENE3D); IPR007630 (PFAM); PTHR30603:SF0 (PANTHER); PTHR30603 (PANTHER); cd06171 (CDD); IPR013324 (SUPERFAMILY); IPR013325 (SUPERFAMILY); IPR013324 (SUPERFAMILY)	F:GO:0003677; F:GO:0003700; P:GO:0006352; P:GO:0006355; F:GO:0016987	F:DNA binding; F:DNA-binding transcription factor activity; P:DNA-templated transcription, initiation; P:regulation of transcription, DNA-templated; F:sigma factor activity
true	[INTERPRO, BLASTED, MAPPED, ANNOTATED]	HENMDNCI_65156	V-type ATP synthase subunit A	590	20	0.0	88.08	4	F:GO:0005524; P:GO:0042777; F:GO:0046933; P:GO:0099132	F:ATP binding; P:plasma membrane ATP synthesis coupled proton transport; F:proton-transporting ATP synthase activity, rotational mechanism; P:ATP hydrolysis coupled cation transmembrane transport	EC:3.6.1.3; EC:3.6.1.15	Adenosinetriphosphatase; Nucleoside-triphosphate phosphatase	IPR024034 (G3DSA:1.10.1140.GENE3D); G3DSA:2.40.50.100 (GENE3D); G3DSA:3.40.50.300 (GENE3D); IPR031686 (PFAM); IPR004100 (PFAM); IPR023366 (G3DSA:2.40.30.GENE3D); IPR000194 (PFAM); IPR022878 (PANTHER); PTHR43607:SF1 (PANTHER); IPR022878 (HAMAP); cd01134 (CDD); IPR027417 (SUPERFAMILY); IPR036121 (SUPERFAMILY); SSF47917 (SUPERFAMILY)	F:GO:0005524; P:GO:0046034; P:GO:1902600	F:ATP binding; P:ATP metabolic process; P:proton transmembrane transport
true	[INTERPRO, BLASTED, MAPPED, ANNOTATED]	HENMDNCI_66749	30S ribosomal protein S8	131	20	1.49976E-89	96.56	4	F:GO:0003735; C:GO:0005840; P:GO:0006412; F:GO:0019843	F:structural constituent of ribosome; C:ribosome; P:translation; F:rRNA binding			G3DSA:3.30.1490.10 (GENE3D); G3DSA:3.30.1370.30 (GENE3D); IPR000630 (PFAM); PTHR11758:SF4 (PANTHER); IPR000630 (PANTHER); IPR000630 (HAMAP); IPR035987 (SUPERFAMILY)	F:GO:0003735; C:GO:0005840; P:GO:0006412	F:structural constituent of ribosome; C:ribosome; P:translation
true	[INTERPRO, BLASTED, MAPPED, ANNOTATED]	HENMDNCI_66755	preprotein translocase subunit SecY	449	20	0.0	86.51	6	C:GO:0005622; C:GO:0005886; P:GO:0006605; C:GO:0016021; P:GO:0043952; P:GO:0065002	C:intracellular; C:plasma membrane; P:protein targeting; C:integral component of membrane; P:protein transport by the Sec complex; P:intracellular protein transmembrane transport			PR00303 (PRINTS); IPR002208 (TIGRFAM); IPR002208 (PFAM); IPR002208 (PIRSF); IPR023201 (G3DSA:1.10.3370.GENE3D); IPR002208 (PANTHER); PTHR10906:SF2 (PANTHER); IPR026593 (HAMAP); IPR023201 (SUPERFAMILY)	P:GO:0015031; C:GO:0016020	P:protein transport; C:membrane
true	[INTERPRO, BLASTED, MAPPED, ANNOTATED]	HENMDNCI_67026	citrate synthase	448	20	0.0	94.6	1	F:GO:0046912	F:transferase activity, transferring acyl groups, acyl groups converted into alkyl on transfer			IPR002020 (PRINTS); IPR024176 (PIRSF); IPR002020 (PFAM); IPR016142 (G3DSA:1.10.580.GENE3D); IPR016143 (G3DSA:1.10.230.GENE3D); IPR002020 (PANTHER); PTHR11739:SF8 (PANTHER); IPR036969 (SUPERFAMILY)	F:GO:0046912	F:transferase activity, transferring acyl groups, acyl groups converted into alkyl on transfer
true	[INTERPRO, BLASTED, MAPPED, ANNOTATED]	HENMDNCI_67890	preprotein translocase subunit SecA	876	20	0.0	91.61	7	F:GO:0005524; C:GO:0005737; C:GO:0005886; P:GO:0006605; P:GO:0017038; F:GO:0046872; P:GO:0065002	F:ATP binding; C:cytoplasm; C:plasma membrane; P:protein targeting; P:protein import; F:metal ion binding; P:intracellular protein transmembrane transport			IPR000185 (PRINTS); IPR011130 (PFAM); G3DSA:1.10.3060.10 (GENE3D); IPR004027 (PFAM); IPR000185 (TIGRFAM); IPR011115 (PFAM); G3DSA:3.40.50.300 (GENE3D); G3DSA:1.10.1200.230 (GENE3D); G3DSA:3.40.50.300 (GENE3D); IPR011116 (PFAM); G3DSA:3.90.1440.10 (GENE3D); IPR000185 (PANTHER); IPR000185 (PANTHER); PTHR30612:SF6 (PANTHER); PTHR30612:SF6 (PANTHER); IPR014018 (PROSITE_PROFILES); IPR000185 (HAMAP); c…	F:GO:0005524; P:GO:0006605; P:GO:0006886; C:GO:0016020; P:GO:0017038	F:ATP binding; P:protein targeting; P:intracellular protein transport; C:membrane; P:protein import
true	[INTERPRO, BLASTED, MAPPED, ANNOTATED]	HENMDNCI_67929	N-acetylornithine carbamoyltransferase	321	20	0.0	98.78	6	F:GO:0004070; F:GO:0004585; P:GO:0006207; P:GO:0006591; F:GO:0016597; F:GO:0043857	F:aspartate carbamoyltransferase activity; F:ornithine carbamoyltransferase activity; P:'de novo' pyrimidine nucleobase biosynthetic process; P:ornithine metabolic process; F:amino acid binding; F:N-acetylornithine carbamoyltransferase activity	EC:2.1.3.3; EC:2.1.3.2; EC:2.1.3.9	Ornithine carbamoyltransferase; Aspartate carbamoyltransferase; N-acetylornithine carbamoyltransferase	IPR006130 (PRINTS); IPR036901 (G3DSA:3.40.50.GENE3D); IPR036901 (G3DSA:3.40.50.GENE3D); IPR006131 (PFAM); IPR006132 (PFAM); PTHR11405:SF1 (PANTHER); PTHR11405 (PANTHER); IPR036901 (SUPERFAMILY)	P:GO:0006520; F:GO:0016597; F:GO:0016743	P:cellular amino acid metabolic process; F:amino acid binding; F:carboxyl- or carbamoyltransferase activity
true	[INTERPRO, BLASTED, MAPPED, ANNOTATED]	HENMDNCI_68847	alpha-glucan phosphorylase	854	20	0.0	96.27	5	P:GO:0005975; F:GO:0008184; F:GO:0030170; F:GO:0102250; F:GO:0102499	P:carbohydrate metabolic process; F:glycogen phosphorylase activity; F:pyridoxal phosphate binding; F:linear malto-oligosaccharide phosphorylase activity; F:SHG alpha-glucan phosphorylase activity	EC:2.4.1.1	Glycogen phosphorylase	G3DSA:3.40.50.2000 (GENE3D); IPR000811 (PFAM); IPR000811 (PIRSF); G3DSA:3.40.50.2000 (GENE3D); IPR024517 (PFAM); G3DSA:3.40.50.2000 (GENE3D); IPR011834 (TIGRFAM); PTHR42655 (PANTHER); SSF53756 (SUPERFAMILY)	F:GO:0004645; P:GO:0005975; F:GO:0008184; F:GO:0030170	F:phosphorylase activity; P:carbohydrate metabolic process; F:glycogen phosphorylase activity; F:pyridoxal phosphate binding
true	[INTERPRO, BLASTED, MAPPED, ANNOTATED]	HENMDNCI_74582	succinate dehydrogenase/fumarate reductase iron-sulfur subunit	252	20	0.0	97.3	4	F:GO:0000104; F:GO:0009055; P:GO:0022900; F:GO:0051537	F:succinate dehydrogenase activity; F:electron transfer activity; P:electron transport chain; F:2 iron, 2 sulfur cluster binding	EC:1.3.99.1	Deleted entry	IPR017896 (PFAM); IPR012675 (G3DSA:3.10.20.GENE3D); IPR025192 (PFAM); IPR009051 (G3DSA:1.10.1060.GENE3D); PTHR11921 (PANTHER); PTHR11921:SF13 (PANTHER); IPR017896 (PROSITE_PROFILES); IPR017896 (PROSITE_PROFILES); IPR009051 (SUPERFAMILY); IPR036010 (SUPERFAMILY)	F:GO:0009055; F:GO:0051536	F:electron transfer activity; F:iron-sulfur cluster binding
true	[INTERPRO, BLASTED, MAPPED, ANNOTATED]	HENMDNCI_74644	adenylosuccinate lyase	448	20	0.0	96.05	4	F:GO:0004018; P:GO:0006189; P:GO:0044208; F:GO:0070626	F:N6-(1,2-dicarboxyethyl)AMP AMP-lyase (fumarate-forming) activity; P:'de novo' IMP biosynthetic process; P:'de novo' AMP biosynthetic process; F:(S)-2-(5-amino-1-(5-phospho-D-ribosyl)imidazole-4-carboxamido)succinate AMP-lyase (fumarate-forming) activity	EC:4.3.2.2	Adenylosuccinate lyase	IPR000362 (PRINTS); IPR004769 (TIGRFAM); G3DSA:1.20.200.10 (GENE3D); IPR024083 (G3DSA:1.10.275.GENE3D); IPR022761 (PFAM); G3DSA:1.10.40.30 (GENE3D); IPR013539 (PFAM); PTHR43411:SF1 (PANTHER); PTHR43411 (PANTHER); cd01598 (CDD); IPR008948 (SUPERFAMILY)	F:GO:0003824; F:GO:0004018; P:GO:0006188; P:GO:0009152	F:catalytic activity; F:N6-(1,2-dicarboxyethyl)AMP AMP-lyase (fumarate-forming) activity; P:IMP biosynthetic process; P:purine ribonucleotide biosynthetic process
true	[INTERPRO, BLASTED, MAPPED, ANNOTATED]	HENMDNCI_75202	50S ribosomal protein L2	275	20	0.0	99.22	5	F:GO:0003735; P:GO:0006412; C:GO:0015934; F:GO:0016740; F:GO:0019843	F:structural constituent of ribosome; P:translation; C:large ribosomal subunit; F:transferase activity; F:rRNA binding			IPR002171 (PIRSF); IPR014722 (G3DSA:2.30.30.GENE3D); G3DSA:2.40.50.140 (GENE3D); IPR005880 (TIGRFAM); IPR022666 (PFAM); IPR014726 (G3DSA:4.10.950.GENE3D); IPR022669 (PFAM); mobidb-lite (MOBIDB_LITE); IPR002171 (PANTHER); PTHR13691:SF5 (PANTHER); IPR005880 (HAMAP); IPR008991 (SUPERFAMILY); IPR012340 (SUPERFAMILY)	F:GO:0003723; F:GO:0003735; C:GO:0005622; C:GO:0005840; P:GO:0006412; C:GO:0015934; F:GO:0016740	F:RNA binding; F:structural constituent of ribosome; C:intracellular; C:ribosome; P:translation; C:large ribosomal subunit; F:transferase activity
true	[INTERPRO, BLASTED, MAPPED, ANNOTATED]	HENMDNCI_75778	elongation factor 4	597	20	0.0	96.49	7	F:GO:0003746; F:GO:0003924; F:GO:0005525; C:GO:0005886; P:GO:0006414; F:GO:0043022; P:GO:0045727	F:translation elongation factor activity; F:GTPase activity; F:GTP binding; C:plasma membrane; P:translational elongation; F:ribosome binding; P:positive regulation of translation	EC:3.6.1.15	Nucleoside-triphosphate phosphatase	IPR000795 (PRINTS); IPR000795 (PFAM); IPR000640 (PFAM); G3DSA:2.40.30.10 (GENE3D); IPR004161 (PFAM); IPR005225 (TIGRFAM); IPR013842 (PFAM); G3DSA:3.30.70.3380 (GENE3D); IPR006297 (TIGRFAM); G3DSA:3.40.50.300 (GENE3D); IPR038363 (G3DSA:3.30.70.GENE3D); G3DSA:3.30.70.870 (GENE3D); PTHR43512 (PANTHER); IPR006297 (HAMAP); IPR000795 (PROSITE_PROFILES); cd03699 (CDD); cd16260 (CDD); IPR035654 (CDD); cd…	F:GO:0003924; F:GO:0005525	F:GTPase activity; F:GTP binding
true	[INTERPRO, BLASTED, MAPPED, ANNOTATED]	HENMDNCI_76788	reverse rubrerythrin	196	20	3.16916E-142	96.44	4	F:GO:0005506; F:GO:0016692; P:GO:0055114; P:GO:0098869	F:iron ion binding; F:NADH peroxidase activity; P:oxidation-reduction process; P:cellular oxidant detoxification	EC:1.11.1.1; EC:1.11.1.7	NADH peroxidase; Peroxidase	IPR012347 (G3DSA:1.20.1260.GENE3D); G3DSA:2.20.28.10 (GENE3D); IPR003251 (PFAM); PTHR43339 (PANTHER); IPR024934 (PROSITE_PROFILES); IPR009040 (PROSITE_PROFILES); cd00350 (CDD); cd01046 (CDD); IPR009078 (SUPERFAMILY); SSF57802 (SUPERFAMILY)	F:GO:0005506; F:GO:0016491; F:GO:0046872; P:GO:0055114	F:iron ion binding; F:oxidoreductase activity; F:metal ion binding; P:oxidation-reduction process
true	[INTERPRO, BLASTED, MAPPED, ANNOTATED]	HENMDNCI_76979	ketoacyl-ACP synthase III	337	20	0.0	96.33	4	F:GO:0004315; C:GO:0005737; P:GO:0006633; F:GO:0033818	F:3-oxoacyl-[acyl-carrier-protein] synthase activity; C:cytoplasm; P:fatty acid biosynthetic process; F:beta-ketoacyl-acyl-carrier-protein synthase III activity	EC:2.3.1.41; EC:2.3.1.85; EC:2.3.1.180	Beta-ketoacyl-[acyl-carrier-protein] synthase I; Fatty-acid synthase; Beta-ketoacyl-[acyl-carrier-protein] synthase III	IPR004655 (TIGRFAM); IPR013747 (PFAM); IPR016039 (G3DSA:3.40.47.GENE3D); IPR013751 (PFAM); PTHR34069:SF2 (PANTHER); PTHR34069 (PANTHER); IPR004655 (HAMAP); cd00830 (CDD); IPR016039 (SUPERFAMILY)	F:GO:0003824; F:GO:0004315; P:GO:0006633; P:GO:0008152	F:catalytic activity; F:3-oxoacyl-[acyl-carrier-protein] synthase activity; P:fatty acid biosynthetic process; P:metabolic process
true	[INTERPRO, BLASTED, MAPPED, ANNOTATED]	HENMDNCI_80308	anaerobic ribonucleoside triphosphate reductase	739	20	0.0	95.06	4	F:GO:0005524; P:GO:0006260; F:GO:0008998; P:GO:0055114	F:ATP binding; P:DNA replication; F:ribonucleoside-triphosphate reductase activity; P:oxidation-reduction process	EC:1.17.4; EC:1.17.4.2	Acting on CH or CH(2) groups; Ribonucleoside-triphosphate reductase (thioredoxin)	IPR012833 (TIGRFAM); IPR005144 (PFAM); IPR012833 (PFAM); G3DSA:3.20.70.20 (GENE3D); PTHR21075 (PANTHER); IPR005144 (PROSITE_PROFILES); SSF51998 (SUPERFAMILY)	P:GO:0006260; F:GO:0008998; F:GO:0016491; P:GO:0055114	P:DNA replication; F:ribonucleoside-triphosphate reductase activity; F:oxidoreductase activity; P:oxidation-reduction process
true	[INTERPRO, BLASTED, MAPPED, ANNOTATED]	HENMDNCI_81986	3-oxoacyl-[acyl-carrier-protein] reductase	252	20	0.0	97.68	6	F:GO:0004316; P:GO:0006633; F:GO:0051287; P:GO:0055114; F:GO:0102131; F:GO:0102132	F:3-oxoacyl-[acyl-carrier-protein] reductase (NADPH) activity; P:fatty acid biosynthetic process; F:NAD binding; P:oxidation-reduction process; F:3-oxo-glutaryl-[acp] methyl ester reductase activity; F:3-oxo-pimeloyl-[acp] methyl ester reductase activity	EC:2.3.1.85; EC:1.1.1.100	Fatty-acid synthase; 3-oxoacyl-[acyl-carrier-protein] reductase	IPR002347 (PRINTS); IPR002347 (PRINTS); IPR011284 (TIGRFAM); PF13561 (PFAM); G3DSA:3.40.50.720 (GENE3D); PTHR24321:SF7 (PANTHER); PTHR24321 (PANTHER); cd05333 (CDD); IPR036291 (SUPERFAMILY)	F:GO:0004316; P:GO:0006633; F:GO:0051287; P:GO:0055114	F:3-oxoacyl-[acyl-carrier-protein] reductase (NADPH) activity; P:fatty acid biosynthetic process; F:NAD binding; P:oxidation-reduction process
true	[INTERPRO, BLASTED, MAPPED, ANNOTATED]	HENMDNCI_83612	bifunctional aspartate kinase/homoserine dehydrogenase I	813	20	0.0	93.54	6	F:GO:0004072; F:GO:0004412; P:GO:0009067; P:GO:0016310; F:GO:0050661; P:GO:0055114	F:aspartate kinase activity; F:homoserine dehydrogenase activity; P:aspartate family amino acid biosynthetic process; P:phosphorylation; F:NADP binding; P:oxidation-reduction process	EC:1.1.1.3; EC:2.7.2.4	Homoserine dehydrogenase; Aspartate kinase	G3DSA:1.20.120.1320 (GENE3D); G3DSA:3.40.50.720 (GENE3D); IPR001341 (TIGRFAM); G3DSA:3.30.70.260 (GENE3D); G3DSA:3.30.2130.10 (GENE3D); IPR001048 (PFAM); IPR001342 (PFAM); IPR036393 (G3DSA:3.40.1160.GENE3D); IPR005106 (PFAM); IPR027795 (PFAM); IPR011147 (PIRSF); G3DSA:3.30.360.10 (GENE3D); PTHR43070 (PANTHER); PTHR43070:SF1 (PANTHER); IPR002912 (PROSITE_PROFILES); cd04921 (CDD); IPR036393 (SUPERF…	F:GO:0004072; F:GO:0004412; P:GO:0006520; P:GO:0008652; P:GO:0009067; F:GO:0016491; F:GO:0050661; P:GO:0055114	F:aspartate kinase activity; F:homoserine dehydrogenase activity; P:cellular amino acid metabolic process; P:cellular amino acid biosynthetic process; P:aspartate family amino acid biosynthetic process; F:oxidoreductase activity; F:NADP binding; P:oxidation-reduction process
true	[INTERPRO, BLASTED, MAPPED, ANNOTATED]	HENMDNCI_88733	aspartate aminotransferase	408	20	0.0	93.09	3	F:GO:0008483; P:GO:0009058; F:GO:0030170	F:transaminase activity; P:biosynthetic process; F:pyridoxal phosphate binding			IPR015422 (G3DSA:3.90.1150.GENE3D); IPR015421 (G3DSA:3.40.640.GENE3D); IPR004839 (PFAM); PTHR43795 (PANTHER); PTHR43795:SF2 (PANTHER); cd00609 (CDD); IPR015424 (SUPERFAMILY)	F:GO:0003824; P:GO:0009058; F:GO:0030170	F:catalytic activity; P:biosynthetic process; F:pyridoxal phosphate binding
true	[INTERPRO, BLASTED, MAPPED, ANNOTATED]	HENMDNCI_89041	elongation factor Tu	398	20	0.0	96.33	7	F:GO:0003746; F:GO:0003924; F:GO:0005525; C:GO:0005737; P:GO:0006414; F:GO:0016491; P:GO:0055114	F:translation elongation factor activity; F:GTPase activity; F:GTP binding; C:cytoplasm; P:translational elongation; F:oxidoreductase activity; P:oxidation-reduction process	EC:3.6.1.15	Nucleoside-triphosphate phosphatase	IPR000795 (PRINTS); IPR000795 (PFAM); IPR005225 (TIGRFAM); G3DSA:2.40.30.10 (GENE3D); G3DSA:2.40.30.10 (GENE3D); IPR004160 (PFAM); IPR004541 (TIGRFAM); G3DSA:3.40.50.300 (GENE3D); IPR004161 (PFAM); PTHR43721 (PANTHER); PTHR43721:SF12 (PANTHER); IPR004541 (HAMAP); IPR000795 (PROSITE_PROFILES); cd01884 (CDD); IPR033720 (CDD); cd03707 (CDD); IPR009000 (SUPERFAMILY); IPR009001 (SUPERFAMILY); IPR02741…	F:GO:0003746; F:GO:0003924; F:GO:0005525; C:GO:0005622; P:GO:0006414	F:translation elongation factor activity; F:GTPase activity; F:GTP binding; C:intracellular; P:translational elongation
true	[INTERPRO, BLASTED, MAPPED, ANNOTATED]	HENMDNCI_89763	aspartate-semialdehyde dehydrogenase	368	20	0.0	90.64	8	F:GO:0004073; C:GO:0005737; P:GO:0008652; F:GO:0016616; F:GO:0046983; F:GO:0050661; F:GO:0051287; P:GO:0055114	F:aspartate-semialdehyde dehydrogenase activity; C:cytoplasm; P:cellular amino acid biosynthetic process; F:oxidoreductase activity, acting on the CH-OH group of donors, NAD or NADP as acceptor; F:protein dimerization activity; F:NADP binding; F:NAD binding; P:oxidation-reduction process	EC:1.2.1.11	Aspartate-semialdehyde dehydrogenase	IPR012280 (PFAM); PIRSF000148 (PIRSF); G3DSA:3.40.50.720 (GENE3D); IPR000534 (PFAM); G3DSA:3.30.360.10 (GENE3D); IPR005676 (TIGRFAM); PTHR10174:SF2 (PANTHER); PTHR10174 (PANTHER); IPR036291 (SUPERFAMILY); SSF55347 (SUPERFAMILY)	C:GO:0005737; P:GO:0008652; F:GO:0016620; F:GO:0046983; F:GO:0050661; F:GO:0051287; P:GO:0055114	C:cytoplasm; P:cellular amino acid biosynthetic process; F:oxidoreductase activity, acting on the aldehyde or oxo group of donors, NAD or NADP as acceptor; F:protein dimerization activity; F:NADP binding; F:NAD binding; P:oxidation-reduction process
true	[INTERPRO, BLASTED, MAPPED, ANNOTATED]	HENMDNCI_92190	phosphoglucosamine mutase	463	20	0.0	94.56	4	F:GO:0000287; F:GO:0004615; P:GO:0005975; F:GO:0008966	F:magnesium ion binding; F:phosphomannomutase activity; P:carbohydrate metabolic process; F:phosphoglucosamine mutase activity	EC:5.4.2.8; EC:5.4.2.10	Phosphomannomutase; Phosphoglucosamine mutase	IPR005841 (PRINTS); IPR005846 (PFAM); G3DSA:3.40.120.10 (GENE3D); IPR005845 (PFAM); G3DSA:3.40.120.10 (GENE3D); IPR005844 (PFAM); G3DSA:3.30.310.50 (GENE3D); IPR024086 (TIGRFAM); IPR005843 (PFAM); G3DSA:3.40.120.10 (GENE3D); PTHR42946:SF1 (PANTHER); PTHR42946 (PANTHER); IPR016055 (SUPERFAMILY); IPR016055 (SUPERFAMILY); IPR036900 (SUPERFAMILY); IPR016055 (SUPERFAMILY)	P:GO:0005975; F:GO:0008966; F:GO:0016868; P:GO:0071704	P:carbohydrate metabolic process; F:phosphoglucosamine mutase activity; F:intramolecular transferase activity, phosphotransferases; P:organic substance metabolic process
true	[INTERPRO, ANNOTATED]	HENMDNCI_92228	Elongation factor G	720				2	F:GO:0003924; F:GO:0005525	F:GTPase activity; F:GTP binding			IPR000795 (PRINTS); G3DSA:3.30.70.870 (GENE3D); IPR000795 (PFAM); G3DSA:3.40.50.300 (GENE3D); G3DSA:2.40.30.10 (GENE3D); IPR014721 (G3DSA:3.30.230.GENE3D); IPR004161 (PFAM); G3DSA:3.30.70.240 (GENE3D); IPR005225 (TIGRFAM); IPR005517 (PFAM); PF14492 (PFAM); IPR000640 (PFAM); PTHR43261 (PANTHER); PTHR43261:SF6 (PANTHER); IPR000795 (PROSITE_PROFILES); IPR005517 (CDD); cd04170 (CDD); IPR035649 (CDD);…	F:GO:0003924; F:GO:0005525	F:GTPase activity; F:GTP binding
true	[INTERPRO, ANNOTATED]	HENMDNCI_93165	DNA mismatch repair protein MutS	887				3	F:GO:0005524; P:GO:0006298; F:GO:0030983	F:ATP binding; P:mismatch repair; F:mismatched DNA binding			G3DSA:1.10.1420.10 (GENE3D); IPR007860 (PFAM); IPR005748 (TIGRFAM); IPR036678 (G3DSA:3.30.420.GENE3D); IPR017261 (PIRSF); G3DSA:3.40.50.300 (GENE3D); IPR000432 (PFAM); G3DSA:1.10.1420.10 (GENE3D); IPR007861 (PFAM); IPR016151 (G3DSA:3.40.1170.GENE3D); IPR007695 (PFAM); IPR007696 (PFAM); PTHR11361 (PANTHER); PTHR11361:SF34 (PANTHER); IPR005748 (HAMAP); cd03284 (CDD); IPR016151 (SUPERFAMILY); IPR036…	F:GO:0005524; P:GO:0006298; F:GO:0030983	F:ATP binding; P:mismatch repair; F:mismatched DNA binding
true	[INTERPRO, ANNOTATED]	HENMDNCI_96552	30S ribosomal protein S9	128				3	F:GO:0003735; C:GO:0005840; P:GO:0006412	F:structural constituent of ribosome; C:ribosome; P:translation			IPR014721 (G3DSA:3.30.230.GENE3D); IPR000754 (PFAM); mobidb-lite (MOBIDB_LITE); mobidb-lite (MOBIDB_LITE); IPR000754 (PANTHER); IPR023035 (HAMAP); IPR020568 (SUPERFAMILY)	F:GO:0003735; C:GO:0005840; P:GO:0006412	F:structural constituent of ribosome; C:ribosome; P:translation
true	[INTERPRO]	HENMDNCI_97610	D-inositol 3-phosphate glycosyltransferase	428									G3DSA:3.40.50.2000 (GENE3D); G3DSA:3.40.50.2000 (GENE3D); IPR001296 (PFAM); IPR028098 (PFAM); PTHR12526:SF510 (PANTHER); PTHR12526 (PANTHER); cd03801 (CDD); SSF53756 (SUPERFAMILY)	no GO terms	no GO terms
true	[INTERPRO, ANNOTATED]	HENMDNCI_102241	Polyribonucleotide nucleotidyltransferase	756				4	F:GO:0003723; F:GO:0004654; P:GO:0006396; P:GO:0006402	F:RNA binding; F:polyribonucleotide nucleotidyltransferase activity; P:RNA processing; P:mRNA catabolic process			IPR036612 (G3DSA:3.30.1370.GENE3D); IPR015847 (PFAM); IPR012162 (TIGRFAM); IPR027408 (G3DSA:3.30.230.GENE3D); G3DSA:2.40.50.140 (GENE3D); IPR003029 (PFAM); IPR001247 (PFAM); IPR027408 (G3DSA:3.30.230.GENE3D); IPR012162 (PIRSF); IPR015848 (PFAM); IPR004088 (PFAM); mobidb-lite (MOBIDB_LITE); PTHR11252:SF0 (PANTHER); IPR012162 (PANTHER); IPR003029 (PROSITE_PROFILES); PS50084 (PROSITE_PROFILES); IPR0…	F:GO:0003676; F:GO:0003723; F:GO:0004654; P:GO:0006396; P:GO:0006402	F:nucleic acid binding; F:RNA binding; F:polyribonucleotide nucleotidyltransferase activity; P:RNA processing; P:mRNA catabolic process
true	[INTERPRO, ANNOTATED]	HENMDNCI_105575	3-deoxy-manno-octulosonate cytidylyltransferase	253				2	C:GO:0005737; F:GO:0008690	C:cytoplasm; F:3-deoxy-manno-octulosonate cytidylyltransferase activity			IPR004528 (TIGRFAM); IPR029044 (G3DSA:3.90.550.GENE3D); IPR003329 (PFAM); PTHR42866 (PANTHER); PTHR42866:SF2 (PANTHER); IPR004528 (HAMAP); IPR004528 (CDD); IPR029044 (SUPERFAMILY)	C:GO:0005737; F:GO:0008690	C:cytoplasm; F:3-deoxy-manno-octulosonate cytidylyltransferase activity
true	[INTERPRO, ANNOTATED]	HENMDNCI_109543	Transcription termination/antitermination protein NusA	421				3	F:GO:0003700; F:GO:0003723; P:GO:0031564	F:DNA-binding transcription factor activity; F:RNA binding; P:transcription antitermination			G3DSA:2.40.50.140 (GENE3D); IPR015946 (G3DSA:3.30.300.GENE3D); IPR010213 (TIGRFAM); IPR015946 (G3DSA:3.30.300.GENE3D); IPR036555 (G3DSA:3.30.1480.GENE3D); IPR013735 (PFAM); IPR025249 (PFAM); IPR030842 (PANTHER); IPR030842 (HAMAP); cd02134 (CDD); cd04455 (CDD); cd02134 (CDD); IPR036555 (SUPERFAMILY); IPR012340 (SUPERFAMILY); IPR009019 (SUPERFAMILY); IPR009019 (SUPERFAMILY)	F:GO:0003700; F:GO:0003723; P:GO:0006353; P:GO:0031554; P:GO:0031564	F:DNA-binding transcription factor activity; F:RNA binding; P:DNA-templated transcription, termination; P:regulation of DNA-templated transcription, termination; P:transcription antitermination
true	[INTERPRO, ANNOTATED]	HENMDNCI_109712	1,3-beta-galactosyl-N-acetylhexosamine phosphorylase	732				1	F:GO:0004645	F:phosphorylase activity			IPR035356 (PFAM); IPR013783 (G3DSA:2.60.40.GENE3D); IPR029062 (G3DSA:3.40.50.GENE3D); G3DSA:3.20.20.80 (GENE3D); IPR013780 (G3DSA:2.60.40.GENE3D); IPR035080 (PFAM); IPR035363 (PFAM); IPR012711 (TIGRFAM); IPR029062 (SUPERFAMILY)	F:GO:0004645	F:phosphorylase activity
true	[INTERPRO, ANNOTATED]	HENMDNCI_113159	50S ribosomal protein L11	147				3	F:GO:0003735; C:GO:0005840; P:GO:0006412	F:structural constituent of ribosome; C:ribosome; P:translation			IPR020783 (PFAM); IPR036796 (G3DSA:3.30.1550.GENE3D); IPR036769 (G3DSA:1.10.10.GENE3D); IPR006519 (TIGRFAM); IPR020784 (PFAM); IPR000911 (PANTHER); PTHR11661:SF7 (PANTHER); PD001367 (PRODOM); IPR000911 (HAMAP); IPR000911 (CDD); IPR036769 (SUPERFAMILY); IPR036796 (SUPERFAMILY)	F:GO:0003735; C:GO:0005840; P:GO:0006412	F:structural constituent of ribosome; C:ribosome; P:translation
true	[INTERPRO, ANNOTATED]	HENMDNCI_114774	Transcription termination/antitermination protein NusG	180				1	P:GO:0032784	P:regulation of DNA-templated transcription, elongation			IPR001062 (PRINTS); IPR014722 (G3DSA:2.30.30.GENE3D); IPR036735 (G3DSA:3.30.70.GENE3D); IPR005824 (PFAM); IPR001062 (TIGRFAM); IPR006645 (PFAM); IPR001062 (PTHR30265:PANTHER); PTHR30265 (PANTHER); IPR001062 (HAMAP); cd06091 (CDD); cd09891 (CDD); IPR036735 (SUPERFAMILY); IPR008991 (SUPERFAMILY)	P:GO:0006355; P:GO:0032784	P:regulation of transcription, DNA-templated; P:regulation of DNA-templated transcription, elongation
true	[INTERPRO, ANNOTATED]	HENMDNCI_126808	Modulator of FtsH protease HflK	332				1	C:GO:0016020	C:membrane			IPR001972 (PRINTS); G3DSA:3.30.479.30 (GENE3D); IPR001107 (PFAM); PTHR43327 (PANTHER); PTHR43327:SF15 (PANTHER); cd08829 (CDD); IPR036013 (SUPERFAMILY)	C:GO:0016020	C:membrane
true	[INTERPRO, ANNOTATED]	HENMDNCI_128506	50S ribosomal protein L3	205				3	F:GO:0003735; C:GO:0005840; P:GO:0006412	F:structural constituent of ribosome; C:ribosome; P:translation			G3DSA:2.40.30.10 (GENE3D); IPR000597 (PFAM); IPR019927 (TIGRFAM); G3DSA:2.40.50.620 (GENE3D); IPR019927 (PANTHER); IPR019927 (HAMAP); IPR009000 (SUPERFAMILY)	F:GO:0003735; C:GO:0005622; C:GO:0005840; P:GO:0006412	F:structural constituent of ribosome; C:intracellular; C:ribosome; P:translation
true	[INTERPRO]	HENMDNCI_135337	hypothetical protein	84									IPR024623 (PFAM)	no GO terms	no GO terms
true	[INTERPRO, ANNOTATED]	HENMDNCI_140035	Reverse rubrerythrin-1	189				3	F:GO:0005506; F:GO:0016491; P:GO:0055114	F:iron ion binding; F:oxidoreductase activity; P:oxidation-reduction process			G3DSA:2.20.28.10 (GENE3D); IPR024935 (PFAM); IPR003251 (PFAM); IPR012347 (G3DSA:1.20.1260.GENE3D); PTHR43339 (PANTHER); IPR009040 (PROSITE_PROFILES); IPR024934 (PROSITE_PROFILES); IPR024935 (CDD); cd01046 (CDD); IPR009078 (SUPERFAMILY); SSF57802 (SUPERFAMILY)	F:GO:0005506; F:GO:0016491; F:GO:0046872; P:GO:0055114	F:iron ion binding; F:oxidoreductase activity; F:metal ion binding; P:oxidation-reduction process
true	[INTERPRO, ANNOTATED]	HENMDNCI_149235	50S ribosomal protein L7/L12	124				3	F:GO:0003735; C:GO:0005840; P:GO:0006412	F:structural constituent of ribosome; C:ribosome; P:translation			IPR013823 (PFAM); IPR008932 (PFAM); IPR014719 (G3DSA:3.30.1390.GENE3D); G3DSA:1.20.5.710 (GENE3D); IPR000206 (TIGRFAM); PTHR44923 (PANTHER); IPR013823 (PRODOM); IPR000206 (HAMAP); IPR000206 (CDD); IPR036235 (SUPERFAMILY); IPR014719 (SUPERFAMILY)	F:GO:0003735; C:GO:0005622; C:GO:0005840; P:GO:0006412	F:structural constituent of ribosome; C:intracellular; C:ribosome; P:translation
true	[INTERPRO]	HENMDNCI_149620	L-fuculose phosphate aldolase	286									IPR001303 (PFAM); IPR036409 (G3DSA:3.40.225.GENE3D); PTHR22789:SF0 (PANTHER); PTHR22789 (PANTHER); IPR036409 (SUPERFAMILY)	no GO terms	no GO terms
true	[INTERPRO, ANNOTATED]	HENMDNCI_156048	50S ribosomal protein L24	224				3	F:GO:0003735; C:GO:0005840; P:GO:0006412	F:structural constituent of ribosome; C:ribosome; P:translation			IPR005824 (PFAM); IPR003256 (PFAM); IPR014722 (G3DSA:2.30.30.GENE3D); IPR003256 (TIGRFAM); PTHR12903:SF0 (PANTHER); IPR003256 (PANTHER); IPR003256 (HAMAP); cd06089 (CDD); IPR008991 (SUPERFAMILY)	F:GO:0003735; C:GO:0005622; C:GO:0005840; P:GO:0006412	F:structural constituent of ribosome; C:intracellular; C:ribosome; P:translation
true	[INTERPRO, ANNOTATED]	PJJNKMKO_00714	Glycine--tRNA ligase	514				4	F:GO:0004820; F:GO:0005524; C:GO:0005737; P:GO:0006426	F:glycine-tRNA ligase activity; F:ATP binding; C:cytoplasm; P:glycyl-tRNA aminoacylation			IPR002315 (PRINTS); IPR002315 (TIGRFAM); IPR036621 (G3DSA:3.40.50.GENE3D); IPR002314 (PFAM); IPR004154 (PFAM); IPR027031 (PANTHER); PTHR10745:SF0 (PANTHER); IPR006195 (PROSITE_PROFILES); IPR022961 (HAMAP); IPR033731 (CDD); cd00858 (CDD); SSF52954 (SUPERFAMILY); SSF55681 (SUPERFAMILY)	F:GO:0000166; F:GO:0004812; F:GO:0004820; F:GO:0005524; C:GO:0005737; P:GO:0006418; P:GO:0006426	F:nucleotide binding; F:aminoacyl-tRNA ligase activity; F:glycine-tRNA ligase activity; F:ATP binding; C:cytoplasm; P:tRNA aminoacylation for protein translation; P:glycyl-tRNA aminoacylation
true	[INTERPRO, ANNOTATED]	PJJNKMKO_00833	DNA-directed RNA polymerase subunit beta	1272				4	F:GO:0003677; F:GO:0003899; P:GO:0006351; F:GO:0032549	F:DNA binding; F:DNA-directed 5'-3' RNA polymerase activity; P:transcription, DNA-templated; F:ribonucleoside binding			IPR019462 (PFAM); G3DSA:3.90.1100.10 (GENE3D); IPR010243 (TIGRFAM); IPR014724 (G3DSA:2.40.50.GENE3D); G3DSA:2.40.50.100 (GENE3D); IPR007641 (PFAM); IPR007642 (PFAM); IPR007645 (PFAM); IPR007120 (PFAM); G3DSA:3.90.1100.10 (GENE3D); IPR037033 (G3DSA:2.40.270.GENE3D); IPR007644 (PFAM); G3DSA:3.90.1800.10 (GENE3D); PTHR20856:SF20 (PANTHER); IPR015712 (PANTHER); IPR010243 (HAMAP); IPR015712 (CDD); SSF…	F:GO:0003677; F:GO:0003899; P:GO:0006351; F:GO:0032549	F:DNA binding; F:DNA-directed 5'-3' RNA polymerase activity; P:transcription, DNA-templated; F:ribonucleoside binding
true	[INTERPRO, ANNOTATED]	PJJNKMKO_04874	Ketol-acid reductoisomerase (NADP(+))	346				4	F:GO:0004455; P:GO:0009082; F:GO:0050661; P:GO:0055114	F:ketol-acid reductoisomerase activity; P:branched-chain amino acid biosynthetic process; F:NADP binding; P:oxidation-reduction process			IPR013116 (PFAM); G3DSA:3.40.50.720 (GENE3D); IPR014359 (PIRSF); IPR000506 (PFAM); G3DSA:1.10.3730.40 (GENE3D); IPR013023 (TIGRFAM); PTHR21371:SF1 (PANTHER); IPR013023 (PANTHER); IPR013116 (PROSITE_PROFILES); IPR000506 (PROSITE_PROFILES); IPR013023 (HAMAP); IPR036291 (SUPERFAMILY); IPR008927 (SUPERFAMILY)	F:GO:0004455; P:GO:0009082; F:GO:0016491; F:GO:0050661; P:GO:0055114	F:ketol-acid reductoisomerase activity; P:branched-chain amino acid biosynthetic process; F:oxidoreductase activity; F:NADP binding; P:oxidation-reduction process
true	[INTERPRO, ANNOTATED]	PJJNKMKO_06260	Transcription termination/antitermination protein NusA	414				3	F:GO:0003700; F:GO:0003723; P:GO:0031564	F:DNA-binding transcription factor activity; F:RNA binding; P:transcription antitermination			IPR015946 (G3DSA:3.30.300.GENE3D); IPR013735 (PFAM); IPR025249 (PFAM); G3DSA:2.40.50.140 (GENE3D); IPR036555 (G3DSA:3.30.1480.GENE3D); IPR015946 (G3DSA:3.30.300.GENE3D); IPR010213 (TIGRFAM); mobidb-lite (MOBIDB_LITE); mobidb-lite (MOBIDB_LITE); IPR030842 (PANTHER); IPR030842 (HAMAP); PS50084 (PROSITE_PROFILES); cd04455 (CDD); cd02134 (CDD); cd02134 (CDD); IPR009019 (SUPERFAMILY); IPR009019 (SUPER…	F:GO:0003700; F:GO:0003723; P:GO:0006353; P:GO:0031554; P:GO:0031564	F:DNA-binding transcription factor activity; F:RNA binding; P:DNA-templated transcription, termination; P:regulation of DNA-templated transcription, termination; P:transcription antitermination
true	[INTERPRO, ANNOTATED]	PJJNKMKO_08039	Biosynthetic arginine decarboxylase	630				3	P:GO:0006527; P:GO:0008295; F:GO:0008792	P:arginine catabolic process; P:spermidine biosynthetic process; F:arginine decarboxylase activity			IPR000183 (PRINTS); IPR002985 (PRINTS); IPR029066 (G3DSA:3.20.20.GENE3D); IPR002985 (TIGRFAM); IPR009006 (G3DSA:2.40.37.GENE3D); IPR002985 (PIRSF); G3DSA:1.20.58.930 (GENE3D); IPR022644 (PFAM); IPR002985 (PANTHER); IPR002985 (HAMAP); IPR002985 (CDD); IPR029066 (SUPERFAMILY)	F:GO:0003824; P:GO:0006527; P:GO:0008295; F:GO:0008792	F:catalytic activity; P:arginine catabolic process; P:spermidine biosynthetic process; F:arginine decarboxylase activity
true	[INTERPRO, ANNOTATED]	PJJNKMKO_09464	RNA polymerase sigma factor SigA	397				5	F:GO:0003677; F:GO:0003700; P:GO:0006352; P:GO:0006355; F:GO:0016987	F:DNA binding; F:DNA-binding transcription factor activity; P:DNA-templated transcription, initiation; P:regulation of transcription, DNA-templated; F:sigma factor activity			IPR000943 (PRINTS); IPR014284 (TIGRFAM); IPR036388 (G3DSA:1.10.10.GENE3D); IPR007627 (PFAM); IPR007624 (PFAM); IPR007127 (PFAM); IPR036388 (G3DSA:1.10.10.GENE3D); IPR007630 (PFAM); IPR009042 (PFAM); G3DSA:1.10.220.120 (GENE3D); IPR012760 (TIGRFAM); G3DSA:1.10.601.10 (GENE3D); mobidb-lite (MOBIDB_LITE); PTHR30603:SF42 (PANTHER); PTHR30603:SF42 (PANTHER); PTHR30603 (PANTHER); IPR028630 (HAMAP); cd0…	F:GO:0003677; F:GO:0003700; P:GO:0006352; P:GO:0006355; F:GO:0016987	F:DNA binding; F:DNA-binding transcription factor activity; P:DNA-templated transcription, initiation; P:regulation of transcription, DNA-templated; F:sigma factor activity
true	[INTERPRO, ANNOTATED]	PJJNKMKO_13991	Transcription elongation factor GreA	176				3	F:GO:0003677; P:GO:0032784; F:GO:0070063	F:DNA binding; P:regulation of DNA-templated transcription, elongation; F:RNA polymerase binding			IPR036953 (G3DSA:3.10.50.GENE3D); IPR022691 (PFAM); IPR006359 (TIGRFAM); IPR001437 (PFAM); IPR023459 (PIRSF); IPR036805 (G3DSA:1.10.287.GENE3D); PTHR30437:SF4 (PANTHER); IPR023459 (PANTHER); IPR028624 (HAMAP); SSF54534 (SUPERFAMILY); IPR036805 (SUPERFAMILY)	F:GO:0003677; P:GO:0032784; F:GO:0070063	F:DNA binding; P:regulation of DNA-templated transcription, elongation; F:RNA polymerase binding
true	[INTERPRO]	PJJNKMKO_16722	hypothetical protein	697									IPR024450 (PFAM); IPR014907 (PFAM); IPR007936 (PFAM); PTHR34985 (PANTHER); IPR027417 (SUPERFAMILY)	no GO terms	no GO terms
true	[INTERPRO, ANNOTATED]	PJJNKMKO_18073	Lactaldehyde reductase	382				3	F:GO:0016491; F:GO:0046872; P:GO:0055114	F:oxidoreductase activity; F:metal ion binding; P:oxidation-reduction process			G3DSA:1.20.1090.10 (GENE3D); IPR001670 (PFAM); IPR013460 (TIGRFAM); G3DSA:3.40.50.1970 (GENE3D); PTHR11496:SF93 (PANTHER); PTHR11496 (PANTHER); cd08176 (CDD); SSF56796 (SUPERFAMILY)	F:GO:0016491; F:GO:0046872; P:GO:0055114	F:oxidoreductase activity; F:metal ion binding; P:oxidation-reduction process
true	[INTERPRO, ANNOTATED]	PJJNKMKO_18546	Enolase	435				4	C:GO:0000015; F:GO:0000287; F:GO:0004634; P:GO:0006096	C:phosphopyruvate hydratase complex; F:magnesium ion binding; F:phosphopyruvate hydratase activity; P:glycolytic process			IPR000941 (PRINTS); IPR020811 (PFAM); IPR020810 (PFAM); IPR000941 (PIRSF); IPR000941 (TIGRFAM); IPR029017 (G3DSA:3.30.390.GENE3D); IPR036849 (G3DSA:3.20.20.GENE3D); IPR034390 (PTHR11902:PANTHER); IPR000941 (PANTHER); IPR000941 (HAMAP); IPR000941 (CDD); SSF54826 (SUPERFAMILY); IPR036849 (SUPERFAMILY)	C:GO:0000015; F:GO:0000287; F:GO:0004634; P:GO:0006096; F:GO:0046872	C:phosphopyruvate hydratase complex; F:magnesium ion binding; F:phosphopyruvate hydratase activity; P:glycolytic process; F:metal ion binding
true	[INTERPRO, ANNOTATED]	PJJNKMKO_20858	Transaldolase	219				3	F:GO:0004801; P:GO:0005975; F:GO:0016832	F:sedoheptulose-7-phosphate:D-glyceraldehyde-3-phosphate glyceronetransferase activity; P:carbohydrate metabolic process; F:aldehyde-lyase activity			IPR001585 (PFAM); IPR004731 (TIGRFAM); IPR013785 (G3DSA:3.20.20.GENE3D); PTHR10683:SF18 (PANTHER); PTHR10683:SF18 (PANTHER); IPR001585 (PANTHER); IPR022999 (HAMAP); IPR033919 (CDD); SSF51569 (SUPERFAMILY)	F:GO:0003824; F:GO:0004801; P:GO:0005975; F:GO:0016832	F:catalytic activity; F:sedoheptulose-7-phosphate:D-glyceraldehyde-3-phosphate glyceronetransferase activity; P:carbohydrate metabolic process; F:aldehyde-lyase activity
true	[INTERPRO, ANNOTATED]	PJJNKMKO_26392	50S ribosomal protein L22	131				3	F:GO:0003735; P:GO:0006412; C:GO:0015934	F:structural constituent of ribosome; P:translation; C:large ribosomal subunit			IPR005727 (TIGRFAM); IPR036394 (G3DSA:3.90.470.GENE3D); IPR001063 (PFAM); mobidb-lite (MOBIDB_LITE); IPR005727 (PANTHER); IPR005727 (HAMAP); IPR001063 (CDD); IPR036394 (SUPERFAMILY)	F:GO:0003735; C:GO:0005840; P:GO:0006412; C:GO:0015934	F:structural constituent of ribosome; C:ribosome; P:translation; C:large ribosomal subunit
true	[INTERPRO, ANNOTATED]	PJJNKMKO_28095	Pyruvate, phosphate dikinase	923				5	F:GO:0005524; P:GO:0006090; F:GO:0016301; P:GO:0016310; F:GO:0050242	F:ATP binding; P:pyruvate metabolic process; F:kinase activity; P:phosphorylation; F:pyruvate, phosphate dikinase activity			IPR010121 (PIRSF); G3DSA:1.10.189.10 (GENE3D); IPR008279 (PFAM); IPR010121 (TIGRFAM); G3DSA:3.50.30.10 (GENE3D); IPR000121 (PFAM); IPR002192 (PFAM); G3DSA:1.20.80.30 (GENE3D); G3DSA:3.30.470.20 (GENE3D); G3DSA:3.20.20.60 (GENE3D); IPR013815 (G3DSA:3.30.1490.GENE3D); PTHR22931 (PANTHER); IPR010121 (PTHR22931:PANTHER); SSF56059 (SUPERFAMILY); IPR036637 (SUPERFAMILY); IPR015813 (SUPERFAMILY)	F:GO:0003824; F:GO:0005524; P:GO:0006090; F:GO:0016301; P:GO:0016310; F:GO:0016772; F:GO:0050242	F:catalytic activity; F:ATP binding; P:pyruvate metabolic process; F:kinase activity; P:phosphorylation; F:transferase activity, transferring phosphorus-containing groups; F:pyruvate, phosphate dikinase activity
true	[INTERPRO, ANNOTATED]	PJJNKMKO_28460	Chaperone protein DnaK	632				3	F:GO:0005524; P:GO:0006457; F:GO:0051082	F:ATP binding; P:protein folding; F:unfolded protein binding			IPR013126 (PRINTS); IPR029047 (G3DSA:2.60.34.GENE3D); G3DSA:3.90.640.10 (GENE3D); IPR029048 (G3DSA:1.20.1270.GENE3D); IPR013126 (PFAM); IPR012725 (TIGRFAM); G3DSA:3.30.420.40 (GENE3D); G3DSA:3.30.420.40 (GENE3D); mobidb-lite (MOBIDB_LITE); PTHR19375:SF332 (PANTHER); IPR013126 (PANTHER); IPR012725 (HAMAP); cd10234 (CDD); SSF53067 (SUPERFAMILY); IPR029047 (SUPERFAMILY); SSF53067 (SUPERFAMILY); IPR0…	F:GO:0005524; P:GO:0006457; F:GO:0051082	F:ATP binding; P:protein folding; F:unfolded protein binding
true	[INTERPRO, ANNOTATED]	PJJNKMKO_28465	putative tRNA sulfurtransferase	394				5	F:GO:0003723; F:GO:0004810; C:GO:0005737; F:GO:0016783; P:GO:0034227	F:RNA binding; F:tRNA adenylyltransferase activity; C:cytoplasm; F:sulfurtransferase activity; P:tRNA thio-modification			IPR003720 (TIGRFAM); IPR004114 (PFAM); IPR020536 (PFAM); IPR014729 (G3DSA:3.40.50.GENE3D); G3DSA:3.30.2130.30 (GENE3D); PTHR43209 (PANTHER); IPR004114 (PROSITE_PROFILES); IPR003720 (HAMAP); cd11716 (CDD); IPR020536 (CDD); SSF143437 (SUPERFAMILY); SSF52402 (SUPERFAMILY)	F:GO:0003723; F:GO:0004810; C:GO:0005737; F:GO:0016783; P:GO:0034227	F:RNA binding; F:tRNA adenylyltransferase activity; C:cytoplasm; F:sulfurtransferase activity; P:tRNA thio-modification
true	[INTERPRO, ANNOTATED]	PJJNKMKO_28958	Fe(2+) transporter FeoB	844				5	F:GO:0005525; F:GO:0015093; P:GO:0015684; C:GO:0016021; F:GO:0046914	F:GTP binding; F:ferrous iron transmembrane transporter activity; P:ferrous iron transport; C:integral component of membrane; F:transition metal ion binding			G3DSA:3.40.50.300 (GENE3D); IPR038157 (G3DSA:2.30.30.GENE3D); IPR003373 (TIGRFAM); IPR011642 (PFAM); IPR030389 (PFAM); IPR011640 (PFAM); IPR005225 (TIGRFAM); IPR007167 (PFAM); PTHR43185 (PANTHER); IPR030389 (PROSITE_PROFILES); IPR030389 (CDD); IPR027417 (SUPERFAMILY); IPR008988 (SUPERFAMILY)	F:GO:0005525; F:GO:0015093; P:GO:0015684; C:GO:0016021; F:GO:0046914	F:GTP binding; F:ferrous iron transmembrane transporter activity; P:ferrous iron transport; C:integral component of membrane; F:transition metal ion binding
true	[INTERPRO, ANNOTATED]	PJJNKMKO_30095	ATP-dependent Clp protease proteolytic subunit	223				2	F:GO:0004252; P:GO:0006508	F:serine-type endopeptidase activity; P:proteolysis			IPR001907 (PRINTS); IPR023562 (PFAM); G3DSA:3.90.226.10 (GENE3D); IPR023562 (PANTHER); PTHR10381:SF11 (PANTHER); IPR001907 (HAMAP); IPR001907 (CDD); IPR029045 (SUPERFAMILY)	F:GO:0004252; P:GO:0006508	F:serine-type endopeptidase activity; P:proteolysis
true	[INTERPRO, ANNOTATED]	PJJNKMKO_33620	Ribonuclease Y	515				3	F:GO:0003723; P:GO:0006402; C:GO:0016020	F:RNA binding; P:mRNA catabolic process; C:membrane			IPR017705 (TIGRFAM); G3DSA:1.10.3210.10 (GENE3D); IPR004088 (PFAM); IPR036612 (G3DSA:3.30.1370.GENE3D); IPR006675 (TIGRFAM); IPR006674 (PFAM); IPR022711 (PFAM); PTHR12826 (PANTHER); IPR017705 (PTHR12826:PANTHER); IPR017705 (HAMAP); IPR003607 (PROSITE_PROFILES); PS50084 (PROSITE_PROFILES); IPR003607 (CDD); SSF109604 (SUPERFAMILY); IPR036612 (SUPERFAMILY)	F:GO:0003723; P:GO:0006402; C:GO:0016020	F:RNA binding; P:mRNA catabolic process; C:membrane
true	[INTERPRO, ANNOTATED]	PJJNKMKO_34499	DNA polymerase III PolC-type	259				1	F:GO:0003676	F:nucleic acid binding			IPR013520 (PFAM); IPR036397 (G3DSA:3.30.420.GENE3D); PTHR30231:SF4 (PANTHER); PTHR30231 (PANTHER); cd06127 (CDD); IPR012337 (SUPERFAMILY)	F:GO:0003676	F:nucleic acid binding
true	[INTERPRO, ANNOTATED]	PJJNKMKO_34654	L-threonine ammonia-lyase	407				2	F:GO:0004794; P:GO:0006567	F:L-threonine ammonia-lyase activity; P:threonine catabolic process			G3DSA:3.40.50.1100 (GENE3D); IPR001926 (PFAM); IPR005789 (TIGRFAM); G3DSA:3.40.50.1100 (GENE3D); PTHR43419 (PANTHER); PTHR43419:SF8 (PANTHER); IPR002912 (PROSITE_PROFILES); cd04886 (CDD); cd01562 (CDD); SSF55021 (SUPERFAMILY); IPR036052 (SUPERFAMILY)	F:GO:0004794; P:GO:0006567	F:L-threonine ammonia-lyase activity; P:threonine catabolic process
true	[INTERPRO, ANNOTATED]	PJJNKMKO_36311	Ornithine carbamoyltransferase	399				4	F:GO:0004070; P:GO:0006207; P:GO:0006520; F:GO:0016597	F:aspartate carbamoyltransferase activity; P:'de novo' pyrimidine nucleobase biosynthetic process; P:cellular amino acid metabolic process; F:amino acid binding			IPR006130 (PRINTS); IPR002082 (PRINTS); IPR006131 (PFAM); IPR017702 (TIGRFAM); IPR036901 (G3DSA:3.40.50.GENE3D); IPR036901 (G3DSA:3.40.50.GENE3D); IPR006132 (PFAM); PTHR11405 (PANTHER); IPR017702 (PTHR11405:PANTHER); IPR036901 (SUPERFAMILY)	F:GO:0004070; P:GO:0006207; P:GO:0006520; F:GO:0016597; F:GO:0016743	F:aspartate carbamoyltransferase activity; P:'de novo' pyrimidine nucleobase biosynthetic process; P:cellular amino acid metabolic process; F:amino acid binding; F:carboxyl- or carbamoyltransferase activity
true	[INTERPRO, ANNOTATED]	PJJNKMKO_39318	30S ribosomal protein S13	125				4	F:GO:0003723; F:GO:0003735; C:GO:0005840; P:GO:0006412	F:RNA binding; F:structural constituent of ribosome; C:ribosome; P:translation			G3DSA:1.10.8.50 (GENE3D); IPR001892 (PIRSF); IPR027437 (G3DSA:4.10.910.GENE3D); IPR001892 (PFAM); IPR019980 (TIGRFAM); mobidb-lite (MOBIDB_LITE); mobidb-lite (MOBIDB_LITE); PTHR10871 (PANTHER); IPR019980 (PTHR10871:PANTHER); IPR001892 (HAMAP); IPR001892 (PROSITE_PROFILES); IPR010979 (SUPERFAMILY)	F:GO:0003676; F:GO:0003723; F:GO:0003735; C:GO:0005622; C:GO:0005840; P:GO:0006412	F:nucleic acid binding; F:RNA binding; F:structural constituent of ribosome; C:intracellular; C:ribosome; P:translation
true	[INTERPRO]	PJJNKMKO_40741	putative Hsp20 family chaperone	156									IPR008978 (G3DSA:2.60.40.GENE3D); IPR002068 (PFAM); PTHR43670 (PANTHER); PTHR43670:SF15 (PANTHER); IPR002068 (PROSITE_PROFILES); cd06471 (CDD); IPR008978 (SUPERFAMILY)	no GO terms	no GO terms
true	[INTERPRO, ANNOTATED]	PJJNKMKO_43164	NAD-specific glutamate dehydrogenase	460				3	P:GO:0006520; F:GO:0016639; P:GO:0055114	P:cellular amino acid metabolic process; F:oxidoreductase activity, acting on the CH-NH2 group of donors, NAD or NADP as acceptor; P:oxidation-reduction process			IPR006095 (PRINTS); IPR006097 (PFAM); G3DSA:3.40.50.10860 (GENE3D); G3DSA:3.40.50.720 (GENE3D); IPR014362 (PIRSF); G3DSA:1.10.285.10 (GENE3D); IPR006096 (PFAM); PTHR43571 (PANTHER); IPR033922 (CDD); IPR036291 (SUPERFAMILY); SSF53223 (SUPERFAMILY)	P:GO:0006520; F:GO:0016491; F:GO:0016639; P:GO:0055114	P:cellular amino acid metabolic process; F:oxidoreductase activity; F:oxidoreductase activity, acting on the CH-NH2 group of donors, NAD or NADP as acceptor; P:oxidation-reduction process
true	[INTERPRO, ANNOTATED]	PJJNKMKO_43344	UvrABC system protein A	952				5	F:GO:0003677; F:GO:0005524; P:GO:0006289; C:GO:0009380; F:GO:0016887	F:DNA binding; F:ATP binding; P:nucleotide-excision repair; C:excinuclease repair complex; F:ATPase activity			G3DSA:1.10.8.280 (GENE3D); IPR004602 (TIGRFAM); G3DSA:1.20.1580.10 (GENE3D); G3DSA:1.20.1580.10 (GENE3D); G3DSA:3.40.50.300 (GENE3D); G3DSA:3.30.190.20 (GENE3D); G3DSA:3.40.50.300 (GENE3D); PTHR43152:SF3 (PANTHER); PTHR43152 (PANTHER); IPR003439 (PROSITE_PROFILES); IPR004602 (HAMAP); cd03271 (CDD); cd03270 (CDD); cd03270 (CDD); IPR027417 (SUPERFAMILY); IPR027417 (SUPERFAMILY)	F:GO:0003677; F:GO:0005524; P:GO:0006289; C:GO:0009380; F:GO:0016887	F:DNA binding; F:ATP binding; P:nucleotide-excision repair; C:excinuclease repair complex; F:ATPase activity
true	[INTERPRO, ANNOTATED]	PJJNKMKO_46832	Recombination protein RecR	205				3	F:GO:0003677; P:GO:0006281; P:GO:0006310	F:DNA binding; P:DNA repair; P:DNA recombination			IPR006171 (PFAM); G3DSA:1.10.8.420 (GENE3D); IPR000093 (TIGRFAM); G3DSA:3.40.1360.10 (GENE3D); G3DSA:3.30.60.80 (GENE3D); IPR023628 (PFAM); IPR000093 (PANTHER); IPR000093 (HAMAP); IPR006171 (PROSITE_PROFILES); IPR034137 (CDD); IPR023627 (SUPERFAMILY)	F:GO:0003677; P:GO:0006281; P:GO:0006310	F:DNA binding; P:DNA repair; P:DNA recombination
true	[INTERPRO, ANNOTATED]	PJJNKMKO_47225	Xaa-Pro aminopeptidase	457				2	F:GO:0004177; F:GO:0030145	F:aminopeptidase activity; F:manganese ion binding			IPR000994 (PFAM); IPR007865 (PFAM); G3DSA:3.90.230.10 (GENE3D); IPR029149 (G3DSA:3.40.350.GENE3D); PTHR43226 (PANTHER); cd01087 (CDD); IPR036005 (SUPERFAMILY); IPR029149 (SUPERFAMILY)	F:GO:0004177; F:GO:0030145	F:aminopeptidase activity; F:manganese ion binding
true	[INTERPRO, ANNOTATED]	PJJNKMKO_50075	30S ribosomal protein S1	621				4	F:GO:0003723; F:GO:0003735; C:GO:0005840; P:GO:0006412	F:RNA binding; F:structural constituent of ribosome; C:ribosome; P:translation			PR00681 (PRINTS); IPR000110 (TIGRFAM); G3DSA:2.40.50.140 (GENE3D); IPR003029 (PFAM); G3DSA:2.40.50.140 (GENE3D); G3DSA:2.40.50.140 (GENE3D); PTHR10724:SF7 (PANTHER); PTHR10724 (PANTHER); IPR003029 (PROSITE_PROFILES); IPR003029 (PROSITE_PROFILES); IPR003029 (PROSITE_PROFILES); IPR003029 (PROSITE_PROFILES); IPR003029 (PROSITE_PROFILES); IPR003029 (PROSITE_PROFILES); cd05687 (CDD); cd05688 (CDD); cd…	F:GO:0003676; F:GO:0003723; F:GO:0003735; C:GO:0005840; P:GO:0006412	F:nucleic acid binding; F:RNA binding; F:structural constituent of ribosome; C:ribosome; P:translation
true	[INTERPRO, ANNOTATED]	PJJNKMKO_50620	Efflux pump periplasmic linker BepF	424				3	F:GO:0005215; C:GO:0016020; P:GO:0055085	F:transporter activity; C:membrane; P:transmembrane transport			IPR006143 (TIGRFAM); G3DSA:2.40.420.20 (GENE3D); IPR032317 (PFAM); G3DSA:1.10.287.470 (GENE3D); G3DSA:2.40.50.100 (GENE3D); G3DSA:2.40.30.170 (GENE3D); mobidb-lite (MOBIDB_LITE); mobidb-lite (MOBIDB_LITE); PTHR30158:SF15 (PANTHER); PTHR30158 (PANTHER); SSF111369 (SUPERFAMILY)	F:GO:0005215; C:GO:0016020; P:GO:0055085	F:transporter activity; C:membrane; P:transmembrane transport
true	[INTERPRO, ANNOTATED]	PJJNKMKO_50837	Histidine biosynthesis bifunctional protein HisB	374				4	P:GO:0000105; F:GO:0004401; F:GO:0004424; C:GO:0005737	P:histidine biosynthetic process; F:histidinol-phosphatase activity; F:imidazoleglycerol-phosphate dehydratase activity; C:cytoplasm			IPR005954 (TIGRFAM); IPR006549 (TIGRFAM); IPR023214 (G3DSA:3.40.50.GENE3D); IPR006543 (TIGRFAM); IPR038494 (G3DSA:3.30.230.GENE3D); IPR000807 (PFAM); PF13242 (PFAM); IPR038494 (G3DSA:3.30.230.GENE3D); PTHR23133:SF2 (PANTHER); IPR000807 (PANTHER); IPR000807 (HAMAP); IPR020566 (HAMAP); cd07503 (CDD); IPR000807 (CDD); IPR036412 (SUPERFAMILY); IPR020568 (SUPERFAMILY); IPR020568 (SUPERFAMILY)	P:GO:0000105; F:GO:0004401; F:GO:0004424; C:GO:0005737; F:GO:0016791	P:histidine biosynthetic process; F:histidinol-phosphatase activity; F:imidazoleglycerol-phosphate dehydratase activity; C:cytoplasm; F:phosphatase activity
true	[INTERPRO]	PJJNKMKO_51421	putative manganese catalase	207									IPR007760 (PFAM); IPR012347 (G3DSA:1.20.1260.GENE3D); PTHR30565 (PANTHER); IPR039377 (CDD); IPR009078 (SUPERFAMILY)	no GO terms	no GO terms
true	[INTERPRO, ANNOTATED]	PJJNKMKO_53877	Riboflavin biosynthesis protein RibD	150				3	F:GO:0004132; P:GO:0006220; F:GO:0008270	F:dCMP deaminase activity; P:pyrimidine nucleotide metabolic process; F:zinc ion binding			IPR002125 (PFAM); IPR016473 (PIRSF); G3DSA:3.40.140.10 (GENE3D); PTHR11086:SF18 (PANTHER); IPR015517 (PANTHER); IPR002125 (PROSITE_PROFILES); IPR035105 (CDD); IPR016193 (SUPERFAMILY)	F:GO:0003824; F:GO:0004132; P:GO:0006220; F:GO:0008270	F:catalytic activity; F:dCMP deaminase activity; P:pyrimidine nucleotide metabolic process; F:zinc ion binding
true	[INTERPRO]	PJJNKMKO_54025	hypothetical protein	303									IPR029044 (G3DSA:3.90.550.GENE3D); IPR029044 (SUPERFAMILY)	no GO terms	no GO terms
true	[INTERPRO, ANNOTATED]	PJJNKMKO_55437	Putative K(+)-stimulated pyrophosphate-energized sodium pump	735				4	F:GO:0004427; F:GO:0009678; C:GO:0016020; P:GO:1902600	F:inorganic diphosphatase activity; F:hydrogen-translocating pyrophosphatase activity; C:membrane; P:proton transmembrane transport			IPR004131 (TIGRFAM); IPR004131 (PFAM); IPR004131 (PIRSF); PTHR31998:SF11 (PANTHER); IPR004131 (PANTHER); IPR004131 (HAMAP)	F:GO:0004427; F:GO:0009678; C:GO:0016020; P:GO:1902600	F:inorganic diphosphatase activity; F:hydrogen-translocating pyrophosphatase activity; C:membrane; P:proton transmembrane transport
true	[INTERPRO, ANNOTATED]	PJJNKMKO_56529	50S ribosomal protein L1	237				4	F:GO:0003723; F:GO:0003735; P:GO:0006412; C:GO:0015934	F:RNA binding; F:structural constituent of ribosome; P:translation; C:large ribosomal subunit			IPR016095 (G3DSA:3.40.50.GENE3D); IPR005878 (TIGRFAM); IPR002143 (PIRSF); IPR028364 (PFAM); G3DSA:3.30.190.20 (GENE3D); PTHR23105:SF54 (PANTHER); PTHR23105 (PANTHER); IPR005878 (HAMAP); IPR028364 (CDD); IPR023674 (SUPERFAMILY)	F:GO:0003723; F:GO:0003735; P:GO:0006412; C:GO:0015934	F:RNA binding; F:structural constituent of ribosome; P:translation; C:large ribosomal subunit
true	[INTERPRO, ANNOTATED]	PJJNKMKO_56886	Glucose-1-phosphate thymidylyltransferase 2	309				2	F:GO:0008879; P:GO:0045226	F:glucose-1-phosphate thymidylyltransferase activity; P:extracellular polysaccharide biosynthetic process			IPR029044 (G3DSA:3.90.550.GENE3D); IPR005835 (PFAM); IPR005907 (TIGRFAM); IPR005907 (PANTHER); PTHR43532:SF1 (PANTHER); IPR005907 (CDD); IPR029044 (SUPERFAMILY)	F:GO:0008879; P:GO:0009058; F:GO:0016779; P:GO:0045226	F:glucose-1-phosphate thymidylyltransferase activity; P:biosynthetic process; F:nucleotidyltransferase activity; P:extracellular polysaccharide biosynthetic process
true	[INTERPRO, ANNOTATED]	PJJNKMKO_58677	Aldehyde-alcohol dehydrogenase	405				3	F:GO:0016491; F:GO:0046872; P:GO:0055114	F:oxidoreductase activity; F:metal ion binding; P:oxidation-reduction process			G3DSA:3.40.50.1970 (GENE3D); IPR001670 (PFAM); G3DSA:1.20.1090.10 (GENE3D); PTHR11496:SF91 (PANTHER); PTHR11496 (PANTHER); IPR034802 (CDD); SSF56796 (SUPERFAMILY)	F:GO:0016491; F:GO:0046872; P:GO:0055114	F:oxidoreductase activity; F:metal ion binding; P:oxidation-reduction process
true	[INTERPRO, ANNOTATED]	PJJNKMKO_65960	DNA-directed RNA polymerase subunit beta'	1431				3	F:GO:0003677; F:GO:0003899; P:GO:0006351	F:DNA binding; F:DNA-directed 5'-3' RNA polymerase activity; P:transcription, DNA-templated			IPR012754 (TIGRFAM); G3DSA:1.10.274.100 (GENE3D); IPR038120 (G3DSA:1.10.132.GENE3D); G3DSA:1.10.150.390 (GENE3D); G3DSA:2.40.50.100 (GENE3D); IPR007080 (PFAM); IPR007083 (PFAM); G3DSA:2.40.50.100 (GENE3D); G3DSA:1.10.1790.20 (GENE3D); G3DSA:2.40.50.100 (GENE3D); IPR007081 (PFAM); G3DSA:1.10.40.90 (GENE3D); IPR007066 (PFAM); IPR000722 (PFAM); PTHR19376 (PANTHER); PTHR19376:SF42 (PANTHER); IPR01275…	F:GO:0003677; F:GO:0003899; P:GO:0006351	F:DNA binding; F:DNA-directed 5'-3' RNA polymerase activity; P:transcription, DNA-templated
true	[INTERPRO, ANNOTATED]	PJJNKMKO_67345	50S ribosomal protein L34	82				3	F:GO:0003735; C:GO:0005840; P:GO:0006412	F:structural constituent of ribosome; C:ribosome; P:translation			IPR000271 (TIGRFAM); IPR000271 (PFAM); IPR000271 (PANTHER); IPR000271 (PRODOM); IPR000271 (HAMAP)	F:GO:0003735; C:GO:0005622; C:GO:0005840; P:GO:0006412	F:structural constituent of ribosome; C:intracellular; C:ribosome; P:translation
true	[INTERPRO, ANNOTATED]	PJJNKMKO_67346	Elongation factor P	188				3	F:GO:0003746; C:GO:0005737; P:GO:0006414	F:translation elongation factor activity; C:cytoplasm; P:translational elongation			G3DSA:2.40.50.140 (GENE3D); G3DSA:2.40.50.140 (GENE3D); IPR013185 (PFAM); IPR014722 (G3DSA:2.30.30.GENE3D); IPR001059 (PFAM); IPR020599 (PIRSF); IPR015365 (PFAM); IPR011768 (TIGRFAM); IPR020599 (PANTHER); IPR011768 (HAMAP); IPR001059 (CDD); IPR015365 (CDD); IPR012340 (SUPERFAMILY); IPR008991 (SUPERFAMILY); IPR012340 (SUPERFAMILY)	F:GO:0003746; C:GO:0005737; P:GO:0006414; P:GO:0043043	F:translation elongation factor activity; C:cytoplasm; P:translational elongation; P:peptide biosynthetic process
true	[INTERPRO, ANNOTATED]	PJJNKMKO_67602	DNA mismatch repair protein MutS	924				3	F:GO:0005524; P:GO:0006298; F:GO:0030983	F:ATP binding; P:mismatch repair; F:mismatched DNA binding			IPR036678 (G3DSA:3.30.420.GENE3D); IPR007695 (PFAM); IPR016151 (G3DSA:3.40.1170.GENE3D); G3DSA:1.10.1420.10 (GENE3D); IPR000432 (PFAM); IPR007696 (PFAM); IPR005748 (TIGRFAM); IPR017261 (PIRSF); IPR007860 (PFAM); G3DSA:3.40.50.300 (GENE3D); IPR007861 (PFAM); G3DSA:1.10.1420.10 (GENE3D); PTHR11361:SF34 (PANTHER); PTHR11361 (PANTHER); IPR005748 (HAMAP); cd03284 (CDD); IPR027417 (SUPERFAMILY); IPR036…	F:GO:0005524; P:GO:0006298; F:GO:0030983	F:ATP binding; P:mismatch repair; F:mismatched DNA binding
true	[INTERPRO, ANNOTATED]	PJJNKMKO_68610	Serine hydroxymethyltransferase	413				4	F:GO:0004372; P:GO:0019264; F:GO:0030170; P:GO:0035999	F:glycine hydroxymethyltransferase activity; P:glycine biosynthetic process from serine; F:pyridoxal phosphate binding; P:tetrahydrofolate interconversion			IPR015422 (G3DSA:3.90.1150.GENE3D); IPR001085 (PIRSF); PF00464 (PFAM); IPR015421 (G3DSA:3.40.640.GENE3D); PTHR11680:SF19 (PANTHER); PTHR11680 (PANTHER); IPR001085 (HAMAP); IPR001085 (CDD); IPR015424 (SUPERFAMILY)	F:GO:0003824; F:GO:0004372; P:GO:0019264; F:GO:0030170; P:GO:0035999	F:catalytic activity; F:glycine hydroxymethyltransferase activity; P:glycine biosynthetic process from serine; F:pyridoxal phosphate binding; P:tetrahydrofolate interconversion
true	[INTERPRO, ANNOTATED]	PJJNKMKO_69725	Inosine-5'-monophosphate dehydrogenase	485				3	F:GO:0003938; P:GO:0006164; P:GO:0055114	F:IMP dehydrogenase activity; P:purine nucleotide biosynthetic process; P:oxidation-reduction process			IPR001093 (PFAM); IPR000644 (PFAM); IPR005990 (TIGRFAM); IPR005990 (PIRSF); IPR013785 (G3DSA:3.20.20.GENE3D); PTHR11911:SF6 (PANTHER); PTHR11911 (PANTHER); IPR005990 (HAMAP); IPR000644 (PROSITE_PROFILES); IPR000644 (PROSITE_PROFILES); IPR001093 (CDD); cd04601 (CDD); SSF54631 (SUPERFAMILY); SSF51412 (SUPERFAMILY)	F:GO:0003824; F:GO:0003938; P:GO:0006164; P:GO:0055114	F:catalytic activity; F:IMP dehydrogenase activity; P:purine nucleotide biosynthetic process; P:oxidation-reduction process
true	[INTERPRO, ANNOTATED]	PJJNKMKO_70112	hypothetical protein	266				2	F:GO:0003937; P:GO:0006188	F:IMP cyclohydrolase activity; P:IMP biosynthetic process			IPR036795 (G3DSA:3.60.20.GENE3D); IPR020600 (PFAM); IPR036795 (SUPERFAMILY)	F:GO:0003937; P:GO:0006164; P:GO:0006188	F:IMP cyclohydrolase activity; P:purine nucleotide biosynthetic process; P:IMP biosynthetic process
true	[INTERPRO, ANNOTATED]	PJJNKMKO_70470	Na(+)-translocating NADH-quinone reductase subunit A	451				3	P:GO:0006814; F:GO:0016655; P:GO:0055114	P:sodium ion transport; F:oxidoreductase activity, acting on NAD(P)H, quinone or similar compound as acceptor; P:oxidation-reduction process			IPR008703 (TIGRFAM); IPR022615 (PFAM); IPR008703 (PFAM); IPR008703 (PANTHER); IPR008703 (HAMAP)	P:GO:0006814; F:GO:0016655; P:GO:0055114	P:sodium ion transport; F:oxidoreductase activity, acting on NAD(P)H, quinone or similar compound as acceptor; P:oxidation-reduction process
true	[INTERPRO, ANNOTATED]	PJJNKMKO_70572	1-deoxy-D-xylulose-5-phosphate synthase	633				2	F:GO:0008661; P:GO:0016114	F:1-deoxy-D-xylulose-5-phosphate synthase activity; P:terpenoid biosynthetic process			IPR009014 (G3DSA:3.40.50.GENE3D); IPR005477 (TIGRFAM); G3DSA:3.40.50.970 (GENE3D); IPR005475 (PFAM); IPR033248 (PFAM); IPR005477 (PFAM); IPR005477 (PANTHER); PTHR43322:SF6 (PANTHER); IPR005477 (HAMAP); IPR005477 (CDD); cd07033 (CDD); IPR029061 (SUPERFAMILY); IPR009014 (SUPERFAMILY)	F:GO:0003824; P:GO:0008152; F:GO:0008661; P:GO:0016114	F:catalytic activity; P:metabolic process; F:1-deoxy-D-xylulose-5-phosphate synthase activity; P:terpenoid biosynthetic process
true	[INTERPRO, ANNOTATED]	PJJNKMKO_72683	Putative septation protein SpoVG	104				1	P:GO:0030435	P:sporulation resulting in formation of a cellular spore			IPR007170 (PFAM); IPR036751 (G3DSA:3.30.1120.GENE3D); IPR007170 (PANTHER); IPR007170 (HAMAP); IPR036751 (SUPERFAMILY)	P:GO:0030435	P:sporulation resulting in formation of a cellular spore
true	[INTERPRO, ANNOTATED]	PJJNKMKO_76119	Dihydroxy-acid dehydratase	574				2	F:GO:0004160; P:GO:0009082	F:dihydroxy-acid dehydratase activity; P:branched-chain amino acid biosynthetic process			G3DSA:3.50.30.80 (GENE3D); IPR000581 (PFAM); IPR004404 (TIGRFAM); PTHR43661:SF3 (PANTHER); PTHR43661 (PANTHER); IPR004404 (HAMAP); SSF52016 (SUPERFAMILY); IPR037237 (SUPERFAMILY)	F:GO:0003824; F:GO:0004160; P:GO:0008152; P:GO:0009082	F:catalytic activity; F:dihydroxy-acid dehydratase activity; P:metabolic process; P:branched-chain amino acid biosynthetic process
true	[INTERPRO, ANNOTATED]	PJJNKMKO_77813	Bacterial non-heme ferritin	160				3	P:GO:0006826; P:GO:0006879; F:GO:0008199	P:iron ion transport; P:cellular iron ion homeostasis; F:ferric iron binding			IPR008331 (PFAM); IPR012347 (G3DSA:1.20.1260.GENE3D); PTHR11431:SF4 (PANTHER); IPR001519 (PANTHER); IPR009040 (PROSITE_PROFILES); cd01055 (CDD); IPR009078 (SUPERFAMILY)	P:GO:0006826; P:GO:0006879; F:GO:0008199	P:iron ion transport; P:cellular iron ion homeostasis; F:ferric iron binding
true	[INTERPRO, ANNOTATED]	PJJNKMKO_78094	Curved DNA-binding protein	323				2	P:GO:0006457; F:GO:0051082	P:protein folding; F:unfolded protein binding			IPR001623 (PRINTS); G3DSA:2.60.260.20 (GENE3D); IPR036869 (G3DSA:1.10.287.GENE3D); IPR002939 (PFAM); IPR001623 (PFAM); G3DSA:2.60.260.20 (GENE3D); PTHR24078:SF518 (PANTHER); PTHR24078 (PANTHER); IPR001623 (PROSITE_PROFILES); IPR001623 (CDD); cd10747 (CDD); IPR036869 (SUPERFAMILY); IPR008971 (SUPERFAMILY); IPR008971 (SUPERFAMILY)	P:GO:0006457; F:GO:0051082	P:protein folding; F:unfolded protein binding
true	[INTERPRO, ANNOTATED]	PJJNKMKO_80152	Glutaminase 1	320				2	F:GO:0004359; P:GO:0006541	F:glutaminase activity; P:glutamine metabolic process			IPR015868 (TIGRFAM); G3DSA:3.40.710.10 (GENE3D); IPR015868 (PFAM); PTHR12544:SF44 (PANTHER); IPR015868 (PANTHER); IPR015868 (HAMAP); IPR012338 (SUPERFAMILY)	F:GO:0004359; P:GO:0006541	F:glutaminase activity; P:glutamine metabolic process
true	[INTERPRO, ANNOTATED]	PJJNKMKO_80615	30S ribosomal protein S2	166				3	F:GO:0003735; P:GO:0006412; C:GO:0015935	F:structural constituent of ribosome; P:translation; C:small ribosomal subunit			IPR001865 (PRINTS); IPR005706 (TIGRFAM); G3DSA:3.40.50.10490 (GENE3D); IPR001865 (PFAM); mobidb-lite (MOBIDB_LITE); mobidb-lite (MOBIDB_LITE); PTHR12534:SF0 (PANTHER); IPR005706 (PANTHER); IPR001865 (CDD); IPR023591 (SUPERFAMILY)	F:GO:0003735; C:GO:0005622; C:GO:0005840; P:GO:0006412; C:GO:0015935	F:structural constituent of ribosome; C:intracellular; C:ribosome; P:translation; C:small ribosomal subunit
true	[INTERPRO, ANNOTATED]	PJJNKMKO_84576	Phosphoribosylamine--glycine ligase	424				4	F:GO:0004637; F:GO:0005524; P:GO:0009113; F:GO:0046872	F:phosphoribosylamine-glycine ligase activity; F:ATP binding; P:purine nucleobase biosynthetic process; F:metal ion binding			G3DSA:3.40.50.20 (GENE3D); IPR020561 (PFAM); IPR020560 (PFAM); IPR037123 (G3DSA:3.90.600.GENE3D); IPR000115 (TIGRFAM); G3DSA:3.30.470.20 (GENE3D); IPR013815 (G3DSA:3.30.1490.GENE3D); IPR020562 (PFAM); PTHR43472 (PANTHER); PTHR43472:SF1 (PANTHER); IPR000115 (HAMAP); IPR011761 (PROSITE_PROFILES); SSF56059 (SUPERFAMILY); IPR016185 (SUPERFAMILY); IPR011054 (SUPERFAMILY)	F:GO:0004637; F:GO:0005524; P:GO:0009113; F:GO:0046872	F:phosphoribosylamine-glycine ligase activity; F:ATP binding; P:purine nucleobase biosynthetic process; F:metal ion binding
true	[INTERPRO, ANNOTATED]	PJJNKMKO_84578	Ribosomal RNA large subunit methyltransferase L	506				1	F:GO:0003723	F:RNA binding			IPR004114 (PFAM); G3DSA:3.40.50.150 (GENE3D); IPR000241 (PFAM); G3DSA:3.30.2130.30 (GENE3D); mobidb-lite (MOBIDB_LITE); mobidb-lite (MOBIDB_LITE); mobidb-lite (MOBIDB_LITE); PTHR14911 (PANTHER); PTHR14911:SF13 (PANTHER); IPR004114 (PROSITE_PROFILES); cd11715 (CDD); IPR029063 (SUPERFAMILY)	F:GO:0003723	F:RNA binding
true	[INTERPRO, ANNOTATED]	PJJNKMKO_84620	ATP-dependent DNA helicase RecQ	727				8	F:GO:0003676; F:GO:0005524; C:GO:0005622; P:GO:0006260; P:GO:0006281; P:GO:0006310; P:GO:0009432; F:GO:0043140	F:nucleic acid binding; F:ATP binding; C:intracellular; P:DNA replication; P:DNA repair; P:DNA recombination; P:SOS response; F:ATP-dependent 3'-5' DNA helicase activity			IPR004589 (TIGRFAM); IPR001650 (PFAM); IPR036388 (G3DSA:1.10.10.GENE3D); IPR011545 (PFAM); G3DSA:3.40.50.300 (GENE3D); IPR006293 (TIGRFAM); IPR002121 (PFAM); IPR018982 (PFAM); G3DSA:3.40.50.300 (GENE3D); G3DSA:1.10.150.80 (GENE3D); IPR032284 (PFAM); G3DSA:1.10.10.1390 (GENE3D); PTHR13710:SF105 (PANTHER); PTHR13710 (PANTHER); IPR001650 (PROSITE_PROFILES); IPR014001 (PROSITE_PROFILES); IPR002121 (P…	F:GO:0000166; F:GO:0003676; F:GO:0003824; F:GO:0004003; F:GO:0005524; C:GO:0005622; P:GO:0006260; P:GO:0006281; P:GO:0006310; F:GO:0008026; P:GO:0009432; F:GO:0043140; P:GO:0044237	F:nucleotide binding; F:nucleic acid binding; F:catalytic activity; F:ATP-dependent DNA helicase activity; F:ATP binding; C:intracellular; P:DNA replication; P:DNA repair; P:DNA recombination; F:ATP-dependent helicase activity; P:SOS response; F:ATP-dependent 3'-5' DNA helicase activity; P:cellular metabolic process
true	[INTERPRO, ANNOTATED]	PJJNKMKO_84822	Miniconductance mechanosensitive channel YbdG	389				4	F:GO:0008381; C:GO:0016021; P:GO:0055085; P:GO:0071470	F:mechanosensitive ion channel activity; C:integral component of membrane; P:transmembrane transport; P:cellular response to osmotic stress			IPR006685 (PFAM); IPR023408 (G3DSA:2.30.30.GENE3D); IPR030192 (PANTHER); IPR010920 (SUPERFAMILY)	F:GO:0008381; C:GO:0016020; C:GO:0016021; P:GO:0055085; P:GO:0071470	F:mechanosensitive ion channel activity; C:membrane; C:integral component of membrane; P:transmembrane transport; P:cellular response to osmotic stress
true	[INTERPRO, ANNOTATED]	PJJNKMKO_85999	DNA gyrase subunit B	655				5	F:GO:0003677; F:GO:0003918; F:GO:0005524; C:GO:0005694; P:GO:0006265	F:DNA binding; F:DNA topoisomerase type II (ATP-hydrolyzing) activity; F:ATP binding; C:chromosome; P:DNA topological change			PR00418 (PRINTS); IPR000565 (PRINTS); IPR011557 (TIGRFAM); IPR014721 (G3DSA:3.30.230.GENE3D); IPR036890 (G3DSA:3.30.565.GENE3D); IPR006171 (PFAM); IPR013506 (PFAM); IPR002288 (PFAM); IPR003594 (PFAM); IPR013759 (G3DSA:3.40.50.GENE3D); IPR001241 (PANTHER); PTHR10169:SF20 (PANTHER); IPR011557 (HAMAP); IPR006171 (PROSITE_PROFILES); cd00822 (CDD); IPR034160 (CDD); IPR003594 (CDD); IPR020568 (SUPERFAM…	F:GO:0003677; F:GO:0003918; F:GO:0005524; C:GO:0005694; P:GO:0006265	F:DNA binding; F:DNA topoisomerase type II (ATP-hydrolyzing) activity; F:ATP binding; C:chromosome; P:DNA topological change
true	[INTERPRO, ANNOTATED]	PJJNKMKO_86432	Putative monooxygenase	363				2	F:GO:0018580; P:GO:0055114	F:nitronate monooxygenase activity; P:oxidation-reduction process			IPR004136 (PFAM); IPR013785 (G3DSA:3.20.20.GENE3D); PTHR32332:SF18 (PANTHER); PTHR32332 (PANTHER); cd04730 (CDD); SSF51412 (SUPERFAMILY)	F:GO:0003824; F:GO:0018580; P:GO:0055114	F:catalytic activity; F:nitronate monooxygenase activity; P:oxidation-reduction process
true	[INTERPRO, ANNOTATED]	PJJNKMKO_88754	2-oxoglutarate oxidoreductase subunit KorB	336				2	F:GO:0003824; F:GO:0030976	F:catalytic activity; F:thiamine pyrophosphate binding			G3DSA:3.40.50.970 (GENE3D); IPR011766 (PFAM); PTHR43474 (PANTHER); cd03375 (CDD); IPR029061 (SUPERFAMILY)	F:GO:0003824; F:GO:0030976	F:catalytic activity; F:thiamine pyrophosphate binding
true	[INTERPRO, ANNOTATED]	PJJNKMKO_89480	Adenylosuccinate lyase	485				2	F:GO:0004018; P:GO:0009152	F:N6-(1,2-dicarboxyethyl)AMP AMP-lyase (fumarate-forming) activity; P:purine ribonucleotide biosynthetic process			IPR000362 (PRINTS); G3DSA:1.20.200.10 (GENE3D); IPR024083 (G3DSA:1.10.275.GENE3D); IPR004769 (TIGRFAM); IPR022761 (PFAM); IPR019468 (PFAM); PTHR43172 (PANTHER); cd03302 (CDD); IPR008948 (SUPERFAMILY)	F:GO:0003824; F:GO:0004018; P:GO:0009152	F:catalytic activity; F:N6-(1,2-dicarboxyethyl)AMP AMP-lyase (fumarate-forming) activity; P:purine ribonucleotide biosynthetic process
true	[INTERPRO, ANNOTATED]	PJJNKMKO_90174	Elongation factor Ts	330				4	F:GO:0003746; F:GO:0005515; C:GO:0005622; P:GO:0006414	F:translation elongation factor activity; F:protein binding; C:intracellular; P:translational elongation			IPR036402 (G3DSA:3.30.479.GENE3D); G3DSA:1.10.8.10 (GENE3D); IPR001816 (TIGRFAM); IPR014039 (PFAM); IPR036402 (G3DSA:3.30.479.GENE3D); PTHR11741:SF0 (PANTHER); IPR001816 (PANTHER); IPR001816 (HAMAP); cd14275 (CDD); IPR036402 (SUPERFAMILY); IPR036402 (SUPERFAMILY); IPR009060 (SUPERFAMILY)	F:GO:0003746; F:GO:0005515; C:GO:0005622; P:GO:0006414	F:translation elongation factor activity; F:protein binding; C:intracellular; P:translational elongation
true	[INTERPRO, ANNOTATED]	PJJNKMKO_90361	Glutamate/gamma-aminobutyrate antiporter	570				3	C:GO:0016020; F:GO:0022857; P:GO:0055085	C:membrane; F:transmembrane transporter activity; P:transmembrane transport			G3DSA:1.20.1740.10 (GENE3D); IPR022520 (TIGRFAM); IPR002293 (PFAM); IPR002293 (PIRSF); mobidb-lite (MOBIDB_LITE); mobidb-lite (MOBIDB_LITE); PTHR11785:SF216 (PANTHER); PTHR11785 (PANTHER)	C:GO:0016020; F:GO:0022857; P:GO:0055085	C:membrane; F:transmembrane transporter activity; P:transmembrane transport
true	[INTERPRO, ANNOTATED]	PJJNKMKO_90679	Glucose-1-phosphate adenylyltransferase	446				2	P:GO:0005978; F:GO:0008878	P:glycogen biosynthetic process; F:glucose-1-phosphate adenylyltransferase activity			IPR011831 (TIGRFAM); IPR001451 (PFAM); G3DSA:2.160.10.10 (GENE3D); IPR005835 (PFAM); IPR029044 (G3DSA:3.90.550.GENE3D); PTHR43523 (PANTHER); PTHR43523:SF2 (PANTHER); IPR023049 (HAMAP); cd04651 (CDD); cd02508 (CDD); IPR029044 (SUPERFAMILY); IPR011004 (SUPERFAMILY)	P:GO:0005978; F:GO:0008878; P:GO:0009058; F:GO:0016779	P:glycogen biosynthetic process; F:glucose-1-phosphate adenylyltransferase activity; P:biosynthetic process; F:nucleotidyltransferase activity
true	[INTERPRO, ANNOTATED]	PJJNKMKO_92745	Acetate kinase	425				5	C:GO:0005622; P:GO:0006082; F:GO:0016301; P:GO:0016310; F:GO:0016774	C:intracellular; P:organic acid metabolic process; F:kinase activity; P:phosphorylation; F:phosphotransferase activity, carboxyl group as acceptor			IPR000890 (PRINTS); IPR004372 (PIRSF); G3DSA:3.30.420.40 (GENE3D); IPR004372 (TIGRFAM); IPR000890 (PFAM); G3DSA:3.30.420.40 (GENE3D); PTHR21060:SF11 (PANTHER); IPR000890 (PANTHER); IPR004372 (HAMAP); SSF53067 (SUPERFAMILY); SSF53067 (SUPERFAMILY)	C:GO:0005622; P:GO:0006082; P:GO:0008152; F:GO:0016301; P:GO:0016310; F:GO:0016774	C:intracellular; P:organic acid metabolic process; P:metabolic process; F:kinase activity; P:phosphorylation; F:phosphotransferase activity, carboxyl group as acceptor
true	[INTERPRO, ANNOTATED]	PJJNKMKO_94543	NADP-specific glutamate dehydrogenase	453				3	P:GO:0006520; F:GO:0016639; P:GO:0055114	P:cellular amino acid metabolic process; F:oxidoreductase activity, acting on the CH-NH2 group of donors, NAD or NADP as acceptor; P:oxidation-reduction process			IPR006095 (PRINTS); IPR014362 (PIRSF); G3DSA:3.40.50.10860 (GENE3D); G3DSA:3.40.50.720 (GENE3D); G3DSA:1.10.285.10 (GENE3D); IPR006096 (PFAM); IPR006097 (PFAM); PTHR43571 (PANTHER); IPR033922 (CDD); SSF53223 (SUPERFAMILY); IPR036291 (SUPERFAMILY)	P:GO:0006520; F:GO:0016491; F:GO:0016639; P:GO:0055114	P:cellular amino acid metabolic process; F:oxidoreductase activity; F:oxidoreductase activity, acting on the CH-NH2 group of donors, NAD or NADP as acceptor; P:oxidation-reduction process
true	[INTERPRO, ANNOTATED]	PJJNKMKO_94781	putative ABC transporter ATP-binding protein YheS	653				6	F:GO:0003677; F:GO:0004832; F:GO:0005524; C:GO:0005737; P:GO:0006438; F:GO:0016887	F:DNA binding; F:valine-tRNA ligase activity; F:ATP binding; C:cytoplasm; P:valyl-tRNA aminoacylation; F:ATPase activity			IPR037118 (G3DSA:1.10.287.GENE3D); G3DSA:3.40.50.300 (GENE3D); IPR003439 (PFAM); IPR032781 (PFAM); G3DSA:3.40.50.300 (GENE3D); IPR032524 (PFAM); mobidb-lite (MOBIDB_LITE); mobidb-lite (MOBIDB_LITE); PTHR19211:SF95 (PANTHER); PTHR19211 (PANTHER); IPR003439 (PROSITE_PROFILES); IPR003439 (PROSITE_PROFILES); cd03221 (CDD); cd03221 (CDD); IPR027417 (SUPERFAMILY); IPR027417 (SUPERFAMILY)	F:GO:0000166; F:GO:0003677; F:GO:0004832; F:GO:0005524; C:GO:0005737; P:GO:0006438; F:GO:0016887	F:nucleotide binding; F:DNA binding; F:valine-tRNA ligase activity; F:ATP binding; C:cytoplasm; P:valyl-tRNA aminoacylation; F:ATPase activity
true	[INTERPRO, ANNOTATED]	PJJNKMKO_94978	Chaperone protein ClpB	1016				5	F:GO:0005524; C:GO:0005737; P:GO:0009408; P:GO:0019538; P:GO:0042026	F:ATP binding; C:cytoplasm; P:response to heat; P:protein metabolic process; P:protein refolding			IPR001270 (PRINTS); G3DSA:3.40.50.300 (GENE3D); IPR003959 (PFAM); G3DSA:1.10.8.60 (GENE3D); IPR019489 (PFAM); G3DSA:3.40.50.300 (GENE3D); IPR017730 (TIGRFAM); IPR036628 (G3DSA:1.10.1780.GENE3D); G3DSA:3.40.50.300 (GENE3D); IPR004176 (PFAM); IPR003959 (PFAM); mobidb-lite (MOBIDB_LITE); mobidb-lite (MOBIDB_LITE); PTHR11638 (PANTHER); PTHR11638:SF143 (PANTHER); cd00009 (CDD); cd00009 (CDD); IPR02741…	F:GO:0005524; C:GO:0005737; P:GO:0009408; P:GO:0019538; P:GO:0042026	F:ATP binding; C:cytoplasm; P:response to heat; P:protein metabolic process; P:protein refolding
true	[INTERPRO, ANNOTATED]	PJJNKMKO_95067	3-methyl-2-oxobutanoate hydroxymethyltransferase	273				2	F:GO:0003864; P:GO:0015940	F:3-methyl-2-oxobutanoate hydroxymethyltransferase activity; P:pantothenate biosynthetic process			IPR003700 (PIRSF); IPR003700 (TIGRFAM); IPR003700 (PFAM); G3DSA:3.20.20.60 (GENE3D); IPR003700 (PANTHER); PTHR20881:SF0 (PANTHER); IPR003700 (HAMAP); IPR003700 (CDD); IPR015813 (SUPERFAMILY)	F:GO:0003824; F:GO:0003864; P:GO:0015940	F:catalytic activity; F:3-methyl-2-oxobutanoate hydroxymethyltransferase activity; P:pantothenate biosynthetic process
true	[INTERPRO, ANNOTATED]	PJJNKMKO_96107	50S ribosomal protein L1	232				4	F:GO:0003723; F:GO:0003735; P:GO:0006412; C:GO:0015934	F:RNA binding; F:structural constituent of ribosome; P:translation; C:large ribosomal subunit			G3DSA:3.30.190.20 (GENE3D); IPR016095 (G3DSA:3.40.50.GENE3D); IPR005878 (TIGRFAM); IPR002143 (PIRSF); IPR028364 (PFAM); PTHR23105 (PANTHER); PTHR23105:SF54 (PANTHER); IPR005878 (HAMAP); IPR028364 (CDD); IPR023674 (SUPERFAMILY)	F:GO:0003723; F:GO:0003735; P:GO:0006412; C:GO:0015934	F:RNA binding; F:structural constituent of ribosome; P:translation; C:large ribosomal subunit
true	[INTERPRO, ANNOTATED]	PJJNKMKO_97525	Elongation factor G	707				5	F:GO:0003746; F:GO:0003924; F:GO:0005525; C:GO:0005622; P:GO:0006414	F:translation elongation factor activity; F:GTPase activity; F:GTP binding; C:intracellular; P:translational elongation			IPR000795 (PRINTS); IPR004540 (TIGRFAM); PF14492 (PFAM); G3DSA:3.30.70.240 (GENE3D); IPR004161 (PFAM); G3DSA:3.40.50.300 (GENE3D); IPR014721 (G3DSA:3.30.230.GENE3D); G3DSA:3.30.70.870 (GENE3D); IPR000795 (PFAM); IPR005225 (TIGRFAM); IPR000640 (PFAM); G3DSA:2.40.30.10 (GENE3D); IPR005517 (PFAM); PTHR43261 (PANTHER); IPR000795 (PROSITE_PROFILES); IPR004540 (HAMAP); IPR035649 (CDD); IPR009022 (CDD);…	F:GO:0003746; F:GO:0003924; F:GO:0005525; C:GO:0005622; P:GO:0006414	F:translation elongation factor activity; F:GTPase activity; F:GTP binding; C:intracellular; P:translational elongation
true	[INTERPRO]	PJJNKMKO_99903	N-acetylhexosamine 1-kinase	363									IPR002575 (PFAM); G3DSA:3.90.1200.10 (GENE3D); IPR011009 (SUPERFAMILY)	no GO terms	no GO terms
true	[INTERPRO, ANNOTATED]	PJJNKMKO_100826	L-fucose isomerase	595				4	C:GO:0005737; F:GO:0008736; P:GO:0019317; F:GO:0030145	C:cytoplasm; F:L-fucose isomerase activity; P:fucose catabolic process; F:manganese ion binding			IPR012888 (PFAM); IPR005763 (TIGRFAM); IPR038393 (G3DSA:3.20.14.GENE3D); IPR038391 (G3DSA:3.40.50.GENE3D); IPR015888 (PFAM); IPR038392 (G3DSA:3.40.275.GENE3D); IPR012889 (PFAM); PTHR37840 (PANTHER); IPR005763 (HAMAP); IPR009015 (SUPERFAMILY); IPR004216 (SUPERFAMILY)	C:GO:0005737; P:GO:0005996; P:GO:0006004; F:GO:0008736; F:GO:0016861; P:GO:0019317; F:GO:0030145	C:cytoplasm; P:monosaccharide metabolic process; P:fucose metabolic process; F:L-fucose isomerase activity; F:intramolecular oxidoreductase activity, interconverting aldoses and ketoses; P:fucose catabolic process; F:manganese ion binding
true	[INTERPRO, ANNOTATED]	PJJNKMKO_101792	Isocitrate dehydrogenase [NADP]	411				3	F:GO:0004450; P:GO:0006102; P:GO:0055114	F:isocitrate dehydrogenase (NADP+) activity; P:isocitrate metabolic process; P:oxidation-reduction process			G3DSA:3.40.718.10 (GENE3D); IPR024084 (PFAM); IPR004790 (TIGRFAM); IPR004790 (PIRSF); IPR004790 (PANTHER); PTHR11822:SF23 (PANTHER); SSF53659 (SUPERFAMILY)	F:GO:0004450; P:GO:0006102; F:GO:0016616; P:GO:0055114	F:isocitrate dehydrogenase (NADP+) activity; P:isocitrate metabolic process; F:oxidoreductase activity, acting on the CH-OH group of donors, NAD or NADP as acceptor; P:oxidation-reduction process
true	[INTERPRO, ANNOTATED]	PJJNKMKO_102477	Phosphoenolpyruvate carboxykinase (ATP)	535				3	F:GO:0004612; F:GO:0005524; P:GO:0006094	F:phosphoenolpyruvate carboxykinase (ATP) activity; F:ATP binding; P:gluconeogenesis			IPR001272 (TIGRFAM); IPR001272 (PIRSF); IPR001272 (PFAM); IPR008210 (G3DSA:3.40.449.GENE3D); G3DSA:2.170.8.10 (GENE3D); IPR013035 (G3DSA:3.90.228.GENE3D); IPR001272 (PANTHER); PTHR30031:SF0 (PANTHER); IPR001272 (HAMAP); IPR001272 (CDD); IPR008210 (SUPERFAMILY); SSF53795 (SUPERFAMILY)	F:GO:0004611; F:GO:0004612; F:GO:0005524; P:GO:0006094; F:GO:0017076	F:phosphoenolpyruvate carboxykinase activity; F:phosphoenolpyruvate carboxykinase (ATP) activity; F:ATP binding; P:gluconeogenesis; F:purine nucleotide binding
true	[INTERPRO]	PJJNKMKO_104118	hypothetical protein	295									PF12784 (PFAM); IPR010106 (TIGRFAM); PTHR41317 (PANTHER)	no GO terms	no GO terms
true	[INTERPRO, ANNOTATED]	PJJNKMKO_104497	Glycerol-3-phosphate dehydrogenase [NAD(P)+]	332				6	F:GO:0004367; P:GO:0005975; C:GO:0009331; P:GO:0046168; F:GO:0051287; P:GO:0055114	F:glycerol-3-phosphate dehydrogenase [NAD+] activity; P:carbohydrate metabolic process; C:glycerol-3-phosphate dehydrogenase complex; P:glycerol-3-phosphate catabolic process; F:NAD binding; P:oxidation-reduction process			IPR006168 (PRINTS); IPR011128 (PFAM); IPR006109 (PFAM); IPR013328 (G3DSA:1.10.1040.GENE3D); IPR006168 (PIRSF); G3DSA:3.40.50.720 (GENE3D); PTHR11728:SF1 (PANTHER); PTHR11728 (PANTHER); IPR008927 (SUPERFAMILY); IPR036291 (SUPERFAMILY)	F:GO:0004367; P:GO:0005975; P:GO:0006072; C:GO:0009331; F:GO:0016491; F:GO:0016616; P:GO:0046168; F:GO:0051287; P:GO:0055114	F:glycerol-3-phosphate dehydrogenase [NAD+] activity; P:carbohydrate metabolic process; P:glycerol-3-phosphate metabolic process; C:glycerol-3-phosphate dehydrogenase complex; F:oxidoreductase activity; F:oxidoreductase activity, acting on the CH-OH group of donors, NAD or NADP as acceptor; P:glycerol-3-phosphate catabolic process; F:NAD binding; P:oxidation-reduction process
true	[INTERPRO, ANNOTATED]	PJJNKMKO_104498	Lysine--tRNA ligase	576				5	F:GO:0003676; F:GO:0004824; F:GO:0005524; C:GO:0005737; P:GO:0006430	F:nucleic acid binding; F:lysine-tRNA ligase activity; F:ATP binding; C:cytoplasm; P:lysyl-tRNA aminoacylation			IPR018149 (PRINTS); IPR002313 (TIGRFAM); IPR004365 (PFAM); G3DSA:3.30.930.10 (GENE3D); G3DSA:2.40.50.140 (GENE3D); IPR004364 (PFAM); PTHR42918:SF9 (PANTHER); PTHR42918 (PANTHER); IPR002313 (HAMAP); IPR006195 (PROSITE_PROFILES); cd04322 (CDD); IPR018149 (CDD); IPR012340 (SUPERFAMILY); SSF55681 (SUPERFAMILY)	F:GO:0000166; F:GO:0003676; F:GO:0004812; F:GO:0004824; F:GO:0005524; C:GO:0005737; P:GO:0006418; P:GO:0006430	F:nucleotide binding; F:nucleic acid binding; F:aminoacyl-tRNA ligase activity; F:lysine-tRNA ligase activity; F:ATP binding; C:cytoplasm; P:tRNA aminoacylation for protein translation; P:lysyl-tRNA aminoacylation
true	[INTERPRO, ANNOTATED]	PJJNKMKO_105909	Purine nucleoside phosphorylase 1	269				2	F:GO:0004731; P:GO:0009116	F:purine-nucleoside phosphorylase activity; P:nucleoside metabolic process			IPR011268 (TIGRFAM); IPR011268 (PIRSF); IPR000845 (PFAM); IPR011270 (TIGRFAM); G3DSA:3.40.50.1580 (GENE3D); IPR011268 (PANTHER); IPR035994 (SUPERFAMILY)	F:GO:0003824; F:GO:0004731; P:GO:0006139; P:GO:0009116	F:catalytic activity; F:purine-nucleoside phosphorylase activity; P:nucleobase-containing compound metabolic process; P:nucleoside metabolic process
true	[INTERPRO, ANNOTATED]	PJJNKMKO_107593	Uronate isomerase	470				2	P:GO:0006064; F:GO:0008880	P:glucuronate catabolic process; F:glucuronate isomerase activity			G3DSA:3.20.20.140 (GENE3D); G3DSA:1.10.2020.10 (GENE3D); IPR003766 (PFAM); PTHR30068 (PANTHER); PTHR30068:SF4 (PANTHER); IPR003766 (HAMAP); IPR032466 (SUPERFAMILY)	P:GO:0006064; F:GO:0008880	P:glucuronate catabolic process; F:glucuronate isomerase activity
true	[INTERPRO, ANNOTATED]	PJJNKMKO_108060	30S ribosomal protein S1	651				5	F:GO:0003676; P:GO:0019288; F:GO:0046872; P:GO:0050992; F:GO:0051745	F:nucleic acid binding; P:isopentenyl diphosphate biosynthetic process, methylerythritol 4-phosphate pathway; F:metal ion binding; P:dimethylallyl diphosphate biosynthetic process; F:4-hydroxy-3-methylbut-2-en-1-yl diphosphate reductase activity			PR00681 (PRINTS); IPR003451 (TIGRFAM); G3DSA:3.40.1010.20 (GENE3D); G3DSA:2.40.50.140 (GENE3D); G3DSA:3.40.50.11270 (GENE3D); G3DSA:3.40.1010.20 (GENE3D); G3DSA:2.40.50.140 (GENE3D); IPR003451 (PFAM); IPR003029 (PFAM); G3DSA:2.40.50.140 (GENE3D); PTHR10724 (PANTHER); PTHR10724:SF7 (PANTHER); IPR003029 (PROSITE_PROFILES); IPR003029 (PROSITE_PROFILES); IPR003029 (PROSITE_PROFILES); IPR003029 (PROSI…	F:GO:0003676; P:GO:0019288; F:GO:0046872; P:GO:0050992; F:GO:0051745	F:nucleic acid binding; P:isopentenyl diphosphate biosynthetic process, methylerythritol 4-phosphate pathway; F:metal ion binding; P:dimethylallyl diphosphate biosynthetic process; F:4-hydroxy-3-methylbut-2-en-1-yl diphosphate reductase activity
true	[INTERPRO, ANNOTATED]	PJJNKMKO_108205	Anaerobic C4-dicarboxylate transporter DcuA	436				3	F:GO:0015556; P:GO:0015740; C:GO:0016021	F:C4-dicarboxylate transmembrane transporter activity; P:C4-dicarboxylate transport; C:integral component of membrane			IPR004668 (PIRSF); IPR004668 (TIGRFAM); IPR004668 (PFAM); IPR004668 (PANTHER); PTHR36106:SF1 (PANTHER)	F:GO:0015556; P:GO:0015740; C:GO:0016021	F:C4-dicarboxylate transmembrane transporter activity; P:C4-dicarboxylate transport; C:integral component of membrane
true	[INTERPRO, ANNOTATED]	PJJNKMKO_110477	Transcriptional regulatory protein DevR (DosR)	245				1	P:GO:0000160	P:phosphorelay signal transduction system			G3DSA:3.40.50.12740 (GENE3D); IPR001789 (PFAM); PTHR44688:SF2 (PANTHER); PTHR44688 (PANTHER); IPR001789 (PROSITE_PROFILES); IPR001789 (CDD); IPR011006 (SUPERFAMILY)	P:GO:0000160	P:phosphorelay signal transduction system
true	[INTERPRO, ANNOTATED]	PJJNKMKO_112252	Reverse rubrerythrin-1	186				3	F:GO:0005506; F:GO:0016491; P:GO:0055114	F:iron ion binding; F:oxidoreductase activity; P:oxidation-reduction process			IPR003251 (PFAM); G3DSA:2.20.28.10 (GENE3D); IPR012347 (G3DSA:1.20.1260.GENE3D); PTHR43339 (PANTHER); IPR009040 (PROSITE_PROFILES); IPR024934 (PROSITE_PROFILES); cd00729 (CDD); cd01046 (CDD); SSF57802 (SUPERFAMILY); IPR009078 (SUPERFAMILY)	F:GO:0005506; F:GO:0016491; F:GO:0046872; P:GO:0055114	F:iron ion binding; F:oxidoreductase activity; F:metal ion binding; P:oxidation-reduction process
true	[INTERPRO, ANNOTATED]	PJJNKMKO_112528	50S ribosomal protein L17	167				3	F:GO:0003735; C:GO:0005840; P:GO:0006412	F:structural constituent of ribosome; C:ribosome; P:translation			IPR036373 (G3DSA:3.90.1030.GENE3D); IPR000456 (TIGRFAM); IPR000456 (PFAM); mobidb-lite (MOBIDB_LITE); IPR000456 (PANTHER); IPR000456 (HAMAP); IPR036373 (SUPERFAMILY)	F:GO:0003735; C:GO:0005622; C:GO:0005840; P:GO:0006412	F:structural constituent of ribosome; C:intracellular; C:ribosome; P:translation
true	[INTERPRO, ANNOTATED]	PJJNKMKO_114170	Fe(2+) transport protein A	74				1	F:GO:0046914	F:transition metal ion binding			IPR007167 (PFAM); IPR038157 (G3DSA:2.30.30.GENE3D); PTHR42954 (PANTHER); IPR008988 (SUPERFAMILY)	F:GO:0046914	F:transition metal ion binding
true	[INTERPRO, ANNOTATED]	PJJNKMKO_114597	50S ribosomal protein L30	61				3	F:GO:0003735; P:GO:0006412; C:GO:0015934	F:structural constituent of ribosome; P:translation; C:large ribosomal subunit			IPR016082 (PFAM); IPR005996 (TIGRFAM); IPR036919 (G3DSA:3.30.1390.GENE3D); IPR005996 (PIRSF); IPR005996 (HAMAP); IPR005996 (CDD); IPR036919 (SUPERFAMILY)	F:GO:0003735; P:GO:0006412; C:GO:0015934	F:structural constituent of ribosome; P:translation; C:large ribosomal subunit
true	[INTERPRO, ANNOTATED]	PJJNKMKO_117156	Reverse rubrerythrin-1	225				3	F:GO:0005506; F:GO:0016491; P:GO:0055114	F:iron ion binding; F:oxidoreductase activity; P:oxidation-reduction process			G3DSA:2.20.28.10 (GENE3D); IPR003251 (PFAM); IPR012347 (G3DSA:1.20.1260.GENE3D); PTHR43339 (PANTHER); IPR024934 (PROSITE_PROFILES); IPR009040 (PROSITE_PROFILES); cd01046 (CDD); cd00729 (CDD); SSF57802 (SUPERFAMILY); IPR009078 (SUPERFAMILY)	F:GO:0005506; F:GO:0016491; F:GO:0046872; P:GO:0055114	F:iron ion binding; F:oxidoreductase activity; F:metal ion binding; P:oxidation-reduction process
true	[INTERPRO]	PJJNKMKO_120777	hypothetical protein	445									G3DSA:3.40.190.10 (GENE3D); IPR006059 (PFAM); G3DSA:3.40.190.10 (GENE3D); PTHR43649 (PANTHER); PS51257 (PROSITE_PROFILES); SSF53850 (SUPERFAMILY)	no GO terms	no GO terms
true	[INTERPRO, ANNOTATED]	PJJNKMKO_121258	Pyruvate synthase	608				3	F:GO:0016903; F:GO:0030976; P:GO:0055114	F:oxidoreductase activity, acting on the aldehyde or oxo group of donors; F:thiamine pyrophosphate binding; P:oxidation-reduction process			G3DSA:3.30.70.20 (GENE3D); IPR011766 (PFAM); G3DSA:3.40.50.970 (GENE3D); IPR019456 (PFAM); IPR002869 (G3DSA:3.40.920.GENE3D); IPR017896 (PFAM); PTHR32154 (PANTHER); PTHR32154:SF0 (PANTHER); IPR017896 (PROSITE_PROFILES); IPR017896 (PROSITE_PROFILES); cd03377 (CDD); IPR029061 (SUPERFAMILY); SSF54862 (SUPERFAMILY); IPR002869 (SUPERFAMILY)	F:GO:0003824; F:GO:0016491; F:GO:0016903; F:GO:0030976; P:GO:0055114	F:catalytic activity; F:oxidoreductase activity; F:oxidoreductase activity, acting on the aldehyde or oxo group of donors; F:thiamine pyrophosphate binding; P:oxidation-reduction process
true	[INTERPRO, ANNOTATED]	PJJNKMKO_121936	60 kDa chaperonin	543				3	F:GO:0005524; C:GO:0005737; P:GO:0042026	F:ATP binding; C:cytoplasm; P:protein refolding			IPR001844 (PRINTS); IPR027413 (G3DSA:1.10.560.GENE3D); IPR001844 (TIGRFAM); IPR027409 (G3DSA:3.50.7.GENE3D); IPR002423 (PFAM); IPR027410 (G3DSA:3.30.260.GENE3D); PTHR11353 (PANTHER); PTHR11353:SF119 (PANTHER); IPR001844 (HAMAP); IPR001844 (CDD); IPR027410 (SUPERFAMILY); IPR027409 (SUPERFAMILY); IPR027413 (SUPERFAMILY)	F:GO:0005524; C:GO:0005737; P:GO:0042026	F:ATP binding; C:cytoplasm; P:protein refolding
true	[INTERPRO]	PJJNKMKO_123565	Chaperone protein DnaK	149									IPR029048 (G3DSA:1.20.1270.GENE3D); IPR013126 (PFAM); mobidb-lite (MOBIDB_LITE); PTHR19375:SF332 (PANTHER); IPR013126 (PANTHER); IPR029048 (SUPERFAMILY)	no GO terms	no GO terms
true	[INTERPRO, ANNOTATED]	PJJNKMKO_123957	Altronate dehydratase	504				1	F:GO:0016829	F:lyase activity			G3DSA:3.90.1210.30 (GENE3D); IPR007392 (PFAM); IPR013974 (PFAM); PTHR30536:SF5 (PANTHER); PTHR30536 (PANTHER); cd11613 (CDD)	F:GO:0016829	F:lyase activity
true	[INTERPRO, ANNOTATED]	PJJNKMKO_124151	Glyceraldehyde-3-phosphate dehydrogenase	346				5	P:GO:0006006; F:GO:0016620; F:GO:0050661; F:GO:0051287; P:GO:0055114	P:glucose metabolic process; F:oxidoreductase activity, acting on the aldehyde or oxo group of donors, NAD or NADP as acceptor; F:NADP binding; F:NAD binding; P:oxidation-reduction process			IPR020831 (PRINTS); IPR020829 (PFAM); IPR020831 (PIRSF); G3DSA:3.40.50.720 (GENE3D); IPR006424 (TIGRFAM); IPR020828 (PFAM); G3DSA:3.30.360.10 (GENE3D); PTHR43148:SF2 (PANTHER); PTHR43148 (PANTHER); SSF55347 (SUPERFAMILY); IPR036291 (SUPERFAMILY)	P:GO:0006006; F:GO:0016620; F:GO:0050661; F:GO:0051287; P:GO:0055114	P:glucose metabolic process; F:oxidoreductase activity, acting on the aldehyde or oxo group of donors, NAD or NADP as acceptor; F:NADP binding; F:NAD binding; P:oxidation-reduction process
true	[INTERPRO, ANNOTATED]	PJJNKMKO_125251	50S ribosomal protein L3	241				3	F:GO:0003735; C:GO:0005840; P:GO:0006412	F:structural constituent of ribosome; C:ribosome; P:translation			G3DSA:2.40.30.10 (GENE3D); IPR019927 (TIGRFAM); IPR000597 (PFAM); G3DSA:2.40.50.620 (GENE3D); mobidb-lite (MOBIDB_LITE); PTHR11229:SF8 (PANTHER); IPR019927 (PANTHER); IPR019927 (HAMAP); IPR009000 (SUPERFAMILY)	F:GO:0003735; C:GO:0005622; C:GO:0005840; P:GO:0006412	F:structural constituent of ribosome; C:intracellular; C:ribosome; P:translation
true	[INTERPRO, ANNOTATED]	PJJNKMKO_127986	Branched-chain-amino-acid aminotransferase	353				2	F:GO:0004084; P:GO:0009081	F:branched-chain-amino-acid transaminase activity; P:branched-chain amino acid metabolic process			G3DSA:3.20.10.10 (GENE3D); IPR005786 (TIGRFAM); G3DSA:3.30.470.10 (GENE3D); IPR005786 (PIRSF); IPR001544 (PFAM); PTHR42825 (PANTHER); PTHR42825:SF2 (PANTHER); IPR033939 (CDD); IPR036038 (SUPERFAMILY)	F:GO:0003824; F:GO:0004084; P:GO:0008152; P:GO:0009081	F:catalytic activity; F:branched-chain-amino-acid transaminase activity; P:metabolic process; P:branched-chain amino acid metabolic process
true	[INTERPRO, ANNOTATED]	PJJNKMKO_133462	Aspartate--tRNA ligase	610				5	F:GO:0003676; F:GO:0004812; F:GO:0005524; C:GO:0005737; P:GO:0006418	F:nucleic acid binding; F:aminoacyl-tRNA ligase activity; F:ATP binding; C:cytoplasm; P:tRNA aminoacylation for protein translation			IPR002312 (PRINTS); IPR004364 (PFAM); IPR004115 (G3DSA:3.30.1360.GENE3D); IPR029351 (PFAM); IPR004365 (PFAM); G3DSA:2.40.50.140 (GENE3D); IPR004524 (TIGRFAM); G3DSA:3.30.930.10 (GENE3D); PTHR22594 (PANTHER); IPR004524 (PTHR22594:PANTHER); IPR004524 (HAMAP); IPR006195 (PROSITE_PROFILES); cd00777 (CDD); cd04317 (CDD); IPR012340 (SUPERFAMILY); SSF55681 (SUPERFAMILY); IPR004115 (SUPERFAMILY)	F:GO:0000166; F:GO:0003676; F:GO:0004812; F:GO:0005524; C:GO:0005737; P:GO:0006418; F:GO:0016874	F:nucleotide binding; F:nucleic acid binding; F:aminoacyl-tRNA ligase activity; F:ATP binding; C:cytoplasm; P:tRNA aminoacylation for protein translation; F:ligase activity
true	[INTERPRO, ANNOTATED]	PJJNKMKO_137658	50S ribosomal protein L16	144				4	F:GO:0003735; C:GO:0005840; P:GO:0006412; F:GO:0019843	F:structural constituent of ribosome; C:ribosome; P:translation; F:rRNA binding			IPR000114 (PRINTS); IPR036920 (G3DSA:3.90.1170.GENE3D); IPR000114 (TIGRFAM); IPR016180 (PFAM); mobidb-lite (MOBIDB_LITE); mobidb-lite (MOBIDB_LITE); IPR000114 (PANTHER); IPR000114 (HAMAP); IPR016180 (CDD); IPR036920 (SUPERFAMILY)	F:GO:0003735; C:GO:0005840; P:GO:0006412; F:GO:0019843	F:structural constituent of ribosome; C:ribosome; P:translation; F:rRNA binding
true	[INTERPRO, ANNOTATED]	PJJNKMKO_140494	Fumarate hydratase class I, aerobic	188				1	F:GO:0016836	F:hydro-lyase activity			IPR004647 (PFAM); IPR004647 (TIGRFAM); IPR036660 (G3DSA:3.20.130.GENE3D); PTHR43351 (PANTHER); PTHR43351:SF2 (PANTHER); IPR036660 (SUPERFAMILY)	F:GO:0016836	F:hydro-lyase activity
true	[INTERPRO, ANNOTATED]	PJJNKMKO_142229	Cysteine desulfurase IscS	397				4	P:GO:0006520; F:GO:0030170; F:GO:0031071; P:GO:0044571	P:cellular amino acid metabolic process; F:pyridoxal phosphate binding; F:cysteine desulfurase activity; P:[2Fe-2S] cluster assembly			IPR000192 (PFAM); IPR017772 (TIGRFAM); IPR015422 (G3DSA:3.90.1150.GENE3D); IPR016454 (PIRSF); IPR015421 (G3DSA:3.40.640.GENE3D); PTHR11601 (PANTHER); IPR010240 (HAMAP); IPR015424 (SUPERFAMILY)	F:GO:0003824; P:GO:0006520; F:GO:0030170; F:GO:0031071; P:GO:0044571	F:catalytic activity; P:cellular amino acid metabolic process; F:pyridoxal phosphate binding; F:cysteine desulfurase activity; P:[2Fe-2S] cluster assembly
true	[INTERPRO, ANNOTATED]	PJJNKMKO_142252	Methylmalonyl-CoA carboxyltransferase 5S subunit	495				1	F:GO:0003824	F:catalytic activity			IPR000891 (PFAM); IPR003379 (PFAM); IPR013785 (G3DSA:3.20.20.GENE3D); PTHR45266 (PANTHER); IPR000891 (PROSITE_PROFILES); cd07937 (CDD); SSF89000 (SUPERFAMILY); SSF51569 (SUPERFAMILY)	F:GO:0003824	F:catalytic activity
true	[INTERPRO, ANNOTATED]	PJJNKMKO_143621	ATP synthase subunit alpha	616				4	F:GO:0005524; P:GO:0015986; C:GO:0045261; F:GO:0046933	F:ATP binding; P:ATP synthesis coupled proton transport; C:proton-transporting ATP synthase complex, catalytic core F(1); F:proton-transporting ATP synthase activity, rotational mechanism			IPR000711 (PRINTS); IPR023366 (G3DSA:2.40.30.GENE3D); IPR000711 (PFAM); IPR000793 (PFAM); IPR004100 (PFAM); G3DSA:3.40.50.300 (GENE3D); IPR038376 (G3DSA:1.20.150.GENE3D); IPR000194 (PFAM); IPR005294 (TIGRFAM); PTHR42875 (PANTHER); IPR005294 (HAMAP); IPR033732 (CDD); SSF47917 (SUPERFAMILY); IPR027417 (SUPERFAMILY); IPR036121 (SUPERFAMILY)	F:GO:0005524; P:GO:0015986; F:GO:0032559; C:GO:0045261; P:GO:0046034; F:GO:0046933; P:GO:1902600	F:ATP binding; P:ATP synthesis coupled proton transport; F:adenyl ribonucleotide binding; C:proton-transporting ATP synthase complex, catalytic core F(1); P:ATP metabolic process; F:proton-transporting ATP synthase activity, rotational mechanism; P:proton transmembrane transport
true	[INTERPRO, ANNOTATED]	PJJNKMKO_144135	GTPase Era	305				3	F:GO:0003723; F:GO:0005525; C:GO:0005622	F:RNA binding; F:GTP binding; C:intracellular			IPR006073 (PFAM); IPR004044 (PFAM); G3DSA:3.40.50.300 (GENE3D); IPR005225 (TIGRFAM); IPR015946 (G3DSA:3.30.300.GENE3D); IPR005662 (TIGRFAM); PTHR42698:SF2 (PANTHER); PTHR42698 (PANTHER); IPR004044 (PROSITE_PROFILES); IPR030388 (PROSITE_PROFILES); IPR005662 (HAMAP); IPR030388 (CDD); IPR027417 (SUPERFAMILY); IPR009019 (SUPERFAMILY)	F:GO:0003723; F:GO:0005525; C:GO:0005622	F:RNA binding; F:GTP binding; C:intracellular
true	[INTERPRO, ANNOTATED]	PJJNKMKO_144483	6-phosphogluconate dehydrogenase, decarboxylating	508				4	F:GO:0004616; P:GO:0006098; F:GO:0050661; P:GO:0055114	F:phosphogluconate dehydrogenase (decarboxylating) activity; P:pentose-phosphate shunt; F:NADP binding; P:oxidation-reduction process			IPR006183 (PRINTS); IPR006115 (PFAM); IPR006113 (PIRSF); IPR006114 (PFAM); G3DSA:1.20.5.320 (GENE3D); IPR013328 (G3DSA:1.10.1040.GENE3D); G3DSA:3.40.50.720 (GENE3D); IPR006113 (TIGRFAM); PTHR11811:SF25 (PANTHER); PTHR11811 (PANTHER); IPR008927 (SUPERFAMILY); IPR036291 (SUPERFAMILY)	F:GO:0004616; P:GO:0006098; F:GO:0016491; F:GO:0050661; P:GO:0055114	F:phosphogluconate dehydrogenase (decarboxylating) activity; P:pentose-phosphate shunt; F:oxidoreductase activity; F:NADP binding; P:oxidation-reduction process
true	[INTERPRO, ANNOTATED]	PJJNKMKO_146133	Ribosomal RNA large subunit methyltransferase L	423				1	F:GO:0003723	F:RNA binding			IPR000241 (PFAM); G3DSA:3.30.2130.30 (GENE3D); IPR004114 (PFAM); G3DSA:3.40.50.150 (GENE3D); PTHR18895:SF62 (PANTHER); PTHR18895 (PANTHER); cd11715 (CDD); IPR029063 (SUPERFAMILY)	F:GO:0003723	F:RNA binding
true	[INTERPRO, ANNOTATED]	PJJNKMKO_151894	Tryptophan--tRNA ligase 2	399				4	F:GO:0004830; F:GO:0005524; C:GO:0005737; P:GO:0006436	F:tryptophan-tRNA ligase activity; F:ATP binding; C:cytoplasm; P:tryptophanyl-tRNA aminoacylation			IPR002306 (PRINTS); G3DSA:1.10.240.10 (GENE3D); IPR014729 (G3DSA:3.40.50.GENE3D); IPR002305 (PFAM); IPR002306 (TIGRFAM); PTHR43766 (PANTHER); IPR002306 (CDD); SSF52374 (SUPERFAMILY)	F:GO:0000166; F:GO:0004812; F:GO:0004830; F:GO:0005524; C:GO:0005737; P:GO:0006418; P:GO:0006436	F:nucleotide binding; F:aminoacyl-tRNA ligase activity; F:tryptophan-tRNA ligase activity; F:ATP binding; C:cytoplasm; P:tRNA aminoacylation for protein translation; P:tryptophanyl-tRNA aminoacylation
true	[INTERPRO, ANNOTATED]	PJJNKMKO_153944	FeS cluster assembly protein SufB	499				1	P:GO:0016226	P:iron-sulfur cluster assembly			IPR010231 (TIGRFAM); IPR000825 (PFAM); mobidb-lite (MOBIDB_LITE); PTHR30508 (PANTHER); PTHR30508:SF1 (PANTHER); IPR037284 (SUPERFAMILY)	P:GO:0016226	P:iron-sulfur cluster assembly
true	[INTERPRO, ANNOTATED]	PJJNKMKO_154115	dTDP-glucose 4,6-dehydratase 2	344				2	F:GO:0008460; P:GO:0009225	F:dTDP-glucose 4,6-dehydratase activity; P:nucleotide-sugar metabolic process			IPR005888 (TIGRFAM); G3DSA:3.40.50.720 (GENE3D); IPR016040 (PFAM); G3DSA:3.90.25.10 (GENE3D); PTHR43000 (PANTHER); PTHR43000:SF14 (PANTHER); cd05246 (CDD); IPR036291 (SUPERFAMILY)	F:GO:0008460; P:GO:0009225	F:dTDP-glucose 4,6-dehydratase activity; P:nucleotide-sugar metabolic process
true	[INTERPRO, ANNOTATED]	PJJNKMKO_154449	ATP synthase subunit alpha	503				4	F:GO:0005524; P:GO:0015986; C:GO:0045261; F:GO:0046933	F:ATP binding; P:ATP synthesis coupled proton transport; C:proton-transporting ATP synthase complex, catalytic core F(1); F:proton-transporting ATP synthase activity, rotational mechanism			G3DSA:3.40.50.300 (GENE3D); IPR000194 (PFAM); IPR004100 (PFAM); IPR000793 (PFAM); IPR038376 (G3DSA:1.20.150.GENE3D); IPR005294 (PIRSF); IPR005294 (TIGRFAM); IPR023366 (G3DSA:2.40.30.GENE3D); PTHR42875 (PANTHER); IPR005294 (HAMAP); IPR033732 (CDD); SSF47917 (SUPERFAMILY); IPR036121 (SUPERFAMILY); IPR027417 (SUPERFAMILY)	F:GO:0005524; P:GO:0015986; F:GO:0032559; C:GO:0045261; P:GO:0046034; F:GO:0046933; P:GO:1902600	F:ATP binding; P:ATP synthesis coupled proton transport; F:adenyl ribonucleotide binding; C:proton-transporting ATP synthase complex, catalytic core F(1); P:ATP metabolic process; F:proton-transporting ATP synthase activity, rotational mechanism; P:proton transmembrane transport
true	[INTERPRO, ANNOTATED]	PJJNKMKO_156172	Energy-dependent translational throttle protein EttA	565				3	F:GO:0005524; F:GO:0016887; P:GO:0045900	F:ATP binding; F:ATPase activity; P:negative regulation of translational elongation			IPR003439 (PFAM); G3DSA:3.40.50.300 (GENE3D); G3DSA:3.40.50.300 (GENE3D); IPR022374 (TIGRFAM); IPR032781 (PFAM); IPR022374 (PANTHER); IPR003439 (PROSITE_PROFILES); IPR003439 (PROSITE_PROFILES); cd03221 (CDD); cd03221 (CDD); IPR027417 (SUPERFAMILY); IPR027417 (SUPERFAMILY)	F:GO:0005524; F:GO:0016887; P:GO:0045900	F:ATP binding; F:ATPase activity; P:negative regulation of translational elongation
true	[INTERPRO, ANNOTATED]	PJJNKMKO_156728	Oleate hydratase	666				3	P:GO:0006631; F:GO:0050151; F:GO:0071949	P:fatty acid metabolic process; F:oleate hydratase activity; F:FAD binding			IPR036188 (G3DSA:3.50.50.GENE3D); IPR010354 (PFAM); IPR010354 (PANTHER); IPR036188 (SUPERFAMILY)	P:GO:0006631; F:GO:0050151; F:GO:0071949	P:fatty acid metabolic process; F:oleate hydratase activity; F:FAD binding
true	[INTERPRO, ANNOTATED]	PJJNKMKO_158385	Methionine--tRNA ligase	665				5	F:GO:0000049; F:GO:0004825; F:GO:0005524; C:GO:0005737; P:GO:0006431	F:tRNA binding; F:methionine-tRNA ligase activity; F:ATP binding; C:cytoplasm; P:methionyl-tRNA aminoacylation			IPR033911 (PRINTS); G3DSA:1.10.730.10 (GENE3D); G3DSA:2.170.220.10 (GENE3D); IPR014758 (TIGRFAM); IPR013155 (PFAM); G3DSA:2.40.50.140 (GENE3D); IPR015413 (PFAM); IPR014729 (G3DSA:3.40.50.GENE3D); IPR002547 (PFAM); IPR004495 (TIGRFAM); PTHR43326 (PANTHER); PTHR43326:SF3 (PANTHER); IPR002547 (PROSITE_PROFILES); IPR023457 (HAMAP); IPR004495 (CDD); IPR033911 (CDD); cd07957 (CDD); SSF52374 (SUPERFAMIL…	F:GO:0000049; F:GO:0000166; F:GO:0004812; F:GO:0004825; F:GO:0005524; C:GO:0005737; P:GO:0006418; P:GO:0006431	F:tRNA binding; F:nucleotide binding; F:aminoacyl-tRNA ligase activity; F:methionine-tRNA ligase activity; F:ATP binding; C:cytoplasm; P:tRNA aminoacylation for protein translation; P:methionyl-tRNA aminoacylation
true	[INTERPRO, ANNOTATED]	PJJNKMKO_158711	Ribosome hibernation promotion factor	186				1	P:GO:0044238	P:primary metabolic process			IPR036567 (G3DSA:3.30.160.GENE3D); IPR032528 (PFAM); IPR038416 (G3DSA:3.30.505.GENE3D); IPR003489 (PFAM); IPR003489 (TIGRFAM); PTHR33231 (PANTHER); IPR034694 (HAMAP); IPR003489 (CDD); IPR036567 (SUPERFAMILY)	P:GO:0044238	P:primary metabolic process
true	[INTERPRO, ANNOTATED]	PJJNKMKO_159191	Protein translocase subunit SecA	1112				4	F:GO:0005524; P:GO:0006605; C:GO:0016020; P:GO:0017038	F:ATP binding; P:protein targeting; C:membrane; P:protein import			IPR000185 (PRINTS); IPR011115 (PFAM); G3DSA:3.10.450.50 (GENE3D); IPR011130 (PFAM); IPR011116 (PFAM); IPR001650 (PFAM); IPR004027 (PFAM); G3DSA:1.10.3060.10 (GENE3D); G3DSA:1.10.3060.10 (GENE3D); G3DSA:3.40.50.300 (GENE3D); mobidb-lite (MOBIDB_LITE); mobidb-lite (MOBIDB_LITE); mobidb-lite (MOBIDB_LITE); IPR000185 (PANTHER); IPR000185 (HAMAP); IPR014018 (PROSITE_PROFILES); IPR001650 (CDD); IPR0274…	F:GO:0005524; P:GO:0006605; P:GO:0006886; C:GO:0016020; P:GO:0017038	F:ATP binding; P:protein targeting; P:intracellular protein transport; C:membrane; P:protein import
true	[INTERPRO, ANNOTATED]	PJJNKMKO_160476	50S ribosomal protein L4	209				3	F:GO:0003735; C:GO:0005840; P:GO:0006412	F:structural constituent of ribosome; C:ribosome; P:translation			IPR013005 (TIGRFAM); IPR023574 (G3DSA:3.40.1370.GENE3D); IPR002136 (PFAM); mobidb-lite (MOBIDB_LITE); mobidb-lite (MOBIDB_LITE); IPR013005 (PANTHER); IPR013005 (HAMAP); IPR023574 (SUPERFAMILY)	F:GO:0003735; C:GO:0005840; P:GO:0006412	F:structural constituent of ribosome; C:ribosome; P:translation
true	[INTERPRO, ANNOTATED]	PJJNKMKO_162068	3-isopropylmalate dehydrogenase	403				4	F:GO:0003862; C:GO:0005737; P:GO:0009098; P:GO:0055114	F:3-isopropylmalate dehydrogenase activity; C:cytoplasm; P:leucine biosynthetic process; P:oxidation-reduction process			IPR004429 (TIGRFAM); G3DSA:3.40.718.10 (GENE3D); IPR024084 (PFAM); IPR004429 (PANTHER); IPR004429 (HAMAP); SSF53659 (SUPERFAMILY)	F:GO:0003862; C:GO:0005737; P:GO:0009098; F:GO:0016616; P:GO:0055114	F:3-isopropylmalate dehydrogenase activity; C:cytoplasm; P:leucine biosynthetic process; F:oxidoreductase activity, acting on the CH-OH group of donors, NAD or NADP as acceptor; P:oxidation-reduction process
true	[INTERPRO]	PJJNKMKO_163219	L-ribulose-5-phosphate 4-epimerase UlaF	250									IPR001303 (PFAM); IPR036409 (G3DSA:3.40.225.GENE3D); PTHR22789 (PANTHER); PTHR22789:SF8 (PANTHER); cd00398 (CDD); IPR036409 (SUPERFAMILY)	no GO terms	no GO terms
true	[INTERPRO, ANNOTATED]	PJJNKMKO_166088	Ribose import ATP-binding protein RbsA	503				4	F:GO:0005524; P:GO:0008643; C:GO:0016020; F:GO:0043211	F:ATP binding; P:carbohydrate transport; C:membrane; F:carbohydrate-transporting ATPase activity			G3DSA:3.40.50.300 (GENE3D); IPR003439 (PFAM); G3DSA:3.40.50.300 (GENE3D); PTHR43790 (PANTHER); PTHR43790:SF3 (PANTHER); IPR015862 (PROSITE_PROFILES); IPR015861 (PROSITE_PROFILES); IPR003439 (PROSITE_PROFILES); IPR003439 (PROSITE_PROFILES); cd03215 (CDD); cd03216 (CDD); IPR027417 (SUPERFAMILY); IPR027417 (SUPERFAMILY)	F:GO:0005524; P:GO:0008643; C:GO:0016020; F:GO:0016887; F:GO:0043211	F:ATP binding; P:carbohydrate transport; C:membrane; F:ATPase activity; F:carbohydrate-transporting ATPase activity
true	[INTERPRO, ANNOTATED]	PJJNKMKO_166218	Caffeyl-CoA reductase-Etf complex subunit CarE	355				2	F:GO:0009055; F:GO:0050660	F:electron transfer activity; F:flavin adenine dinucleotide binding			IPR014731 (PFAM); IPR014729 (G3DSA:3.40.50.GENE3D); IPR001308 (PIRSF); IPR014730 (PFAM); G3DSA:3.40.50.1220 (GENE3D); PTHR43153 (PANTHER); PTHR43153:SF9 (PANTHER); IPR033947 (CDD); SSF52402 (SUPERFAMILY); IPR029035 (SUPERFAMILY)	F:GO:0009055; F:GO:0050660	F:electron transfer activity; F:flavin adenine dinucleotide binding
true	[INTERPRO, ANNOTATED]	PJJNKMKO_167656	Galactose-1-phosphate uridylyltransferase	536				3	C:GO:0005737; P:GO:0006012; F:GO:0008108	C:cytoplasm; P:galactose metabolic process; F:UDP-glucose:hexose-1-phosphate uridylyltransferase activity			IPR005850 (PFAM); IPR005849 (PFAM); IPR000766 (TIGRFAM); IPR000766 (PIRSF); IPR000766 (PANTHER); IPR000766 (HAMAP)	C:GO:0005737; P:GO:0006012; F:GO:0008108	C:cytoplasm; P:galactose metabolic process; F:UDP-glucose:hexose-1-phosphate uridylyltransferase activity
true	[INTERPRO, ANNOTATED]	PJJNKMKO_168275	Peptide chain release factor 1	371				3	C:GO:0005737; P:GO:0006415; F:GO:0016149	C:cytoplasm; P:translational termination; F:translation release factor activity, codon specific			G3DSA:3.30.160.20 (GENE3D); G3DSA:3.30.70.1660 (GENE3D); IPR000352 (PFAM); G3DSA:3.30.70.1660 (GENE3D); IPR005139 (PFAM); G3DSA:1.20.58.410 (GENE3D); IPR004373 (TIGRFAM); PTHR43804:SF4 (PANTHER); PTHR43804 (PANTHER); IPR004373 (HAMAP); SSF75620 (SUPERFAMILY)	F:GO:0003747; C:GO:0005737; P:GO:0006415; F:GO:0016149	F:translation release factor activity; C:cytoplasm; P:translational termination; F:translation release factor activity, codon specific
true	[INTERPRO, ANNOTATED]	PJJNKMKO_169591	Anaerobic ribonucleoside-triphosphate reductase	732				3	P:GO:0006260; F:GO:0008998; P:GO:0055114	P:DNA replication; F:ribonucleoside-triphosphate reductase activity; P:oxidation-reduction process			IPR012833 (PFAM); IPR012833 (TIGRFAM); IPR005144 (PFAM); G3DSA:3.20.70.20 (GENE3D); PTHR21075 (PANTHER); IPR005144 (PROSITE_PROFILES); SSF51998 (SUPERFAMILY)	P:GO:0006260; F:GO:0008998; F:GO:0016491; P:GO:0055114	P:DNA replication; F:ribonucleoside-triphosphate reductase activity; F:oxidoreductase activity; P:oxidation-reduction process
true	[INTERPRO, ANNOTATED]	PJJNKMKO_171140	UDP-glucose 6-dehydrogenase	449				4	P:GO:0000271; F:GO:0003979; F:GO:0051287; P:GO:0055114	P:polysaccharide biosynthetic process; F:UDP-glucose 6-dehydrogenase activity; F:NAD binding; P:oxidation-reduction process			G3DSA:3.40.50.720 (GENE3D); G3DSA:3.40.50.720 (GENE3D); IPR028357 (PIRSF); IPR014027 (PFAM); IPR014026 (PFAM); G3DSA:1.20.5.100 (GENE3D); IPR017476 (PIRSF); IPR001732 (PFAM); IPR017476 (TIGRFAM); PTHR43750 (PANTHER); PTHR43750:SF3 (PANTHER); IPR036220 (SUPERFAMILY); IPR036291 (SUPERFAMILY); IPR008927 (SUPERFAMILY)	P:GO:0000271; F:GO:0003979; F:GO:0016616; F:GO:0051287; P:GO:0055114	P:polysaccharide biosynthetic process; F:UDP-glucose 6-dehydrogenase activity; F:oxidoreductase activity, acting on the CH-OH group of donors, NAD or NADP as acceptor; F:NAD binding; P:oxidation-reduction process
true	[INTERPRO, ANNOTATED]	PJJNKMKO_172684	Methionine--tRNA ligase	680				5	F:GO:0000049; F:GO:0004825; F:GO:0005524; C:GO:0005737; P:GO:0006431	F:tRNA binding; F:methionine-tRNA ligase activity; F:ATP binding; C:cytoplasm; P:methionyl-tRNA aminoacylation			IPR033911 (PRINTS); IPR013155 (PFAM); IPR015413 (PFAM); G3DSA:2.40.50.140 (GENE3D); IPR014729 (G3DSA:3.40.50.GENE3D); IPR004495 (TIGRFAM); IPR029038 (G3DSA:2.20.28.GENE3D); IPR014758 (TIGRFAM); IPR002547 (PFAM); G3DSA:1.10.730.10 (GENE3D); PTHR11946:SF86 (PANTHER); PTHR11946 (PANTHER); IPR002547 (PROSITE_PROFILES); IPR023458 (HAMAP); IPR033911 (CDD); IPR004495 (CDD); cd07957 (CDD); IPR009080 (SUP…	F:GO:0000049; F:GO:0000166; F:GO:0004812; F:GO:0004825; F:GO:0005524; C:GO:0005737; P:GO:0006418; P:GO:0006431	F:tRNA binding; F:nucleotide binding; F:aminoacyl-tRNA ligase activity; F:methionine-tRNA ligase activity; F:ATP binding; C:cytoplasm; P:tRNA aminoacylation for protein translation; P:methionyl-tRNA aminoacylation
true	[INTERPRO, ANNOTATED]	PJJNKMKO_174204	Glutaconyl-CoA decarboxylase subunit beta	383				2	P:GO:0006814; F:GO:0016829	P:sodium ion transport; F:lyase activity			IPR005661 (TIGRFAM); IPR005661 (PIRSF); IPR005661 (PFAM); IPR005661 (PANTHER)	P:GO:0006814; F:GO:0016829	P:sodium ion transport; F:lyase activity
true	[INTERPRO, ANNOTATED]	PJJNKMKO_175078	30S ribosomal protein S4	202				4	F:GO:0003735; P:GO:0006412; C:GO:0015935; F:GO:0019843	F:structural constituent of ribosome; P:translation; C:small ribosomal subunit; F:rRNA binding			G3DSA:1.10.1050.10 (GENE3D); IPR005709 (TIGRFAM); IPR002942 (PFAM); IPR036986 (G3DSA:3.10.290.GENE3D); IPR001912 (PFAM); IPR022801 (PANTHER); IPR005709 (PTHR11831:PANTHER); IPR002942 (PROSITE_PROFILES); IPR005709 (HAMAP); IPR002942 (CDD); SSF55174 (SUPERFAMILY)	F:GO:0003723; F:GO:0003735; C:GO:0005622; P:GO:0006412; C:GO:0015935; F:GO:0019843	F:RNA binding; F:structural constituent of ribosome; C:intracellular; P:translation; C:small ribosomal subunit; F:rRNA binding
true	[INTERPRO, ANNOTATED]	PJJNKMKO_177316	Ribosomal RNA large subunit methyltransferase K	299				1	F:GO:0008168	F:methyltransferase activity			IPR013780 (G3DSA:2.60.40.GENE3D); G3DSA:3.40.50.150 (GENE3D); IPR019614 (PFAM); PTHR43042:SF2 (PANTHER); PTHR43042 (PANTHER); IPR029063 (SUPERFAMILY)	F:GO:0008168	F:methyltransferase activity
true	[INTERPRO, ANNOTATED]	PJJNKMKO_177686	Glutamine synthetase	711				2	F:GO:0004356; P:GO:0006807	F:glutamate-ammonia ligase activity; P:nitrogen compound metabolic process			IPR022147 (PFAM); IPR008146 (PFAM); G3DSA:3.30.590.10 (GENE3D); G3DSA:1.20.120.1560 (GENE3D); PTHR42974 (PANTHER); IPR014746 (SUPERFAMILY)	F:GO:0003824; F:GO:0004356; P:GO:0006807	F:catalytic activity; F:glutamate-ammonia ligase activity; P:nitrogen compound metabolic process
true	[INTERPRO, ANNOTATED]	PJJNKMKO_177887	Ribosome hibernation promotion factor	219				1	P:GO:0044238	P:primary metabolic process			IPR036567 (G3DSA:3.30.160.GENE3D); IPR003489 (TIGRFAM); IPR032528 (PFAM); IPR003489 (PFAM); IPR038416 (G3DSA:3.30.505.GENE3D); PTHR33231 (PANTHER); IPR034694 (HAMAP); IPR003489 (CDD); IPR036567 (SUPERFAMILY)	P:GO:0044238	P:primary metabolic process
true	[INTERPRO, ANNOTATED]	PJJNKMKO_177889	Short-chain-enoyl-CoA hydratase	274				2	F:GO:0003824; P:GO:0008152	F:catalytic activity; P:metabolic process			IPR014748 (G3DSA:1.10.12.GENE3D); IPR001753 (PFAM); G3DSA:3.90.226.10 (GENE3D); PTHR11941 (PANTHER); cd06558 (CDD); IPR029045 (SUPERFAMILY)	F:GO:0003824; P:GO:0008152	F:catalytic activity; P:metabolic process
true	[INTERPRO, ANNOTATED]	PJJNKMKO_180852	Translation initiation factor IF-2	532				5	F:GO:0003743; F:GO:0003924; F:GO:0005525; C:GO:0005622; P:GO:0006413	F:translation initiation factor activity; F:GTPase activity; F:GTP binding; C:intracellular; P:translational initiation			IPR000178 (TIGRFAM); G3DSA:3.40.50.300 (GENE3D); IPR000795 (PFAM); IPR005225 (TIGRFAM); IPR036925 (G3DSA:3.40.50.GENE3D); G3DSA:2.40.30.10 (GENE3D); G3DSA:2.40.30.10 (GENE3D); IPR023115 (PFAM); PTHR43381:SF5 (PANTHER); IPR015760 (PANTHER); IPR000178 (HAMAP); IPR000795 (PROSITE_PROFILES); cd03702 (CDD); cd03692 (CDD); cd01887 (CDD); IPR009000 (SUPERFAMILY); IPR009000 (SUPERFAMILY); IPR036925 (SUPE…	F:GO:0003743; F:GO:0003924; F:GO:0005525; C:GO:0005622; P:GO:0006413	F:translation initiation factor activity; F:GTPase activity; F:GTP binding; C:intracellular; P:translational initiation
true	[INTERPRO, ANNOTATED]	PJJNKMKO_190060	hypothetical protein	564				1	F:GO:0005515	F:protein binding			IPR001440 (PFAM); IPR019734 (PFAM); IPR011990 (G3DSA:1.25.40.GENE3D); PTHR12558 (PANTHER); IPR019734 (PROSITE_PROFILES); IPR019734 (PROSITE_PROFILES); PS51257 (PROSITE_PROFILES); IPR013026 (PROSITE_PROFILES); IPR011990 (SUPERFAMILY)	F:GO:0005515	F:protein binding
true	[INTERPRO, ANNOTATED]	PJJNKMKO_191066	hypothetical protein	250				2	P:GO:0006633; F:GO:0016790	P:fatty acid biosynthetic process; F:thiolester hydrolase activity			IPR002864 (PFAM); G3DSA:3.10.129.10 (GENE3D); G3DSA:3.10.129.10 (GENE3D); PTHR31727:SF6 (PANTHER); PTHR31727 (PANTHER); cd00586 (CDD); IPR029069 (SUPERFAMILY); IPR029069 (SUPERFAMILY)	P:GO:0006633; F:GO:0016790	P:fatty acid biosynthetic process; F:thiolester hydrolase activity
true	[INTERPRO, ANNOTATED]	PJJNKMKO_194382	DNA polymerase III subunit alpha	1293				2	P:GO:0006260; F:GO:0008408	P:DNA replication; F:3'-5' exonuclease activity			IPR011708 (PFAM); IPR004805 (TIGRFAM); G3DSA:1.10.10.1600 (GENE3D); IPR004013 (PFAM); IPR029460 (PFAM); G3DSA:1.10.150.870 (GENE3D); PTHR32294:SF0 (PANTHER); IPR004805 (PANTHER); cd12113 (CDD); cd04485 (CDD); SSF160975 (SUPERFAMILY); IPR016195 (SUPERFAMILY)	F:GO:0003824; P:GO:0006260; F:GO:0008408	F:catalytic activity; P:DNA replication; F:3'-5' exonuclease activity
true	[INTERPRO, ANNOTATED]	PJJNKMKO_194763	Serine--tRNA ligase	435				4	F:GO:0004828; F:GO:0005524; C:GO:0005737; P:GO:0006434	F:serine-tRNA ligase activity; F:ATP binding; C:cytoplasm; P:seryl-tRNA aminoacylation			IPR002317 (PRINTS); IPR002317 (PIRSF); IPR015866 (PFAM); IPR002317 (TIGRFAM); G3DSA:1.10.287.40 (GENE3D); G3DSA:3.30.930.10 (GENE3D); IPR002314 (PFAM); IPR002317 (PANTHER); IPR006195 (PROSITE_PROFILES); SSF55681 (SUPERFAMILY); IPR010978 (SUPERFAMILY)	F:GO:0000166; F:GO:0004812; F:GO:0004828; F:GO:0005524; C:GO:0005737; P:GO:0006418; P:GO:0006434	F:nucleotide binding; F:aminoacyl-tRNA ligase activity; F:serine-tRNA ligase activity; F:ATP binding; C:cytoplasm; P:tRNA aminoacylation for protein translation; P:seryl-tRNA aminoacylation
true	[INTERPRO, ANNOTATED]	PJJNKMKO_196446	UDP-glucose 4-epimerase	344				2	F:GO:0003978; P:GO:0006012	F:UDP-glucose 4-epimerase activity; P:galactose metabolic process			IPR005886 (TIGRFAM); IPR016040 (PFAM); G3DSA:3.90.25.10 (GENE3D); G3DSA:3.40.50.720 (GENE3D); PTHR43725:SF8 (PANTHER); PTHR43725 (PANTHER); IPR005886 (CDD); IPR036291 (SUPERFAMILY)	F:GO:0003978; P:GO:0006012	F:UDP-glucose 4-epimerase activity; P:galactose metabolic process
true	[INTERPRO, ANNOTATED]	PJJNKMKO_197967	Translation initiation factor IF-2	1015				5	F:GO:0003743; F:GO:0003924; F:GO:0005525; C:GO:0005622; P:GO:0006413	F:translation initiation factor activity; F:GTPase activity; F:GTP binding; C:intracellular; P:translational initiation			IPR023115 (PFAM); G3DSA:3.40.50.300 (GENE3D); IPR036925 (G3DSA:3.40.50.GENE3D); IPR000178 (TIGRFAM); IPR005225 (TIGRFAM); G3DSA:2.40.30.10 (GENE3D); IPR000795 (PFAM); G3DSA:2.40.30.10 (GENE3D); IPR006847 (PFAM); mobidb-lite (MOBIDB_LITE); mobidb-lite (MOBIDB_LITE); mobidb-lite (MOBIDB_LITE); mobidb-lite (MOBIDB_LITE); PTHR43381:SF5 (PANTHER); IPR015760 (PANTHER); IPR000178 (HAMAP); IPR000795 (PRO…	F:GO:0003743; F:GO:0003924; F:GO:0005525; C:GO:0005622; P:GO:0006413	F:translation initiation factor activity; F:GTPase activity; F:GTP binding; C:intracellular; P:translational initiation
true	[INTERPRO, ANNOTATED]	PJJNKMKO_198966	ATP phosphoribosyltransferase	284				4	P:GO:0000105; F:GO:0000287; F:GO:0003879; C:GO:0005737	P:histidine biosynthetic process; F:magnesium ion binding; F:ATP phosphoribosyltransferase activity; C:cytoplasm			IPR013115 (TIGRFAM); IPR013820 (PFAM); IPR013820 (TIGRFAM); IPR015867 (G3DSA:3.30.70.GENE3D); G3DSA:3.40.190.10 (GENE3D); G3DSA:3.40.190.10 (GENE3D); IPR013115 (PFAM); PTHR21403:SF4 (PANTHER); IPR001348 (PANTHER); IPR020621 (HAMAP); IPR011322 (SUPERFAMILY); SSF53850 (SUPERFAMILY)	P:GO:0000105; F:GO:0000287; F:GO:0003879; C:GO:0005737	P:histidine biosynthetic process; F:magnesium ion binding; F:ATP phosphoribosyltransferase activity; C:cytoplasm
true	[INTERPRO, ANNOTATED]	PJJNKMKO_200741	Ribonuclease Y	523				3	F:GO:0003723; P:GO:0006402; C:GO:0016020	F:RNA binding; P:mRNA catabolic process; C:membrane			IPR036612 (G3DSA:3.30.1370.GENE3D); IPR022711 (PFAM); IPR004088 (PFAM); IPR017705 (TIGRFAM); IPR006675 (TIGRFAM); IPR006674 (PFAM); G3DSA:1.10.3210.10 (GENE3D); PTHR12826 (PANTHER); IPR017705 (PTHR12826:PANTHER); IPR017705 (HAMAP); IPR003607 (PROSITE_PROFILES); PS50084 (PROSITE_PROFILES); IPR003607 (CDD); SSF109604 (SUPERFAMILY); IPR036612 (SUPERFAMILY)	F:GO:0003723; P:GO:0006402; C:GO:0016020	F:RNA binding; P:mRNA catabolic process; C:membrane
true	[INTERPRO, ANNOTATED]	PJJNKMKO_202688	NADPH dehydrogenase	426				3	F:GO:0010181; F:GO:0016491; P:GO:0055114	F:FMN binding; F:oxidoreductase activity; P:oxidation-reduction process			IPR001155 (PFAM); PTHR43656 (PANTHER); PTHR43656:SF2 (PANTHER); cd02803 (CDD); SSF51395 (SUPERFAMILY)	F:GO:0010181; F:GO:0016491; P:GO:0055114	F:FMN binding; F:oxidoreductase activity; P:oxidation-reduction process
true	[INTERPRO, ANNOTATED]	PJJNKMKO_206331	Pyruvate, phosphate dikinase	887				5	F:GO:0005524; P:GO:0006090; F:GO:0016301; P:GO:0016310; F:GO:0050242	F:ATP binding; P:pyruvate metabolic process; F:kinase activity; P:phosphorylation; F:pyruvate, phosphate dikinase activity			G3DSA:1.10.189.10 (GENE3D); IPR010121 (PIRSF); IPR002192 (PFAM); IPR013815 (G3DSA:3.30.1490.GENE3D); G3DSA:3.30.470.20 (GENE3D); IPR010121 (TIGRFAM); IPR008279 (PFAM); G3DSA:3.50.30.10 (GENE3D); IPR000121 (PFAM); G3DSA:3.20.20.60 (GENE3D); G3DSA:1.20.80.30 (GENE3D); PTHR22931 (PANTHER); IPR010121 (PTHR22931:PANTHER); IPR015813 (SUPERFAMILY); SSF56059 (SUPERFAMILY); IPR036637 (SUPERFAMILY)	F:GO:0003824; F:GO:0005524; P:GO:0006090; F:GO:0016301; P:GO:0016310; F:GO:0016772; F:GO:0050242	F:catalytic activity; F:ATP binding; P:pyruvate metabolic process; F:kinase activity; P:phosphorylation; F:transferase activity, transferring phosphorus-containing groups; F:pyruvate, phosphate dikinase activity
true	[INTERPRO, ANNOTATED]	PJJNKMKO_209701	Polyribonucleotide nucleotidyltransferase	739				6	F:GO:0003712; F:GO:0003723; F:GO:0004654; P:GO:0006355; P:GO:0006396; P:GO:0006402	F:transcription coregulator activity; F:RNA binding; F:polyribonucleotide nucleotidyltransferase activity; P:regulation of transcription, DNA-templated; P:RNA processing; P:mRNA catabolic process			IPR012162 (PIRSF); IPR015848 (PFAM); IPR003029 (PFAM); IPR027408 (G3DSA:3.30.230.GENE3D); IPR027408 (G3DSA:3.30.230.GENE3D); IPR012162 (TIGRFAM); IPR036612 (G3DSA:3.30.1370.GENE3D); IPR001247 (PFAM); IPR004088 (PFAM); IPR015847 (PFAM); G3DSA:2.40.50.140 (GENE3D); mobidb-lite (MOBIDB_LITE); PTHR11252:SF0 (PANTHER); IPR012162 (PANTHER); IPR012162 (HAMAP); PS50084 (PROSITE_PROFILES); IPR003101 (PROS…	F:GO:0003676; F:GO:0003712; F:GO:0003723; F:GO:0004654; P:GO:0006355; P:GO:0006396; P:GO:0006402	F:nucleic acid binding; F:transcription coregulator activity; F:RNA binding; F:polyribonucleotide nucleotidyltransferase activity; P:regulation of transcription, DNA-templated; P:RNA processing; P:mRNA catabolic process
true	[INTERPRO, ANNOTATED]	PJJNKMKO_213375	Anaerobic sulfatase-maturating enzyme	465				2	F:GO:0003824; F:GO:0051536	F:catalytic activity; F:iron-sulfur cluster binding			IPR007197 (PFAM); IPR013785 (G3DSA:3.20.20.GENE3D); IPR024025 (TIGRFAM); IPR023885 (TIGRFAM); PF13353 (PFAM),SFLDG01384 (SFLD),SFLDG01067 (SFLD),SFLDS00029 (SFLD),SFLDG01386 (SFLD); IPR034481 (PANTHER); PTHR43273:SF5 (PANTHER); cd01335 (CDD); SSF102114 (SUPERFAMILY)	F:GO:0003824; F:GO:0051536	F:catalytic activity; F:iron-sulfur cluster binding
true	[INTERPRO, ANNOTATED]	PJJNKMKO_214084	DNA polymerase III subunit beta	389				5	F:GO:0003677; F:GO:0003887; P:GO:0006260; F:GO:0008408; C:GO:0009360	F:DNA binding; F:DNA-directed DNA polymerase activity; P:DNA replication; F:3'-5' exonuclease activity; C:DNA polymerase III complex			G3DSA:3.10.150.10 (GENE3D); IPR001001 (TIGRFAM); IPR001001 (PIRSF); G3DSA:3.10.150.10 (GENE3D); IPR022637 (PFAM); IPR022634 (PFAM); IPR022635 (PFAM); IPR001001 (PANTHER); IPR001001 (CDD); SSF55979 (SUPERFAMILY); SSF55979 (SUPERFAMILY); SSF55979 (SUPERFAMILY)	F:GO:0003677; F:GO:0003887; P:GO:0006260; F:GO:0008408; C:GO:0009360	F:DNA binding; F:DNA-directed DNA polymerase activity; P:DNA replication; F:3'-5' exonuclease activity; C:DNA polymerase III complex
true	[INTERPRO, ANNOTATED]	PJJNKMKO_214294	30S ribosomal protein S15	136				3	F:GO:0003735; C:GO:0005840; P:GO:0006412	F:structural constituent of ribosome; C:ribosome; P:translation			IPR005290 (TIGRFAM); IPR000589 (PFAM); G3DSA:1.10.287.10 (GENE3D); PTHR23321:SF26 (PANTHER); IPR005290 (PANTHER); PD157043 (PRODOM); IPR005290 (HAMAP); IPR000589 (CDD); IPR009068 (SUPERFAMILY)	F:GO:0003735; C:GO:0005622; C:GO:0005840; P:GO:0006412	F:structural constituent of ribosome; C:intracellular; C:ribosome; P:translation
true	[INTERPRO]	PJJNKMKO_216434	putative transcriptional regulatory protein	247									IPR002876 (TIGRFAM); IPR002876 (PFAM); IPR026564 (G3DSA:3.30.70.GENE3D); IPR017856 (G3DSA:1.10.10.GENE3D); IPR026564 (G3DSA:3.30.70.GENE3D); PTHR12532:SF6 (PANTHER); IPR002876 (PANTHER); IPR002876 (HAMAP); IPR029072 (SUPERFAMILY)	no GO terms	no GO terms
true	[INTERPRO, ANNOTATED]	PJJNKMKO_217505	DNA gyrase subunit B	649				5	F:GO:0003677; F:GO:0003918; F:GO:0005524; C:GO:0005694; P:GO:0006265	F:DNA binding; F:DNA topoisomerase type II (ATP-hydrolyzing) activity; F:ATP binding; C:chromosome; P:DNA topological change			IPR000565 (PRINTS); PR00418 (PRINTS); IPR011557 (TIGRFAM); IPR003594 (PFAM); IPR006171 (PFAM); IPR013506 (PFAM); IPR014721 (G3DSA:3.30.230.GENE3D); IPR013759 (G3DSA:3.40.50.GENE3D); IPR036890 (G3DSA:3.30.565.GENE3D); IPR002288 (PFAM); PTHR10169:SF20 (PANTHER); IPR001241 (PANTHER); IPR011557 (HAMAP); IPR006171 (PROSITE_PROFILES); IPR034160 (CDD); cd00822 (CDD); IPR003594 (CDD); IPR020568 (SUPERFAM…	F:GO:0003677; F:GO:0003918; F:GO:0005524; C:GO:0005694; P:GO:0006265	F:DNA binding; F:DNA topoisomerase type II (ATP-hydrolyzing) activity; F:ATP binding; C:chromosome; P:DNA topological change
true	[INTERPRO, ANNOTATED]	PJJNKMKO_218682	UDP-glucose 4-epimerase	345				3	F:GO:0003978; P:GO:0006012; F:GO:0050662	F:UDP-glucose 4-epimerase activity; P:galactose metabolic process; F:coenzyme binding			IPR008089 (PRINTS); G3DSA:3.40.50.720 (GENE3D); G3DSA:3.90.25.10 (GENE3D); IPR001509 (PFAM); IPR005886 (TIGRFAM); PTHR43725:SF7 (PANTHER); PTHR43725 (PANTHER); IPR005886 (CDD); IPR036291 (SUPERFAMILY)	F:GO:0003824; F:GO:0003978; P:GO:0005975; P:GO:0006012; F:GO:0016857; F:GO:0050662	F:catalytic activity; F:UDP-glucose 4-epimerase activity; P:carbohydrate metabolic process; P:galactose metabolic process; F:racemase and epimerase activity, acting on carbohydrates and derivatives; F:coenzyme binding
true	[INTERPRO, ANNOTATED]	PJJNKMKO_220725	hypothetical protein	248				3	F:GO:0005506; P:GO:0016226; F:GO:0051536	F:iron ion binding; P:iron-sulfur cluster assembly; F:iron-sulfur cluster binding			G3DSA:3.90.1010.10 (GENE3D); PTHR10093:SF1 (PANTHER); IPR002871 (PANTHER); SSF82649 (SUPERFAMILY)	F:GO:0005506; P:GO:0016226; F:GO:0051536	F:iron ion binding; P:iron-sulfur cluster assembly; F:iron-sulfur cluster binding
true	[INTERPRO, ANNOTATED]	PJJNKMKO_222779	50S ribosomal protein L20	116				4	F:GO:0003735; C:GO:0005840; P:GO:0006412; F:GO:0019843	F:structural constituent of ribosome; C:ribosome; P:translation; F:rRNA binding			IPR005813 (PRINTS); IPR035566 (G3DSA:1.10.1900.GENE3D); G3DSA:1.10.720.90 (GENE3D); IPR005813 (PFAM); IPR005813 (TIGRFAM); IPR005813 (PANTHER); PTHR10986:SF12 (PANTHER); PD002389 (PRODOM); IPR005813 (HAMAP); IPR005813 (CDD); IPR035566 (SUPERFAMILY)	F:GO:0003735; C:GO:0005622; C:GO:0005840; P:GO:0006412; F:GO:0019843	F:structural constituent of ribosome; C:intracellular; C:ribosome; P:translation; F:rRNA binding
true	[INTERPRO, ANNOTATED]	PJJNKMKO_224231	Glucose-6-phosphate isomerase	527				3	F:GO:0004347; P:GO:0006094; P:GO:0006096	F:glucose-6-phosphate isomerase activity; P:gluconeogenesis; P:glycolytic process			IPR001672 (PRINTS); IPR001672 (PFAM); G3DSA:3.40.50.10490 (GENE3D); IPR023096 (G3DSA:1.10.1390.GENE3D); G3DSA:3.40.50.10490 (GENE3D); IPR001672 (PANTHER); PTHR11469:SF1 (PANTHER); IPR001672 (PROSITE_PROFILES); IPR001672 (HAMAP); IPR035476 (CDD); IPR035482 (CDD); SSF53697 (SUPERFAMILY)	F:GO:0004347; P:GO:0006094; P:GO:0006096	F:glucose-6-phosphate isomerase activity; P:gluconeogenesis; P:glycolytic process
true	[INTERPRO, ANNOTATED]	PJJNKMKO_226166	Peptide chain release factor RF2	375				3	C:GO:0005737; P:GO:0006415; F:GO:0016149	C:cytoplasm; P:translational termination; F:translation release factor activity, codon specific			IPR005139 (PFAM); G3DSA:3.30.70.1660 (GENE3D); IPR004374 (TIGRFAM); G3DSA:1.20.58.410 (GENE3D); G3DSA:3.30.160.20 (GENE3D); IPR000352 (PFAM); PTHR43116:SF3 (PANTHER); PTHR43116 (PANTHER); IPR004374 (HAMAP); SSF75620 (SUPERFAMILY)	F:GO:0003747; C:GO:0005737; P:GO:0006415; F:GO:0016149	F:translation release factor activity; C:cytoplasm; P:translational termination; F:translation release factor activity, codon specific
true	[INTERPRO, ANNOTATED]	PJJNKMKO_228847	Aldehyde-alcohol dehydrogenase	882				6	F:GO:0004022; P:GO:0006066; F:GO:0008774; P:GO:0015976; F:GO:0046872; P:GO:0055114	F:alcohol dehydrogenase (NAD) activity; P:alcohol metabolic process; F:acetaldehyde dehydrogenase (acetylating) activity; P:carbon utilization; F:metal ion binding; P:oxidation-reduction process			IPR016163 (G3DSA:3.40.309.GENE3D); IPR001670 (PFAM); IPR016162 (G3DSA:3.40.605.GENE3D); G3DSA:1.20.1090.10 (GENE3D); IPR015590 (PFAM); IPR012079 (PIRSF); G3DSA:3.40.50.1970 (GENE3D); PTHR11496 (PANTHER); PTHR11496:SF91 (PANTHER); IPR034789 (CDD); cd07122 (CDD); IPR016161 (SUPERFAMILY); SSF56796 (SUPERFAMILY)	F:GO:0004022; P:GO:0006066; P:GO:0008152; F:GO:0008774; P:GO:0015976; F:GO:0016491; F:GO:0016620; F:GO:0046872; P:GO:0055114	F:alcohol dehydrogenase (NAD) activity; P:alcohol metabolic process; P:metabolic process; F:acetaldehyde dehydrogenase (acetylating) activity; P:carbon utilization; F:oxidoreductase activity; F:oxidoreductase activity, acting on the aldehyde or oxo group of donors, NAD or NADP as acceptor; F:metal ion binding; P:oxidation-reduction process
true	[INTERPRO, ANNOTATED]	PJJNKMKO_229961	Caffeyl-CoA reductase-Etf complex subunit CarE	339				2	F:GO:0009055; F:GO:0050660	F:electron transfer activity; F:flavin adenine dinucleotide binding			IPR014730 (PFAM); IPR014729 (G3DSA:3.40.50.GENE3D); IPR014731 (PFAM); G3DSA:3.40.50.1220 (GENE3D); IPR001308 (PIRSF); PTHR43153 (PANTHER); PTHR43153:SF9 (PANTHER); IPR033947 (CDD); SSF52402 (SUPERFAMILY); IPR029035 (SUPERFAMILY)	F:GO:0009055; F:GO:0050660	F:electron transfer activity; F:flavin adenine dinucleotide binding
true	[INTERPRO]	PJJNKMKO_235824	Phosphoserine phosphatase ThrH	202									PF12710 (PFAM); IPR011863 (TIGRFAM); TIGR01488 (TIGRFAM); G3DSA:3.90.1470.10 (GENE3D); IPR023214 (G3DSA:3.40.50.GENE3D); PTHR43344 (PANTHER); PTHR43344:SF2 (PANTHER); IPR036412 (SUPERFAMILY)	no GO terms	no GO terms
true	[INTERPRO, ANNOTATED]	PJJNKMKO_236886	Argininosuccinate synthase	412				3	F:GO:0004055; F:GO:0005524; P:GO:0006526	F:argininosuccinate synthase activity; F:ATP binding; P:arginine biosynthetic process			IPR001518 (TIGRFAM); IPR014729 (G3DSA:3.40.50.GENE3D); IPR024074 (G3DSA:3.90.1260.GENE3D); G3DSA:1.20.5.470 (GENE3D); IPR001518 (PFAM); IPR001518 (PANTHER); IPR023434 (HAMAP); IPR023434 (CDD); SSF52402 (SUPERFAMILY); SSF69864 (SUPERFAMILY)	F:GO:0004055; F:GO:0005524; P:GO:0006526	F:argininosuccinate synthase activity; F:ATP binding; P:arginine biosynthetic process
true	[INTERPRO, ANNOTATED]	PJJNKMKO_236917	Ferredoxin-dependent glutamate synthase 1	1522				3	P:GO:0006537; F:GO:0015930; P:GO:0055114	P:glutamate biosynthetic process; F:glutamate synthase activity; P:oxidation-reduction process			IPR017932 (PFAM); IPR013785 (G3DSA:3.20.20.GENE3D); IPR036485 (G3DSA:2.160.20.GENE3D); IPR002489 (PFAM); IPR013785 (G3DSA:3.20.20.GENE3D); IPR029055 (G3DSA:3.60.20.GENE3D); IPR006982 (PFAM); IPR002932 (PFAM); PTHR11938 (PANTHER); PTHR11938:SF1 (PANTHER); IPR017932 (PROSITE_PROFILES); cd00713 (CDD); IPR002489 (CDD); IPR002932 (CDD); IPR036485 (SUPERFAMILY); SSF51395 (SUPERFAMILY); IPR029055 (SUPER…	F:GO:0003824; P:GO:0006537; P:GO:0006807; P:GO:0008152; F:GO:0015930; F:GO:0016491; F:GO:0016638; P:GO:0055114	F:catalytic activity; P:glutamate biosynthetic process; P:nitrogen compound metabolic process; P:metabolic process; F:glutamate synthase activity; F:oxidoreductase activity; F:oxidoreductase activity, acting on the CH-NH2 group of donors; P:oxidation-reduction process
true	[INTERPRO]	PJJNKMKO_237818	hypothetical protein	187									IPR011630 (PFAM)	no GO terms	no GO terms
true	[INTERPRO, ANNOTATED]	PJJNKMKO_238364	Glycine--tRNA ligase	476				4	F:GO:0004820; F:GO:0005524; C:GO:0005737; P:GO:0006426	F:glycine-tRNA ligase activity; F:ATP binding; C:cytoplasm; P:glycyl-tRNA aminoacylation			IPR002315 (PRINTS); IPR002314 (PFAM); IPR004154 (PFAM); IPR036621 (G3DSA:3.40.50.GENE3D); IPR002315 (TIGRFAM); IPR027031 (PANTHER); PTHR10745:SF0 (PANTHER); PTHR10745:SF0 (PANTHER); IPR027031 (PANTHER); IPR006195 (PROSITE_PROFILES); IPR022961 (HAMAP); IPR033731 (CDD); cd00858 (CDD); SSF52954 (SUPERFAMILY); SSF55681 (SUPERFAMILY)	F:GO:0000166; F:GO:0004812; F:GO:0004820; F:GO:0005524; C:GO:0005737; P:GO:0006418; P:GO:0006426	F:nucleotide binding; F:aminoacyl-tRNA ligase activity; F:glycine-tRNA ligase activity; F:ATP binding; C:cytoplasm; P:tRNA aminoacylation for protein translation; P:glycyl-tRNA aminoacylation
true	[INTERPRO, ANNOTATED]	PJJNKMKO_239517	Phosphoglycerate kinase	410				2	F:GO:0004618; P:GO:0006096	F:phosphoglycerate kinase activity; P:glycolytic process			IPR001576 (PRINTS); IPR015824 (G3DSA:3.40.50.GENE3D); IPR001576 (PFAM); IPR015824 (G3DSA:3.40.50.GENE3D); IPR001576 (PIRSF); IPR001576 (PANTHER); PTHR11406:SF0 (PANTHER); IPR001576 (HAMAP); IPR001576 (CDD); IPR036043 (SUPERFAMILY)	F:GO:0004618; P:GO:0006096	F:phosphoglycerate kinase activity; P:glycolytic process
true	[INTERPRO, ANNOTATED]	PJJNKMKO_239989	Polyribonucleotide nucleotidyltransferase	772				4	F:GO:0003723; F:GO:0004654; P:GO:0006396; P:GO:0006402	F:RNA binding; F:polyribonucleotide nucleotidyltransferase activity; P:RNA processing; P:mRNA catabolic process			IPR001247 (PFAM); G3DSA:2.40.50.140 (GENE3D); IPR027408 (G3DSA:3.30.230.GENE3D); IPR036612 (G3DSA:3.30.1370.GENE3D); IPR015848 (PFAM); IPR004088 (PFAM); IPR012162 (PIRSF); IPR027408 (G3DSA:3.30.230.GENE3D); IPR015847 (PFAM); IPR012162 (TIGRFAM); IPR003029 (PFAM); mobidb-lite (MOBIDB_LITE); PTHR11252:SF0 (PANTHER); IPR012162 (PANTHER); IPR012162 (HAMAP); IPR003029 (PROSITE_PROFILES); PS50084 (PROS…	F:GO:0003676; F:GO:0003723; F:GO:0004654; P:GO:0006396; P:GO:0006402	F:nucleic acid binding; F:RNA binding; F:polyribonucleotide nucleotidyltransferase activity; P:RNA processing; P:mRNA catabolic process
true	[INTERPRO, ANNOTATED]	PJJNKMKO_242829	Fructose-bisphosphate aldolase	289				4	F:GO:0004332; P:GO:0006096; F:GO:0008270; P:GO:0030388	F:fructose-bisphosphate aldolase activity; P:glycolytic process; F:zinc ion binding; P:fructose 1,6-bisphosphate metabolic process			IPR011289 (TIGRFAM); IPR000771 (PIRSF); IPR000771 (TIGRFAM); IPR013785 (G3DSA:3.20.20.GENE3D); IPR000771 (PFAM); PTHR30304 (PANTHER); PTHR30304:SF0 (PANTHER); IPR000771 (CDD); SSF51569 (SUPERFAMILY)	F:GO:0003824; F:GO:0004332; P:GO:0005975; P:GO:0006096; F:GO:0008270; F:GO:0016832; P:GO:0030388	F:catalytic activity; F:fructose-bisphosphate aldolase activity; P:carbohydrate metabolic process; P:glycolytic process; F:zinc ion binding; F:aldehyde-lyase activity; P:fructose 1,6-bisphosphate metabolic process
true	[INTERPRO, ANNOTATED]	PJJNKMKO_245993	30S ribosomal protein S6	130				4	F:GO:0003735; C:GO:0005840; P:GO:0006412; F:GO:0019843	F:structural constituent of ribosome; C:ribosome; P:translation; F:rRNA binding			IPR000529 (TIGRFAM); IPR000529 (PFAM); IPR014717 (G3DSA:3.30.70.GENE3D); IPR000529 (PANTHER); IPR020814 (HAMAP); IPR020814 (CDD); IPR035980 (SUPERFAMILY)	F:GO:0003735; C:GO:0005840; P:GO:0006412; F:GO:0019843	F:structural constituent of ribosome; C:ribosome; P:translation; F:rRNA binding
true	[INTERPRO, ANNOTATED]	PJJNKMKO_248006	Elongation factor G	709				2	F:GO:0003924; F:GO:0005525	F:GTPase activity; F:GTP binding			G3DSA:3.30.70.240 (GENE3D); PF14492 (PFAM); IPR005517 (PFAM); IPR005225 (TIGRFAM); IPR000795 (PFAM); G3DSA:2.40.30.10 (GENE3D); G3DSA:3.40.50.300 (GENE3D); G3DSA:3.30.70.870 (GENE3D); IPR000640 (PFAM); IPR014721 (G3DSA:3.30.230.GENE3D); PTHR43261:SF6 (PANTHER); PTHR43261 (PANTHER); IPR000795 (PROSITE_PROFILES); IPR035649 (CDD); cd04170 (CDD); IPR005517 (CDD); cd04088 (CDD); IPR035647 (SUPERFAMILY…	F:GO:0003924; F:GO:0005525	F:GTPase activity; F:GTP binding
true	[INTERPRO, ANNOTATED]	PJJNKMKO_249496	hypothetical protein	228				1	P:GO:0006810	P:transport			IPR006260 (TIGRFAM); PF03544 (PFAM); G3DSA:3.30.1150.10 (GENE3D); PTHR33446:SF2 (PANTHER); PTHR33446 (PANTHER); SSF74653 (SUPERFAMILY)	P:GO:0006810	P:transport
true	[INTERPRO, ANNOTATED]	PJJNKMKO_250030	Catalase	500				4	F:GO:0004096; P:GO:0006979; F:GO:0020037; P:GO:0055114	F:catalase activity; P:response to oxidative stress; F:heme binding; P:oxidation-reduction process			IPR018028 (PRINTS); IPR037060 (G3DSA:2.40.180.GENE3D); IPR010582 (PFAM); IPR024711 (PIRSF); IPR011614 (PFAM); PTHR11465:SF33 (PANTHER); IPR018028 (PANTHER); IPR018028 (PROSITE_PROFILES); cd08156 (CDD); IPR020835 (SUPERFAMILY)	F:GO:0004096; P:GO:0006979; F:GO:0020037; P:GO:0055114	F:catalase activity; P:response to oxidative stress; F:heme binding; P:oxidation-reduction process
true	[INTERPRO]	PJJNKMKO_251635	hypothetical protein	618									IPR007139 (PFAM); mobidb-lite (MOBIDB_LITE); mobidb-lite (MOBIDB_LITE); mobidb-lite (MOBIDB_LITE)	no GO terms	no GO terms
true	[INTERPRO, ANNOTATED]	PJJNKMKO_252352	Peptide chain release factor 3	528				4	F:GO:0003924; F:GO:0005525; C:GO:0005737; P:GO:0006415	F:GTPase activity; F:GTP binding; C:cytoplasm; P:translational termination			IPR000795 (PRINTS); G3DSA:3.40.50.300 (GENE3D); IPR005225 (TIGRFAM); IPR004548 (TIGRFAM); IPR032090 (PFAM); IPR000795 (PFAM); IPR038467 (G3DSA:3.30.70.GENE3D); G3DSA:3.40.50.300 (GENE3D); IPR004548 (PANTHER); IPR000795 (PROSITE_PROFILES); IPR004548 (HAMAP); cd16259 (CDD); cd04169 (CDD); IPR035647 (SUPERFAMILY); IPR009000 (SUPERFAMILY); IPR027417 (SUPERFAMILY)	F:GO:0003924; F:GO:0005525; C:GO:0005737; P:GO:0006415	F:GTPase activity; F:GTP binding; C:cytoplasm; P:translational termination
true	[INTERPRO, ANNOTATED]	PJJNKMKO_252495	ATP synthase subunit c, sodium ion specific	88				4	F:GO:0015078; P:GO:0015986; P:GO:0015991; C:GO:0045263	F:proton transmembrane transporter activity; P:ATP synthesis coupled proton transport; P:ATP hydrolysis coupled proton transport; C:proton-transporting ATP synthase complex, coupling factor F(o)			IPR000454 (PRINTS); IPR002379 (PFAM); IPR005953 (TIGRFAM); G3DSA:1.20.120.610 (GENE3D); PTHR10031:SF0 (PANTHER); IPR000454 (PANTHER); IPR000454 (HAMAP); IPR035921 (SUPERFAMILY)	F:GO:0015078; P:GO:0015986; P:GO:0015991; C:GO:0033177; C:GO:0045263	F:proton transmembrane transporter activity; P:ATP synthesis coupled proton transport; P:ATP hydrolysis coupled proton transport; C:proton-transporting two-sector ATPase complex, proton-transporting domain; C:proton-transporting ATP synthase complex, coupling factor F(o)
true	[INTERPRO, ANNOTATED]	PJJNKMKO_255350	30S ribosomal protein S18	90				3	F:GO:0003735; C:GO:0005840; P:GO:0006412	F:structural constituent of ribosome; C:ribosome; P:translation			IPR001648 (PRINTS); IPR001648 (PFAM); IPR036870 (G3DSA:4.10.640.GENE3D); IPR001648 (TIGRFAM); mobidb-lite (MOBIDB_LITE); mobidb-lite (MOBIDB_LITE); PTHR13479 (PANTHER); PTHR13479:SF40 (PANTHER); IPR001648 (PRODOM); IPR001648 (HAMAP); IPR036870 (SUPERFAMILY)	F:GO:0003735; C:GO:0005622; C:GO:0005840; P:GO:0006412	F:structural constituent of ribosome; C:intracellular; C:ribosome; P:translation
true	[INTERPRO, ANNOTATED]	PJJNKMKO_257446	hypothetical protein	156				2	F:GO:0022857; P:GO:0055085	F:transmembrane transporter activity; P:transmembrane transport			IPR003400 (PFAM)	F:GO:0022857; P:GO:0055085	F:transmembrane transporter activity; P:transmembrane transport
true	[INTERPRO, ANNOTATED]	PJJNKMKO_257519	2-isopropylmalate synthase	665				5	F:GO:0003700; F:GO:0003852; P:GO:0006355; P:GO:0009098; F:GO:0043565	F:DNA-binding transcription factor activity; F:2-isopropylmalate synthase activity; P:regulation of transcription, DNA-templated; P:leucine biosynthetic process; F:sequence-specific DNA binding			IPR000891 (PFAM); IPR018060 (PFAM); IPR013785 (G3DSA:3.20.20.GENE3D); IPR013709 (PFAM); G3DSA:1.10.10.60 (GENE3D); G3DSA:1.10.10.60 (GENE3D); G3DSA:3.30.160.270 (GENE3D); PTHR10277:SF56 (PANTHER); PTHR10277 (PANTHER); IPR018060 (PROSITE_PROFILES); IPR000891 (PROSITE_PROFILES); IPR005668 (HAMAP); IPR039371 (CDD); IPR036230 (SUPERFAMILY); SSF89000 (SUPERFAMILY); SSF51569 (SUPERFAMILY); IPR009057 (S…	F:GO:0003677; F:GO:0003700; F:GO:0003824; F:GO:0003852; P:GO:0006355; P:GO:0009098; F:GO:0043565	F:DNA binding; F:DNA-binding transcription factor activity; F:catalytic activity; F:2-isopropylmalate synthase activity; P:regulation of transcription, DNA-templated; P:leucine biosynthetic process; F:sequence-specific DNA binding
true	[INTERPRO, ANNOTATED]	PJJNKMKO_260786	Lysine-sensitive aspartokinase 3	440				2	F:GO:0004072; P:GO:0009089	F:aspartate kinase activity; P:lysine biosynthetic process via diaminopimelate			IPR001341 (TIGRFAM); IPR036393 (G3DSA:3.40.1160.GENE3D); IPR005260 (PIRSF); G3DSA:3.30.70.260 (GENE3D); IPR001048 (PFAM); G3DSA:1.20.120.1320 (GENE3D); G3DSA:3.30.70.260 (GENE3D); PTHR21499:SF38 (PANTHER); PTHR21499 (PANTHER); cd04912 (CDD); cd04243 (CDD); SSF55021 (SUPERFAMILY); SSF55021 (SUPERFAMILY); IPR036393 (SUPERFAMILY)	F:GO:0004072; P:GO:0008652; P:GO:0009089	F:aspartate kinase activity; P:cellular amino acid biosynthetic process; P:lysine biosynthetic process via diaminopimelate
true	[INTERPRO, ANNOTATED]	PJJNKMKO_261044	Asparagine--tRNA ligase	468				5	F:GO:0003676; F:GO:0004816; F:GO:0005524; C:GO:0005737; P:GO:0006421	F:nucleic acid binding; F:asparagine-tRNA ligase activity; F:ATP binding; C:cytoplasm; P:asparaginyl-tRNA aminoacylation			IPR002312 (PRINTS); IPR004364 (PFAM); IPR004522 (TIGRFAM); G3DSA:3.30.930.10 (GENE3D); G3DSA:2.40.50.140 (GENE3D); IPR004365 (PFAM); PTHR22594 (PANTHER); PTHR22594:SF44 (PANTHER); IPR004522 (HAMAP); IPR006195 (PROSITE_PROFILES); cd04318 (CDD); cd00776 (CDD); IPR012340 (SUPERFAMILY); SSF55681 (SUPERFAMILY)	F:GO:0000166; F:GO:0003676; F:GO:0004812; F:GO:0004816; F:GO:0005524; C:GO:0005737; P:GO:0006418; P:GO:0006421	F:nucleotide binding; F:nucleic acid binding; F:aminoacyl-tRNA ligase activity; F:asparagine-tRNA ligase activity; F:ATP binding; C:cytoplasm; P:tRNA aminoacylation for protein translation; P:asparaginyl-tRNA aminoacylation
true	[INTERPRO, ANNOTATED]	PJJNKMKO_261688	Methylmalonyl-CoA mutase large subunit	728				4	F:GO:0004494; P:GO:0008152; F:GO:0031419; F:GO:0046872	F:methylmalonyl-CoA mutase activity; P:metabolic process; F:cobalamin binding; F:metal ion binding			IPR006098 (TIGRFAM); G3DSA:3.40.50.280 (GENE3D); IPR006159 (TIGRFAM); IPR006158 (PFAM); G3DSA:3.20.20.240 (GENE3D); IPR006099 (PFAM); PTHR42710 (PANTHER); IPR006158 (PROSITE_PROFILES); cd03679 (CDD); cd02071 (CDD); IPR036724 (SUPERFAMILY); IPR016176 (SUPERFAMILY)	F:GO:0003824; F:GO:0004494; P:GO:0008152; F:GO:0016853; F:GO:0016866; F:GO:0031419; F:GO:0046872	F:catalytic activity; F:methylmalonyl-CoA mutase activity; P:metabolic process; F:isomerase activity; F:intramolecular transferase activity; F:cobalamin binding; F:metal ion binding
true	[INTERPRO, ANNOTATED]	PJJNKMKO_262559	Acryloyl-CoA reductase electron transfer subunit beta	386				2	F:GO:0009055; F:GO:0050660	F:electron transfer activity; F:flavin adenine dinucleotide binding			IPR014730 (PFAM); G3DSA:3.40.50.1220 (GENE3D); IPR014731 (PFAM); IPR001308 (PIRSF); IPR014729 (G3DSA:3.40.50.GENE3D); PTHR43153:SF8 (PANTHER); PTHR43153 (PANTHER); IPR033947 (CDD); IPR029035 (SUPERFAMILY); SSF52402 (SUPERFAMILY)	F:GO:0009055; F:GO:0050660	F:electron transfer activity; F:flavin adenine dinucleotide binding
true	[INTERPRO]	PJJNKMKO_264009	putative Hsp20 family chaperone	159									IPR002068 (PFAM); IPR008978 (G3DSA:2.60.40.GENE3D); PTHR43670:SF15 (PANTHER); PTHR43670 (PANTHER); IPR002068 (PROSITE_PROFILES); cd06471 (CDD); IPR008978 (SUPERFAMILY)	no GO terms	no GO terms
true	[INTERPRO, ANNOTATED]	PJJNKMKO_265449	Iron hydrogenase 1	683				4	F:GO:0005506; F:GO:0008901; F:GO:0051536; P:GO:0055114	F:iron ion binding; F:ferredoxin hydrogenase activity; F:iron-sulfur cluster binding; P:oxidation-reduction process			IPR003251 (PFAM); IPR013352 (TIGRFAM); G3DSA:3.40.50.1780 (GENE3D); IPR017896 (PFAM); IPR003149 (PFAM); IPR004108 (PFAM); IPR036991 (G3DSA:4.10.260.GENE3D); G3DSA:3.40.950.10 (GENE3D); G3DSA:3.30.70.20 (GENE3D); G3DSA:2.20.28.10 (GENE3D); IPR012347 (G3DSA:1.20.1260.GENE3D); PTHR11615 (PANTHER); PTHR11615:SF6 (PANTHER); IPR024934 (PROSITE_PROFILES); IPR017896 (PROSITE_PROFILES); IPR009040 (PROSITE…	F:GO:0005506; F:GO:0008901; F:GO:0016491; F:GO:0046872; F:GO:0051536; P:GO:0055114	F:iron ion binding; F:ferredoxin hydrogenase activity; F:oxidoreductase activity; F:metal ion binding; F:iron-sulfur cluster binding; P:oxidation-reduction process
true	[INTERPRO, ANNOTATED]	PJJNKMKO_266029	1-deoxy-D-xylulose 5-phosphate reductoisomerase	385				6	F:GO:0005515; P:GO:0008299; F:GO:0030604; F:GO:0046872; P:GO:0055114; F:GO:0070402	F:protein binding; P:isoprenoid biosynthetic process; F:1-deoxy-D-xylulose-5-phosphate reductoisomerase activity; F:metal ion binding; P:oxidation-reduction process; F:NADPH binding			IPR013512 (PFAM); G3DSA:3.40.50.720 (GENE3D); IPR026877 (PFAM); IPR003821 (PIRSF); IPR013644 (PFAM); IPR003821 (TIGRFAM); G3DSA:1.10.1740.10 (GENE3D); IPR003821 (PANTHER); IPR003821 (HAMAP); IPR036169 (SUPERFAMILY); SSF55347 (SUPERFAMILY); IPR036291 (SUPERFAMILY)	F:GO:0005515; P:GO:0008299; F:GO:0030604; F:GO:0046872; P:GO:0055114; F:GO:0070402	F:protein binding; P:isoprenoid biosynthetic process; F:1-deoxy-D-xylulose-5-phosphate reductoisomerase activity; F:metal ion binding; P:oxidation-reduction process; F:NADPH binding
true	[INTERPRO]	PJJNKMKO_266209	hypothetical protein	468									G3DSA:3.40.190.10 (GENE3D); mobidb-lite (MOBIDB_LITE); mobidb-lite (MOBIDB_LITE); PS51257 (PROSITE_PROFILES); SSF53850 (SUPERFAMILY)	no GO terms	no GO terms
true	[INTERPRO, ANNOTATED]	PJJNKMKO_272007	Superoxide dismutase [Mn/Fe]	206				4	F:GO:0004784; P:GO:0006801; F:GO:0046872; P:GO:0055114	F:superoxide dismutase activity; P:superoxide metabolic process; F:metal ion binding; P:oxidation-reduction process			IPR001189 (PRINTS); IPR036314 (G3DSA:2.40.500.GENE3D); IPR019832 (PFAM); IPR019831 (PFAM); IPR036324 (G3DSA:1.10.287.GENE3D); IPR001189 (PIRSF); PTHR42769:SF3 (PANTHER); PTHR42769 (PANTHER); IPR036324 (SUPERFAMILY); IPR036314 (SUPERFAMILY)	F:GO:0004784; P:GO:0006801; F:GO:0046872; P:GO:0055114	F:superoxide dismutase activity; P:superoxide metabolic process; F:metal ion binding; P:oxidation-reduction process
true	[INTERPRO, ANNOTATED]	PJJNKMKO_273921	1-deoxy-D-xylulose-5-phosphate synthase	315				2	F:GO:0003824; P:GO:0008152	F:catalytic activity; P:metabolic process			IPR033248 (PFAM); G3DSA:3.40.50.970 (GENE3D); IPR009014 (G3DSA:3.40.50.GENE3D); IPR005475 (PFAM); PTHR43825:SF1 (PANTHER); PTHR43825 (PANTHER); cd07033 (CDD); IPR009014 (SUPERFAMILY); IPR029061 (SUPERFAMILY)	F:GO:0003824; P:GO:0008152	F:catalytic activity; P:metabolic process
true	[INTERPRO, ANNOTATED]	GPBGFMPE_00341	Pyruvate synthase	1185				4	F:GO:0005506; F:GO:0016903; P:GO:0022900; F:GO:0030976	F:iron ion binding; F:oxidoreductase activity, acting on the aldehyde or oxo group of donors; P:electron transport chain; F:thiamine pyrophosphate binding			G3DSA:3.40.50.970 (GENE3D); IPR002880 (PFAM); G3DSA:3.40.50.970 (GENE3D); IPR009014 (G3DSA:3.40.50.GENE3D); IPR019752 (PFAM); IPR011895 (PIRSF); IPR037112 (G3DSA:4.10.780.GENE3D); G3DSA:3.30.70.20 (GENE3D); IPR033412 (PFAM); IPR011895 (TIGRFAM); IPR002869 (G3DSA:3.40.920.GENE3D); IPR019456 (PFAM); PF13484 (PFAM); IPR011766 (PFAM); PTHR32154:SF0 (PANTHER); PTHR32154 (PANTHER); IPR017896 (PROSITE_P…	F:GO:0003824; F:GO:0005506; P:GO:0008152; F:GO:0016491; F:GO:0016903; P:GO:0022900; F:GO:0030976; P:GO:0055114	F:catalytic activity; F:iron ion binding; P:metabolic process; F:oxidoreductase activity; F:oxidoreductase activity, acting on the aldehyde or oxo group of donors; P:electron transport chain; F:thiamine pyrophosphate binding; P:oxidation-reduction process
true	[INTERPRO, ANNOTATED]	GPBGFMPE_00357	Phosphoribosylformylglycinamidine synthase	1234				2	F:GO:0004642; P:GO:0006189	F:phosphoribosylformylglycinamidine synthase activity; P:'de novo' IMP biosynthetic process			PF13507 (PFAM); IPR010073 (TIGRFAM); IPR036921 (G3DSA:3.30.1330.GENE3D); IPR036676 (G3DSA:3.90.650.GENE3D); IPR036921 (G3DSA:3.30.1330.GENE3D); IPR029062 (G3DSA:3.40.50.GENE3D); IPR010918 (PFAM); G3DSA:1.10.8.750 (GENE3D); mobidb-lite (MOBIDB_LITE); PTHR10099 (PANTHER); PTHR10099:SF1 (PANTHER); IPR010073 (HAMAP); IPR017926 (PROSITE_PROFILES); cd01740 (CDD); cd02204 (CDD); IPR029062 (SUPERFAMILY);…	F:GO:0004642; P:GO:0006189	F:phosphoribosylformylglycinamidine synthase activity; P:'de novo' IMP biosynthetic process
true	[INTERPRO, ANNOTATED]	GPBGFMPE_00458	Endonuclease 4	280				3	F:GO:0003677; P:GO:0006281; F:GO:0008270	F:DNA binding; P:DNA repair; F:zinc ion binding			IPR013022 (PFAM); IPR001719 (TIGRFAM); G3DSA:3.20.20.150 (GENE3D); IPR001719 (PANTHER); IPR001719 (PROSITE_PROFILES); IPR001719 (HAMAP); IPR001719 (CDD); IPR036237 (SUPERFAMILY)	F:GO:0003677; P:GO:0006281; F:GO:0008270	F:DNA binding; P:DNA repair; F:zinc ion binding
true	[INTERPRO, ANNOTATED]	GPBGFMPE_00906	Electron transport complex subunit RsxA	200				2	C:GO:0016020; P:GO:0022900	C:membrane; P:electron transport chain			IPR003667 (PIRSF); IPR003667 (PFAM); IPR011293 (TIGRFAM); PTHR30335 (PANTHER); PTHR30335:SF0 (PANTHER); IPR011293 (HAMAP)	C:GO:0016020; P:GO:0022900	C:membrane; P:electron transport chain
true	[INTERPRO]	GPBGFMPE_01722	Acid shock protein	148									IPR008978 (G3DSA:2.60.40.GENE3D); IPR002068 (PFAM); PTHR43670:SF15 (PANTHER); PTHR43670 (PANTHER); IPR002068 (PROSITE_PROFILES); cd06464 (CDD); IPR008978 (SUPERFAMILY)	no GO terms	no GO terms
true	[INTERPRO, ANNOTATED]	GPBGFMPE_02041	Rubredoxin-2	53				2	F:GO:0005506; F:GO:0009055	F:iron ion binding; F:electron transfer activity			IPR024935 (PRINTS); IPR024922 (PIRSF); G3DSA:2.20.28.10 (GENE3D); IPR024935 (PFAM); PTHR44922 (PANTHER); IPR024934 (PROSITE_PROFILES); IPR024935 (CDD); SSF57802 (SUPERFAMILY)	F:GO:0005506; F:GO:0009055	F:iron ion binding; F:electron transfer activity
true	[INTERPRO, ANNOTATED]	GPBGFMPE_02101	putative ABC transporter ATP-binding protein YbiT	544				2	F:GO:0005524; F:GO:0016887	F:ATP binding; F:ATPase activity			G3DSA:3.40.50.300 (GENE3D); G3DSA:3.40.50.300 (GENE3D); IPR032781 (PFAM); IPR003439 (PFAM); PTHR19211:SF96 (PANTHER); PTHR19211 (PANTHER); IPR003439 (PROSITE_PROFILES); IPR003439 (PROSITE_PROFILES); cd03221 (CDD); cd03221 (CDD); IPR027417 (SUPERFAMILY); IPR027417 (SUPERFAMILY)	F:GO:0005524; F:GO:0016887	F:ATP binding; F:ATPase activity
true	[INTERPRO, ANNOTATED]	GPBGFMPE_02916	Efflux pump membrane transporter BepE	1489				3	P:GO:0006855; F:GO:0015562; C:GO:0016021	P:drug transmembrane transport; F:efflux transmembrane transporter activity; C:integral component of membrane			IPR001036 (PRINTS); IPR004764 (TIGRFAM); IPR027463 (G3DSA:3.30.2090.GENE3D); G3DSA:3.30.70.1320 (GENE3D); G3DSA:1.20.1600.10 (GENE3D); IPR010131 (TIGRFAM); G3DSA:3.30.70.1440 (GENE3D); IPR027463 (G3DSA:3.30.2090.GENE3D); IPR003423 (PFAM); G3DSA:1.20.1640.10 (GENE3D); G3DSA:3.30.70.1430 (GENE3D); G3DSA:1.20.1640.10 (GENE3D); G3DSA:2.20.200.10 (GENE3D); G3DSA:3.30.70.1430 (GENE3D); IPR001036 (PFAM)…	P:GO:0006855; F:GO:0015562; C:GO:0016020; C:GO:0016021; F:GO:0022857; P:GO:0055085	P:drug transmembrane transport; F:efflux transmembrane transporter activity; C:membrane; C:integral component of membrane; F:transmembrane transporter activity; P:transmembrane transport
true	[INTERPRO, ANNOTATED]	GPBGFMPE_03016	Single-stranded-DNA-specific exonuclease RecJ	574				4	F:GO:0003676; P:GO:0006281; P:GO:0006310; F:GO:0008409	F:nucleic acid binding; P:DNA repair; P:DNA recombination; F:5'-3' exonuclease activity			IPR001667 (PFAM); G3DSA:3.10.310.30 (GENE3D); G3DSA:3.90.1640.30 (GENE3D); IPR004610 (TIGRFAM); IPR003156 (PFAM); PTHR30255 (PANTHER); IPR038763 (SUPERFAMILY)	F:GO:0003676; P:GO:0006281; P:GO:0006310; F:GO:0008409	F:nucleic acid binding; P:DNA repair; P:DNA recombination; F:5'-3' exonuclease activity
true	[INTERPRO, ANNOTATED]	GPBGFMPE_03523	Xanthine permease XanP	482				3	C:GO:0016020; F:GO:0022857; P:GO:0055085	C:membrane; F:transmembrane transporter activity; P:transmembrane transport			IPR006043 (PFAM); IPR006042 (TIGRFAM); PTHR42810 (PANTHER)	F:GO:0005215; C:GO:0016020; F:GO:0022857; P:GO:0055085	F:transporter activity; C:membrane; F:transmembrane transporter activity; P:transmembrane transport
true	[INTERPRO, ANNOTATED]	GPBGFMPE_03648	tRNA threonylcarbamoyladenosine biosynthesis protein TsaE	142				1	P:GO:0002949	P:tRNA threonylcarbamoyladenosine modification			IPR003442 (PFAM); IPR003442 (TIGRFAM); G3DSA:3.40.50.300 (GENE3D); PTHR33540:SF2 (PANTHER); PTHR33540 (PANTHER); IPR027417 (SUPERFAMILY)	P:GO:0002949	P:tRNA threonylcarbamoyladenosine modification
true	[INTERPRO, ANNOTATED]	GPBGFMPE_03674	Efflux pump membrane transporter BepE	1011				3	C:GO:0016020; F:GO:0022857; P:GO:0055085	C:membrane; F:transmembrane transporter activity; P:transmembrane transport			IPR001036 (PRINTS); G3DSA:1.20.1640.10 (GENE3D); IPR027463 (G3DSA:3.30.2090.GENE3D); G3DSA:3.30.70.1430 (GENE3D); G3DSA:1.20.1640.10 (GENE3D); G3DSA:3.30.70.1320 (GENE3D); G3DSA:3.30.70.1440 (GENE3D); G3DSA:3.30.70.1430 (GENE3D); IPR027463 (G3DSA:3.30.2090.GENE3D); IPR001036 (PFAM); IPR001036 (PANTHER); PTHR32063:SF28 (PANTHER); SSF82866 (SUPERFAMILY); SSF82693 (SUPERFAMILY); SSF82693 (SUPERFAMIL…	C:GO:0016020; F:GO:0022857; P:GO:0055085	C:membrane; F:transmembrane transporter activity; P:transmembrane transport
true	[INTERPRO, ANNOTATED]	GPBGFMPE_03848	Glutaconyl-CoA decarboxylase subunit beta	386				2	P:GO:0006814; F:GO:0016829	P:sodium ion transport; F:lyase activity			IPR005661 (TIGRFAM); IPR005661 (PIRSF); IPR005661 (PFAM); PTHR35806:SF3 (PANTHER); IPR005661 (PANTHER)	P:GO:0006814; F:GO:0016829	P:sodium ion transport; F:lyase activity
true	[INTERPRO, ANNOTATED]	GPBGFMPE_04077	2,3-bisphosphoglycerate-independent phosphoglycerate mutase	506				4	F:GO:0004619; C:GO:0005737; P:GO:0006007; F:GO:0030145	F:phosphoglycerate mutase activity; C:cytoplasm; P:glucose catabolic process; F:manganese ion binding			IPR011258 (PFAM); IPR036646 (G3DSA:3.40.1450.GENE3D); IPR005995 (PIRSF); IPR006124 (PFAM); IPR017849 (G3DSA:3.40.720.GENE3D); IPR005995 (TIGRFAM); PTHR31637:SF0 (PANTHER); IPR005995 (PANTHER); IPR005995 (HAMAP); IPR005995 (CDD); IPR036646 (SUPERFAMILY); IPR017850 (SUPERFAMILY)	F:GO:0003824; F:GO:0004619; C:GO:0005737; P:GO:0006007; P:GO:0008152; F:GO:0030145; F:GO:0046872	F:catalytic activity; F:phosphoglycerate mutase activity; C:cytoplasm; P:glucose catabolic process; P:metabolic process; F:manganese ion binding; F:metal ion binding
true	[INTERPRO, ANNOTATED]	GPBGFMPE_04166	Fumarate reductase flavoprotein subunit	660				2	F:GO:0016491; P:GO:0055114	F:oxidoreductase activity; P:oxidation-reduction process			PR00368 (PRINTS); IPR003953 (PFAM); IPR036188 (G3DSA:3.50.50.GENE3D); G3DSA:1.20.58.100 (GENE3D); IPR015939 (PFAM); IPR011280 (TIGRFAM); IPR027477 (G3DSA:3.90.700.GENE3D); IPR011280 (PTHR11632:PANTHER); PTHR11632 (PANTHER); IPR027477 (SUPERFAMILY); IPR036188 (SUPERFAMILY); IPR037099 (SUPERFAMILY)	F:GO:0016491; P:GO:0055114	F:oxidoreductase activity; P:oxidation-reduction process
true	[INTERPRO, ANNOTATED]	GPBGFMPE_04246	UDP-N-acetylmuramate--L-alanine ligase	481				3	F:GO:0005524; F:GO:0008763; P:GO:0009252	F:ATP binding; F:UDP-N-acetylmuramate-L-alanine ligase activity; P:peptidoglycan biosynthetic process			IPR004101 (PFAM); IPR005758 (TIGRFAM); G3DSA:3.40.50.720 (GENE3D); IPR013221 (PFAM); IPR036565 (G3DSA:3.40.1190.GENE3D); IPR036615 (G3DSA:3.90.190.GENE3D); IPR000713 (PFAM); PTHR43445:SF3 (PANTHER); PTHR43445 (PANTHER); IPR005758 (HAMAP); IPR036615 (SUPERFAMILY); IPR036565 (SUPERFAMILY); SSF51984 (SUPERFAMILY)	F:GO:0005524; F:GO:0008763; P:GO:0009058; P:GO:0009252; F:GO:0016874	F:ATP binding; F:UDP-N-acetylmuramate-L-alanine ligase activity; P:biosynthetic process; P:peptidoglycan biosynthetic process; F:ligase activity
true	[INTERPRO, ANNOTATED]	GPBGFMPE_04254	DNA gyrase subunit B	653				5	F:GO:0003677; F:GO:0003918; F:GO:0005524; C:GO:0005694; P:GO:0006265	F:DNA binding; F:DNA topoisomerase type II (ATP-hydrolyzing) activity; F:ATP binding; C:chromosome; P:DNA topological change			IPR000565 (PRINTS); PR00418 (PRINTS); IPR011557 (TIGRFAM); IPR014721 (G3DSA:3.30.230.GENE3D); IPR036890 (G3DSA:3.30.565.GENE3D); IPR002288 (PFAM); IPR006171 (PFAM); IPR003594 (PFAM); IPR013759 (G3DSA:3.40.50.GENE3D); IPR013506 (PFAM); PTHR10169:SF20 (PANTHER); IPR001241 (PANTHER); IPR006171 (PROSITE_PROFILES); IPR011557 (HAMAP); IPR003594 (CDD); cd00822 (CDD); IPR020568 (SUPERFAMILY); IPR013760 (…	F:GO:0003677; F:GO:0003918; F:GO:0005524; C:GO:0005694; P:GO:0006265	F:DNA binding; F:DNA topoisomerase type II (ATP-hydrolyzing) activity; F:ATP binding; C:chromosome; P:DNA topological change
true	[INTERPRO, ANNOTATED]	GPBGFMPE_04286	hypothetical protein	565				3	F:GO:0015321; C:GO:0016020; P:GO:0044341	F:sodium-dependent phosphate transmembrane transporter activity; C:membrane; P:sodium-dependent phosphate transport			IPR026022 (PFAM); IPR003841 (PFAM); IPR038078 (G3DSA:1.20.58.GENE3D); IPR004633 (TIGRFAM); PTHR10010:SF26 (PANTHER); IPR003841 (PANTHER); SSF109755 (SUPERFAMILY)	F:GO:0015321; C:GO:0016020; P:GO:0044341	F:sodium-dependent phosphate transmembrane transporter activity; C:membrane; P:sodium-dependent phosphate transport
true	[INTERPRO, ANNOTATED]	GPBGFMPE_04491	Fe(2+) transporter FeoB	783				5	F:GO:0005525; F:GO:0015093; P:GO:0015684; C:GO:0016021; F:GO:0046914	F:GTP binding; F:ferrous iron transmembrane transporter activity; P:ferrous iron transport; C:integral component of membrane; F:transition metal ion binding			IPR011642 (PFAM); IPR011640 (PFAM); IPR038157 (G3DSA:2.30.30.GENE3D); G3DSA:3.40.50.300 (GENE3D); IPR030389 (PFAM); IPR003373 (TIGRFAM); IPR007167 (PFAM); mobidb-lite (MOBIDB_LITE); PTHR43185 (PANTHER); IPR030389 (PROSITE_PROFILES); IPR030389 (CDD); IPR027417 (SUPERFAMILY); IPR008988 (SUPERFAMILY)	F:GO:0005525; F:GO:0015093; P:GO:0015684; C:GO:0016021; F:GO:0046914	F:GTP binding; F:ferrous iron transmembrane transporter activity; P:ferrous iron transport; C:integral component of membrane; F:transition metal ion binding
true	[INTERPRO, ANNOTATED]	GPBGFMPE_05209	Ribose-5-phosphate isomerase B	147				3	F:GO:0004751; P:GO:0005975; P:GO:0006098	F:ribose-5-phosphate isomerase activity; P:carbohydrate metabolic process; P:pentose-phosphate shunt			IPR004785 (TIGRFAM); IPR003500 (PFAM); IPR003500 (PIRSF); IPR003500 (TIGRFAM); IPR036569 (G3DSA:3.40.1400.GENE3D); IPR003500 (PANTHER); PTHR30345:SF0 (PANTHER); IPR036569 (SUPERFAMILY)	F:GO:0004751; P:GO:0005975; P:GO:0006098; F:GO:0016853	F:ribose-5-phosphate isomerase activity; P:carbohydrate metabolic process; P:pentose-phosphate shunt; F:isomerase activity
true	[INTERPRO, ANNOTATED]	GPBGFMPE_05495	Isoleucine--tRNA ligase	1162				6	F:GO:0000049; F:GO:0002161; F:GO:0004822; F:GO:0005524; C:GO:0005737; P:GO:0006428	F:tRNA binding; F:aminoacyl-tRNA editing activity; F:isoleucine-tRNA ligase activity; F:ATP binding; C:cytoplasm; P:isoleucyl-tRNA aminoacylation			IPR002301 (PRINTS); G3DSA:1.10.730.10 (GENE3D); IPR002300 (PFAM); IPR009008 (G3DSA:3.90.740.GENE3D); IPR014729 (G3DSA:3.40.50.GENE3D); IPR002301 (TIGRFAM); IPR013155 (PFAM); PTHR42780 (PANTHER); IPR023586 (HAMAP); cd00818 (CDD); IPR033709 (CDD); IPR009080 (SUPERFAMILY); SSF52374 (SUPERFAMILY); IPR009008 (SUPERFAMILY)	F:GO:0000049; F:GO:0000166; F:GO:0002161; F:GO:0004812; F:GO:0004822; F:GO:0005524; C:GO:0005737; P:GO:0006418; P:GO:0006428	F:tRNA binding; F:nucleotide binding; F:aminoacyl-tRNA editing activity; F:aminoacyl-tRNA ligase activity; F:isoleucine-tRNA ligase activity; F:ATP binding; C:cytoplasm; P:tRNA aminoacylation for protein translation; P:isoleucyl-tRNA aminoacylation
true	[INTERPRO, ANNOTATED]	GPBGFMPE_05580	Chaperone protein HtpG	682				4	F:GO:0005524; P:GO:0006457; P:GO:0006950; F:GO:0051082	F:ATP binding; P:protein folding; P:response to stress; F:unfolded protein binding			IPR020575 (PRINTS); PF13589 (PFAM); IPR001404 (PIRSF); IPR036890 (G3DSA:3.30.565.GENE3D); G3DSA:3.40.50.11260 (GENE3D); G3DSA:3.30.230.80 (GENE3D); IPR001404 (PFAM); IPR001404 (PANTHER); PTHR11528:SF73 (PANTHER); IPR003594 (CDD); IPR020568 (SUPERFAMILY); IPR036890 (SUPERFAMILY)	F:GO:0005524; P:GO:0006457; P:GO:0006950; F:GO:0051082	F:ATP binding; P:protein folding; P:response to stress; F:unfolded protein binding
true	[INTERPRO, ANNOTATED]	GPBGFMPE_05600	50S ribosomal protein L28	86				3	F:GO:0003735; C:GO:0005840; P:GO:0006412	F:structural constituent of ribosome; C:ribosome; P:translation			IPR037147 (G3DSA:2.30.170.GENE3D); IPR026569 (PFAM); IPR001383 (TIGRFAM); IPR026569 (PANTHER); IPR001383 (HAMAP); IPR034704 (SUPERFAMILY)	F:GO:0003735; C:GO:0005622; C:GO:0005840; P:GO:0006412	F:structural constituent of ribosome; C:intracellular; C:ribosome; P:translation
true	[INTERPRO, ANNOTATED]	GPBGFMPE_05656	Formate--tetrahydrofolate ligase	562				2	F:GO:0004329; F:GO:0005524	F:formate-tetrahydrofolate ligase activity; F:ATP binding			G3DSA:3.40.50.300 (GENE3D); IPR000559 (PFAM); G3DSA:3.30.1510.10 (GENE3D); G3DSA:3.10.410.10 (GENE3D); PTHR43274 (PANTHER); IPR000559 (HAMAP); IPR000559 (CDD); IPR027417 (SUPERFAMILY)	F:GO:0004329; F:GO:0005524	F:formate-tetrahydrofolate ligase activity; F:ATP binding
true	[INTERPRO, ANNOTATED]	GPBGFMPE_06814	Lipid A export ATP-binding/permease protein MsbA	630				4	F:GO:0005524; C:GO:0016021; F:GO:0042626; P:GO:0055085	F:ATP binding; C:integral component of membrane; F:ATPase activity, coupled to transmembrane movement of substances; P:transmembrane transport			G3DSA:3.40.50.300 (GENE3D); IPR011527 (PFAM); IPR003439 (PFAM); PTHR24221:SF394 (PANTHER); PTHR24221 (PANTHER); IPR011527 (PROSITE_PROFILES); IPR003439 (PROSITE_PROFILES); cd03251 (CDD); IPR027417 (SUPERFAMILY); IPR036640 (SUPERFAMILY)	F:GO:0005524; C:GO:0016021; F:GO:0016887; F:GO:0042626; P:GO:0055085	F:ATP binding; C:integral component of membrane; F:ATPase activity; F:ATPase activity, coupled to transmembrane movement of substances; P:transmembrane transport
true	[INTERPRO, ANNOTATED]	GPBGFMPE_06854	Cysteine--tRNA ligase	494				4	F:GO:0004817; F:GO:0005524; C:GO:0005737; P:GO:0006423	F:cysteine-tRNA ligase activity; F:ATP binding; C:cytoplasm; P:cysteinyl-tRNA aminoacylation			IPR024909 (PRINTS); IPR032678 (PFAM); G3DSA:1.20.120.640 (GENE3D); IPR014729 (G3DSA:3.40.50.GENE3D); IPR015273 (PFAM); IPR015803 (TIGRFAM); PTHR10890:SF21 (PANTHER); IPR024909 (PANTHER); IPR015803 (HAMAP); IPR032678 (CDD); SSF52374 (SUPERFAMILY); IPR009080 (SUPERFAMILY)	F:GO:0000166; F:GO:0004812; F:GO:0004817; F:GO:0005524; C:GO:0005737; P:GO:0006418; P:GO:0006423	F:nucleotide binding; F:aminoacyl-tRNA ligase activity; F:cysteine-tRNA ligase activity; F:ATP binding; C:cytoplasm; P:tRNA aminoacylation for protein translation; P:cysteinyl-tRNA aminoacylation
true	[INTERPRO, ANNOTATED]	GPBGFMPE_07121	Protein RecA	358				4	F:GO:0003697; F:GO:0005524; P:GO:0006281; F:GO:0008094	F:single-stranded DNA binding; F:ATP binding; P:DNA repair; F:DNA-dependent ATPase activity			IPR013765 (PRINTS); IPR023400 (G3DSA:3.30.250.GENE3D); IPR013765 (PFAM); G3DSA:3.40.50.300 (GENE3D); IPR013765 (TIGRFAM); mobidb-lite (MOBIDB_LITE); PTHR22942 (PANTHER); IPR013765 (PTHR22942:PANTHER); IPR013765 (HAMAP); IPR020588 (PROSITE_PROFILES); IPR020587 (PROSITE_PROFILES); IPR013765 (CDD); IPR027417 (SUPERFAMILY); IPR023400 (SUPERFAMILY)	F:GO:0003677; F:GO:0003697; F:GO:0005524; P:GO:0006259; P:GO:0006281; F:GO:0008094	F:DNA binding; F:single-stranded DNA binding; F:ATP binding; P:DNA metabolic process; P:DNA repair; F:DNA-dependent ATPase activity
true	[INTERPRO, ANNOTATED]	GPBGFMPE_08292	3-oxoacyl-[acyl-carrier-protein] synthase 3	334				2	F:GO:0004315; P:GO:0006633	F:3-oxoacyl-[acyl-carrier-protein] synthase activity; P:fatty acid biosynthetic process			IPR004655 (TIGRFAM); IPR013747 (PFAM); IPR016039 (G3DSA:3.40.47.GENE3D); IPR013751 (PFAM); PTHR34069:SF2 (PANTHER); PTHR34069 (PANTHER); IPR004655 (HAMAP); cd00830 (CDD); IPR016039 (SUPERFAMILY)	F:GO:0003824; F:GO:0004315; P:GO:0006633; P:GO:0008152	F:catalytic activity; F:3-oxoacyl-[acyl-carrier-protein] synthase activity; P:fatty acid biosynthetic process; P:metabolic process
true	[INTERPRO, ANNOTATED]	GPBGFMPE_09458	Long-chain-fatty-acid--CoA ligase	573				2	F:GO:0003824; P:GO:0008152	F:catalytic activity; P:metabolic process			G3DSA:3.30.300.30 (GENE3D); G3DSA:3.40.50.12780 (GENE3D); IPR000873 (PFAM); PTHR24096:SF258 (PANTHER); PTHR24096 (PANTHER); SSF56801 (SUPERFAMILY)	F:GO:0003824; P:GO:0008152	F:catalytic activity; P:metabolic process
true	[INTERPRO, ANNOTATED]	GPBGFMPE_09464	Glucose-6-phosphate 1-dehydrogenase	499				4	F:GO:0004345; P:GO:0006006; F:GO:0050661; P:GO:0055114	F:glucose-6-phosphate dehydrogenase activity; P:glucose metabolic process; F:NADP binding; P:oxidation-reduction process			IPR001282 (PRINTS); G3DSA:3.30.360.10 (GENE3D); IPR022674 (PFAM); IPR001282 (PIRSF); IPR022675 (PFAM); G3DSA:3.40.50.720 (GENE3D); IPR001282 (TIGRFAM); IPR001282 (PANTHER); PTHR23429:SF0 (PANTHER); IPR001282 (HAMAP); IPR036291 (SUPERFAMILY); SSF55347 (SUPERFAMILY)	F:GO:0004345; P:GO:0006006; F:GO:0050661; P:GO:0055114	F:glucose-6-phosphate dehydrogenase activity; P:glucose metabolic process; F:NADP binding; P:oxidation-reduction process
true	[INTERPRO, ANNOTATED]	GPBGFMPE_09476	Cytochrome bd ubiquinol oxidase subunit 1	524				3	F:GO:0009055; P:GO:0019646; C:GO:0070069	F:electron transfer activity; P:aerobic electron transport chain; C:cytochrome complex			IPR002585 (PIRSF); IPR002585 (PFAM); PTHR30365:SF0 (PANTHER); IPR002585 (PANTHER)	F:GO:0009055; P:GO:0019646; C:GO:0070069	F:electron transfer activity; P:aerobic electron transport chain; C:cytochrome complex
true	[INTERPRO, ANNOTATED]	GPBGFMPE_09561	Methylmalonyl-CoA carboxyltransferase 5S subunit	592				1	F:GO:0003824	F:catalytic activity			IPR003379 (PFAM); IPR013785 (G3DSA:3.20.20.GENE3D); IPR000891 (PFAM); PF13533 (PFAM); PTHR45266 (PANTHER); IPR000891 (PROSITE_PROFILES); SSF51569 (SUPERFAMILY); SSF89000 (SUPERFAMILY)	F:GO:0003824	F:catalytic activity
true	[INTERPRO, ANNOTATED]	GPBGFMPE_10883	Holliday junction ATP-dependent DNA helicase RuvB	392				5	F:GO:0003677; F:GO:0005524; P:GO:0006281; P:GO:0006310; F:GO:0009378	F:DNA binding; F:ATP binding; P:DNA repair; P:DNA recombination; F:four-way junction helicase activity			IPR008824 (PFAM); G3DSA:3.40.50.300 (GENE3D); IPR004605 (TIGRFAM); G3DSA:1.10.8.60 (GENE3D); IPR008823 (PFAM); IPR036388 (G3DSA:1.10.10.GENE3D); IPR004605 (PANTHER); IPR008823 (PRODOM); IPR004605 (HAMAP); cd00009 (CDD); IPR036390 (SUPERFAMILY); IPR027417 (SUPERFAMILY)	F:GO:0003677; F:GO:0005524; P:GO:0006281; P:GO:0006310; F:GO:0009378	F:DNA binding; F:ATP binding; P:DNA repair; P:DNA recombination; F:four-way junction helicase activity
true	[INTERPRO, ANNOTATED]	GPBGFMPE_12259	Methionine synthase	932				5	F:GO:0008270; F:GO:0008705; P:GO:0009086; F:GO:0031419; P:GO:0042558	F:zinc ion binding; F:methionine synthase activity; P:methionine biosynthetic process; F:cobalamin binding; P:pteridine-containing compound metabolic process			G3DSA:3.40.50.280 (GENE3D); IPR011822 (TIGRFAM); IPR011822 (PIRSF); IPR036594 (G3DSA:1.10.1240.GENE3D); IPR000489 (PFAM); IPR011005 (G3DSA:3.20.20.GENE3D); IPR003726 (PFAM); IPR006158 (PFAM); IPR003759 (PFAM); IPR036589 (G3DSA:3.20.20.GENE3D); PTHR21091:SF97 (PANTHER); PTHR21091 (PANTHER); IPR003726 (PROSITE_PROFILES); IPR000489 (PROSITE_PROFILES); IPR003759 (PROSITE_PROFILES); IPR006158 (PROSITE…	F:GO:0008270; F:GO:0008705; P:GO:0009086; F:GO:0031419; P:GO:0042558; P:GO:0044237; F:GO:0046872	F:zinc ion binding; F:methionine synthase activity; P:methionine biosynthetic process; F:cobalamin binding; P:pteridine-containing compound metabolic process; P:cellular metabolic process; F:metal ion binding
true	[INTERPRO, ANNOTATED]	GPBGFMPE_12325	Fructose-bisphosphate aldolase class 1	365				1	F:GO:0016829	F:lyase activity			IPR002915 (PFAM); IPR013785 (G3DSA:3.20.20.GENE3D); PTHR11627 (PANTHER); PTHR11627:SF20 (PANTHER); cd00958 (CDD); SSF51569 (SUPERFAMILY)	F:GO:0003824; F:GO:0016829	F:catalytic activity; F:lyase activity
true	[INTERPRO, ANNOTATED]	GPBGFMPE_12367	50S ribosomal protein L5	186				3	F:GO:0003735; C:GO:0005840; P:GO:0006412	F:structural constituent of ribosome; C:ribosome; P:translation			IPR031309 (PFAM); IPR002132 (PIRSF); IPR022803 (G3DSA:3.30.1440.GENE3D); IPR031310 (PFAM); IPR002132 (PANTHER); PTHR11994:SF4 (PANTHER); IPR020930 (HAMAP); IPR022803 (SUPERFAMILY)	F:GO:0003735; C:GO:0005622; C:GO:0005840; P:GO:0006412	F:structural constituent of ribosome; C:intracellular; C:ribosome; P:translation
true	[INTERPRO, ANNOTATED]	GPBGFMPE_13110	GTPase Der	450				1	F:GO:0005525	F:GTP binding			IPR006073 (PRINTS); IPR032859 (PFAM); IPR016484 (TIGRFAM); G3DSA:3.40.50.300 (GENE3D); IPR006073 (PFAM); G3DSA:3.40.50.300 (GENE3D); IPR016484 (PIRSF); IPR005225 (TIGRFAM); IPR015946 (G3DSA:3.30.300.GENE3D); PTHR43834 (PANTHER); IPR031166 (PROSITE_PROFILES); IPR031166 (PROSITE_PROFILES); IPR016484 (HAMAP); cd01894 (CDD); cd01895 (CDD); IPR027417 (SUPERFAMILY); IPR027417 (SUPERFAMILY)	F:GO:0005525	F:GTP binding
true	[INTERPRO, ANNOTATED]	GPBGFMPE_13382	Glutamine synthetase	500				2	F:GO:0004356; P:GO:0006542	F:glutamate-ammonia ligase activity; P:glutamine biosynthetic process			IPR008147 (PFAM); IPR036651 (G3DSA:3.10.20.GENE3D); IPR008146 (PFAM); G3DSA:3.30.590.10 (GENE3D); PTHR43407 (PANTHER); IPR014746 (SUPERFAMILY); IPR036651 (SUPERFAMILY)	F:GO:0003824; F:GO:0004356; P:GO:0006542; P:GO:0006807	F:catalytic activity; F:glutamate-ammonia ligase activity; P:glutamine biosynthetic process; P:nitrogen compound metabolic process
true	[INTERPRO, ANNOTATED]	GPBGFMPE_13565	Elongation factor G	696				2	F:GO:0003924; F:GO:0005525	F:GTPase activity; F:GTP binding			IPR000795 (PRINTS); IPR005225 (TIGRFAM); G3DSA:3.40.50.300 (GENE3D); G3DSA:2.40.30.10 (GENE3D); G3DSA:3.30.70.870 (GENE3D); IPR000640 (PFAM); IPR014721 (G3DSA:3.30.230.GENE3D); IPR005517 (PFAM); PF14492 (PFAM); G3DSA:3.30.70.240 (GENE3D); IPR004161 (PFAM); IPR000795 (PFAM); mobidb-lite (MOBIDB_LITE); PTHR43261 (PANTHER); PTHR43261:SF6 (PANTHER); IPR000795 (PROSITE_PROFILES); cd04170 (CDD); cd0408…	F:GO:0003924; F:GO:0005525	F:GTPase activity; F:GTP binding
true	[INTERPRO, ANNOTATED]	GPBGFMPE_14703	Glutamate synthase [NADPH] small chain	464				3	F:GO:0016491; F:GO:0051536; P:GO:0055114	F:oxidoreductase activity; F:iron-sulfur cluster binding; P:oxidation-reduction process			PR00419 (PRINTS); IPR006004 (TIGRFAM); IPR028261 (PFAM); IPR036188 (G3DSA:3.50.50.GENE3D); IPR023753 (PFAM); IPR009051 (G3DSA:1.10.1060.GENE3D); PTHR11938 (PANTHER); PTHR11938:SF114 (PANTHER); SSF51971 (SUPERFAMILY); SSF51971 (SUPERFAMILY); IPR009051 (SUPERFAMILY)	F:GO:0016491; F:GO:0051536; P:GO:0055114	F:oxidoreductase activity; F:iron-sulfur cluster binding; P:oxidation-reduction process
true	[INTERPRO, ANNOTATED]	GPBGFMPE_14708	Formate--tetrahydrofolate ligase	557				2	F:GO:0004329; F:GO:0005524	F:formate-tetrahydrofolate ligase activity; F:ATP binding			G3DSA:3.40.50.300 (GENE3D); G3DSA:3.10.410.10 (GENE3D); IPR000559 (PFAM); G3DSA:3.30.1510.10 (GENE3D); PTHR43274 (PANTHER); IPR000559 (HAMAP); IPR000559 (CDD); IPR027417 (SUPERFAMILY)	F:GO:0004329; F:GO:0005524	F:formate-tetrahydrofolate ligase activity; F:ATP binding
true	[INTERPRO, ANNOTATED]	GPBGFMPE_15441	Phosphoglucomutase	585				2	P:GO:0005975; F:GO:0016868	P:carbohydrate metabolic process; F:intramolecular transferase activity, phosphotransferases			IPR005841 (PRINTS); IPR005845 (PFAM); IPR005846 (PFAM); G3DSA:3.40.120.10 (GENE3D); G3DSA:3.40.120.10 (GENE3D); G3DSA:3.40.120.10 (GENE3D); IPR005843 (PFAM); IPR005844 (PFAM); G3DSA:3.30.310.50 (GENE3D); PTHR22573:SF54 (PANTHER); PTHR22573 (PANTHER); cd05799 (CDD); IPR016055 (SUPERFAMILY); IPR016055 (SUPERFAMILY); IPR016055 (SUPERFAMILY); IPR036900 (SUPERFAMILY)	P:GO:0005975; F:GO:0016868; P:GO:0071704	P:carbohydrate metabolic process; F:intramolecular transferase activity, phosphotransferases; P:organic substance metabolic process
true	[INTERPRO, ANNOTATED]	GPBGFMPE_15655	Coenzyme A biosynthesis bifunctional protein CoaBC	409				5	F:GO:0004632; F:GO:0004633; F:GO:0010181; P:GO:0015937; P:GO:0015941	F:phosphopantothenate--cysteine ligase activity; F:phosphopantothenoylcysteine decarboxylase activity; F:FMN binding; P:coenzyme A biosynthetic process; P:pantothenate catabolic process			IPR035929 (G3DSA:3.40.50.GENE3D); IPR003382 (PFAM); IPR036551 (G3DSA:3.40.50.GENE3D); IPR007085 (PFAM); IPR005252 (TIGRFAM); PTHR14359 (PANTHER); PTHR14359:SF6 (PANTHER); IPR036551 (SUPERFAMILY); IPR035929 (SUPERFAMILY)	F:GO:0003824; F:GO:0004632; F:GO:0004633; F:GO:0010181; P:GO:0015937; P:GO:0015941	F:catalytic activity; F:phosphopantothenate--cysteine ligase activity; F:phosphopantothenoylcysteine decarboxylase activity; F:FMN binding; P:coenzyme A biosynthetic process; P:pantothenate catabolic process
true	[INTERPRO, ANNOTATED]	GPBGFMPE_16580	Bifunctional protein FolD protein	298				2	F:GO:0004488; P:GO:0055114	F:methylenetetrahydrofolate dehydrogenase (NADP+) activity; P:oxidation-reduction process			IPR000672 (PRINTS); IPR020630 (PFAM); G3DSA:3.40.50.10860 (GENE3D); IPR020631 (PFAM); G3DSA:3.40.50.720 (GENE3D); PTHR10025:SF46 (PANTHER); IPR000672 (PANTHER); IPR000672 (HAMAP); cd01080 (CDD); IPR036291 (SUPERFAMILY); SSF53223 (SUPERFAMILY)	F:GO:0004488; P:GO:0055114	F:methylenetetrahydrofolate dehydrogenase (NADP+) activity; P:oxidation-reduction process
true	[INTERPRO, ANNOTATED]	GPBGFMPE_16675	Isocitrate dehydrogenase [NADP]	396				2	F:GO:0004450; P:GO:0006099	F:isocitrate dehydrogenase (NADP+) activity; P:tricarboxylic acid cycle			G3DSA:3.40.718.10 (GENE3D); IPR004439 (TIGRFAM); IPR024084 (PFAM); IPR004439 (PANTHER); SSF53659 (SUPERFAMILY)	F:GO:0004450; P:GO:0006099; F:GO:0016616; P:GO:0055114	F:isocitrate dehydrogenase (NADP+) activity; P:tricarboxylic acid cycle; F:oxidoreductase activity, acting on the CH-OH group of donors, NAD or NADP as acceptor; P:oxidation-reduction process
true	[INTERPRO, ANNOTATED]	GPBGFMPE_16914	S-adenosylmethionine:tRNA ribosyltransferase-isomerase	353				3	P:GO:0008616; F:GO:0016740; F:GO:0016853	P:queuosine biosynthetic process; F:transferase activity; F:isomerase activity			IPR003699 (PFAM); G3DSA:2.40.10.240 (GENE3D); IPR003699 (TIGRFAM); G3DSA:3.40.1780.10 (GENE3D); IPR003699 (PANTHER); IPR003699 (HAMAP); IPR036100 (SUPERFAMILY)	P:GO:0008616; F:GO:0016740; F:GO:0016853	P:queuosine biosynthetic process; F:transferase activity; F:isomerase activity
true	[INTERPRO]	GPBGFMPE_16916	Gluconate 5-dehydrogenase	269									IPR002347 (PRINTS); IPR002347 (PRINTS); PF13561 (PFAM); G3DSA:3.40.50.720 (GENE3D); PTHR43669:SF5 (PANTHER); PTHR43669 (PANTHER); cd05347 (CDD); IPR036291 (SUPERFAMILY)	no GO terms	no GO terms
true	[INTERPRO, ANNOTATED]	GPBGFMPE_17237	Methylmalonyl-CoA mutase small subunit	636				4	F:GO:0004494; P:GO:0019652; F:GO:0031419; F:GO:0046872	F:methylmalonyl-CoA mutase activity; P:lactate fermentation to propionate and acetate; F:cobalamin binding; F:metal ion binding			G3DSA:3.20.20.240 (GENE3D); IPR006099 (PFAM); G3DSA:3.40.50.280 (GENE3D); IPR004608 (TIGRFAM); PTHR43589 (PANTHER); PTHR43589:SF1 (PANTHER); cd03677 (CDD); cd02065 (CDD); IPR016176 (SUPERFAMILY); IPR036724 (SUPERFAMILY)	F:GO:0003824; F:GO:0004494; P:GO:0008152; F:GO:0016866; P:GO:0019652; F:GO:0031419; F:GO:0046872	F:catalytic activity; F:methylmalonyl-CoA mutase activity; P:metabolic process; F:intramolecular transferase activity; P:lactate fermentation to propionate and acetate; F:cobalamin binding; F:metal ion binding
true	[INTERPRO, ANNOTATED]	GPBGFMPE_17404	Carbamoyl-phosphate synthase large chain	1071				3	F:GO:0005524; P:GO:0006807; F:GO:0046872	F:ATP binding; P:nitrogen compound metabolic process; F:metal ion binding			IPR005483 (PRINTS); G3DSA:3.30.470.20 (GENE3D); IPR005479 (PFAM); IPR005480 (PFAM); IPR006275 (TIGRFAM); G3DSA:3.40.50.20 (GENE3D); IPR011607 (PFAM); IPR036897 (G3DSA:1.10.1030.GENE3D); G3DSA:3.30.470.20 (GENE3D); G3DSA:3.40.50.20 (GENE3D); IPR036914 (G3DSA:3.40.50.GENE3D); PTHR11405 (PANTHER); PTHR11405:SF5 (PANTHER); IPR006275 (HAMAP); IPR011761 (PROSITE_PROFILES); IPR011761 (PROSITE_PROFILES);…	F:GO:0005524; P:GO:0006807; F:GO:0046872	F:ATP binding; P:nitrogen compound metabolic process; F:metal ion binding
true	[INTERPRO]	GPBGFMPE_17667	Acid shock protein	147									IPR002068 (PFAM); IPR008978 (G3DSA:2.60.40.GENE3D); PTHR43670:SF15 (PANTHER); PTHR43670 (PANTHER); IPR002068 (PROSITE_PROFILES); cd06464 (CDD); IPR008978 (SUPERFAMILY)	no GO terms	no GO terms
true	[INTERPRO, ANNOTATED]	GPBGFMPE_17676	Carbamoyl-phosphate synthase large chain	1078				3	F:GO:0005524; P:GO:0006807; F:GO:0046872	F:ATP binding; P:nitrogen compound metabolic process; F:metal ion binding			IPR005483 (PRINTS); IPR005480 (PFAM); IPR013815 (G3DSA:3.30.1490.GENE3D); IPR036897 (G3DSA:1.10.1030.GENE3D); IPR006275 (TIGRFAM); IPR005479 (PFAM); G3DSA:3.30.470.20 (GENE3D); G3DSA:3.30.470.20 (GENE3D); G3DSA:3.40.50.20 (GENE3D); IPR011607 (PFAM); G3DSA:3.40.50.20 (GENE3D); IPR036914 (G3DSA:3.40.50.GENE3D); PTHR11405:SF5 (PANTHER); PTHR11405 (PANTHER); IPR011761 (PROSITE_PROFILES); IPR011761 (P…	F:GO:0005524; P:GO:0006807; F:GO:0046872	F:ATP binding; P:nitrogen compound metabolic process; F:metal ion binding
true	[INTERPRO, ANNOTATED]	GPBGFMPE_18326	Proline--tRNA ligase	497				4	F:GO:0004827; F:GO:0005524; C:GO:0005737; P:GO:0006433	F:proline-tRNA ligase activity; F:ATP binding; C:cytoplasm; P:prolyl-tRNA aminoacylation			IPR017449 (G3DSA:3.30.110.GENE3D); IPR036621 (G3DSA:3.40.50.GENE3D); IPR016061 (PFAM); IPR004499 (TIGRFAM); IPR002314 (PFAM); IPR004154 (PFAM); G3DSA:3.30.930.10 (GENE3D); PTHR43382 (PANTHER); PTHR43382:SF3 (PANTHER); IPR006195 (PROSITE_PROFILES); IPR004499 (HAMAP); cd00862 (CDD); IPR033721 (CDD); SSF52954 (SUPERFAMILY); IPR017449 (SUPERFAMILY); SSF55681 (SUPERFAMILY)	F:GO:0000166; F:GO:0004812; F:GO:0004827; F:GO:0005524; C:GO:0005737; P:GO:0006418; P:GO:0006433	F:nucleotide binding; F:aminoacyl-tRNA ligase activity; F:proline-tRNA ligase activity; F:ATP binding; C:cytoplasm; P:tRNA aminoacylation for protein translation; P:prolyl-tRNA aminoacylation
true	[INTERPRO, ANNOTATED]	GPBGFMPE_18533	Ribosomal RNA small subunit methyltransferase H	324				1	F:GO:0008168	F:methyltransferase activity			IPR002903 (PIRSF); IPR002903 (TIGRFAM); IPR023397 (G3DSA:1.10.150.GENE3D); IPR002903 (PFAM); G3DSA:3.40.50.150 (GENE3D); IPR002903 (PANTHER); IPR002903 (HAMAP); IPR023397 (SUPERFAMILY); IPR029063 (SUPERFAMILY)	F:GO:0008168	F:methyltransferase activity
true	[INTERPRO, ANNOTATED]	GPBGFMPE_20868	Glutaconyl-CoA decarboxylase subunit beta	415				2	P:GO:0006814; F:GO:0016829	P:sodium ion transport; F:lyase activity			IPR005661 (PFAM); IPR005661 (PIRSF); IPR005661 (TIGRFAM); PTHR35806:SF1 (PANTHER); IPR005661 (PANTHER)	P:GO:0006814; F:GO:0016829	P:sodium ion transport; F:lyase activity
true	[INTERPRO, ANNOTATED]	GPBGFMPE_20911	UDP-N-acetylglucosamine 1-carboxyvinyltransferase	436				2	F:GO:0008760; P:GO:0019277	F:UDP-N-acetylglucosamine 1-carboxyvinyltransferase activity; P:UDP-N-acetylgalactosamine biosynthetic process			IPR005750 (TIGRFAM); IPR036968 (G3DSA:3.65.10.GENE3D); IPR036968 (G3DSA:3.65.10.GENE3D); IPR001986 (PFAM); PTHR43783 (PANTHER); IPR005750 (HAMAP); IPR005750 (CDD); IPR013792 (SUPERFAMILY)	F:GO:0003824; F:GO:0008760; F:GO:0016765; P:GO:0019277	F:catalytic activity; F:UDP-N-acetylglucosamine 1-carboxyvinyltransferase activity; F:transferase activity, transferring alkyl or aryl (other than methyl) groups; P:UDP-N-acetylgalactosamine biosynthetic process
true	[INTERPRO, ANNOTATED]	GPBGFMPE_21650	Enolase	464				4	C:GO:0000015; F:GO:0000287; F:GO:0004634; P:GO:0006096	C:phosphopyruvate hydratase complex; F:magnesium ion binding; F:phosphopyruvate hydratase activity; P:glycolytic process			IPR000941 (PRINTS); IPR000941 (TIGRFAM); IPR020810 (PFAM); IPR029017 (G3DSA:3.30.390.GENE3D); IPR020811 (PFAM); IPR000941 (PIRSF); IPR036849 (G3DSA:3.20.20.GENE3D); IPR034390 (PTHR11902:PANTHER); IPR000941 (PANTHER); IPR000941 (HAMAP); IPR000941 (CDD); SSF54826 (SUPERFAMILY); IPR036849 (SUPERFAMILY)	C:GO:0000015; F:GO:0000287; F:GO:0004634; P:GO:0006096; F:GO:0046872	C:phosphopyruvate hydratase complex; F:magnesium ion binding; F:phosphopyruvate hydratase activity; P:glycolytic process; F:metal ion binding
true	[INTERPRO, ANNOTATED]	GPBGFMPE_22527	DNA gyrase subunit A	911				4	F:GO:0003677; F:GO:0003918; F:GO:0005524; P:GO:0006265	F:DNA binding; F:DNA topoisomerase type II (ATP-hydrolyzing) activity; F:ATP binding; P:DNA topological change			IPR013757 (G3DSA:1.10.268.GENE3D); G3DSA:3.30.1360.40 (GENE3D); IPR002205 (PFAM); IPR013758 (G3DSA:3.90.199.GENE3D); mobidb-lite (MOBIDB_LITE); mobidb-lite (MOBIDB_LITE); PTHR43493 (PANTHER); PTHR43493:SF5 (PANTHER); IPR013760 (SUPERFAMILY)	F:GO:0003677; F:GO:0003918; F:GO:0005524; P:GO:0006259; P:GO:0006265	F:DNA binding; F:DNA topoisomerase type II (ATP-hydrolyzing) activity; F:ATP binding; P:DNA metabolic process; P:DNA topological change
true	[INTERPRO, ANNOTATED]	GPBGFMPE_22655	Cold shock-like protein CspG	165				2	F:GO:0003677; P:GO:0006355	F:DNA binding; P:regulation of transcription, DNA-templated			IPR002059 (PRINTS); G3DSA:2.40.50.140 (GENE3D); IPR002059 (PFAM); mobidb-lite (MOBIDB_LITE); IPR002059 (CDD); IPR012340 (SUPERFAMILY)	F:GO:0003677; P:GO:0006355	F:DNA binding; P:regulation of transcription, DNA-templated
true	[INTERPRO, ANNOTATED]	GPBGFMPE_23310	30S ribosomal protein S2	280				3	F:GO:0003735; P:GO:0006412; C:GO:0015935	F:structural constituent of ribosome; P:translation; C:small ribosomal subunit			IPR001865 (PRINTS); IPR001865 (PFAM); G3DSA:1.10.287.610 (GENE3D); IPR005706 (TIGRFAM); G3DSA:3.40.50.10490 (GENE3D); mobidb-lite (MOBIDB_LITE); PTHR12534:SF0 (PANTHER); IPR005706 (PANTHER); IPR005706 (HAMAP); IPR001865 (CDD); IPR023591 (SUPERFAMILY)	F:GO:0003735; C:GO:0005622; C:GO:0005840; P:GO:0006412; C:GO:0015935	F:structural constituent of ribosome; C:intracellular; C:ribosome; P:translation; C:small ribosomal subunit
true	[INTERPRO, ANNOTATED]	GPBGFMPE_23371	UvrABC system protein B	665				6	F:GO:0003677; F:GO:0005515; F:GO:0005524; P:GO:0006289; C:GO:0009380; F:GO:0016887	F:DNA binding; F:protein binding; F:ATP binding; P:nucleotide-excision repair; C:excinuclease repair complex; F:ATPase activity			G3DSA:3.40.50.300 (GENE3D); IPR006935 (PFAM); IPR001650 (PFAM); G3DSA:4.10.860.10 (GENE3D); IPR024759 (PFAM); G3DSA:3.40.50.300 (GENE3D); IPR004807 (TIGRFAM); IPR001943 (PFAM); G3DSA:3.40.50.300 (GENE3D); IPR004807 (PANTHER); IPR004807 (HAMAP); IPR001943 (PROSITE_PROFILES); IPR001650 (PROSITE_PROFILES); IPR014001 (PROSITE_PROFILES); IPR001650 (CDD); cd00046 (CDD); IPR027417 (SUPERFAMILY); IPR0274…	F:GO:0003677; F:GO:0005515; F:GO:0005524; P:GO:0006289; C:GO:0009380; F:GO:0016787; F:GO:0016887	F:DNA binding; F:protein binding; F:ATP binding; P:nucleotide-excision repair; C:excinuclease repair complex; F:hydrolase activity; F:ATPase activity
true	[INTERPRO]	GPBGFMPE_23380	hypothetical protein	78									IPR035895 (G3DSA:3.30.1340.GENE3D); IPR000032 (PFAM); IPR000032 (PROSITE_PROFILES); IPR035895 (SUPERFAMILY)	no GO terms	no GO terms
true	[INTERPRO, ANNOTATED]	GPBGFMPE_23522	2-isopropylmalate synthase	518				2	F:GO:0003852; P:GO:0009098	F:2-isopropylmalate synthase activity; P:leucine biosynthetic process			IPR000891 (PFAM); IPR013785 (G3DSA:3.20.20.GENE3D); G3DSA:3.30.160.740 (GENE3D); G3DSA:3.30.160.340 (GENE3D); IPR013709 (PFAM); PTHR10277:SF9 (PANTHER); PTHR10277 (PANTHER); IPR000891 (PROSITE_PROFILES); SSF51569 (SUPERFAMILY); IPR036230 (SUPERFAMILY)	F:GO:0003824; F:GO:0003852; P:GO:0009098	F:catalytic activity; F:2-isopropylmalate synthase activity; P:leucine biosynthetic process
true	[INTERPRO, ANNOTATED]	GPBGFMPE_23643	4-hydroxy-3-methylbut-2-en-1-yl diphosphate synthase (ferredoxin)	626				4	F:GO:0005506; P:GO:0016114; F:GO:0046429; P:GO:0055114	F:iron ion binding; P:terpenoid biosynthetic process; F:4-hydroxy-3-methylbut-2-en-1-yl diphosphate synthase activity; P:oxidation-reduction process			IPR004588 (PFAM); IPR017178 (PIRSF); G3DSA:3.30.413.10 (GENE3D); IPR004588 (TIGRFAM); IPR011005 (G3DSA:3.20.20.GENE3D); IPR004588 (PANTHER); IPR004588 (HAMAP); SSF56014 (SUPERFAMILY)	F:GO:0005506; P:GO:0008299; P:GO:0016114; P:GO:0044237; F:GO:0046429; P:GO:0055114	F:iron ion binding; P:isoprenoid biosynthetic process; P:terpenoid biosynthetic process; P:cellular metabolic process; F:4-hydroxy-3-methylbut-2-en-1-yl diphosphate synthase activity; P:oxidation-reduction process
true	[INTERPRO, ANNOTATED]	GPBGFMPE_24219	4-hydroxythreonine-4-phosphate dehydrogenase	365				2	F:GO:0051287; P:GO:0055114	F:NAD binding; P:oxidation-reduction process			G3DSA:3.40.718.10 (GENE3D); IPR005255 (TIGRFAM); IPR005255 (PFAM); IPR005255 (PANTHER); PTHR30004:SF6 (PANTHER); SSF53659 (SUPERFAMILY)	F:GO:0051287; P:GO:0055114	F:NAD binding; P:oxidation-reduction process
true	[INTERPRO, ANNOTATED]	GPBGFMPE_24629	Pyruvate synthase	1182				4	F:GO:0005506; F:GO:0016903; P:GO:0022900; F:GO:0030976	F:iron ion binding; F:oxidoreductase activity, acting on the aldehyde or oxo group of donors; P:electron transport chain; F:thiamine pyrophosphate binding			G3DSA:3.40.50.970 (GENE3D); PF13484 (PFAM); IPR019752 (PFAM); G3DSA:3.30.70.20 (GENE3D); IPR011895 (TIGRFAM); IPR011895 (PIRSF); IPR033412 (PFAM); IPR009014 (G3DSA:3.40.50.GENE3D); IPR002869 (G3DSA:3.40.920.GENE3D); IPR011766 (PFAM); IPR002880 (PFAM); G3DSA:3.40.50.970 (GENE3D); IPR019456 (PFAM); PTHR32154:SF0 (PANTHER); PTHR32154 (PANTHER); IPR017896 (PROSITE_PROFILES); IPR017896 (PROSITE_PROFIL…	F:GO:0003824; F:GO:0005506; P:GO:0008152; F:GO:0016491; F:GO:0016903; P:GO:0022900; F:GO:0030976; P:GO:0055114	F:catalytic activity; F:iron ion binding; P:metabolic process; F:oxidoreductase activity; F:oxidoreductase activity, acting on the aldehyde or oxo group of donors; P:electron transport chain; F:thiamine pyrophosphate binding; P:oxidation-reduction process
true	[INTERPRO, ANNOTATED]	GPBGFMPE_25840	Phenylalanine--tRNA ligase beta subunit	835				6	F:GO:0000049; F:GO:0000287; F:GO:0004826; F:GO:0005524; C:GO:0005737; P:GO:0006432	F:tRNA binding; F:magnesium ion binding; F:phenylalanine-tRNA ligase activity; F:ATP binding; C:cytoplasm; P:phenylalanyl-tRNA aminoacylation			G3DSA:3.30.56.10 (GENE3D); G3DSA:3.30.930.10 (GENE3D); IPR005147 (PFAM); G3DSA:2.40.50.140 (GENE3D); IPR036690 (G3DSA:3.30.70.GENE3D); IPR005146 (PFAM); IPR002547 (PFAM); G3DSA:3.30.56.10 (GENE3D); IPR020825 (G3DSA:3.50.40.GENE3D); IPR004532 (TIGRFAM); IPR005121 (PFAM); PTHR10947:SF0 (PANTHER); PTHR10947 (PANTHER); IPR005147 (PROSITE_PROFILES); IPR005121 (PROSITE_PROFILES); IPR004532 (HAMAP); IPR…	F:GO:0000049; F:GO:0000287; F:GO:0003723; F:GO:0004826; F:GO:0005524; C:GO:0005737; P:GO:0006432	F:tRNA binding; F:magnesium ion binding; F:RNA binding; F:phenylalanine-tRNA ligase activity; F:ATP binding; C:cytoplasm; P:phenylalanyl-tRNA aminoacylation
true	[INTERPRO, ANNOTATED]	GPBGFMPE_26160	Cold shock protein CspA	70				2	F:GO:0003677; P:GO:0006355	F:DNA binding; P:regulation of transcription, DNA-templated			IPR002059 (PRINTS); G3DSA:2.40.50.140 (GENE3D); IPR002059 (PFAM); IPR012156 (PIRSF); PTHR11544:SF57 (PANTHER); PTHR11544 (PANTHER); IPR002059 (CDD); IPR012340 (SUPERFAMILY)	F:GO:0003676; F:GO:0003677; P:GO:0006355	F:nucleic acid binding; F:DNA binding; P:regulation of transcription, DNA-templated
true	[INTERPRO, ANNOTATED]	GPBGFMPE_26447	Na(+)-translocating NADH-quinone reductase subunit F	424				6	P:GO:0006814; F:GO:0009055; C:GO:0016021; F:GO:0016655; F:GO:0051537; P:GO:0055114	P:sodium ion transport; F:electron transfer activity; C:integral component of membrane; F:oxidoreductase activity, acting on NAD(P)H, quinone or similar compound as acceptor; F:2 iron, 2 sulfur cluster binding; P:oxidation-reduction process			IPR001709 (PRINTS); IPR012675 (G3DSA:3.10.20.GENE3D); IPR008333 (PFAM); IPR010205 (PIRSF); G3DSA:2.40.30.10 (GENE3D); IPR001041 (PFAM); IPR001433 (PFAM); IPR039261 (G3DSA:3.40.50.GENE3D); IPR010205 (TIGRFAM); PTHR43644 (PANTHER); IPR010205 (HAMAP); IPR017927 (PROSITE_PROFILES); IPR001041 (PROSITE_PROFILES); IPR001041 (CDD); cd06188 (CDD); IPR036010 (SUPERFAMILY); IPR017938 (SUPERFAMILY); IPR03926…	P:GO:0006814; F:GO:0009055; C:GO:0016021; F:GO:0016491; F:GO:0016655; F:GO:0051536; F:GO:0051537; P:GO:0055114	P:sodium ion transport; F:electron transfer activity; C:integral component of membrane; F:oxidoreductase activity; F:oxidoreductase activity, acting on NAD(P)H, quinone or similar compound as acceptor; F:iron-sulfur cluster binding; F:2 iron, 2 sulfur cluster binding; P:oxidation-reduction process
true	[INTERPRO, ANNOTATED]	GPBGFMPE_26906	Argininosuccinate lyase	467				2	F:GO:0004056; P:GO:0042450	F:argininosuccinate lyase activity; P:arginine biosynthetic process via ornithine			PR00145 (PRINTS); IPR000362 (PRINTS); IPR022761 (PFAM); IPR009049 (TIGRFAM); G3DSA:1.10.40.30 (GENE3D); IPR029419 (PFAM); G3DSA:1.20.200.10 (GENE3D); IPR024083 (G3DSA:1.10.275.GENE3D); IPR009049 (PANTHER); IPR009049 (HAMAP); IPR009049 (CDD); IPR008948 (SUPERFAMILY)	F:GO:0003824; F:GO:0004056; P:GO:0042450	F:catalytic activity; F:argininosuccinate lyase activity; P:arginine biosynthetic process via ornithine
true	[INTERPRO, ANNOTATED]	GPBGFMPE_27008	Chaperone protein DnaJ	399				5	F:GO:0005524; P:GO:0006457; P:GO:0009408; F:GO:0031072; F:GO:0051082	F:ATP binding; P:protein folding; P:response to heat; F:heat shock protein binding; F:unfolded protein binding			IPR001623 (PRINTS); G3DSA:2.60.260.20 (GENE3D); IPR002939 (PFAM); IPR036869 (G3DSA:1.10.287.GENE3D); G3DSA:2.10.230.10 (GENE3D); IPR001305 (PFAM); IPR012724 (TIGRFAM); IPR001623 (PFAM); G3DSA:2.60.260.20 (GENE3D); mobidb-lite (MOBIDB_LITE); mobidb-lite (MOBIDB_LITE); PTHR43096 (PANTHER); IPR001623 (PROSITE_PROFILES); IPR001305 (PROSITE_PROFILES); IPR012724 (HAMAP); IPR001623 (CDD); IPR001305 (CDD…	F:GO:0005524; P:GO:0006457; P:GO:0009408; F:GO:0031072; F:GO:0051082	F:ATP binding; P:protein folding; P:response to heat; F:heat shock protein binding; F:unfolded protein binding
true	[INTERPRO, ANNOTATED]	GPBGFMPE_29648	GMP synthase [glutamine-hydrolyzing]	525				4	F:GO:0003922; F:GO:0005524; P:GO:0006177; F:GO:0016462	F:GMP synthase (glutamine-hydrolyzing) activity; F:ATP binding; P:GMP biosynthetic process; F:pyrophosphatase activity			PR00099 (PRINTS); PR00096 (PRINTS); IPR017926 (PFAM); IPR022310 (PFAM); IPR004739 (TIGRFAM); IPR014729 (G3DSA:3.40.50.GENE3D); G3DSA:3.30.300.10 (GENE3D); IPR029062 (G3DSA:3.40.50.GENE3D); IPR001674 (TIGRFAM); IPR001674 (PFAM); PTHR11922:SF2 (PANTHER); PTHR11922 (PANTHER); IPR025777 (PROSITE_PROFILES); IPR017926 (PROSITE_PROFILES); IPR022955 (HAMAP); IPR001674 (CDD); IPR004739 (CDD); IPR029062 (S…	F:GO:0003922; F:GO:0005524; P:GO:0006164; P:GO:0006177; F:GO:0016462	F:GMP synthase (glutamine-hydrolyzing) activity; F:ATP binding; P:purine nucleotide biosynthetic process; P:GMP biosynthetic process; F:pyrophosphatase activity
true	[INTERPRO, ANNOTATED]	GPBGFMPE_33260	Enolase	434				4	C:GO:0000015; F:GO:0000287; F:GO:0004634; P:GO:0006096	C:phosphopyruvate hydratase complex; F:magnesium ion binding; F:phosphopyruvate hydratase activity; P:glycolytic process			IPR000941 (PRINTS); IPR020810 (PFAM); IPR020811 (PFAM); IPR036849 (G3DSA:3.20.20.GENE3D); IPR000941 (TIGRFAM); IPR000941 (PIRSF); IPR029017 (G3DSA:3.30.390.GENE3D); IPR000941 (PANTHER); PTHR11902:SF1 (PANTHER); IPR000941 (HAMAP); IPR000941 (CDD); SSF54826 (SUPERFAMILY); IPR036849 (SUPERFAMILY)	C:GO:0000015; F:GO:0000287; F:GO:0004634; P:GO:0006096; F:GO:0046872	C:phosphopyruvate hydratase complex; F:magnesium ion binding; F:phosphopyruvate hydratase activity; P:glycolytic process; F:metal ion binding
true	[INTERPRO]	GPBGFMPE_34173	hypothetical protein	549									IPR012547 (PFAM); IPR018631 (PFAM); PTHR34825 (PANTHER); PTHR34825:SF1 (PANTHER)	no GO terms	no GO terms
true	[INTERPRO, ANNOTATED]	GPBGFMPE_34465	Phosphoglucomutase	560				2	P:GO:0005975; F:GO:0016868	P:carbohydrate metabolic process; F:intramolecular transferase activity, phosphotransferases			IPR005841 (PRINTS); G3DSA:3.40.120.10 (GENE3D); IPR005844 (PFAM); G3DSA:3.40.120.10 (GENE3D); G3DSA:3.40.120.10 (GENE3D); G3DSA:3.30.310.50 (GENE3D); IPR005843 (PFAM); IPR005845 (PFAM); IPR005846 (PFAM); PTHR22573:SF54 (PANTHER); PTHR22573 (PANTHER); cd05799 (CDD); IPR016055 (SUPERFAMILY); IPR016055 (SUPERFAMILY); IPR036900 (SUPERFAMILY); IPR016055 (SUPERFAMILY)	P:GO:0005975; F:GO:0016868; P:GO:0071704	P:carbohydrate metabolic process; F:intramolecular transferase activity, phosphotransferases; P:organic substance metabolic process
true	[INTERPRO, ANNOTATED]	GPBGFMPE_34883	hypothetical protein	495				3	C:GO:0005737; P:GO:0006004; F:GO:0008736	C:cytoplasm; P:fucose metabolic process; F:L-fucose isomerase activity			IPR015888 (PFAM); PTHR36120:SF1 (PANTHER); PTHR36120 (PANTHER); IPR009015 (SUPERFAMILY)	C:GO:0005737; P:GO:0005996; P:GO:0006004; F:GO:0008736; F:GO:0016861	C:cytoplasm; P:monosaccharide metabolic process; P:fucose metabolic process; F:L-fucose isomerase activity; F:intramolecular oxidoreductase activity, interconverting aldoses and ketoses
true	[INTERPRO, ANNOTATED]	GPBGFMPE_35090	Lysine--tRNA ligase	667				7	F:GO:0000049; F:GO:0004824; F:GO:0004825; F:GO:0005524; C:GO:0005737; P:GO:0006430; P:GO:0006431	F:tRNA binding; F:lysine-tRNA ligase activity; F:methionine-tRNA ligase activity; F:ATP binding; C:cytoplasm; P:lysyl-tRNA aminoacylation; P:methionyl-tRNA aminoacylation			IPR018149 (PRINTS); IPR002313 (TIGRFAM); G3DSA:2.40.50.140 (GENE3D); IPR004364 (PFAM); G3DSA:2.40.50.140 (GENE3D); IPR004365 (PFAM); G3DSA:3.30.930.10 (GENE3D); IPR002547 (PFAM); mobidb-lite (MOBIDB_LITE); PTHR42918 (PANTHER); PTHR42918:SF9 (PANTHER); IPR002313 (HAMAP); IPR002547 (PROSITE_PROFILES); IPR006195 (PROSITE_PROFILES); IPR004495 (CDD); cd04322 (CDD); IPR018149 (CDD); SSF55681 (SUPERFAMI…	F:GO:0000049; F:GO:0000166; F:GO:0003676; F:GO:0004812; F:GO:0004824; F:GO:0004825; F:GO:0005524; C:GO:0005737; P:GO:0006418; P:GO:0006430; P:GO:0006431	F:tRNA binding; F:nucleotide binding; F:nucleic acid binding; F:aminoacyl-tRNA ligase activity; F:lysine-tRNA ligase activity; F:methionine-tRNA ligase activity; F:ATP binding; C:cytoplasm; P:tRNA aminoacylation for protein translation; P:lysyl-tRNA aminoacylation; P:methionyl-tRNA aminoacylation
true	[INTERPRO, ANNOTATED]	GPBGFMPE_35354	Protein translocase subunit SecY	462				2	P:GO:0015031; C:GO:0016020	P:protein transport; C:membrane			PR00303 (PRINTS); IPR002208 (PIRSF); IPR002208 (TIGRFAM); IPR023201 (G3DSA:1.10.3370.GENE3D); IPR002208 (PFAM); IPR002208 (PANTHER); PTHR10906:SF2 (PANTHER); IPR026593 (HAMAP); IPR023201 (SUPERFAMILY)	P:GO:0015031; C:GO:0016020	P:protein transport; C:membrane
true	[INTERPRO]	GPBGFMPE_36566	hypothetical protein	683									G3DSA:1.20.120.1470 (GENE3D); PF03571 (PFAM); PTHR23422 (PANTHER); PS51257 (PROSITE_PROFILES)	no GO terms	no GO terms
true	[INTERPRO, ANNOTATED]	GPBGFMPE_36774	L-methionine gamma-lyase	428				3	P:GO:0006520; F:GO:0016765; F:GO:0030170	P:cellular amino acid metabolic process; F:transferase activity, transferring alkyl or aryl (other than methyl) groups; F:pyridoxal phosphate binding			IPR015421 (G3DSA:3.40.640.GENE3D); IPR000277 (PIRSF); IPR000277 (PFAM); IPR015422 (G3DSA:3.90.1150.GENE3D); IPR006235 (TIGRFAM); PTHR43797:SF3 (PANTHER); PTHR43797 (PANTHER); IPR000277 (CDD); IPR015424 (SUPERFAMILY)	F:GO:0003824; P:GO:0006520; F:GO:0016765; F:GO:0030170	F:catalytic activity; P:cellular amino acid metabolic process; F:transferase activity, transferring alkyl or aryl (other than methyl) groups; F:pyridoxal phosphate binding
true	[INTERPRO, ANNOTATED]	GPBGFMPE_38317	DNA gyrase subunit A	857				5	F:GO:0003677; F:GO:0003918; F:GO:0005524; C:GO:0005694; P:GO:0006265	F:DNA binding; F:DNA topoisomerase type II (ATP-hydrolyzing) activity; F:ATP binding; C:chromosome; P:DNA topological change			IPR035516 (G3DSA:2.120.10.GENE3D); IPR013758 (G3DSA:3.90.199.GENE3D); IPR006691 (PFAM); IPR002205 (PFAM); IPR013757 (G3DSA:1.10.268.GENE3D); G3DSA:3.30.1360.40 (GENE3D); TIGR01063 (TIGRFAM); mobidb-lite (MOBIDB_LITE); mobidb-lite (MOBIDB_LITE); PTHR43493:SF5 (PANTHER); PTHR43493 (PANTHER); IPR005743 (HAMAP); IPR002205 (CDD); IPR035516 (SUPERFAMILY); IPR013760 (SUPERFAMILY)	F:GO:0003677; F:GO:0003916; F:GO:0003918; F:GO:0005524; C:GO:0005694; P:GO:0006259; P:GO:0006265	F:DNA binding; F:DNA topoisomerase activity; F:DNA topoisomerase type II (ATP-hydrolyzing) activity; F:ATP binding; C:chromosome; P:DNA metabolic process; P:DNA topological change
true	[INTERPRO]	GPBGFMPE_40597	Cyclodextrin-binding protein	446									IPR006059 (PFAM); G3DSA:3.40.190.10 (GENE3D); G3DSA:3.40.190.10 (GENE3D); IPR022387 (TIGRFAM); PTHR30061:SF33 (PANTHER); PTHR30061 (PANTHER); PS51257 (PROSITE_PROFILES); SSF53850 (SUPERFAMILY)	no GO terms	no GO terms
true	[INTERPRO, ANNOTATED]	GPBGFMPE_41669	Aconitate hydratase A	749				3	F:GO:0003994; P:GO:0006099; F:GO:0051539	F:aconitate hydratase activity; P:tricarboxylic acid cycle; F:4 iron, 4 sulfur cluster binding			IPR001030 (PRINTS); IPR000573 (PFAM); IPR015932 (G3DSA:3.40.1060.GENE3D); IPR015931 (G3DSA:3.30.499.GENE3D); IPR015928 (G3DSA:3.20.19.GENE3D); IPR001030 (PFAM); IPR015931 (G3DSA:3.30.499.GENE3D); IPR006248 (TIGRFAM); PTHR43160 (PANTHER); PTHR43160:SF3 (PANTHER); SSF52016 (SUPERFAMILY); IPR036008 (SUPERFAMILY)	F:GO:0003994; P:GO:0006099; P:GO:0008152; F:GO:0051539	F:aconitate hydratase activity; P:tricarboxylic acid cycle; P:metabolic process; F:4 iron, 4 sulfur cluster binding
true	[INTERPRO, ANNOTATED]	GPBGFMPE_42020	Propionyl-CoA:succinate CoA transferase	499				2	P:GO:0006084; F:GO:0016740	P:acetyl-CoA metabolic process; F:transferase activity			IPR017821 (TIGRFAM); IPR003702 (PFAM); IPR026888 (PFAM); IPR038460 (G3DSA:3.40.1080.GENE3D); G3DSA:3.40.1080.10 (GENE3D); PTHR43609 (PANTHER); IPR037171 (SUPERFAMILY); IPR037171 (SUPERFAMILY)	F:GO:0003824; P:GO:0006084; F:GO:0016740	F:catalytic activity; P:acetyl-CoA metabolic process; F:transferase activity
true	[INTERPRO, ANNOTATED]	GPBGFMPE_42051	Ribosomal RNA large subunit methyltransferase I	394				2	F:GO:0003723; F:GO:0008168	F:RNA binding; F:methyltransferase activity			IPR036974 (G3DSA:2.30.130.GENE3D); G3DSA:3.30.750.80 (GENE3D); IPR019614 (PFAM); G3DSA:3.40.50.150 (GENE3D); PTHR42873 (PANTHER); IPR002478 (PROSITE_PROFILES); cd02440 (CDD); cd11572 (CDD); IPR015947 (SUPERFAMILY); IPR029063 (SUPERFAMILY)	F:GO:0003723; F:GO:0008168	F:RNA binding; F:methyltransferase activity
true	[INTERPRO, ANNOTATED]	GPBGFMPE_42064	Dihydroorotate dehydrogenase B (NAD(+)), electron transfer subunit	785				3	F:GO:0016491; F:GO:0051536; P:GO:0055114	F:oxidoreductase activity; F:iron-sulfur cluster binding; P:oxidation-reduction process			PR00419 (PRINTS); IPR039261 (G3DSA:3.40.50.GENE3D); IPR009051 (G3DSA:1.10.1060.GENE3D); IPR023753 (PFAM); IPR006004 (TIGRFAM); G3DSA:2.40.30.10 (GENE3D); IPR028261 (PFAM); IPR036188 (G3DSA:3.50.50.GENE3D); IPR019480 (PFAM); PTHR11938 (PANTHER); PTHR11938:SF114 (PANTHER); IPR017927 (PROSITE_PROFILES); cd06219 (CDD); SSF51971 (SUPERFAMILY); IPR009051 (SUPERFAMILY); IPR017938 (SUPERFAMILY); IPR03926…	F:GO:0016491; F:GO:0051536; P:GO:0055114	F:oxidoreductase activity; F:iron-sulfur cluster binding; P:oxidation-reduction process
true	[INTERPRO, ANNOTATED]	GPBGFMPE_42422	Transcription termination factor Rho	473				4	F:GO:0003723; F:GO:0005524; P:GO:0006353; F:GO:0008186	F:RNA binding; F:ATP binding; P:DNA-templated transcription, termination; F:RNA-dependent ATPase activity			G3DSA:3.40.50.300 (GENE3D); IPR000194 (PFAM); IPR004665 (TIGRFAM); IPR011112 (PFAM); IPR011113 (PFAM); mobidb-lite (MOBIDB_LITE); mobidb-lite (MOBIDB_LITE); PTHR15184 (PANTHER); IPR004665 (PTHR15184:PANTHER); IPR004665 (HAMAP); IPR011113 (CDD); IPR012340 (SUPERFAMILY); IPR027417 (SUPERFAMILY)	F:GO:0003723; F:GO:0005524; P:GO:0006353; F:GO:0008186	F:RNA binding; F:ATP binding; P:DNA-templated transcription, termination; F:RNA-dependent ATPase activity
true	[INTERPRO, ANNOTATED]	GPBGFMPE_42563	2-oxoglutarate oxidoreductase subunit KorA	364				2	F:GO:0016491; P:GO:0055114	F:oxidoreductase activity; P:oxidation-reduction process			IPR002880 (PFAM); IPR033412 (PFAM); G3DSA:3.40.50.970 (GENE3D); IPR009014 (G3DSA:3.40.50.GENE3D); PTHR43088 (PANTHER); cd07034 (CDD); IPR009014 (SUPERFAMILY); IPR029061 (SUPERFAMILY)	F:GO:0003824; P:GO:0008152; F:GO:0016491; P:GO:0055114	F:catalytic activity; P:metabolic process; F:oxidoreductase activity; P:oxidation-reduction process
true	[INTERPRO, ANNOTATED]	GPBGFMPE_42912	NAD(P)-specific glutamate dehydrogenase	445				3	P:GO:0006520; F:GO:0016639; P:GO:0055114	P:cellular amino acid metabolic process; F:oxidoreductase activity, acting on the CH-NH2 group of donors, NAD or NADP as acceptor; P:oxidation-reduction process			IPR006095 (PRINTS); IPR014362 (PIRSF); G3DSA:3.40.50.10860 (GENE3D); G3DSA:3.40.50.720 (GENE3D); G3DSA:1.10.285.10 (GENE3D); IPR006096 (PFAM); IPR006097 (PFAM); PTHR43571 (PANTHER); IPR033922 (CDD); IPR036291 (SUPERFAMILY); SSF53223 (SUPERFAMILY)	P:GO:0006520; F:GO:0016491; F:GO:0016639; P:GO:0055114	P:cellular amino acid metabolic process; F:oxidoreductase activity; F:oxidoreductase activity, acting on the CH-NH2 group of donors, NAD or NADP as acceptor; P:oxidation-reduction process
true	[INTERPRO, ANNOTATED]	GPBGFMPE_42913	NADP-dependent malic enzyme	787				6	F:GO:0004471; P:GO:0006108; F:GO:0016746; F:GO:0046872; F:GO:0051287; P:GO:0055114	F:malate dehydrogenase (decarboxylating) (NAD+) activity; P:malate metabolic process; F:transferase activity, transferring acyl groups; F:metal ion binding; F:NAD binding; P:oxidation-reduction process			G3DSA:3.40.50.10950 (GENE3D); G3DSA:3.40.50.720 (GENE3D); IPR037062 (G3DSA:3.40.50.GENE3D); IPR002505 (PFAM); IPR012301 (PFAM); IPR012188 (PIRSF); G3DSA:3.40.50.10750 (GENE3D); IPR012302 (PFAM); PTHR43237 (PANTHER); PTHR43237:SF5 (PANTHER); cd05311 (CDD); SSF53223 (SUPERFAMILY); IPR036291 (SUPERFAMILY); SSF53659 (SUPERFAMILY)	F:GO:0004470; F:GO:0004471; P:GO:0006108; P:GO:0008152; F:GO:0016746; F:GO:0046872; F:GO:0051287; P:GO:0055114	F:malic enzyme activity; F:malate dehydrogenase (decarboxylating) (NAD+) activity; P:malate metabolic process; P:metabolic process; F:transferase activity, transferring acyl groups; F:metal ion binding; F:NAD binding; P:oxidation-reduction process
true	[INTERPRO, ANNOTATED]	GPBGFMPE_43252	V-type sodium ATPase subunit B	441				3	F:GO:0005524; P:GO:0046034; P:GO:1902600	F:ATP binding; P:ATP metabolic process; P:proton transmembrane transport			IPR000194 (PFAM); IPR004100 (PFAM); G3DSA:3.40.50.12240 (GENE3D); PTHR43389:SF4 (PANTHER); IPR022879 (PANTHER); cd01135 (CDD); IPR027417 (SUPERFAMILY)	F:GO:0005524; P:GO:0046034; P:GO:1902600	F:ATP binding; P:ATP metabolic process; P:proton transmembrane transport
true	[INTERPRO, ANNOTATED]	GPBGFMPE_44038	hypothetical protein	484				2	F:GO:0003824; P:GO:0005975	F:catalytic activity; P:carbohydrate metabolic process			IPR004300 (PFAM); G3DSA:3.20.110.20 (GENE3D); mobidb-lite (MOBIDB_LITE); mobidb-lite (MOBIDB_LITE); cd10795 (CDD); IPR011330 (SUPERFAMILY)	F:GO:0003824; P:GO:0005975	F:catalytic activity; P:carbohydrate metabolic process
true	[INTERPRO, ANNOTATED]	GPBGFMPE_44150	DNA-directed RNA polymerase subunit beta	1287				4	F:GO:0003677; F:GO:0003899; P:GO:0006351; F:GO:0032549	F:DNA binding; F:DNA-directed 5'-3' RNA polymerase activity; P:transcription, DNA-templated; F:ribonucleoside binding			G3DSA:3.90.1100.10 (GENE3D); G3DSA:3.90.1800.10 (GENE3D); IPR019462 (PFAM); IPR007642 (PFAM); IPR007644 (PFAM); IPR037034 (G3DSA:3.90.1110.GENE3D); IPR010243 (TIGRFAM); IPR007120 (PFAM); G3DSA:2.40.50.100 (GENE3D); IPR037033 (G3DSA:2.40.270.GENE3D); IPR007641 (PFAM); G3DSA:3.90.1100.10 (GENE3D); IPR007645 (PFAM); mobidb-lite (MOBIDB_LITE); mobidb-lite (MOBIDB_LITE); IPR015712 (PANTHER); PTHR20856…	F:GO:0003677; F:GO:0003899; P:GO:0006351; F:GO:0032549	F:DNA binding; F:DNA-directed 5'-3' RNA polymerase activity; P:transcription, DNA-templated; F:ribonucleoside binding
true	[INTERPRO, ANNOTATED]	GPBGFMPE_44205	Phosphoglucomutase	579				2	P:GO:0005975; F:GO:0016868	P:carbohydrate metabolic process; F:intramolecular transferase activity, phosphotransferases			IPR005841 (PRINTS); IPR005844 (PFAM); G3DSA:3.30.310.50 (GENE3D); IPR005843 (PFAM); G3DSA:3.40.120.10 (GENE3D); IPR005846 (PFAM); G3DSA:3.40.120.10 (GENE3D); IPR005845 (PFAM); G3DSA:3.40.120.10 (GENE3D); PTHR22573 (PANTHER); PTHR22573:SF54 (PANTHER); cd05799 (CDD); IPR016055 (SUPERFAMILY); IPR036900 (SUPERFAMILY); IPR016055 (SUPERFAMILY); IPR016055 (SUPERFAMILY)	P:GO:0005975; F:GO:0016868; P:GO:0071704	P:carbohydrate metabolic process; F:intramolecular transferase activity, phosphotransferases; P:organic substance metabolic process
true	[INTERPRO, ANNOTATED]	GPBGFMPE_44845	DNA gyrase subunit A	858				5	F:GO:0003677; F:GO:0003918; F:GO:0005524; C:GO:0005694; P:GO:0006265	F:DNA binding; F:DNA topoisomerase type II (ATP-hydrolyzing) activity; F:ATP binding; C:chromosome; P:DNA topological change			IPR006691 (PFAM); IPR013757 (G3DSA:1.10.268.GENE3D); TIGR01063 (TIGRFAM); G3DSA:3.30.1360.40 (GENE3D); IPR013758 (G3DSA:3.90.199.GENE3D); IPR035516 (G3DSA:2.120.10.GENE3D); IPR002205 (PFAM); mobidb-lite (MOBIDB_LITE); mobidb-lite (MOBIDB_LITE); PTHR43493:SF5 (PANTHER); PTHR43493 (PANTHER); IPR005743 (HAMAP); IPR002205 (CDD); IPR013760 (SUPERFAMILY); IPR035516 (SUPERFAMILY)	F:GO:0003677; F:GO:0003916; F:GO:0003918; F:GO:0005524; C:GO:0005694; P:GO:0006259; P:GO:0006265	F:DNA binding; F:DNA topoisomerase activity; F:DNA topoisomerase type II (ATP-hydrolyzing) activity; F:ATP binding; C:chromosome; P:DNA metabolic process; P:DNA topological change
true	[INTERPRO, ANNOTATED]	GPBGFMPE_45055	Aminomethyltransferase	362				3	F:GO:0004047; F:GO:0005515; P:GO:0006546	F:aminomethyltransferase activity; F:protein binding; P:glycine catabolic process			IPR006223 (TIGRFAM); G3DSA:3.30.70.1400 (GENE3D); G3DSA:4.10.1250.10 (GENE3D); IPR013977 (PFAM); G3DSA:2.40.30.110 (GENE3D); IPR028896 (PIRSF); IPR027266 (G3DSA:3.30.1360.GENE3D); IPR006222 (PFAM); PTHR43757 (PANTHER); PTHR43757:SF3 (PANTHER); IPR022903 (HAMAP); SSF103025 (SUPERFAMILY); IPR029043 (SUPERFAMILY)	F:GO:0004047; F:GO:0005515; P:GO:0006546	F:aminomethyltransferase activity; F:protein binding; P:glycine catabolic process
true	[INTERPRO, ANNOTATED]	GPBGFMPE_45706	Negative regulator of genetic competence ClpC/MecB	884				3	F:GO:0005515; F:GO:0005524; P:GO:0019538	F:protein binding; F:ATP binding; P:protein metabolic process			IPR001270 (PRINTS); G3DSA:1.10.8.60 (GENE3D); IPR004176 (PFAM); G3DSA:4.10.860.10 (GENE3D); G3DSA:3.40.50.300 (GENE3D); IPR003959 (PFAM); IPR001943 (PFAM); G3DSA:1.10.8.60 (GENE3D); IPR003959 (PFAM); IPR019489 (PFAM); G3DSA:3.40.50.300 (GENE3D); IPR036628 (G3DSA:1.10.1780.GENE3D); mobidb-lite (MOBIDB_LITE); mobidb-lite (MOBIDB_LITE); PTHR11638:SF130 (PANTHER); PTHR11638 (PANTHER); cd00009 (CDD); …	F:GO:0005515; F:GO:0005524; P:GO:0019538	F:protein binding; F:ATP binding; P:protein metabolic process
true	[INTERPRO]	GPBGFMPE_46088	Propanediol utilization protein PduA	158									IPR000249 (PFAM); G3DSA:3.30.70.1710 (GENE3D); mobidb-lite (MOBIDB_LITE); mobidb-lite (MOBIDB_LITE); mobidb-lite (MOBIDB_LITE); mobidb-lite (MOBIDB_LITE); PTHR33941 (PANTHER); PTHR33941:SF11 (PANTHER); PD003442 (PRODOM); cd07045 (CDD); IPR037233 (SUPERFAMILY)	no GO terms	no GO terms
true	[INTERPRO, ANNOTATED]	GPBGFMPE_46312	Ribose import permease protein RbsC	353				3	C:GO:0016020; F:GO:0022857; P:GO:0055085	C:membrane; F:transmembrane transporter activity; P:transmembrane transport			IPR001851 (PFAM); PTHR32196 (PANTHER); PTHR32196:SF21 (PANTHER); cd06579 (CDD)	C:GO:0016020; F:GO:0022857; P:GO:0055085	C:membrane; F:transmembrane transporter activity; P:transmembrane transport
true	[INTERPRO, ANNOTATED]	GPBGFMPE_48074	Inosine-5'-monophosphate dehydrogenase	492				3	F:GO:0003938; P:GO:0006164; P:GO:0055114	F:IMP dehydrogenase activity; P:purine nucleotide biosynthetic process; P:oxidation-reduction process			IPR005990 (PIRSF); IPR005990 (TIGRFAM); IPR000644 (PFAM); IPR013785 (G3DSA:3.20.20.GENE3D); IPR001093 (PFAM); PTHR11911 (PANTHER); PTHR11911:SF6 (PANTHER); IPR000644 (PROSITE_PROFILES); IPR000644 (PROSITE_PROFILES); IPR005990 (HAMAP); IPR001093 (CDD); cd04601 (CDD); SSF54631 (SUPERFAMILY); SSF51412 (SUPERFAMILY)	F:GO:0003824; F:GO:0003938; P:GO:0006164; P:GO:0055114	F:catalytic activity; F:IMP dehydrogenase activity; P:purine nucleotide biosynthetic process; P:oxidation-reduction process
true	[INTERPRO, ANNOTATED]	GPBGFMPE_48751	GTPase Obg	457				3	F:GO:0000287; F:GO:0003924; F:GO:0005525	F:magnesium ion binding; F:GTPase activity; F:GTP binding			IPR006073 (PRINTS); IPR036346 (G3DSA:2.40.240.GENE3D); IPR036726 (G3DSA:2.70.210.GENE3D); IPR006169 (PFAM); IPR015349 (TIGRFAM); IPR006073 (PFAM); IPR014100 (TIGRFAM); IPR015349 (PFAM); G3DSA:3.40.50.300 (GENE3D); mobidb-lite (MOBIDB_LITE); PTHR11702:SF3 (PANTHER); PTHR11702 (PANTHER); IPR031167 (PROSITE_PROFILES); IPR014100 (HAMAP); IPR031167 (CDD); IPR027417 (SUPERFAMILY); IPR036346 (SUPERFAMIL…	F:GO:0000166; F:GO:0000287; F:GO:0003924; F:GO:0005525	F:nucleotide binding; F:magnesium ion binding; F:GTPase activity; F:GTP binding
true	[INTERPRO, ANNOTATED]	GPBGFMPE_48793	Orotate phosphoribosyltransferase	213				3	F:GO:0004588; P:GO:0006221; P:GO:0009116	F:orotate phosphoribosyltransferase activity; P:pyrimidine nucleotide biosynthetic process; P:nucleoside metabolic process			G3DSA:3.40.50.2020 (GENE3D); IPR004467 (TIGRFAM); IPR000836 (PFAM); PTHR19278 (PANTHER); PTHR19278:SF9 (PANTHER); IPR023031 (HAMAP); IPR000836 (CDD); IPR029057 (SUPERFAMILY)	F:GO:0004588; P:GO:0006221; P:GO:0009116	F:orotate phosphoribosyltransferase activity; P:pyrimidine nucleotide biosynthetic process; P:nucleoside metabolic process
true	[INTERPRO, ANNOTATED]	GPBGFMPE_49097	tRNA uridine 5-carboxymethylaminomethyl modification enzyme MnmG	645				2	P:GO:0002098; F:GO:0050660	P:tRNA wobble uridine modification; F:flavin adenine dinucleotide binding			PR00411 (PRINTS); IPR004416 (TIGRFAM); IPR036188 (G3DSA:3.50.50.GENE3D); IPR026904 (PFAM); G3DSA:1.10.150.570 (GENE3D); G3DSA:1.10.10.1800 (GENE3D); IPR002218 (PFAM); IPR004416 (PTHR11806:PANTHER); IPR002218 (PANTHER); IPR004416 (HAMAP); IPR036188 (SUPERFAMILY)	P:GO:0002098; P:GO:0008033; F:GO:0050660	P:tRNA wobble uridine modification; P:tRNA processing; F:flavin adenine dinucleotide binding
true	[INTERPRO, ANNOTATED]	GPBGFMPE_49301	Methionine aminopeptidase 1	266				3	F:GO:0004177; P:GO:0006508; F:GO:0008235	F:aminopeptidase activity; P:proteolysis; F:metalloexopeptidase activity			IPR001714 (PRINTS); IPR000994 (PFAM); G3DSA:3.90.230.10 (GENE3D); IPR002467 (TIGRFAM); PTHR43330 (PANTHER); PTHR43330:SF4 (PANTHER); IPR002467 (HAMAP); IPR002467 (CDD); IPR036005 (SUPERFAMILY)	F:GO:0004177; P:GO:0006508; F:GO:0008235	F:aminopeptidase activity; P:proteolysis; F:metalloexopeptidase activity
true	[INTERPRO, ANNOTATED]	GPBGFMPE_51109	Carbohydrate diacid regulator	363				1	F:GO:0003677	F:DNA binding			IPR025736 (PFAM); G3DSA:1.10.10.2840 (GENE3D); PTHR33744 (PANTHER); PTHR33744:SF1 (PANTHER); IPR009057 (SUPERFAMILY)	F:GO:0003677	F:DNA binding
true	[INTERPRO, ANNOTATED]	GPBGFMPE_51886	Elongation factor P	197				3	F:GO:0003746; C:GO:0005737; P:GO:0006414	F:translation elongation factor activity; C:cytoplasm; P:translational elongation			IPR011768 (TIGRFAM); IPR014722 (G3DSA:2.30.30.GENE3D); G3DSA:2.40.50.140 (GENE3D); IPR001059 (PFAM); IPR015365 (PFAM); IPR020599 (PIRSF); IPR013185 (PFAM); G3DSA:2.40.50.140 (GENE3D); IPR020599 (PANTHER); IPR011768 (HAMAP); IPR001059 (CDD); IPR015365 (CDD); IPR012340 (SUPERFAMILY); IPR008991 (SUPERFAMILY); IPR012340 (SUPERFAMILY)	F:GO:0003746; C:GO:0005737; P:GO:0006414; P:GO:0043043	F:translation elongation factor activity; C:cytoplasm; P:translational elongation; P:peptide biosynthetic process
true	[INTERPRO, ANNOTATED]	GPBGFMPE_55785	50S ribosomal protein L28	62				3	F:GO:0003735; C:GO:0005840; P:GO:0006412	F:structural constituent of ribosome; C:ribosome; P:translation			IPR026569 (PFAM); IPR001383 (TIGRFAM); IPR037147 (G3DSA:2.30.170.GENE3D); IPR026569 (PANTHER); PTHR13528:SF5 (PANTHER); IPR001383 (HAMAP); IPR034704 (SUPERFAMILY)	F:GO:0003735; C:GO:0005622; C:GO:0005840; P:GO:0006412	F:structural constituent of ribosome; C:intracellular; C:ribosome; P:translation
true	[INTERPRO, ANNOTATED]	GPBGFMPE_56507	Galactoside transport system permease protein MglC	551				4	P:GO:0008643; C:GO:0016021; F:GO:0022857; P:GO:0055085	P:carbohydrate transport; C:integral component of membrane; F:transmembrane transporter activity; P:transmembrane transport			IPR001851 (PFAM); IPR030158 (PTHR32196:PANTHER); PTHR32196 (PANTHER); cd06579 (CDD)	P:GO:0008643; C:GO:0016020; C:GO:0016021; F:GO:0022857; P:GO:0055085	P:carbohydrate transport; C:membrane; C:integral component of membrane; F:transmembrane transporter activity; P:transmembrane transport
true	[INTERPRO, ANNOTATED]	GPBGFMPE_57986	NAD-specific glutamate dehydrogenase	450				3	P:GO:0006520; F:GO:0016639; P:GO:0055114	P:cellular amino acid metabolic process; F:oxidoreductase activity, acting on the CH-NH2 group of donors, NAD or NADP as acceptor; P:oxidation-reduction process			IPR006095 (PRINTS); G3DSA:3.40.50.720 (GENE3D); IPR006096 (PFAM); G3DSA:1.10.285.10 (GENE3D); IPR006097 (PFAM); G3DSA:3.40.50.10860 (GENE3D); IPR014362 (PIRSF); PTHR43571 (PANTHER); IPR033922 (CDD); SSF53223 (SUPERFAMILY); IPR036291 (SUPERFAMILY)	P:GO:0006520; F:GO:0016491; F:GO:0016639; P:GO:0055114	P:cellular amino acid metabolic process; F:oxidoreductase activity; F:oxidoreductase activity, acting on the CH-NH2 group of donors, NAD or NADP as acceptor; P:oxidation-reduction process
true	[INTERPRO, ANNOTATED]	GPBGFMPE_58045	Lysine--tRNA ligase	681				5	F:GO:0000049; F:GO:0004824; F:GO:0005524; C:GO:0005737; P:GO:0006430	F:tRNA binding; F:lysine-tRNA ligase activity; F:ATP binding; C:cytoplasm; P:lysyl-tRNA aminoacylation			IPR018149 (PRINTS); G3DSA:2.40.50.140 (GENE3D); IPR002547 (PFAM); IPR004365 (PFAM); G3DSA:2.40.50.140 (GENE3D); IPR004364 (PFAM); G3DSA:3.30.930.10 (GENE3D); IPR002313 (TIGRFAM); PTHR42918:SF9 (PANTHER); PTHR42918 (PANTHER); IPR002313 (HAMAP); IPR006195 (PROSITE_PROFILES); IPR002547 (PROSITE_PROFILES); cd04322 (CDD); IPR018149 (CDD); IPR012340 (SUPERFAMILY); SSF55681 (SUPERFAMILY); IPR012340 (SUP…	F:GO:0000049; F:GO:0000166; F:GO:0003676; F:GO:0004812; F:GO:0004824; F:GO:0005524; C:GO:0005737; P:GO:0006418; P:GO:0006430	F:tRNA binding; F:nucleotide binding; F:nucleic acid binding; F:aminoacyl-tRNA ligase activity; F:lysine-tRNA ligase activity; F:ATP binding; C:cytoplasm; P:tRNA aminoacylation for protein translation; P:lysyl-tRNA aminoacylation
true	[INTERPRO]	GPBGFMPE_58053	hypothetical protein	146									IPR002810 (PFAM); G3DSA:2.40.50.140 (GENE3D); PTHR33507 (PANTHER); SSF141322 (SUPERFAMILY)	no GO terms	no GO terms
true	[INTERPRO, ANNOTATED]	GPBGFMPE_59440	HTH-type transcriptional activator RhaR	157				3	F:GO:0003700; P:GO:0006355; F:GO:0043565	F:DNA-binding transcription factor activity; P:regulation of transcription, DNA-templated; F:sequence-specific DNA binding			G3DSA:1.10.10.60 (GENE3D); IPR018060 (PFAM); mobidb-lite (MOBIDB_LITE); mobidb-lite (MOBIDB_LITE); PTHR11019 (PANTHER); IPR018060 (PROSITE_PROFILES); IPR009057 (SUPERFAMILY)	F:GO:0003677; F:GO:0003700; P:GO:0006355; F:GO:0043565	F:DNA binding; F:DNA-binding transcription factor activity; P:regulation of transcription, DNA-templated; F:sequence-specific DNA binding
true	[INTERPRO, ANNOTATED]	GPBGFMPE_61767	Carbon monoxide dehydrogenase/acetyl-CoA synthase subunit alpha	709				3	P:GO:0006084; F:GO:0018492; P:GO:0055114	P:acetyl-CoA metabolic process; F:carbon-monoxide dehydrogenase (acceptor) activity; P:oxidation-reduction process			IPR004461 (PFAM); G3DSA:3.40.970.20 (GENE3D); G3DSA:1.10.8.190 (GENE3D); IPR004461 (TIGRFAM); IPR038571 (G3DSA:3.30.1650.GENE3D); G3DSA:3.40.1470.10 (GENE3D); IPR016099 (G3DSA:3.40.50.GENE3D); IPR004461 (PANTHER); IPR011254 (SUPERFAMILY)	F:GO:0003824; P:GO:0006084; F:GO:0016491; F:GO:0018492; P:GO:0055114	F:catalytic activity; P:acetyl-CoA metabolic process; F:oxidoreductase activity; F:carbon-monoxide dehydrogenase (acceptor) activity; P:oxidation-reduction process
true	[INTERPRO, ANNOTATED]	GPBGFMPE_65073	Glutamine--tRNA ligase	565				4	F:GO:0004819; F:GO:0005524; C:GO:0005737; P:GO:0006425	F:glutamine-tRNA ligase activity; F:ATP binding; C:cytoplasm; P:glutaminyl-tRNA aminoacylation			IPR000924 (PRINTS); IPR020056 (G3DSA:2.40.240.GENE3D); IPR020056 (G3DSA:2.40.240.GENE3D); IPR020059 (PFAM); G3DSA:3.90.800.10 (GENE3D); IPR020061 (G3DSA:1.10.1160.GENE3D); IPR020058 (PFAM); IPR004514 (TIGRFAM); IPR014729 (G3DSA:3.40.50.GENE3D); PTHR43097 (PANTHER); PTHR43097:SF7 (PANTHER); SSF52374 (SUPERFAMILY); IPR011035 (SUPERFAMILY)	F:GO:0000166; F:GO:0004812; F:GO:0004819; F:GO:0005524; C:GO:0005737; P:GO:0006412; P:GO:0006418; P:GO:0006425; P:GO:0043039	F:nucleotide binding; F:aminoacyl-tRNA ligase activity; F:glutamine-tRNA ligase activity; F:ATP binding; C:cytoplasm; P:translation; P:tRNA aminoacylation for protein translation; P:glutaminyl-tRNA aminoacylation; P:tRNA aminoacylation
true	[INTERPRO, ANNOTATED]	GPBGFMPE_66792	DNA-directed RNA polymerase subunit beta'	1251				3	F:GO:0003677; F:GO:0003899; P:GO:0006351	F:DNA binding; F:DNA-directed 5'-3' RNA polymerase activity; P:transcription, DNA-templated			IPR000722 (PFAM); G3DSA:2.40.50.100 (GENE3D); IPR007066 (PFAM); G3DSA:1.10.40.90 (GENE3D); G3DSA:1.10.274.100 (GENE3D); G3DSA:1.10.150.390 (GENE3D); G3DSA:1.10.1790.20 (GENE3D); IPR012754 (TIGRFAM); IPR007081 (PFAM); G3DSA:1.10.274.100 (GENE3D); IPR007083 (PFAM); IPR007080 (PFAM); IPR038120 (G3DSA:1.10.132.GENE3D); mobidb-lite (MOBIDB_LITE); PTHR19376 (PANTHER); IPR012754 (HAMAP); cd01609 (CDD); …	F:GO:0003677; F:GO:0003899; P:GO:0006351	F:DNA binding; F:DNA-directed 5'-3' RNA polymerase activity; P:transcription, DNA-templated
true	[INTERPRO, ANNOTATED]	GPBGFMPE_68695	Threonine--tRNA ligase 1	650				4	F:GO:0004829; F:GO:0005524; C:GO:0005737; P:GO:0006435	F:threonine-tRNA ligase activity; F:ATP binding; C:cytoplasm; P:threonyl-tRNA aminoacylation			IPR002320 (PRINTS); IPR002320 (TIGRFAM); IPR004095 (PFAM); G3DSA:3.30.54.20 (GENE3D); IPR002314 (PFAM); IPR012947 (PFAM); G3DSA:3.30.930.10 (GENE3D); IPR012675 (G3DSA:3.10.20.GENE3D); IPR004154 (PFAM); IPR036621 (G3DSA:3.40.50.GENE3D); G3DSA:3.30.980.10 (GENE3D); IPR002320 (PANTHER); PTHR11451:SF31 (PANTHER); IPR002320 (HAMAP); IPR006195 (PROSITE_PROFILES); cd01667 (CDD); IPR033728 (CDD); cd00860…	F:GO:0000166; F:GO:0004812; F:GO:0004829; F:GO:0005524; C:GO:0005737; P:GO:0006418; P:GO:0006435; P:GO:0043039	F:nucleotide binding; F:aminoacyl-tRNA ligase activity; F:threonine-tRNA ligase activity; F:ATP binding; C:cytoplasm; P:tRNA aminoacylation for protein translation; P:threonyl-tRNA aminoacylation; P:tRNA aminoacylation
true	[INTERPRO, ANNOTATED]	GPBGFMPE_68875	Tyrosine--tRNA ligase	432				5	F:GO:0003723; F:GO:0004831; F:GO:0005524; C:GO:0005737; P:GO:0006437	F:RNA binding; F:tyrosine-tRNA ligase activity; F:ATP binding; C:cytoplasm; P:tyrosyl-tRNA aminoacylation			IPR002307 (PRINTS); G3DSA:1.10.240.10 (GENE3D); IPR014729 (G3DSA:3.40.50.GENE3D); IPR002942 (PFAM); IPR002305 (PFAM); IPR036986 (G3DSA:3.10.290.GENE3D); IPR002307 (TIGRFAM); PTHR11766:SF0 (PANTHER); IPR024088 (PANTHER); IPR024107 (HAMAP); IPR002942 (PROSITE_PROFILES); IPR002307 (CDD); IPR002942 (CDD); SSF55174 (SUPERFAMILY); SSF52374 (SUPERFAMILY)	F:GO:0000166; F:GO:0003723; F:GO:0004812; F:GO:0004831; F:GO:0005524; C:GO:0005737; P:GO:0006418; P:GO:0006437	F:nucleotide binding; F:RNA binding; F:aminoacyl-tRNA ligase activity; F:tyrosine-tRNA ligase activity; F:ATP binding; C:cytoplasm; P:tRNA aminoacylation for protein translation; P:tyrosyl-tRNA aminoacylation
true	[INTERPRO, ANNOTATED]	GPBGFMPE_71469	4-hydroxy-3-methylbut-2-en-1-yl diphosphate synthase (flavodoxin)	361				4	F:GO:0005506; P:GO:0016114; F:GO:0046429; P:GO:0055114	F:iron ion binding; P:terpenoid biosynthetic process; F:4-hydroxy-3-methylbut-2-en-1-yl diphosphate synthase activity; P:oxidation-reduction process			G3DSA:3.30.413.10 (GENE3D); IPR016425 (PIRSF); IPR004588 (PFAM); IPR011005 (G3DSA:3.20.20.GENE3D); IPR004588 (TIGRFAM); IPR004588 (PANTHER); IPR004588 (HAMAP); SSF56014 (SUPERFAMILY); IPR011005 (SUPERFAMILY)	F:GO:0005506; P:GO:0008299; P:GO:0016114; P:GO:0044237; F:GO:0046429; P:GO:0055114	F:iron ion binding; P:isoprenoid biosynthetic process; P:terpenoid biosynthetic process; P:cellular metabolic process; F:4-hydroxy-3-methylbut-2-en-1-yl diphosphate synthase activity; P:oxidation-reduction process
true	[INTERPRO, ANNOTATED]	GPBGFMPE_77487	Protein translocase subunit SecY	450				2	P:GO:0015031; C:GO:0016020	P:protein transport; C:membrane			PR00303 (PRINTS); IPR002208 (TIGRFAM); IPR002208 (PIRSF); IPR023201 (G3DSA:1.10.3370.GENE3D); IPR002208 (PFAM); IPR002208 (PANTHER); PTHR10906:SF2 (PANTHER); IPR026593 (HAMAP); IPR023201 (SUPERFAMILY)	P:GO:0015031; C:GO:0016020	P:protein transport; C:membrane
true	[INTERPRO, ANNOTATED]	GPBGFMPE_77875	putative peptidase	619				1	F:GO:0070006	F:metalloaminopeptidase activity			IPR032416 (PFAM); PF16189 (PFAM); IPR000587 (PFAM); G3DSA:3.90.230.10 (GENE3D); IPR000994 (PFAM); IPR029149 (G3DSA:3.40.350.GENE3D); IPR029149 (G3DSA:3.40.350.GENE3D); PTHR43763 (PANTHER); IPR033740 (CDD); IPR036005 (SUPERFAMILY); IPR029149 (SUPERFAMILY)	F:GO:0016787; F:GO:0070006	F:hydrolase activity; F:metalloaminopeptidase activity
true	[INTERPRO, ANNOTATED]	GPBGFMPE_81901	ATP-dependent Clp protease ATP-binding subunit ClpX	433				5	F:GO:0005524; P:GO:0006457; F:GO:0008270; F:GO:0046983; F:GO:0051082	F:ATP binding; P:protein folding; F:zinc ion binding; F:protein dimerization activity; F:unfolded protein binding			IPR038366 (G3DSA:3.30.50.GENE3D); G3DSA:3.40.50.300 (GENE3D); IPR010603 (PFAM); G3DSA:1.10.8.60 (GENE3D); IPR004487 (TIGRFAM); IPR003959 (PFAM); IPR019489 (PFAM); mobidb-lite (MOBIDB_LITE); PTHR11262:SF4 (PANTHER); IPR004487 (PANTHER); IPR004487 (PANTHER); PTHR11262:SF4 (PANTHER); IPR004487 (HAMAP); cd00009 (CDD); SSF57716 (SUPERFAMILY); IPR027417 (SUPERFAMILY)	F:GO:0005524; P:GO:0006457; F:GO:0008270; F:GO:0046983; F:GO:0051082	F:ATP binding; P:protein folding; F:zinc ion binding; F:protein dimerization activity; F:unfolded protein binding
true	[INTERPRO, ANNOTATED]	GPBGFMPE_83851	hypothetical protein	571				2	F:GO:0004371; P:GO:0006071	F:glycerone kinase activity; P:glycerol metabolic process			IPR004007 (PFAM); IPR019986 (TIGRFAM); IPR036117 (G3DSA:1.25.40.GENE3D); IPR033470 (PFAM); PTHR33434:SF4 (PANTHER); PTHR33434 (PANTHER); IPR004007 (PROSITE_PROFILES); IPR036117 (SUPERFAMILY)	F:GO:0004371; P:GO:0006071	F:glycerone kinase activity; P:glycerol metabolic process
true	[INTERPRO]	GPBGFMPE_88203	Transketolase	279									IPR005474 (PFAM); G3DSA:3.40.50.970 (GENE3D); PTHR11624:SF89 (PANTHER); PTHR11624 (PANTHER); cd02012 (CDD); IPR029061 (SUPERFAMILY)	no GO terms	no GO terms
true	[INTERPRO, ANNOTATED]	GPBGFMPE_90569	Phosphoribosylformylglycinamidine cyclo-ligase	392				3	F:GO:0004641; C:GO:0005737; P:GO:0006189	F:phosphoribosylformylglycinamidine cyclo-ligase activity; C:cytoplasm; P:'de novo' IMP biosynthetic process			IPR010918 (PFAM); IPR036676 (G3DSA:3.90.650.GENE3D); IPR036921 (G3DSA:3.30.1330.GENE3D); IPR004733 (PANTHER); IPR036676 (SUPERFAMILY); IPR036921 (SUPERFAMILY)	F:GO:0004641; C:GO:0005737; P:GO:0006189	F:phosphoribosylformylglycinamidine cyclo-ligase activity; C:cytoplasm; P:'de novo' IMP biosynthetic process
true	[INTERPRO, ANNOTATED]	GPBGFMPE_94722	putative protease YdcP	420				2	P:GO:0006508; F:GO:0008233	P:proteolysis; F:peptidase activity			G3DSA:2.40.30.10 (GENE3D); IPR001539 (PFAM); IPR032525 (PFAM); mobidb-lite (MOBIDB_LITE); mobidb-lite (MOBIDB_LITE); PTHR30217 (PANTHER); PTHR30217:SF6 (PANTHER)	P:GO:0006508; F:GO:0008233	P:proteolysis; F:peptidase activity
true	[INTERPRO, ANNOTATED]	GPBGFMPE_94725	Ribonuclease J1	686				6	F:GO:0003723; F:GO:0004521; F:GO:0004534; P:GO:0006396; F:GO:0008270; P:GO:0090501	F:RNA binding; F:endoribonuclease activity; F:5'-3' exoribonuclease activity; P:RNA processing; F:zinc ion binding; P:RNA phosphodiester bond hydrolysis			IPR036866 (G3DSA:3.60.15.GENE3D); G3DSA:3.10.20.580 (GENE3D); IPR004613 (TIGRFAM); IPR011108 (PFAM); G3DSA:3.40.50.10710 (GENE3D); IPR001279 (PFAM); mobidb-lite (MOBIDB_LITE); mobidb-lite (MOBIDB_LITE); mobidb-lite (MOBIDB_LITE); PTHR43694 (PANTHER); IPR030854 (HAMAP); cd07714 (CDD); IPR036866 (SUPERFAMILY)	F:GO:0003723; F:GO:0004521; F:GO:0004534; P:GO:0006396; F:GO:0008270; F:GO:0046872; P:GO:0090501	F:RNA binding; F:endoribonuclease activity; F:5'-3' exoribonuclease activity; P:RNA processing; F:zinc ion binding; F:metal ion binding; P:RNA phosphodiester bond hydrolysis
true	[INTERPRO, ANNOTATED]	GPBGFMPE_96124	Chaperone protein HtpG	708				4	F:GO:0005524; P:GO:0006457; P:GO:0006950; F:GO:0051082	F:ATP binding; P:protein folding; P:response to stress; F:unfolded protein binding			IPR020575 (PRINTS); IPR001404 (PIRSF); G3DSA:3.30.230.80 (GENE3D); IPR036890 (G3DSA:3.30.565.GENE3D); PF13589 (PFAM); IPR001404 (PFAM); G3DSA:3.30.70.2140 (GENE3D); IPR037196 (G3DSA:1.20.120.GENE3D); mobidb-lite (MOBIDB_LITE); mobidb-lite (MOBIDB_LITE); mobidb-lite (MOBIDB_LITE); PTHR11528:SF73 (PANTHER); IPR001404 (PANTHER); IPR003594 (CDD); IPR020568 (SUPERFAMILY); IPR037196 (SUPERFAMILY); IPR0…	F:GO:0005524; P:GO:0006457; P:GO:0006950; F:GO:0051082	F:ATP binding; P:protein folding; P:response to stress; F:unfolded protein binding
true	[INTERPRO, ANNOTATED]	GPBGFMPE_97306	30S ribosomal protein S5	172				4	F:GO:0003723; F:GO:0003735; P:GO:0006412; C:GO:0015935	F:RNA binding; F:structural constituent of ribosome; P:translation; C:small ribosomal subunit			IPR005712 (TIGRFAM); IPR013810 (PFAM); IPR014721 (G3DSA:3.30.230.GENE3D); IPR005324 (PFAM); G3DSA:3.30.160.20 (GENE3D); PTHR13718:SF61 (PANTHER); IPR000851 (PANTHER); IPR013810 (PROSITE_PROFILES); IPR005712 (HAMAP); IPR020568 (SUPERFAMILY); SSF54768 (SUPERFAMILY)	F:GO:0003723; F:GO:0003735; C:GO:0005840; P:GO:0006412; C:GO:0015935	F:RNA binding; F:structural constituent of ribosome; C:ribosome; P:translation; C:small ribosomal subunit
true	[INTERPRO, ANNOTATED]	GPBGFMPE_98745	30S ribosomal protein S17	91				3	F:GO:0003735; C:GO:0005840; P:GO:0006412	F:structural constituent of ribosome; C:ribosome; P:translation			IPR000266 (PRINTS); IPR019984 (TIGRFAM); IPR000266 (PFAM); G3DSA:2.40.50.140 (GENE3D); IPR000266 (PANTHER); PTHR10744:SF1 (PANTHER); IPR000266 (PRODOM); IPR019984 (HAMAP); IPR012340 (SUPERFAMILY)	F:GO:0003735; C:GO:0005622; C:GO:0005840; P:GO:0006412	F:structural constituent of ribosome; C:intracellular; C:ribosome; P:translation
true	[INTERPRO, ANNOTATED]	GPBGFMPE_100496	Single-stranded DNA-binding protein	157				2	F:GO:0003697; P:GO:0006260	F:single-stranded DNA binding; P:DNA replication			IPR011344 (TIGRFAM); G3DSA:2.40.50.140 (GENE3D); IPR000424 (PFAM); mobidb-lite (MOBIDB_LITE); IPR000424 (PANTHER); IPR011344 (PTHR10302:PANTHER); IPR011344 (HAMAP); IPR000424 (PROSITE_PROFILES); IPR000424 (CDD); IPR012340 (SUPERFAMILY)	F:GO:0003697; P:GO:0006260	F:single-stranded DNA binding; P:DNA replication
true	[INTERPRO, ANNOTATED]	GPBGFMPE_101721	Endonuclease MutS2	845				6	F:GO:0004519; F:GO:0005524; P:GO:0006298; F:GO:0016887; F:GO:0030983; P:GO:0045910	F:endonuclease activity; F:ATP binding; P:mismatch repair; F:ATPase activity; F:mismatched DNA binding; P:negative regulation of DNA recombination			IPR005747 (PIRSF); IPR002625 (PFAM); IPR000432 (PFAM); G3DSA:3.30.1370.110 (GENE3D); G3DSA:3.40.50.300 (GENE3D); mobidb-lite (MOBIDB_LITE); mobidb-lite (MOBIDB_LITE); IPR005747 (PTHR11361:PANTHER); PTHR11361 (PANTHER); IPR002625 (PROSITE_PROFILES); IPR005747 (HAMAP); IPR036187 (SUPERFAMILY); IPR027417 (SUPERFAMILY); IPR036063 (SUPERFAMILY)	F:GO:0004519; F:GO:0005524; P:GO:0006298; F:GO:0016887; F:GO:0030983; P:GO:0045910	F:endonuclease activity; F:ATP binding; P:mismatch repair; F:ATPase activity; F:mismatched DNA binding; P:negative regulation of DNA recombination
true	[INTERPRO, ANNOTATED]	GPBGFMPE_103856	Polyphosphate kinase	734				3	P:GO:0006799; F:GO:0008976; C:GO:0009358	P:polyphosphate biosynthetic process; F:polyphosphate kinase activity; C:polyphosphate kinase complex			IPR003414 (PIRSF); IPR003414 (TIGRFAM); IPR025198 (PFAM); IPR025200 (PFAM); G3DSA:3.30.870.10 (GENE3D); IPR024953 (PFAM); IPR036830 (G3DSA:3.30.1840.GENE3D); G3DSA:3.30.870.10 (GENE3D); IPR003414 (PANTHER); IPR003414 (HAMAP); cd09168 (CDD); cd09165 (CDD); SSF56024 (SUPERFAMILY); SSF143724 (SUPERFAMILY); IPR036832 (SUPERFAMILY); SSF56024 (SUPERFAMILY)	P:GO:0006799; F:GO:0008976; C:GO:0009358	P:polyphosphate biosynthetic process; F:polyphosphate kinase activity; C:polyphosphate kinase complex
true	[INTERPRO, ANNOTATED]	GPBGFMPE_106110	Cell division protein FtsZ	417				2	F:GO:0003924; F:GO:0005525	F:GTPase activity; F:GTP binding			IPR003008 (PRINTS); IPR036525 (G3DSA:3.40.50.GENE3D); IPR000158 (TIGRFAM); IPR037103 (G3DSA:3.30.1330.GENE3D); IPR003008 (PFAM); IPR024757 (PFAM); mobidb-lite (MOBIDB_LITE); mobidb-lite (MOBIDB_LITE); PTHR30314 (PANTHER); PTHR30314:SF3 (PANTHER); IPR000158 (HAMAP); IPR000158 (CDD); IPR008280 (SUPERFAMILY); IPR036525 (SUPERFAMILY)	F:GO:0003924; F:GO:0005525	F:GTPase activity; F:GTP binding
true	[INTERPRO, ANNOTATED]	GPBGFMPE_106738	Anaerobic ribonucleoside-triphosphate reductase	798				6	P:GO:0006260; F:GO:0008998; F:GO:0009055; F:GO:0015035; P:GO:0045454; P:GO:0055114	P:DNA replication; F:ribonucleoside-triphosphate reductase activity; F:electron transfer activity; F:protein disulfide oxidoreductase activity; P:cell redox homeostasis; P:oxidation-reduction process			IPR005144 (PFAM); IPR012833 (TIGRFAM); IPR012833 (PFAM); G3DSA:3.40.30.10 (GENE3D); G3DSA:3.20.70.20 (GENE3D); IPR002109 (PFAM); mobidb-lite (MOBIDB_LITE); PTHR21075 (PANTHER); IPR005144 (PROSITE_PROFILES); IPR002109 (PROSITE_PROFILES); cd02947 (CDD); IPR012833 (CDD); IPR036249 (SUPERFAMILY); SSF51998 (SUPERFAMILY)	P:GO:0006260; F:GO:0008998; F:GO:0009055; F:GO:0015035; F:GO:0016491; P:GO:0045454; P:GO:0055114	P:DNA replication; F:ribonucleoside-triphosphate reductase activity; F:electron transfer activity; F:protein disulfide oxidoreductase activity; F:oxidoreductase activity; P:cell redox homeostasis; P:oxidation-reduction process
true	[INTERPRO, ANNOTATED]	GPBGFMPE_109879	30S ribosomal protein S11	130				3	F:GO:0003735; C:GO:0005840; P:GO:0006412	F:structural constituent of ribosome; C:ribosome; P:translation			IPR019981 (TIGRFAM); IPR001971 (PIRSF); IPR001971 (PFAM); IPR036967 (G3DSA:3.30.420.GENE3D); PTHR11759:SF3 (PANTHER); IPR001971 (PANTHER); IPR001971 (HAMAP); SSF53137 (SUPERFAMILY)	F:GO:0003735; C:GO:0005622; C:GO:0005840; P:GO:0006412	F:structural constituent of ribosome; C:intracellular; C:ribosome; P:translation
true	[INTERPRO, ANNOTATED]	GPBGFMPE_113835	UDP-N-acetylglucosamine 1-carboxyvinyltransferase 2	437				2	F:GO:0008760; P:GO:0019277	F:UDP-N-acetylglucosamine 1-carboxyvinyltransferase activity; P:UDP-N-acetylgalactosamine biosynthetic process			IPR036968 (G3DSA:3.65.10.GENE3D); IPR001986 (PFAM); IPR005750 (TIGRFAM); IPR036968 (G3DSA:3.65.10.GENE3D); PTHR43783:SF2 (PANTHER); PTHR43783 (PANTHER); IPR005750 (HAMAP); IPR005750 (CDD); IPR013792 (SUPERFAMILY)	F:GO:0003824; F:GO:0008760; F:GO:0016765; P:GO:0019277	F:catalytic activity; F:UDP-N-acetylglucosamine 1-carboxyvinyltransferase activity; F:transferase activity, transferring alkyl or aryl (other than methyl) groups; P:UDP-N-acetylgalactosamine biosynthetic process
true	[INTERPRO, ANNOTATED]	GPBGFMPE_122092	Peptide chain release factor 1	376				3	C:GO:0005737; P:GO:0006415; F:GO:0016149	C:cytoplasm; P:translational termination; F:translation release factor activity, codon specific			G3DSA:3.30.70.1660 (GENE3D); IPR000352 (PFAM); G3DSA:3.30.160.20 (GENE3D); IPR005139 (PFAM); IPR004373 (TIGRFAM); G3DSA:1.20.58.410 (GENE3D); PTHR43804 (PANTHER); PTHR43804:SF4 (PANTHER); IPR004373 (HAMAP); SSF75620 (SUPERFAMILY)	F:GO:0003747; C:GO:0005737; P:GO:0006415; F:GO:0016149	F:translation release factor activity; C:cytoplasm; P:translational termination; F:translation release factor activity, codon specific
true	[INTERPRO]	GPBGFMPE_124335	hypothetical protein	353									IPR025964 (PFAM)	no GO terms	no GO terms
true	[INTERPRO]	GPBGFMPE_126336	hypothetical protein	93									IPR025306 (PFAM); IPR026363 (TIGRFAM)	no GO terms	no GO terms
true	[INTERPRO, ANNOTATED]	GPBGFMPE_132560	30S ribosomal protein S12	142				3	F:GO:0003735; P:GO:0006412; C:GO:0015935	F:structural constituent of ribosome; P:translation; C:small ribosomal subunit			IPR006032 (PRINTS); IPR006032 (PFAM); IPR006032 (PIRSF); G3DSA:2.40.50.140 (GENE3D); IPR005679 (TIGRFAM); mobidb-lite (MOBIDB_LITE); mobidb-lite (MOBIDB_LITE); PTHR11652:SF1 (PANTHER); IPR006032 (PANTHER); IPR005679 (HAMAP); IPR005679 (CDD); IPR012340 (SUPERFAMILY)	F:GO:0003735; C:GO:0005622; C:GO:0005840; P:GO:0006412; C:GO:0015935	F:structural constituent of ribosome; C:intracellular; C:ribosome; P:translation; C:small ribosomal subunit
