# Supplementary material for: MetaRibo-Seq measures translation in microbiomes
Source: Nat Commun. 2020 Jun 29;11:3268. doi: 10.1038/s41467-020-17081-z (PMC7324362; doi:10.1038/s41467-020-17081-z)
Supplement: Supplementary file 10 — Supplementary Data 7 [file 41467_2020_17081_MOESM10_ESM.zip]

Archive with 6,347 entries (6,336 files):
- File2/
- File2/.DS_Store
- __MACOSX/
- __MACOSX/File2/
- __MACOSX/File2/._.DS_Store
- File2/Confidence_VeryHigh_Taxonomy/
- File2/Confidence_VeryHigh_Taxonomy/132858_out.krona.html
- File2/Confidence_VeryHigh_Taxonomy/278510_out.krona.html
- File2/Confidence_VeryHigh_Taxonomy/51510_out.krona.html
- File2/Confidence_VeryHigh_Taxonomy/135942_out.krona.html
- File2/Confidence_VeryHigh_Taxonomy/202721_out.krona.html
- File2/Confidence_VeryHigh_Taxonomy/79328_out.krona.html
- File2/Confidence_VeryHigh_Taxonomy/147129_out.krona.html
- File2/Confidence_VeryHigh_Taxonomy/372662_out.krona.html
- File2/Confidence_VeryHigh_Taxonomy/93987_out.krona.html
- File2/Confidence_VeryHigh_Taxonomy/500_out.krona.html
- __MACOSX/File2/Confidence_VeryHigh_Taxonomy/
- __MACOSX/File2/Confidence_VeryHigh_Taxonomy/._500_out.krona.html
- File2/Confidence_VeryHigh_Taxonomy/60641_out.krona.html
- File2/Confidence_VeryHigh_Taxonomy/201325_out.krona.html
- File2/Confidence_VeryHigh_Taxonomy/321384_out.krona.html
- File2/Confidence_VeryHigh_Taxonomy/2826_out.krona.html
- File2/Confidence_VeryHigh_Taxonomy/5748_out.krona.html
- File2/Confidence_VeryHigh_Taxonomy/210544_out.krona.html
- File2/Confidence_VeryHigh_Taxonomy/221439_out.krona.html
- File2/Confidence_VeryHigh_Taxonomy/357852_out.krona.html
- File2/Confidence_VeryHigh_Taxonomy/36238_out.krona.html
- File2/Confidence_VeryHigh_Taxonomy/178573_out.krona.html
- File2/Confidence_VeryHigh_Taxonomy/333239_out.krona.html
- __MACOSX/File2/Confidence_VeryHigh_Taxonomy/._333239_out.krona.html
- File2/Confidence_VeryHigh_Taxonomy/206652_out.krona.html
- File2/Confidence_VeryHigh_Taxonomy/93310_out.krona.html
- File2/Confidence_VeryHigh_Taxonomy/392318_out.krona.html
- File2/Confidence_VeryHigh_Taxonomy/724_out.krona.html
- __MACOSX/File2/Confidence_VeryHigh_Taxonomy/._724_out.krona.html
- File2/Confidence_VeryHigh_Taxonomy/357920_out.krona.html
- File2/Confidence_VeryHigh_Taxonomy/16547_out.krona.html
- File2/Confidence_VeryHigh_Taxonomy/59812_out.krona.html
- File2/Confidence_VeryHigh_Taxonomy/380255_out.krona.html
- File2/Confidence_VeryHigh_Taxonomy/346897_out.krona.html
- File2/Confidence_VeryHigh_Taxonomy/108695_out.krona.html
- File2/Confidence_VeryHigh_Taxonomy/357112_out.krona.html
- File2/Confidence_VeryHigh_Taxonomy/7174_out.krona.html
- File2/Confidence_VeryHigh_Taxonomy/345547_out.krona.html
- File2/Confidence_VeryHigh_Taxonomy/155231_out.krona.html
- File2/Confidence_VeryHigh_Taxonomy/58444_out.krona.html
- File2/Confidence_VeryHigh_Taxonomy/138992_out.krona.html
- File2/Confidence_VeryHigh_Taxonomy/203476_out.krona.html
- File2/Confidence_VeryHigh_Taxonomy/136569_out.krona.html
- File2/Confidence_VeryHigh_Taxonomy/369363_out.krona.html
- File2/Confidence_VeryHigh_Taxonomy/113027_out.krona.html
- File2/Confidence_VeryHigh_Taxonomy/261729_out.krona.html
- File2/Confidence_VeryHigh_Taxonomy/180488_out.krona.html
- File2/Confidence_VeryHigh_Taxonomy/200920_out.krona.html
- File2/Confidence_VeryHigh_Taxonomy/333510_out.krona.html
- File2/Confidence_VeryHigh_Taxonomy/96914_out.krona.html
- File2/Confidence_VeryHigh_Taxonomy/201563_out.krona.html
- File2/Confidence_VeryHigh_Taxonomy/279489_out.krona.html
- __MACOSX/File2/Confidence_VeryHigh_Taxonomy/._279489_out.krona.html
- File2/Confidence_VeryHigh_Taxonomy/134722_out.krona.html
- File2/Confidence_VeryHigh_Taxonomy/114680_out.krona.html
- File2/Confidence_VeryHigh_Taxonomy/261758_out.krona.html
- File2/Confidence_VeryHigh_Taxonomy/200578_out.krona.html
- File2/Confidence_VeryHigh_Taxonomy/57330_out.krona.html
- File2/Confidence_VeryHigh_Taxonomy/84182_out.krona.html
- File2/Confidence_VeryHigh_Taxonomy/367933_out.krona.html
- File2/Confidence_VeryHigh_Taxonomy/211558_out.krona.html
- File2/Confidence_VeryHigh_Taxonomy/10360_out.krona.html
- File2/Confidence_VeryHigh_Taxonomy/46866_out.krona.html
- File2/Confidence_VeryHigh_Taxonomy/177882_out.krona.html
- File2/Confidence_VeryHigh_Taxonomy/108613_out.krona.html
- File2/Confidence_VeryHigh_Taxonomy/268540_out.krona.html
- File2/Confidence_VeryHigh_Taxonomy/2591_out.krona.html
- File2/Confidence_VeryHigh_Taxonomy/333407_out.krona.html
- File2/Confidence_VeryHigh_Taxonomy/2820_out.krona.html
- File2/Confidence_VeryHigh_Taxonomy/320767_out.krona.html
- File2/Confidence_VeryHigh_Taxonomy/112780_out.krona.html
- File2/Confidence_VeryHigh_Taxonomy/320913_out.krona.html
- File2/Confidence_VeryHigh_Taxonomy/88376_out.krona.html
- File2/Confidence_VeryHigh_Taxonomy/61327_out.krona.html
- __MACOSX/File2/Confidence_VeryHigh_Taxonomy/._61327_out.krona.html
- File2/Confidence_VeryHigh_Taxonomy/109127_out.krona.html
- File2/Confidence_VeryHigh_Taxonomy/161937_out.krona.html
- File2/Confidence_VeryHigh_Taxonomy/331460_out.krona.html
- File2/Confidence_VeryHigh_Taxonomy/38681_out.krona.html
- File2/Confidence_VeryHigh_Taxonomy/124606_out.krona.html
- File2/Confidence_VeryHigh_Taxonomy/350357_out.krona.html
- File2/Confidence_VeryHigh_Taxonomy/6087_out.krona.html
- File2/Confidence_VeryHigh_Taxonomy/1404_out.krona.html
- File2/Confidence_VeryHigh_Taxonomy/59266_out.krona.html
- File2/Confidence_VeryHigh_Taxonomy/329588_out.krona.html
- File2/Confidence_VeryHigh_Taxonomy/30841_out.krona.html
- File2/Confidence_VeryHigh_Taxonomy/127672_out.krona.html
- File2/Confidence_VeryHigh_Taxonomy/259696_out.krona.html
- File2/Confidence_VeryHigh_Taxonomy/139874_out.krona.html
- File2/Confidence_VeryHigh_Taxonomy/357177_out.krona.html
- File2/Confidence_VeryHigh_Taxonomy/177874_out.krona.html
- File2/Confidence_VeryHigh_Taxonomy/221023_out.krona.html
- File2/Confidence_VeryHigh_Taxonomy/165487_out.krona.html
- File2/Confidence_VeryHigh_Taxonomy/306641_out.krona.html
- File2/Confidence_VeryHigh_Taxonomy/132820_out.krona.html
- File2/Confidence_VeryHigh_Taxonomy/20875_out.krona.html
- File2/Confidence_VeryHigh_Taxonomy/309430_out.krona.html
- File2/Confidence_VeryHigh_Taxonomy/42869_out.krona.html
- File2/Confidence_VeryHigh_Taxonomy/117282_out.krona.html
- File2/Confidence_VeryHigh_Taxonomy/369026_out.krona.html
- File2/Confidence_VeryHigh_Taxonomy/36465_out.krona.html
- File2/Confidence_VeryHigh_Taxonomy/61351_out.krona.html
- File2/Confidence_VeryHigh_Taxonomy/111318_out.krona.html
- File2/Confidence_VeryHigh_Taxonomy/226394_out.krona.html
- File2/Confidence_VeryHigh_Taxonomy/228830_out.krona.html
- File2/Confidence_VeryHigh_Taxonomy/283193_out.krona.html
- File2/Confidence_VeryHigh_Taxonomy/290893_out.krona.html
- __MACOSX/File2/Confidence_VeryHigh_Taxonomy/._290893_out.krona.html
- File2/Confidence_VeryHigh_Taxonomy/179940_out.krona.html
- File2/Confidence_VeryHigh_Taxonomy/144698_out.krona.html
- File2/Confidence_VeryHigh_Taxonomy/7470_out.krona.html
- __MACOSX/File2/Confidence_VeryHigh_Taxonomy/._7470_out.krona.html
- File2/Confidence_VeryHigh_Taxonomy/135068_out.krona.html
- File2/Confidence_VeryHigh_Taxonomy/355655_out.krona.html
- File2/Confidence_VeryHigh_Taxonomy/165856_out.krona.html
- File2/Confidence_VeryHigh_Taxonomy/415302_out.krona.html
- File2/Confidence_VeryHigh_Taxonomy/135418_out.krona.html
- File2/Confidence_VeryHigh_Taxonomy/241531_out.krona.html
- File2/Confidence_VeryHigh_Taxonomy/133321_out.krona.html
- File2/Confidence_VeryHigh_Taxonomy/203573_out.krona.html
- File2/Confidence_VeryHigh_Taxonomy/157236_out.krona.html
- File2/Confidence_VeryHigh_Taxonomy/88615_out.krona.html
- File2/Confidence_VeryHigh_Taxonomy/30239_out.krona.html
- File2/Confidence_VeryHigh_Taxonomy/378562_out.krona.html
- File2/Confidence_VeryHigh_Taxonomy/203341_out.krona.html
- File2/Confidence_VeryHigh_Taxonomy/33628_out.krona.html
- __MACOSX/File2/Confidence_VeryHigh_Taxonomy/._33628_out.krona.html
- File2/Confidence_VeryHigh_Taxonomy/290681_out.krona.html
- __MACOSX/File2/Confidence_VeryHigh_Taxonomy/._290681_out.krona.html
- File2/Confidence_VeryHigh_Taxonomy/335173_out.krona.html
- File2/Confidence_VeryHigh_Taxonomy/333514_out.krona.html
- File2/Confidence_VeryHigh_Taxonomy/179825_out.krona.html
- File2/Confidence_VeryHigh_Taxonomy/273918_out.krona.html
- File2/Confidence_VeryHigh_Taxonomy/203325_out.krona.html
- File2/Confidence_VeryHigh_Taxonomy/145681_out.krona.html
- File2/Confidence_VeryHigh_Taxonomy/110387_out.krona.html
- File2/Confidence_VeryHigh_Taxonomy/66631_out.krona.html
- File2/Confidence_VeryHigh_Taxonomy/65753_out.krona.html
- File2/Confidence_VeryHigh_Taxonomy/117607_out.krona.html
- File2/Confidence_VeryHigh_Taxonomy/180592_out.krona.html
- File2/Confidence_VeryHigh_Taxonomy/357465_out.krona.html
- File2/Confidence_VeryHigh_Taxonomy/87358_out.krona.html
- __MACOSX/File2/Confidence_VeryHigh_Taxonomy/._87358_out.krona.html
- File2/Confidence_VeryHigh_Taxonomy/91704_out.krona.html
- __MACOSX/File2/Confidence_VeryHigh_Taxonomy/._91704_out.krona.html
- File2/Confidence_VeryHigh_Taxonomy/360644_out.krona.html
- File2/Confidence_VeryHigh_Taxonomy/118241_out.krona.html
- File2/Confidence_VeryHigh_Taxonomy/30851_out.krona.html
- __MACOSX/File2/Confidence_VeryHigh_Taxonomy/._30851_out.krona.html
- File2/Confidence_VeryHigh_Taxonomy/134827_out.krona.html
- File2/Confidence_VeryHigh_Taxonomy/31009_out.krona.html
- File2/Confidence_VeryHigh_Taxonomy/85467_out.krona.html
- File2/Confidence_VeryHigh_Taxonomy/83015_out.krona.html
- File2/Confidence_VeryHigh_Taxonomy/121918_out.krona.html
- File2/Confidence_VeryHigh_Taxonomy/306500_out.krona.html
- __MACOSX/File2/Confidence_VeryHigh_Taxonomy/._306500_out.krona.html
- File2/Confidence_VeryHigh_Taxonomy/227971_out.krona.html
- File2/Confidence_VeryHigh_Taxonomy/98228_out.krona.html
- File2/Confidence_VeryHigh_Taxonomy/155749_out.krona.html
- File2/Confidence_VeryHigh_Taxonomy/83_out.krona.html
- __MACOSX/File2/Confidence_VeryHigh_Taxonomy/._83_out.krona.html
- File2/Confidence_VeryHigh_Taxonomy/267407_out.krona.html
- File2/Confidence_VeryHigh_Taxonomy/181950_out.krona.html
- File2/Confidence_VeryHigh_Taxonomy/57009_out.krona.html
- File2/Confidence_VeryHigh_Taxonomy/200248_out.krona.html
- File2/Confidence_VeryHigh_Taxonomy/83478_out.krona.html
- File2/Confidence_VeryHigh_Taxonomy/283329_out.krona.html
- File2/Confidence_VeryHigh_Taxonomy/184061_out.krona.html
- File2/Confidence_VeryHigh_Taxonomy/87415_out.krona.html
- File2/Confidence_VeryHigh_Taxonomy/35356_out.krona.html
- File2/Confidence_VeryHigh_Taxonomy/334198_out.krona.html
- File2/Confidence_VeryHigh_Taxonomy/160594_out.krona.html
- File2/Confidence_VeryHigh_Taxonomy/180097_out.krona.html
- File2/Confidence_VeryHigh_Taxonomy/39771_out.krona.html
- File2/Confidence_VeryHigh_Taxonomy/90368_out.krona.html
- File2/Confidence_VeryHigh_Taxonomy/3483_out.krona.html
- File2/Confidence_VeryHigh_Taxonomy/63357_out.krona.html
- File2/Confidence_VeryHigh_Taxonomy/21298_out.krona.html
- File2/Confidence_VeryHigh_Taxonomy/38696_out.krona.html
- File2/Confidence_VeryHigh_Taxonomy/439780_out.krona.html
- File2/Confidence_VeryHigh_Taxonomy/32005_out.krona.html
- File2/Confidence_VeryHigh_Taxonomy/8032_out.krona.html
- File2/Confidence_VeryHigh_Taxonomy/11139_out.krona.html
- File2/Confidence_VeryHigh_Taxonomy/358384_out.krona.html
- File2/Confidence_VeryHigh_Taxonomy/31465_out.krona.html
- File2/Confidence_VeryHigh_Taxonomy/188891_out.krona.html
- __MACOSX/File2/Confidence_VeryHigh_Taxonomy/._188891_out.krona.html
- File2/Confidence_VeryHigh_Taxonomy/7588_out.krona.html
- __MACOSX/File2/Confidence_VeryHigh_Taxonomy/._7588_out.krona.html
- File2/Confidence_VeryHigh_Taxonomy/180245_out.krona.html
- File2/Confidence_VeryHigh_Taxonomy/31167_out.krona.html
- File2/Confidence_VeryHigh_Taxonomy/158520_out.krona.html
- File2/Confidence_VeryHigh_Taxonomy/350740_out.krona.html
- File2/Confidence_VeryHigh_Taxonomy/135859_out.krona.html
- File2/Confidence_VeryHigh_Taxonomy/34750_out.krona.html
- File2/Confidence_VeryHigh_Taxonomy/338371_out.krona.html
- File2/Confidence_VeryHigh_Taxonomy/247661_out.krona.html
- File2/Confidence_VeryHigh_Taxonomy/282070_out.krona.html
- File2/Confidence_VeryHigh_Taxonomy/155929_out.krona.html
- __MACOSX/File2/Confidence_VeryHigh_Taxonomy/._155929_out.krona.html
- File2/Confidence_VeryHigh_Taxonomy/156160_out.krona.html
- File2/Confidence_VeryHigh_Taxonomy/121997_out.krona.html
- File2/Confidence_VeryHigh_Taxonomy/200408_out.krona.html
- File2/Confidence_VeryHigh_Taxonomy/385061_out.krona.html
- File2/Confidence_VeryHigh_Taxonomy/319842_out.krona.html
- __MACOSX/File2/Confidence_VeryHigh_Taxonomy/._319842_out.krona.html
- File2/Confidence_VeryHigh_Taxonomy/395529_out.krona.html
- File2/Confidence_VeryHigh_Taxonomy/56329_out.krona.html
- File2/Confidence_VeryHigh_Taxonomy/108660_out.krona.html
- File2/Confidence_VeryHigh_Taxonomy/250593_out.krona.html
- File2/Confidence_VeryHigh_Taxonomy/79822_out.krona.html
- File2/Confidence_VeryHigh_Taxonomy/61848_out.krona.html
- File2/Confidence_VeryHigh_Taxonomy/349338_out.krona.html
- File2/Confidence_VeryHigh_Taxonomy/320435_out.krona.html
- File2/Confidence_VeryHigh_Taxonomy/398244_out.krona.html
- File2/Confidence_VeryHigh_Taxonomy/5409_out.krona.html
- __MACOSX/File2/Confidence_VeryHigh_Taxonomy/._5409_out.krona.html
- File2/Confidence_VeryHigh_Taxonomy/83735_out.krona.html
- File2/Confidence_VeryHigh_Taxonomy/342275_out.krona.html
- File2/Confidence_VeryHigh_Taxonomy/179011_out.krona.html
- File2/Confidence_VeryHigh_Taxonomy/337749_out.krona.html
- File2/Confidence_VeryHigh_Taxonomy/92672_out.krona.html
- File2/Confidence_VeryHigh_Taxonomy/347617_out.krona.html
- __MACOSX/File2/Confidence_VeryHigh_Taxonomy/._347617_out.krona.html
- File2/Confidence_VeryHigh_Taxonomy/426383_out.krona.html
- File2/Confidence_VeryHigh_Taxonomy/349586_out.krona.html
- File2/Confidence_VeryHigh_Taxonomy/86001_out.krona.html
- File2/Confidence_VeryHigh_Taxonomy/291373_out.krona.html
- File2/Confidence_VeryHigh_Taxonomy/39618_out.krona.html
- File2/Confidence_VeryHigh_Taxonomy/11808_out.krona.html
- File2/Confidence_VeryHigh_Taxonomy/83315_out.krona.html
- File2/Confidence_VeryHigh_Taxonomy/148158_out.krona.html
- File2/Confidence_VeryHigh_Taxonomy/178872_out.krona.html
- File2/Confidence_VeryHigh_Taxonomy/30260_out.krona.html
- File2/Confidence_VeryHigh_Taxonomy/136867_out.krona.html
- File2/Confidence_VeryHigh_Taxonomy/128312_out.krona.html
- File2/Confidence_VeryHigh_Taxonomy/321930_out.krona.html
- File2/Confidence_VeryHigh_Taxonomy/213621_out.krona.html
- File2/Confidence_VeryHigh_Taxonomy/180558_out.krona.html
- File2/Confidence_VeryHigh_Taxonomy/36775_out.krona.html
- File2/Confidence_VeryHigh_Taxonomy/59935_out.krona.html
- File2/Confidence_VeryHigh_Taxonomy/279310_out.krona.html
- File2/Confidence_VeryHigh_Taxonomy/260543_out.krona.html
- File2/Confidence_VeryHigh_Taxonomy/123165_out.krona.html
- File2/Confidence_VeryHigh_Taxonomy/89935_out.krona.html
- File2/Confidence_VeryHigh_Taxonomy/241577_out.krona.html
- File2/Confidence_VeryHigh_Taxonomy/128136_out.krona.html
- File2/Confidence_VeryHigh_Taxonomy/108843_out.krona.html
- File2/Confidence_VeryHigh_Taxonomy/442356_out.krona.html
- File2/Confidence_VeryHigh_Taxonomy/323482_out.krona.html
- File2/Confidence_VeryHigh_Taxonomy/163027_out.krona.html
- File2/Confidence_VeryHigh_Taxonomy/68483_out.krona.html
- File2/Confidence_VeryHigh_Taxonomy/34611_out.krona.html
- File2/Confidence_VeryHigh_Taxonomy/30886_out.krona.html
- __MACOSX/File2/Confidence_VeryHigh_Taxonomy/._30886_out.krona.html
- File2/Confidence_VeryHigh_Taxonomy/321329_out.krona.html
- File2/Confidence_VeryHigh_Taxonomy/223010_out.krona.html
- File2/Confidence_VeryHigh_Taxonomy/133687_out.krona.html
- File2/Confidence_VeryHigh_Taxonomy/406382_out.krona.html
- File2/Confidence_VeryHigh_Taxonomy/113107_out.krona.html
- File2/Confidence_VeryHigh_Taxonomy/31153_out.krona.html
- File2/Confidence_VeryHigh_Taxonomy/188100_out.krona.html
- File2/Confidence_VeryHigh_Taxonomy/65816_out.krona.html
- File2/Confidence_VeryHigh_Taxonomy/203693_out.krona.html
- File2/Confidence_VeryHigh_Taxonomy/38064_out.krona.html
- File2/Confidence_VeryHigh_Taxonomy/2053_out.krona.html
- File2/Confidence_VeryHigh_Taxonomy/312841_out.krona.html
- File2/Confidence_VeryHigh_Taxonomy/161993_out.krona.html
- File2/Confidence_VeryHigh_Taxonomy/320175_out.krona.html
- File2/Confidence_VeryHigh_Taxonomy/402704_out.krona.html
- File2/Confidence_VeryHigh_Taxonomy/165206_out.krona.html
- File2/Confidence_VeryHigh_Taxonomy/288943_out.krona.html
- File2/Confidence_VeryHigh_Taxonomy/85310_out.krona.html
- File2/Confidence_VeryHigh_Taxonomy/324358_out.krona.html
- File2/Confidence_VeryHigh_Taxonomy/226628_out.krona.html
- File2/Confidence_VeryHigh_Taxonomy/391501_out.krona.html
- File2/Confidence_VeryHigh_Taxonomy/91229_out.krona.html
- File2/Confidence_VeryHigh_Taxonomy/10356_out.krona.html
- __MACOSX/File2/Confidence_VeryHigh_Taxonomy/._10356_out.krona.html
- File2/Confidence_VeryHigh_Taxonomy/157211_out.krona.html
- File2/Confidence_VeryHigh_Taxonomy/192014_out.krona.html
- File2/Confidence_VeryHigh_Taxonomy/425858_out.krona.html
- File2/Confidence_VeryHigh_Taxonomy/291484_out.krona.html
- File2/Confidence_VeryHigh_Taxonomy/276511_out.krona.html
- File2/Confidence_VeryHigh_Taxonomy/386892_out.krona.html
- File2/Confidence_VeryHigh_Taxonomy/64214_out.krona.html
- File2/Confidence_VeryHigh_Taxonomy/138009_out.krona.html
- File2/Confidence_VeryHigh_Taxonomy/132373_out.krona.html
- File2/Confidence_VeryHigh_Taxonomy/395341_out.krona.html
- File2/Confidence_VeryHigh_Taxonomy/164215_out.krona.html
- File2/Confidence_VeryHigh_Taxonomy/261679_out.krona.html
- File2/Confidence_VeryHigh_Taxonomy/200058_out.krona.html
- File2/Confidence_VeryHigh_Taxonomy/132860_out.krona.html
- File2/Confidence_VeryHigh_Taxonomy/134806_out.krona.html
[truncated: 6,047 more entries]
