# Supplementary material for: MetaRibo-Seq measures translation in microbiomes
Source: Nat Commun. 2020 Jun 29;11:3268. doi: 10.1038/s41467-020-17081-z (PMC7324362; doi:10.1038/s41467-020-17081-z)
Supplement: Supplementary file 12 — Source Data [file 41467_2020_17081_MOESM12_ESM.xlsx]

## Sheet: Fig. 2a
Percentage of reads mapping to specific bacteria in the aerobic mock mixture (_1, _2, _3 are biological triplicates of the experiment)
	DNA	RNA_1	RNA_2	RNA_3	Ribo_1	Ribo_2	Ribo_3	MetaRibo_1	MetaRibo_2	MetaRibo_3	MS
E. coli	75	75	77	79	83.8	81.7	82.6	83.1	75.1	81.25	56
B. subtilis	15	16	15	14	5.6	5.62	5.44	12.78	16.86	11.5	31
S. aureus	10	9	8	7	10.5	12.7	11.96	4.12	8	7.23	14

## Sheet: Fig. 5c
Percentage of small proteins with known protein domains in CDD.
Category	Percentage	Number of protein families
All Putative Small Proteins	0.5	444054
MetaRibo-Seq (RPKM ≥ 10)	6	2.091
RNAcode ( ≥ 8 sequences)	4	4539
MetaRibo-Seq (RPKM ≥ 10) + RNAcode (≥ 2 sequences)	14	420
MetaRibo-Seq (RPKM ≥ 10) + RNAcode (≥ 8 sequences)	15	623
(~0.5% in the 440K versus ~6% in the 2,091 families, Hypergeometric Distribution test p value = 8.698531e-90
Statistical testing	Hypergeometrc p value	Interpretation
All Putative Small Proteins vs.MetaRibo-Seq (RPKM ≥ 10)	8.69853e-90	Putative Small proteins with MetaRibo-Seq signal are significantly more likely to contain known protein domains, suggesting we are enriching for coding regions known to be proteins.

## Sheet: Supplementary Fig. 1b
#Pearson correlations between technologies in aerobic mock community for proteins that were detectable by mass spectrometry
Comparison	Pearson Correlation ®	p value	n
RNA vs Ribo	0.65	< 2-16	1055
RNA vs MetaRibo	0.68	< 2-16	1055
Ribo vs MetaRibo	0.9	< 2-16	1055
RNA vs Mass	0.45	< 2-16	1055
Ribo vs Mass	0.54	< 2-16	1055
MetaRibo vs Mass	0.51	< 2-16	1055

## Sheet: Supplementary Fig. 1c
Fold enrichment of coding regions relative to UTRs in E. coli within the aerobic mock community
Comparison	RNA-Seq	MetaRibo-Seq	Ribo-Seq	n
CDS/5'UTR	1.7	5.36	6.7	2263
CDS/3'UTR	3.5	10.63	12.7	2263
5'UTR/3'UTR	2.06	2.1	1.9	2263

## Sheet: Supplementary Fig. 1d
Pearson correlations between technologies in aerobic mock community but only for E. coli proteins that were detectable by mass spectrometry
Comparison	Pearson Correlation ®	p value	n
RNA vs Ribo	0.69	< 2-16	917
RNA vs MetaRibo	0.7	< 2-16	917
Ribo vs MetaRibo	0.91	< 2-16	917
RNA vs Mass	0.51	< 2-16	917
Ribo vs Mass	0.61	< 2-16	917
MetaRibo vs Mass	0.56	< 2-16	917

## Sheet: Supplementary Fig. 2a
Percentage of reads mapping to specific bacteria in the aerobic mock mixture (_1, _2, _3 are biological triplicates of the experiment)
	RNA1	RNA2	RNA_3	Ribo1	Ribo2	Ribo3	MS
E. coli	19.2576	19.2576	17.9605	28.0297	26.8085	26.8085	69
B. theta	80.7424	80.7424	82.0395	71.9703	73.1915	73.1915	31

## Sheet: Supplementary Fig. 2b
Pearson correlations between technologies in anaerobic mock community for proteins that were detectable by mass spectrometry
Comparison	Pearson (r)	p value	n
RNA vs Mass	0.34	< 2-16	1590
MetaRibo vs Mass	0.42	< 2-16	1590

## Sheet: Supplementary Fig. 2d
Pearson correlations between technologies in anaerobic mock community for only B. theta proteins that were detectable by mass spectrometry
Comparison	Pearson (r)	p value	n
RNA vs Mass	0.67	< 2-16	596
MetaRibo vs Mass	0.71	< 2-16	596

## Sheet: Supplementary Fig. 2f
Pearson correlations between technologies in anaerobic mock community for only E. coli proteins that were detectable by mass spectrometry
Comparison	Pearson (r)	p value	n
RNA vs Mass	0.53	< 2-16	994
MetaRibo vs Mass	0.57	< 2-16	994

## Sheet: Supplementary Fig. 3a
Pearson correlations between technologies in Sample E both for the entire mixture and only E. coli proteins that were detectable by mass spectrometry
Entire Mixture
Comparison	Pearson (r)	p value	n
RNA vs RIBO	0.85	< 2-16	1503
RNA vs Mass	0.39	< 2-16	1503
RIBO vs Mass	0.46	< 2-16	1503
E. coli only
Comparison	Pearson (r)	p value	n
RNA vs RIBO	0.9	< 2-16	1503
RNA vs Mass	0.53	< 2-16	1503
RIBO vs Mass	0.64	< 2-16	1503

[truncated: 5 more sheets: Supplementary Fig. 4c, Supplementary Fig. 4d, Supplementary Fig. 4e, Supplementary Fig. 4f, Supplementary Fig. 8a]
